# Supplementary material for: Endothelial ADGRF5(GPR116) governs vascular adaptation required for sustained thermogenic remodeling of brown adipose tissue
Source: Mol Metab. 2026 Mar 6;107:102346. doi: 10.1016/j.molmet.2026.102346 (PMC13053757; doi:10.1016/j.molmet.2026.102346)
Supplement: Extended File 1 [file mmc15.xlsx]

## Sheet: MouseBAT_clustermarkers
gene	p_val	avg_log2FC	pct.1	pct.2	p_val_adj	cluster name	cluster name Abbreviation
Gmpr	0	2.08937	0.493	0.244	0	Brown adipocytes	BAd
Gm48397	0	2.06232	0.125	0.038	0	Brown adipocytes	BAd
Mfsd2a	0	2.06078	0.153	0.05	0	Brown adipocytes	BAd
Gm16183	0	2.05827	0.154	0.047	0	Brown adipocytes	BAd
Aspg	0	2.0491	0.784	0.321	0	Brown adipocytes	BAd
Cyp2b10	0	2.02434	0.156	0.067	0	Brown adipocytes	BAd
Pank1	0	2.02374	0.924	0.483	0	Brown adipocytes	BAd
A530065N20Rik	0	2.01771	0.808	0.334	0	Brown adipocytes	BAd
Ptgds	0	2.00695	0.14	0.045	0	Brown adipocytes	BAd
Kng2	0	1.99657	0.482	0.17	0	Brown adipocytes	BAd
Gm10032	0	1.98996	0.223	0.077	0	Brown adipocytes	BAd
Slc27a2	0	1.97922	0.676	0.27	0	Brown adipocytes	BAd
Dhrs9	0	1.97599	0.182	0.062	0	Brown adipocytes	BAd
Lgr6	0	1.96186	0.637	0.258	0	Brown adipocytes	BAd
Lncbate10	0	1.95456	0.444	0.178	0	Brown adipocytes	BAd
Gm15601	0	1.92507	0.211	0.073	0	Brown adipocytes	BAd
Adtrp	0	1.92394	0.592	0.239	0	Brown adipocytes	BAd
Slco4a1	0	1.92316	0.316	0.114	0	Brown adipocytes	BAd
Ppara	0	1.91398	0.984	0.6	0	Brown adipocytes	BAd
Pdk4	0	1.91385	0.838	0.471	0	Brown adipocytes	BAd
Acot12	0	1.90197	0.11	0.04	0	Brown adipocytes	BAd
ENSMUSG00000120396	0	1.89005	0.783	0.326	0	Brown adipocytes	BAd
Spata17	0	1.88747	0.502	0.193	0	Brown adipocytes	BAd
Ffar4	0	1.88049	0.334	0.131	0	Brown adipocytes	BAd
Pla2g7	0	1.87816	0.355	0.127	0	Brown adipocytes	BAd
Gk	0	1.87268	0.782	0.357	0	Brown adipocytes	BAd
Xrcc6	0	1.86657	0.918	0.459	0	Brown adipocytes	BAd
Gm35853	0	1.86572	0.613	0.254	0	Brown adipocytes	BAd
Slc25a48	0	1.86411	0.208	0.078	0	Brown adipocytes	BAd
Acot11	0	1.86265	0.844	0.408	0	Brown adipocytes	BAd
Ppargc1b	0	1.85903	0.99	0.648	0	Brown adipocytes	BAd
Gm15241	0	1.85851	0.219	0.08	0	Brown adipocytes	BAd
Ucp1	0	1.858	0.808	0.439	0	Brown adipocytes	BAd
F630040K05Rik	0	1.85499	0.103	0.038	0	Brown adipocytes	BAd
Adra1a	0	1.85365	0.906	0.45	0	Brown adipocytes	BAd
A530053G22Rik	0	1.85325	0.845	0.399	0	Brown adipocytes	BAd
Tfr2	0	1.85132	0.117	0.041	0	Brown adipocytes	BAd
Arhgef19	0	1.84418	0.16	0.055	0	Brown adipocytes	BAd
Myo5b	0	1.8421	0.371	0.147	0	Brown adipocytes	BAd
Cabcoco1	0	1.84138	0.319	0.128	0	Brown adipocytes	BAd
Hcn2	0	1.82657	0.119	0.041	0	Brown adipocytes	BAd
Gm16163	0	1.82431	0.784	0.359	0	Brown adipocytes	BAd
Slc4a4	0	1.81709	0.982	0.691	0	Brown adipocytes	BAd
Tpte	0	1.81042	0.23	0.091	0	Brown adipocytes	BAd
Kcnk3	0	1.8042	0.862	0.419	0	Brown adipocytes	BAd
2310069B03Rik	0	1.80317	0.109	0.041	0	Brown adipocytes	BAd
Fhdc1	0	1.79886	0.226	0.084	0	Brown adipocytes	BAd
Rassf6	0	1.79316	0.218	0.081	0	Brown adipocytes	BAd
2810030D12Rik	0	1.79003	0.119	0.043	0	Brown adipocytes	BAd
Cidea	0	1.78206	0.908	0.465	0	Brown adipocytes	BAd
Ehhadh	0	1.7819	0.529	0.267	0	Brown adipocytes	BAd
Fbp2	0	1.77884	0.15	0.055	0	Brown adipocytes	BAd
Gtf2ird1	0	1.77875	0.884	0.457	0	Brown adipocytes	BAd
Plin5	0	1.77632	0.456	0.181	0	Brown adipocytes	BAd
Odad4	0	1.77023	0.391	0.182	0	Brown adipocytes	BAd
Cpt1b	0	1.76862	0.853	0.404	0	Brown adipocytes	BAd
E330011O21Rik	0	1.76772	0.175	0.07	0	Brown adipocytes	BAd
Glt1d1	0	1.76716	0.124	0.057	0	Brown adipocytes	BAd
Rnf182	0	1.766	0.107	0.043	0	Brown adipocytes	BAd
Slc36a2	0	1.76373	0.937	0.47	0	Brown adipocytes	BAd
Slc25a34	0	1.76342	0.139	0.048	0	Brown adipocytes	BAd
B430212C06Rik	0	1.75782	0.215	0.082	0	Brown adipocytes	BAd
Gm53058	0	1.75749	0.77	0.341	0	Brown adipocytes	BAd
E2f2	0	1.75451	0.173	0.065	0	Brown adipocytes	BAd
Trim67	0	1.74283	0.355	0.142	0	Brown adipocytes	BAd
Gm45012	0	1.73916	0.336	0.138	0	Brown adipocytes	BAd
Otop1	0	1.73439	0.415	0.163	0	Brown adipocytes	BAd
Col27a1	0	1.73049	0.823	0.406	0	Brown adipocytes	BAd
Impa2	0	1.72423	0.402	0.177	0	Brown adipocytes	BAd
Esrrg	0	1.72344	0.975	0.571	0	Brown adipocytes	BAd
Slc25a42	0	1.71791	0.773	0.359	0	Brown adipocytes	BAd
Ntrk3	0	1.71627	0.935	0.521	0	Brown adipocytes	BAd
4732419C18Rik	0	1.71157	0.101	0.04	0	Brown adipocytes	BAd
Pm20d1	0	1.70915	0.133	0.054	0	Brown adipocytes	BAd
Tmem266	0	1.70452	0.155	0.067	0	Brown adipocytes	BAd
Ppargc1a	0	1.70175	0.762	0.409	0	Brown adipocytes	BAd
Grk3	0	1.69718	0.894	0.441	0	Brown adipocytes	BAd
Ybx2	0	1.6937	0.436	0.185	0	Brown adipocytes	BAd
Sec14l4	0	1.6931	0.101	0.038	0	Brown adipocytes	BAd
Ctsz	0	1.68952	0.465	0.197	0	Brown adipocytes	BAd
Nol4l	0	1.68696	0.565	0.25	0	Brown adipocytes	BAd
Lncbate1	0	1.67698	0.662	0.297	0	Brown adipocytes	BAd
Gm9899	0	1.67674	0.303	0.128	0	Brown adipocytes	BAd
Ucp3	0	1.66699	0.659	0.311	0	Brown adipocytes	BAd
Tmem132b	0	1.66369	0.164	0.073	0	Brown adipocytes	BAd
Mfsd4b1	0	1.66155	0.153	0.06	0	Brown adipocytes	BAd
Gm33699	0	1.66124	0.143	0.061	0	Brown adipocytes	BAd
Gm44502	0	1.65904	0.309	0.125	0	Brown adipocytes	BAd
Ccdc18	0	1.65652	0.257	0.105	0	Brown adipocytes	BAd
Cerkl	0	1.65579	0.218	0.088	0	Brown adipocytes	BAd
Aifm2	0	1.65491	0.767	0.365	0	Brown adipocytes	BAd
Gm826	0	1.65153	0.203	0.078	0	Brown adipocytes	BAd
Tspan18	0	1.64934	0.955	0.573	0	Brown adipocytes	BAd
Plbd1	0	1.64784	0.744	0.35	0	Brown adipocytes	BAd
Gys2	0	1.64467	0.503	0.223	0	Brown adipocytes	BAd
Stxbp2	0	1.64451	0.288	0.118	0	Brown adipocytes	BAd
Lrrc27	0	1.64374	0.196	0.078	0	Brown adipocytes	BAd
Gm10851	0	1.64294	0.209	0.086	0	Brown adipocytes	BAd
Phospho1	0	1.64285	0.522	0.257	0	Brown adipocytes	BAd
4732440D04Rik	0	1.64223	0.618	0.292	0	Brown adipocytes	BAd
Tmeff1	0	1.6416	0.455	0.202	0	Brown adipocytes	BAd
Clstn3	0	1.63931	0.483	0.204	0	Brown adipocytes	BAd
Ctcflos	0	1.63403	0.907	0.478	0	Brown adipocytes	BAd
Tlcd3b	0	1.63251	0.462	0.217	0	Brown adipocytes	BAd
Gm35552	0	1.63135	0.546	0.244	0	Brown adipocytes	BAd
Slc25a19	0	1.63003	0.762	0.361	0	Brown adipocytes	BAd
Ppp1r3b	0	1.62915	0.802	0.38	0	Brown adipocytes	BAd
Zswim5	0	1.62854	0.171	0.072	0	Brown adipocytes	BAd
Slc25a20	0	1.6263	0.82	0.4	0	Brown adipocytes	BAd
Adam12	0	1.62563	0.907	0.537	0	Brown adipocytes	BAd
Pnldc1	0	1.62317	0.237	0.099	0	Brown adipocytes	BAd
Sirt3	0	1.62252	0.5	0.219	0	Brown adipocytes	BAd
Fabp3	0	1.62216	0.39	0.171	0	Brown adipocytes	BAd
Sh2b2	0	1.6201	0.818	0.392	0	Brown adipocytes	BAd
Gm17276	0	1.61983	0.475	0.213	0	Brown adipocytes	BAd
2900089D17Rik	0	1.6195	0.309	0.129	0	Brown adipocytes	BAd
1190005I06Rik	0	1.61661	0.35	0.151	0	Brown adipocytes	BAd
Sfxn5	0	1.61516	0.777	0.412	0	Brown adipocytes	BAd
Acsl5	0	1.61458	0.571	0.32	0	Brown adipocytes	BAd
Prkar2b	0	1.60842	0.977	0.615	0	Brown adipocytes	BAd
Itpk1	0	1.60683	0.785	0.421	0	Brown adipocytes	BAd
Gm17399	0	1.60499	0.114	0.046	0	Brown adipocytes	BAd
Abcb8	0	1.60445	0.479	0.213	0	Brown adipocytes	BAd
Cxadr	0	1.60438	0.326	0.144	0	Brown adipocytes	BAd
Adcy3	0	1.60363	0.723	0.363	0	Brown adipocytes	BAd
Mtarc1	0	1.60186	0.199	0.082	0	Brown adipocytes	BAd
Rgl3	0	1.5975	0.454	0.197	0	Brown adipocytes	BAd
Rgs7	0	1.59596	0.976	0.552	0	Brown adipocytes	BAd
Ephx2	0	1.59553	0.802	0.421	0	Brown adipocytes	BAd
Pygl	0	1.59443	0.792	0.424	0	Brown adipocytes	BAd
Slc16a1	0	1.59415	0.451	0.201	0	Brown adipocytes	BAd
Septin9	0	1.58515	0.879	0.504	0	Brown adipocytes	BAd
Akap1	0	1.58453	0.83	0.424	0	Brown adipocytes	BAd
4930432B10Rik	0	1.58443	0.221	0.094	0	Brown adipocytes	BAd
Rims2	0	1.5831	0.187	0.082	0	Brown adipocytes	BAd
Mlxipl	0	1.58215	0.974	0.62	0	Brown adipocytes	BAd
C1rl	0	1.58055	0.168	0.068	0	Brown adipocytes	BAd
Vwa8	0	1.58011	0.963	0.691	0	Brown adipocytes	BAd
Gm32200	0	1.57946	0.309	0.136	0	Brown adipocytes	BAd
Fam228a	0	1.57748	0.128	0.052	0	Brown adipocytes	BAd
Bbof1	0	1.57404	0.416	0.19	0	Brown adipocytes	BAd
Pim1	0	1.57387	0.734	0.349	0	Brown adipocytes	BAd
Chst8	0	1.57294	0.192	0.083	0	Brown adipocytes	BAd
Rap1gap	0	1.57024	0.177	0.072	0	Brown adipocytes	BAd
Inca1	0	1.56285	0.478	0.222	0	Brown adipocytes	BAd
Erbb4	0	1.5609	0.828	0.422	0	Brown adipocytes	BAd
Gpd1	0	1.56066	0.967	0.653	0	Brown adipocytes	BAd
Plin2	0	1.55897	0.823	0.474	0	Brown adipocytes	BAd
Fam228b	0	1.5589	0.198	0.084	0	Brown adipocytes	BAd
Camsap3	0	1.55664	0.177	0.074	0	Brown adipocytes	BAd
Gm45470	0	1.55663	0.142	0.062	0	Brown adipocytes	BAd
Slc26a8	0	1.54906	0.154	0.067	0	Brown adipocytes	BAd
Mapt	0	1.5483	0.638	0.331	0	Brown adipocytes	BAd
Tmem79	0	1.5479	0.228	0.11	0	Brown adipocytes	BAd
Acacb	0	1.54695	0.996	0.777	0	Brown adipocytes	BAd
Pkd2l2	0	1.5464	0.371	0.17	0	Brown adipocytes	BAd
Mkln1os	0	1.54512	0.224	0.094	0	Brown adipocytes	BAd
A330040F15Rik	0	1.54509	0.117	0.049	0	Brown adipocytes	BAd
Gpat4	0	1.54432	0.777	0.423	0	Brown adipocytes	BAd
Mpzl2	0	1.54177	0.164	0.07	0	Brown adipocytes	BAd
Acp5	0	1.54158	0.398	0.18	0	Brown adipocytes	BAd
4930481A15Rik	0	1.53913	0.435	0.195	0	Brown adipocytes	BAd
Neil2	0	1.53503	0.112	0.044	0	Brown adipocytes	BAd
Wdr93	0	1.53481	0.24	0.105	0	Brown adipocytes	BAd
Rilp	0	1.53183	0.318	0.14	0	Brown adipocytes	BAd
Fam186a	0	1.53106	0.12	0.053	0	Brown adipocytes	BAd
Grtp1	0	1.53052	0.238	0.103	0	Brown adipocytes	BAd
Eno1	0	1.52228	0.678	0.338	0	Brown adipocytes	BAd
Ifi27	0	1.51907	0.793	0.405	0	Brown adipocytes	BAd
Nrg4	0	1.51321	0.969	0.547	0	Brown adipocytes	BAd
Gm16537	0	1.51215	0.38	0.171	0	Brown adipocytes	BAd
Bri3bp	0	1.50876	0.24	0.106	0	Brown adipocytes	BAd
Mecr	0	1.50851	0.636	0.315	0	Brown adipocytes	BAd
Shmt1	0	1.50719	0.121	0.054	0	Brown adipocytes	BAd
Gm44386	0	1.50554	0.205	0.093	0	Brown adipocytes	BAd
Hadhb	0	1.50449	0.84	0.477	0	Brown adipocytes	BAd
Adcy10	0	1.50363	0.277	0.135	0	Brown adipocytes	BAd
Prelp	0	1.50159	0.462	0.209	0	Brown adipocytes	BAd
Cables1	0	1.49977	0.699	0.383	0	Brown adipocytes	BAd
Slc25a51	0	1.4994	0.833	0.434	0	Brown adipocytes	BAd
Ciapin1	0	1.4936	0.467	0.214	0	Brown adipocytes	BAd
Klb	0	1.49265	0.39	0.178	0	Brown adipocytes	BAd
Poln	0	1.4905	0.529	0.255	0	Brown adipocytes	BAd
Nav2	0	1.48672	0.817	0.493	0	Brown adipocytes	BAd
Ddhd2	0	1.48576	0.846	0.49	0	Brown adipocytes	BAd
Tmem268	0	1.48543	0.267	0.119	0	Brown adipocytes	BAd
Gucd1	0	1.48511	0.655	0.338	0	Brown adipocytes	BAd
Elovl3	0	1.48258	0.254	0.121	0	Brown adipocytes	BAd
Elovl6	0	1.48056	0.911	0.569	0	Brown adipocytes	BAd
Miga2	0	1.47909	0.772	0.394	0	Brown adipocytes	BAd
Rwdd3	0	1.47869	0.139	0.062	0	Brown adipocytes	BAd
Mrps36	0	1.47666	0.233	0.105	0	Brown adipocytes	BAd
Etfdh	0	1.47634	0.637	0.32	0	Brown adipocytes	BAd
Dagla	0	1.47463	0.583	0.283	0	Brown adipocytes	BAd
Slc25a35	0	1.47393	0.258	0.118	0	Brown adipocytes	BAd
Hk2	0	1.4709	0.896	0.554	0	Brown adipocytes	BAd
Optn	0	1.4677	0.812	0.458	0	Brown adipocytes	BAd
Rpl37rt	0	1.46673	0.141	0.061	0	Brown adipocytes	BAd
Eci1	0	1.46605	0.615	0.308	0	Brown adipocytes	BAd
Galm	0	1.46554	0.626	0.309	0	Brown adipocytes	BAd
Tkt	0	1.46358	0.933	0.594	0	Brown adipocytes	BAd
Kctd1	0	1.46274	0.396	0.184	0	Brown adipocytes	BAd
Ntrk2	0	1.46247	0.65	0.331	0	Brown adipocytes	BAd
C030037D09Rik	4.34662e-300	1.46078	0.103	0.043	8.50808e-296	Brown adipocytes	BAd
Rmdn3	0	1.45532	0.494	0.237	0	Brown adipocytes	BAd
Sgpl1	0	1.45376	0.53	0.281	0	Brown adipocytes	BAd
Pck1	0	1.45302	0.743	0.467	0	Brown adipocytes	BAd
H2-Q10	0	1.44981	0.16	0.079	0	Brown adipocytes	BAd
Gm10603	0	1.44745	0.14	0.063	0	Brown adipocytes	BAd
Dio2	0	1.44646	0.335	0.179	0	Brown adipocytes	BAd
Gm26671	0	1.44407	0.277	0.132	0	Brown adipocytes	BAd
Oxnad1	0	1.43943	0.258	0.117	0	Brown adipocytes	BAd
Scpep1	0	1.43899	0.364	0.175	0	Brown adipocytes	BAd
Fbxo44	0	1.43847	0.13	0.056	0	Brown adipocytes	BAd
P2rx5	0	1.43818	0.325	0.164	0	Brown adipocytes	BAd
Igsf21	0	1.43791	0.181	0.074	0	Brown adipocytes	BAd
Slc24a3	0	1.43727	0.968	0.591	0	Brown adipocytes	BAd
Vegfa	0	1.43565	0.935	0.592	0	Brown adipocytes	BAd
Ppip5k1	0	1.43522	0.835	0.476	0	Brown adipocytes	BAd
Uck1	0	1.43393	0.423	0.2	0	Brown adipocytes	BAd
Mif4gd	0	1.43375	0.349	0.165	0	Brown adipocytes	BAd
Gm30173	0	1.43364	0.244	0.113	0	Brown adipocytes	BAd
Gmnn	0	1.43155	0.113	0.052	3.68015e-304	Brown adipocytes	BAd
Ahcyl1	0	1.43106	0.878	0.529	0	Brown adipocytes	BAd
Tysnd1	0	1.42844	0.28	0.13	0	Brown adipocytes	BAd
Pakap.1	0	1.42747	0.81	0.433	0	Brown adipocytes	BAd
2010007H06Rik	1,15280528347543e-315	1.42642	0.117	0.053	2,25650106187481e-311	Brown adipocytes	BAd
Cyp2u1	0	1.42637	0.202	0.09	0	Brown adipocytes	BAd
Gm3289	0	1.42536	0.454	0.214	0	Brown adipocytes	BAd
Chdh	0	1.42397	0.353	0.165	0	Brown adipocytes	BAd
Grip1	0	1.41709	0.132	0.062	0	Brown adipocytes	BAd
Atpaf2	0	1.41695	0.447	0.216	0	Brown adipocytes	BAd
Prss36	0	1.41658	0.141	0.069	0	Brown adipocytes	BAd
Pafah2	0	1.41637	0.287	0.13	0	Brown adipocytes	BAd
4933406I18Rik	0	1.41455	0.891	0.49	0	Brown adipocytes	BAd
9330111N05Rik	0	1.41382	0.18	0.092	0	Brown adipocytes	BAd
Shroom1	0	1.41301	0.117	0.051	0	Brown adipocytes	BAd
Tlcd1	0	1.41172	0.321	0.149	0	Brown adipocytes	BAd
Ddo	0	1.40879	0.715	0.374	0	Brown adipocytes	BAd
Gnpat	0	1.40846	0.815	0.461	0	Brown adipocytes	BAd
Lekr1	0	1.40506	0.339	0.158	0	Brown adipocytes	BAd
Lamb3	0	1.40487	0.239	0.113	0	Brown adipocytes	BAd
Atad3a	0	1.40314	0.559	0.282	0	Brown adipocytes	BAd
Ptp4a1	0	1.39988	0.396	0.198	0	Brown adipocytes	BAd
Sik2	0	1.39897	0.974	0.67	0	Brown adipocytes	BAd
Col11a2	2.57727e-262	1.39666	0.105	0.052	5.04475e-258	Brown adipocytes	BAd
Acad11	0	1.39439	0.718	0.386	0	Brown adipocytes	BAd
Crat	0	1.39391	0.72	0.392	0	Brown adipocytes	BAd
Itpr2	0	1.393	0.973	0.68	0	Brown adipocytes	BAd
Pcyt2	0	1.39254	0.531	0.268	0	Brown adipocytes	BAd
Gpd2	0	1.39202	0.908	0.582	0	Brown adipocytes	BAd
1810034E14Rik	0	1.38908	0.151	0.07	0	Brown adipocytes	BAd
Nr4a2	0	1.3884	0.201	0.098	0	Brown adipocytes	BAd
Ttc38	0	1.38733	0.276	0.132	0	Brown adipocytes	BAd
Plet1os	0	1.38695	0.254	0.11	0	Brown adipocytes	BAd
Apmap	0	1.38607	0.521	0.258	0	Brown adipocytes	BAd
Slc22a5	0	1.38525	0.618	0.325	0	Brown adipocytes	BAd
L3hypdh	0	1.38469	0.284	0.136	0	Brown adipocytes	BAd
Pcca	0	1.3833	0.832	0.564	0	Brown adipocytes	BAd
Sema4b	0	1.38315	0.458	0.228	0	Brown adipocytes	BAd
Dipk1b	0	1.38297	0.131	0.064	0	Brown adipocytes	BAd
Frrs1	0	1.38091	0.285	0.132	0	Brown adipocytes	BAd
Dmac2	0	1.38011	0.346	0.161	0	Brown adipocytes	BAd
Rnf152	0	1.37634	0.723	0.369	0	Brown adipocytes	BAd
Letmd1	0	1.37387	0.541	0.262	0	Brown adipocytes	BAd
Mcrip2	0	1.37307	0.303	0.148	0	Brown adipocytes	BAd
Rmnd1	0	1.37234	0.584	0.3	0	Brown adipocytes	BAd
Ltbp2	0	1.37118	0.387	0.194	0	Brown adipocytes	BAd
Wdr4	0	1.36991	0.422	0.205	0	Brown adipocytes	BAd
Decr1	0	1.3671	0.663	0.352	0	Brown adipocytes	BAd
Idh3a	0	1.36666	0.729	0.392	0	Brown adipocytes	BAd
Abcc10	0	1.36621	0.304	0.145	0	Brown adipocytes	BAd
8430426J06Rik	0	1.36578	0.133	0.063	0	Brown adipocytes	BAd
Plin1	0	1.36546	0.943	0.507	0	Brown adipocytes	BAd
Gnas	0	1.36528	0.904	0.72	0	Brown adipocytes	BAd
Pnpla3	0	1.36449	0.846	0.448	0	Brown adipocytes	BAd
Immp2l	0	1.36275	0.98	0.696	0	Brown adipocytes	BAd
Cds1	0	1.36031	0.363	0.177	0	Brown adipocytes	BAd
Sorcs2	0	1.35718	0.303	0.155	0	Brown adipocytes	BAd
Zfp691	7,90603007714392e-311	1.35635	0.109	0.046	1.54753e-306	Brown adipocytes	BAd
Acaca	0	1.35612	0.994	0.784	0	Brown adipocytes	BAd
Dhcr7	0	1.35485	0.164	0.075	0	Brown adipocytes	BAd
Cluh	0	1.35384	0.867	0.5	0	Brown adipocytes	BAd
Abcd3	0	1.35328	0.845	0.507	0	Brown adipocytes	BAd
Pfkl	0	1.35265	0.554	0.285	0	Brown adipocytes	BAd
Hsdl2	0	1.35247	0.568	0.296	0	Brown adipocytes	BAd
Afg3l2	0	1.35088	0.675	0.369	0	Brown adipocytes	BAd
Gm20721	0	1.35052	0.27	0.13	0	Brown adipocytes	BAd
Chkb	0	1.35028	0.51	0.254	0	Brown adipocytes	BAd
6430550D23Rik	0	1.35001	0.188	0.091	0	Brown adipocytes	BAd
Dnajc15	0	1.34859	0.545	0.276	0	Brown adipocytes	BAd
Pde3b	0	1.34516	0.932	0.551	0	Brown adipocytes	BAd
Pclo	0	1.3411	0.258	0.128	0	Brown adipocytes	BAd
Mtor	0	1.34088	0.804	0.491	0	Brown adipocytes	BAd
Mrap	0	1.33997	0.436	0.213	0	Brown adipocytes	BAd
Aco2	0	1.33912	0.96	0.642	0	Brown adipocytes	BAd
Slc25a17	0	1.33605	0.593	0.317	0	Brown adipocytes	BAd
Pfkp	0	1.33405	0.589	0.338	0	Brown adipocytes	BAd
Mettl24	0	1.33388	0.235	0.126	0	Brown adipocytes	BAd
Slc7a6	0	1.33344	0.567	0.3	0	Brown adipocytes	BAd
Med12l	0	1.33056	0.51	0.267	0	Brown adipocytes	BAd
Nfyc	0	1.3303	0.838	0.5	0	Brown adipocytes	BAd
Rgs2	0	1.3272	0.262	0.138	0	Brown adipocytes	BAd
Lctl	0	1.32645	0.212	0.113	0	Brown adipocytes	BAd
2810021J22Rik	0	1.32507	0.113	0.049	9.5708e-305	Brown adipocytes	BAd
Cntnap1	0	1.32459	0.476	0.243	0	Brown adipocytes	BAd
Prdm16	0	1.32434	0.913	0.515	0	Brown adipocytes	BAd
Flcn	0	1.32321	0.507	0.259	0	Brown adipocytes	BAd
Dlat	0	1.32259	0.832	0.494	0	Brown adipocytes	BAd
Slc11a2	0	1.32044	0.367	0.185	0	Brown adipocytes	BAd
Pkm	0	1.31958	0.781	0.485	0	Brown adipocytes	BAd
Ccdc69	0	1.31863	0.357	0.191	0	Brown adipocytes	BAd
Rdh13	0	1.31726	0.291	0.141	0	Brown adipocytes	BAd
Crls1	0	1.31725	0.454	0.235	0	Brown adipocytes	BAd
Fastkd1	0	1.3129	0.335	0.164	0	Brown adipocytes	BAd
Cnst	0	1.3127	0.811	0.507	0	Brown adipocytes	BAd
Sh3kbp1	0	1.31242	0.884	0.514	0	Brown adipocytes	BAd
Rxrg	0	1.31203	0.206	0.099	0	Brown adipocytes	BAd
Esrra	0	1.31105	0.688	0.368	0	Brown adipocytes	BAd
Rmdn1	0	1.31086	0.759	0.452	0	Brown adipocytes	BAd
Nr6a1	0	1.31065	0.766	0.437	0	Brown adipocytes	BAd
Cntfr	0	1.31028	0.228	0.108	0	Brown adipocytes	BAd
Oplah	0	1.3097	0.526	0.269	0	Brown adipocytes	BAd
Atxn2	0	1.30944	0.925	0.613	0	Brown adipocytes	BAd
Zfp641	0	1.30789	0.243	0.12	0	Brown adipocytes	BAd
Poc1a	0	1.30741	0.163	0.076	0	Brown adipocytes	BAd
Tomm40	0	1.3058	0.481	0.25	0	Brown adipocytes	BAd
Sdhaf4	1.13049e-256	1.30573	0.107	0.051	2.21282e-252	Brown adipocytes	BAd
Pkn1	0	1.30324	0.826	0.497	0	Brown adipocytes	BAd
Txlng	0	1.30208	0.917	0.548	0	Brown adipocytes	BAd
Gm17484	0	1.30167	0.189	0.091	0	Brown adipocytes	BAd
Acad10	0	1.30114	0.46	0.244	0	Brown adipocytes	BAd
Apoo	0	1.30035	0.404	0.2	0	Brown adipocytes	BAd
Ganc	0	1.29817	0.599	0.323	0	Brown adipocytes	BAd
Lipe	0	1.29719	0.967	0.614	0	Brown adipocytes	BAd
Echdc3	0	1.29608	0.194	0.093	0	Brown adipocytes	BAd
Pex11a	0	1.29586	0.302	0.149	0	Brown adipocytes	BAd
Dhrs4	0	1.29328	0.26	0.128	0	Brown adipocytes	BAd
4931406C07Rik	0	1.29093	0.658	0.363	0	Brown adipocytes	BAd
BC028528	0	1.28968	0.313	0.154	0	Brown adipocytes	BAd
Clybl	0	1.28733	0.83	0.496	0	Brown adipocytes	BAd
Acsl1	0	1.28643	0.992	0.719	0	Brown adipocytes	BAd
Parm1	0	1.2854	0.552	0.316	0	Brown adipocytes	BAd
Adipor2	0	1.28534	0.991	0.723	0	Brown adipocytes	BAd
4732471J01Rik	0	1.28457	0.725	0.414	0	Brown adipocytes	BAd
Tecpr1	0	1.28406	0.656	0.392	0	Brown adipocytes	BAd
Etfbkmt	0	1.28375	0.253	0.131	0	Brown adipocytes	BAd
Entpd5	0	1.2836	0.441	0.23	0	Brown adipocytes	BAd
Prkag2	0	1.28117	0.905	0.58	0	Brown adipocytes	BAd
Nudt7	0	1.28078	0.508	0.264	0	Brown adipocytes	BAd
Fam234a	0	1.28068	0.559	0.287	0	Brown adipocytes	BAd
Nox1	0	1.28022	0.197	0.099	0	Brown adipocytes	BAd
Lgals4	0	1.27995	0.338	0.17	0	Brown adipocytes	BAd
Tfrc	0	1.2799	0.536	0.291	0	Brown adipocytes	BAd
Atat1	0	1.27875	0.328	0.168	0	Brown adipocytes	BAd
Urb1	0	1.27873	0.372	0.191	0	Brown adipocytes	BAd
Shb	0	1.27835	0.602	0.333	0	Brown adipocytes	BAd
Sbk1	0	1.27762	0.389	0.202	0	Brown adipocytes	BAd
Tmem53	0	1.2775	0.233	0.114	0	Brown adipocytes	BAd
Ppp2r5a	0	1.27034	0.961	0.67	0	Brown adipocytes	BAd
Flad1	0	1.2702	0.348	0.177	0	Brown adipocytes	BAd
Dgat1	0	1.26998	0.749	0.395	0	Brown adipocytes	BAd
Exd1	0	1.26902	0.268	0.141	0	Brown adipocytes	BAd
Mtch2	0	1.2671	0.681	0.385	0	Brown adipocytes	BAd
Hemk1	0	1.26643	0.226	0.116	0	Brown adipocytes	BAd
Mapre3	0	1.26583	0.518	0.278	0	Brown adipocytes	BAd
Pex5	0	1.26561	0.477	0.254	0	Brown adipocytes	BAd
Sucla2	0	1.26499	0.798	0.467	0	Brown adipocytes	BAd
Mpc1	0	1.26219	0.771	0.452	0	Brown adipocytes	BAd
Slc43a2	0	1.26214	0.457	0.247	0	Brown adipocytes	BAd
Coq8a	0	1.26206	0.775	0.429	0	Brown adipocytes	BAd
Car14	2.14069e-249	1.26125	0.113	0.057	4.19019e-245	Brown adipocytes	BAd
2900005J15Rik	6.50742e-273	1.26104	0.121	0.059	1.27376e-268	Brown adipocytes	BAd
Bcl2l13	0	1.26069	0.586	0.32	0	Brown adipocytes	BAd
Acaa2	0	1.26022	0.702	0.393	0	Brown adipocytes	BAd
Tuba8	0	1.25925	0.222	0.111	0	Brown adipocytes	BAd
Agpat2	0	1.25857	0.826	0.488	0	Brown adipocytes	BAd
Wdr73	0	1.25843	0.286	0.142	0	Brown adipocytes	BAd
Gm26542	0	1.25805	0.332	0.176	0	Brown adipocytes	BAd
Hadha	0	1.25672	0.902	0.598	0	Brown adipocytes	BAd
Rad9b	0	1.25594	0.222	0.117	0	Brown adipocytes	BAd
Gnao1	0	1.25489	0.559	0.297	0	Brown adipocytes	BAd
Lurap1	0	1.25376	0.273	0.14	0	Brown adipocytes	BAd
Aacs	0	1.25323	0.793	0.437	0	Brown adipocytes	BAd
Ptgr2	0	1.25264	0.615	0.338	0	Brown adipocytes	BAd
Ogdh	0	1.25147	0.919	0.643	0	Brown adipocytes	BAd
Ccdc159	2.49557e-227	1.24991	0.103	0.052	4.88482e-223	Brown adipocytes	BAd
Ankrd9	0	1.24799	0.162	0.086	0	Brown adipocytes	BAd
Gm49513	0	1.24667	0.646	0.345	0	Brown adipocytes	BAd
Adig	0	1.24567	0.259	0.13	0	Brown adipocytes	BAd
Ptdss2	0	1.24544	0.318	0.158	0	Brown adipocytes	BAd
Akt2	0	1.24355	0.771	0.447	0	Brown adipocytes	BAd
Cgnl1	0	1.24208	0.847	0.494	0	Brown adipocytes	BAd
Adora1	0	1.24148	0.286	0.148	0	Brown adipocytes	BAd
Isca2	0	1.24013	0.2	0.102	0	Brown adipocytes	BAd
Chchd3	0	1.2399	0.939	0.678	0	Brown adipocytes	BAd
Slc22a3	0	1.23949	0.422	0.228	0	Brown adipocytes	BAd
Etfrf1	0	1.2391	0.358	0.181	0	Brown adipocytes	BAd
Lyrm7	0	1.23872	0.182	0.091	0	Brown adipocytes	BAd
Ces1d	0	1.23856	0.802	0.44	0	Brown adipocytes	BAd
Zfand1	0	1.23739	0.161	0.081	0	Brown adipocytes	BAd
Aspa	0	1.23697	0.609	0.321	0	Brown adipocytes	BAd
Ninl	0	1.23631	0.208	0.105	0	Brown adipocytes	BAd
Pakap.2	1.62326e-255	1.23549	0.115	0.056	3.17738e-251	Brown adipocytes	BAd
Hsd17b12	0	1.23506	0.767	0.438	0	Brown adipocytes	BAd
Cnnm2	0	1.23286	0.739	0.427	0	Brown adipocytes	BAd
Coq10a	0	1.23136	0.411	0.211	0	Brown adipocytes	BAd
Pmm1	0	1.23131	0.272	0.14	0	Brown adipocytes	BAd
Il15ra	0	1.23094	0.802	0.483	0	Brown adipocytes	BAd
Plin3	0	1.23094	0.318	0.16	0	Brown adipocytes	BAd
Spring1	0	1.22991	0.169	0.085	0	Brown adipocytes	BAd
Timm9	0	1.22942	0.476	0.258	0	Brown adipocytes	BAd
Noxred1	6.23296e-220	1.22799	0.104	0.054	1.22004e-215	Brown adipocytes	BAd
Adrb1	0	1.22777	0.187	0.104	0	Brown adipocytes	BAd
Acsm3	4.83789e-308	1.22659	0.151	0.081	9.46969e-304	Brown adipocytes	BAd
Ciao3	0	1.22564	0.22	0.11	0	Brown adipocytes	BAd
Gbe1	0	1.22532	0.931	0.629	0	Brown adipocytes	BAd
Lrpprc	0	1.22388	0.642	0.372	0	Brown adipocytes	BAd
Stat5a	0	1.22352	0.472	0.257	0	Brown adipocytes	BAd
Gm16279	9.25811e-270	1.22251	0.124	0.063	1.81218e-265	Brown adipocytes	BAd
Abcb9	0	1.21857	0.245	0.129	0	Brown adipocytes	BAd
Cdo1	0	1.218	0.637	0.365	0	Brown adipocytes	BAd
Nudt12	0	1.21644	0.279	0.142	0	Brown adipocytes	BAd
Gm31508	1.18791e-220	1.21556	0.107	0.056	2.32521e-216	Brown adipocytes	BAd
Tmem131l	0	1.21546	0.607	0.346	0	Brown adipocytes	BAd
Vipas39	0	1.21508	0.433	0.231	0	Brown adipocytes	BAd
2900009J06Rik	1.82746e-221	1.21403	0.108	0.056	3.57707e-217	Brown adipocytes	BAd
Slc25a22	0	1.21372	0.278	0.146	0	Brown adipocytes	BAd
Agpat3	0	1.21334	0.76	0.468	0	Brown adipocytes	BAd
B230369F24Rik	0	1.21312	0.161	0.084	0	Brown adipocytes	BAd
Cox10	0	1.21163	0.609	0.338	0	Brown adipocytes	BAd
Zfp652	0	1.21156	0.628	0.405	0	Brown adipocytes	BAd
Fbxo21	0	1.21046	0.454	0.252	0	Brown adipocytes	BAd
H6pd	0	1.21044	0.464	0.254	0	Brown adipocytes	BAd
Ripor2	0	1.21029	0.428	0.207	0	Brown adipocytes	BAd
Elmod3	0	1.20981	0.403	0.214	0	Brown adipocytes	BAd
Cdh2	0	1.20977	0.44	0.221	0	Brown adipocytes	BAd
Ldhb	0	1.20718	0.423	0.216	0	Brown adipocytes	BAd
Klhdc7a	0	1.20709	0.322	0.169	0	Brown adipocytes	BAd
Sbno2	0	1.20499	0.736	0.427	0	Brown adipocytes	BAd
Odad1	0	1.20322	0.149	0.074	0	Brown adipocytes	BAd
Vgll4	0	1.20198	0.835	0.555	0	Brown adipocytes	BAd
Mtx2	0	1.20124	0.584	0.326	0	Brown adipocytes	BAd
Gm11520	1.33626e-216	1.19943	0.1	0.049	2.6156e-212	Brown adipocytes	BAd
Nat8l	0	1.19754	0.231	0.126	0	Brown adipocytes	BAd
Gm32569	0	1.19686	0.229	0.121	0	Brown adipocytes	BAd
Lipa	0	1.19671	0.486	0.266	0	Brown adipocytes	BAd
Kmt5c	0	1.19578	0.51	0.269	0	Brown adipocytes	BAd
Ddhd1	0	1.19574	0.703	0.411	0	Brown adipocytes	BAd
Prxl2a	0	1.19398	0.524	0.287	0	Brown adipocytes	BAd
Zfp827	0	1.19305	0.554	0.295	0	Brown adipocytes	BAd
Sgta	0	1.19248	0.481	0.26	0	Brown adipocytes	BAd
Dmtn	0	1.19211	0.338	0.176	0	Brown adipocytes	BAd
Pde4a	0	1.19168	0.554	0.294	0	Brown adipocytes	BAd
Atp1a2	0	1.19129	0.974	0.719	0	Brown adipocytes	BAd
Etfa	0	1.19036	0.811	0.51	0	Brown adipocytes	BAd
Ltbp3	0	1.18909	0.58	0.321	0	Brown adipocytes	BAd
Kyat3	0	1.18831	0.308	0.164	0	Brown adipocytes	BAd
Gm20532	0	1.18793	0.624	0.344	0	Brown adipocytes	BAd
Trmt9b	0	1.18751	0.204	0.103	0	Brown adipocytes	BAd
Pex1	0	1.1874	0.492	0.269	0	Brown adipocytes	BAd
Shtn1	0	1.18727	0.515	0.259	0	Brown adipocytes	BAd
Bnip3	0	1.18588	0.486	0.313	0	Brown adipocytes	BAd
Tob2	0	1.18582	0.568	0.32	0	Brown adipocytes	BAd
Ap1g2	0	1.18564	0.239	0.121	0	Brown adipocytes	BAd
Adck1	0	1.18505	0.496	0.271	0	Brown adipocytes	BAd
Bckdhb	0	1.18482	0.883	0.556	0	Brown adipocytes	BAd
Cbx4	0	1.18385	0.333	0.184	0	Brown adipocytes	BAd
Hacl1	0	1.18363	0.406	0.227	0	Brown adipocytes	BAd
Igsf8	0	1.18244	0.451	0.244	0	Brown adipocytes	BAd
Csad	0	1.18188	0.697	0.395	0	Brown adipocytes	BAd
Ccdc125	0	1.18074	0.204	0.106	0	Brown adipocytes	BAd
Hacd2	0	1.18057	0.835	0.485	0	Brown adipocytes	BAd
Wdr91	0	1.17929	0.366	0.185	0	Brown adipocytes	BAd
Setd4	0	1.17814	0.214	0.112	0	Brown adipocytes	BAd
Abhd6	0	1.17813	0.449	0.249	0	Brown adipocytes	BAd
2500002B13Rik	8.35067e-224	1.17669	0.104	0.052	1.63456e-219	Brown adipocytes	BAd
B430010I23Rik	0	1.17641	0.244	0.132	0	Brown adipocytes	BAd
Serhl	0	1.17635	0.279	0.144	0	Brown adipocytes	BAd
Gabpa	0	1.17627	0.466	0.263	0	Brown adipocytes	BAd
Dnajc11	0	1.17625	0.588	0.33	0	Brown adipocytes	BAd
Sdc4	0	1.17503	0.252	0.134	0	Brown adipocytes	BAd
Ccdc138	0	1.17474	0.256	0.129	0	Brown adipocytes	BAd
Snx10	0	1.17353	0.745	0.428	0	Brown adipocytes	BAd
Gale	8.42698e-266	1.17183	0.135	0.073	1.6495e-261	Brown adipocytes	BAd
Pon3	0	1.17162	0.502	0.277	0	Brown adipocytes	BAd
Ppa1	0	1.17128	0.323	0.196	0	Brown adipocytes	BAd
Cox19	0	1.17113	0.421	0.227	0	Brown adipocytes	BAd
Hccs	0	1.1695	0.171	0.088	0	Brown adipocytes	BAd
Car13	1.08433e-256	1.16896	0.121	0.06	2.12247e-252	Brown adipocytes	BAd
Prdm9	0	1.16762	0.318	0.168	0	Brown adipocytes	BAd
Gm6277	1.90981e-234	1.16593	0.116	0.059	3.73826e-230	Brown adipocytes	BAd
Myo19	0	1.16581	0.349	0.19	0	Brown adipocytes	BAd
Scarf1	0	1.16401	0.576	0.326	0	Brown adipocytes	BAd
Myo5c	0	1.1614	0.368	0.199	0	Brown adipocytes	BAd
Zswim3	0	1.16016	0.215	0.112	0	Brown adipocytes	BAd
Dpyd	0	1.15986	0.829	0.484	0	Brown adipocytes	BAd
Ndufs3	0	1.15963	0.458	0.25	0	Brown adipocytes	BAd
Acsf3	0	1.15934	0.281	0.142	0	Brown adipocytes	BAd
Angptl4	0	1.15721	0.435	0.236	0	Brown adipocytes	BAd
Irf4	0	1.15695	0.207	0.113	0	Brown adipocytes	BAd
Dhrs7b	0	1.15673	0.315	0.167	0	Brown adipocytes	BAd
Ormdl3	0	1.1562	0.41	0.224	0	Brown adipocytes	BAd
Mapk1ip1	0	1.15618	0.426	0.237	0	Brown adipocytes	BAd
Bcl6	0	1.15468	0.651	0.376	0	Brown adipocytes	BAd
Tmem94	0	1.15161	0.58	0.333	0	Brown adipocytes	BAd
Slc29a1	0	1.15057	0.299	0.157	0	Brown adipocytes	BAd
Haus1	9.33462e-283	1.14943	0.14	0.073	1.82716e-278	Brown adipocytes	BAd
Decr2	0	1.14835	0.147	0.071	0	Brown adipocytes	BAd
Hibch	0	1.14823	0.637	0.364	0	Brown adipocytes	BAd
Pex14	0	1.1477	0.767	0.467	0	Brown adipocytes	BAd
Sipa1l1	0	1.14736	0.828	0.523	0	Brown adipocytes	BAd
1700087I21Rik	0	1.14641	0.229	0.123	0	Brown adipocytes	BAd
Cmc2	5.56336e-251	1.14474	0.124	0.064	1.08897e-246	Brown adipocytes	BAd
Acadm	0	1.14266	0.836	0.528	0	Brown adipocytes	BAd
Dlst	0	1.1426	0.751	0.45	0	Brown adipocytes	BAd
Isoc2b	4.45862e-243	1.14147	0.119	0.06	8.7273e-239	Brown adipocytes	BAd
Maob	0	1.1412	0.326	0.184	0	Brown adipocytes	BAd
Pts	0	1.14059	0.269	0.144	0	Brown adipocytes	BAd
Phb	0	1.13976	0.285	0.154	0	Brown adipocytes	BAd
Gss	0	1.13829	0.216	0.115	0	Brown adipocytes	BAd
Klc4	0	1.13812	0.214	0.109	0	Brown adipocytes	BAd
A830018L16Rik	0	1.13796	0.506	0.291	0	Brown adipocytes	BAd
Fam13a	0	1.13784	0.968	0.635	0	Brown adipocytes	BAd
Pfkfb3	0	1.13672	0.878	0.564	0	Brown adipocytes	BAd
Dhdh	0	1.13522	0.617	0.358	0	Brown adipocytes	BAd
Bcl3	0	1.13471	0.288	0.151	0	Brown adipocytes	BAd
Kank1	0	1.13392	0.612	0.335	0	Brown adipocytes	BAd
Rbm47	0	1.13348	0.797	0.428	0	Brown adipocytes	BAd
Larp1b	0	1.13342	0.735	0.44	0	Brown adipocytes	BAd
Cox11	0	1.13319	0.22	0.118	0	Brown adipocytes	BAd
Snx21	0	1.13277	0.232	0.115	0	Brown adipocytes	BAd
Stau2	0	1.13269	0.693	0.403	0	Brown adipocytes	BAd
Pald1	0	1.13264	0.671	0.383	0	Brown adipocytes	BAd
Hsd17b4	0	1.13259	0.655	0.393	0	Brown adipocytes	BAd
Gadd45g	6.5685e-288	1.13253	0.145	0.075	1.28572e-283	Brown adipocytes	BAd
Trim2	0	1.13184	0.539	0.299	0	Brown adipocytes	BAd
Mttp	5.52674e-245	1.13157	0.132	0.072	1.08181e-240	Brown adipocytes	BAd
Pigo	3.34633e-203	1.12875	0.102	0.052	6.55011e-199	Brown adipocytes	BAd
Paxx	2.38293e-301	1.12866	0.156	0.084	4.66434e-297	Brown adipocytes	BAd
Ndufs5	1.42354e-283	1.1271	0.143	0.075	2.78644e-279	Brown adipocytes	BAd
Isca1	0	1.12656	0.368	0.203	0	Brown adipocytes	BAd
Zfp189	4.00297e-229	1.12626	0.114	0.058	7.83541e-225	Brown adipocytes	BAd
Gm16759	0	1.12577	0.328	0.177	0	Brown adipocytes	BAd
Pgam1	1.63222e-212	1.12534	0.108	0.056	3.1949e-208	Brown adipocytes	BAd
Lpin1	0	1.12434	0.91	0.597	0	Brown adipocytes	BAd
Polrmt	0	1.12432	0.242	0.127	0	Brown adipocytes	BAd
Mul1	0	1.12421	0.172	0.089	0	Brown adipocytes	BAd
Mavs	0	1.12289	0.291	0.163	0	Brown adipocytes	BAd
Kyat1	0	1.1228	0.251	0.135	0	Brown adipocytes	BAd
Cpt2	0	1.12238	0.438	0.244	0	Brown adipocytes	BAd
Rhbdd3	1.8182e-303	1.12231	0.165	0.091	3.55894e-299	Brown adipocytes	BAd
Ptpru	4.00391e-242	1.12197	0.119	0.06	7.83726e-238	Brown adipocytes	BAd
Acox1	0	1.12127	0.889	0.595	0	Brown adipocytes	BAd
1700086O06Rik	0	1.12121	0.229	0.124	0	Brown adipocytes	BAd
Ccdc58	0	1.12109	0.467	0.259	0	Brown adipocytes	BAd
Uros	1,56075189301556e-317	1.12088	0.165	0.089	3,05501575538866e-313	Brown adipocytes	BAd
Acadvl	0	1.1208	0.661	0.369	0	Brown adipocytes	BAd
Cd59b	1.04312e-216	1.12046	0.115	0.062	2.04181e-212	Brown adipocytes	BAd
Hmgcs1	0	1.12037	0.421	0.234	0	Brown adipocytes	BAd
Traf4	3.62726e-198	1.1198	0.11	0.061	7.1e-194	Brown adipocytes	BAd
Dot1l	0	1.11848	0.772	0.477	0	Brown adipocytes	BAd
Me3	0	1.11814	0.499	0.265	0	Brown adipocytes	BAd
Fastk	0	1.11779	0.327	0.177	0	Brown adipocytes	BAd
Cpeb3	0	1.11696	0.885	0.577	0	Brown adipocytes	BAd
Suclg1	0	1.11584	0.582	0.33	0	Brown adipocytes	BAd
Kit	0	1.11583	0.245	0.145	0	Brown adipocytes	BAd
Timm44	0	1.1149	0.51	0.286	0	Brown adipocytes	BAd
Trib1	0	1.11396	0.247	0.138	0	Brown adipocytes	BAd
Ctsf	2.64335e-295	1.11228	0.154	0.081	5.1741e-291	Brown adipocytes	BAd
Vat1l	6.10414e-272	1.11151	0.159	0.102	1.19482e-267	Brown adipocytes	BAd
Afg1l	0	1.11126	0.744	0.464	0	Brown adipocytes	BAd
2310061I04Rik	1.7261e-250	1.11027	0.141	0.08	3.37867e-246	Brown adipocytes	BAd
Tatdn3	0	1.10616	0.289	0.153	0	Brown adipocytes	BAd
Fah	0	1.10537	0.305	0.161	0	Brown adipocytes	BAd
Map2k3os	8.92523e-211	1.10494	0.114	0.06	1.74702e-206	Brown adipocytes	BAd
Rorc	0	1.10419	0.55	0.322	0	Brown adipocytes	BAd
Coq9	0	1.10349	0.476	0.265	0	Brown adipocytes	BAd
Ankef1	0	1.10277	0.722	0.374	0	Brown adipocytes	BAd
Cd274	0	1.10248	0.308	0.177	0	Brown adipocytes	BAd
Lmf1	0	1.10216	0.47	0.263	0	Brown adipocytes	BAd
Ano1	0	1.10191	0.524	0.252	0	Brown adipocytes	BAd
Lrrc20	0	1.09903	0.462	0.25	0	Brown adipocytes	BAd
Rbpms2	0	1.09844	0.454	0.234	0	Brown adipocytes	BAd
Taldo1	0	1.09795	0.514	0.291	0	Brown adipocytes	BAd
Tbc1d20	0	1.09786	0.578	0.345	0	Brown adipocytes	BAd
Adck2	0	1.09729	0.22	0.116	0	Brown adipocytes	BAd
Dusp4	0	1.09728	0.19	0.112	0	Brown adipocytes	BAd
Gm26944	1.20454e-301	1.09678	0.151	0.078	2.35778e-297	Brown adipocytes	BAd
Aste1	0	1.09663	0.165	0.087	0	Brown adipocytes	BAd
Rarb	0	1.09521	0.585	0.327	0	Brown adipocytes	BAd
Nsdhl	0	1.09456	0.346	0.192	0	Brown adipocytes	BAd
Eml5	0	1.09439	0.526	0.295	0	Brown adipocytes	BAd
Etfb	0	1.09271	0.578	0.326	0	Brown adipocytes	BAd
Paqr9	0	1.09246	0.186	0.101	0	Brown adipocytes	BAd
Gm44079	9.38045e-209	1.09191	0.116	0.063	1.83613e-204	Brown adipocytes	BAd
Lrig2	0	1.09139	0.662	0.402	0	Brown adipocytes	BAd
Retsat	0	1.09129	0.172	0.09	0	Brown adipocytes	BAd
Cad	0	1.09127	0.235	0.127	0	Brown adipocytes	BAd
Pus10	0	1.09039	0.554	0.32	0	Brown adipocytes	BAd
Slc25a44	0	1.09012	0.288	0.157	0	Brown adipocytes	BAd
Tmed5	0	1.09009	0.578	0.341	0	Brown adipocytes	BAd
Kifc2	2.43836e-240	1.08889	0.126	0.065	4.77285e-236	Brown adipocytes	BAd
Tmc4	1.86889e-199	1.08803	0.108	0.057	3.65817e-195	Brown adipocytes	BAd
Acad12	0	1.08782	0.202	0.111	0	Brown adipocytes	BAd
Mir670hg	1.15767e-223	1.08444	0.122	0.064	2.26603e-219	Brown adipocytes	BAd
Polr3g	1.05079e-220	1.08397	0.13	0.077	2.05682e-216	Brown adipocytes	BAd
Tfb1m	9.93362e-284	1.08381	0.146	0.076	1.94441e-279	Brown adipocytes	BAd
Pex19	0	1.08377	0.457	0.263	0	Brown adipocytes	BAd
Pgap4	1.15731e-197	1.08359	0.106	0.056	2.26532e-193	Brown adipocytes	BAd
Acly	0	1.0829	0.858	0.615	0	Brown adipocytes	BAd
Nectin2	0	1.08262	0.467	0.247	0	Brown adipocytes	BAd
Slc22a23	0	1.08195	0.658	0.379	0	Brown adipocytes	BAd
Smim20	0	1.08161	0.203	0.108	0	Brown adipocytes	BAd
Slc35e2	0	1.08063	0.353	0.196	0	Brown adipocytes	BAd
Ptprd	0	1.08021	0.911	0.545	0	Brown adipocytes	BAd
St3gal5	0	1.07983	0.334	0.18	0	Brown adipocytes	BAd
Zranb3	0	1.07837	0.26	0.142	0	Brown adipocytes	BAd
Nhej1	0	1.07295	0.226	0.122	0	Brown adipocytes	BAd
Sorl1	0	1.07172	0.441	0.272	0	Brown adipocytes	BAd
Pomt1	0	1.07117	0.225	0.123	0	Brown adipocytes	BAd
Gys1	0	1.07114	0.843	0.515	0	Brown adipocytes	BAd
Negr1	0	1.07047	0.924	0.547	0	Brown adipocytes	BAd
Rnft2	1.75299e-220	1.06855	0.117	0.06	3.4313e-216	Brown adipocytes	BAd
Marchf5	0	1.06816	0.589	0.347	0	Brown adipocytes	BAd
Pgk1	0	1.06756	0.252	0.145	0	Brown adipocytes	BAd
Acadl	0	1.06653	0.828	0.553	0	Brown adipocytes	BAd
Pex6	0	1.06641	0.255	0.143	0	Brown adipocytes	BAd
Hook2	1.57621e-224	1.06589	0.123	0.066	3.08528e-220	Brown adipocytes	BAd
Mpc2	0	1.06569	0.642	0.381	0	Brown adipocytes	BAd
Trit1	0	1.06568	0.424	0.245	0	Brown adipocytes	BAd
Abhd11	2.48781e-193	1.06502	0.109	0.058	4.86964e-189	Brown adipocytes	BAd
Abhd15	0	1.06488	0.296	0.167	0	Brown adipocytes	BAd
Dtnbp1	0	1.06447	0.619	0.388	0	Brown adipocytes	BAd
ENSMUSG00000120248	1.51377e-263	1.06251	0.14	0.074	2.96306e-259	Brown adipocytes	BAd
Mcee	0	1.06234	0.202	0.109	0	Brown adipocytes	BAd
Ubac1	0	1.06212	0.513	0.299	0	Brown adipocytes	BAd
Nampt	0	1.06209	0.677	0.43	0	Brown adipocytes	BAd
Noct	0	1.06182	0.483	0.282	0	Brown adipocytes	BAd
C920021L13Rik	0	1.06177	0.214	0.122	0	Brown adipocytes	BAd
Hyou1	0	1.06155	0.267	0.152	0	Brown adipocytes	BAd
Paox	3,41995379344425e-315	1.06105	0.188	0.113	6,69421755528777e-311	Brown adipocytes	BAd
Pdk2	0	1.06011	0.434	0.247	0	Brown adipocytes	BAd
Macrod1	0	1.06005	0.593	0.346	0	Brown adipocytes	BAd
Mtres1	0	1.05948	0.296	0.163	0	Brown adipocytes	BAd
Nudt13	0	1.0586	0.494	0.285	0	Brown adipocytes	BAd
6430511E19Rik	5.90089e-266	1.05834	0.141	0.073	1.15504e-261	Brown adipocytes	BAd
Acot13	0	1.05703	0.233	0.126	0	Brown adipocytes	BAd
Uqcc1	0	1.05539	0.619	0.376	0	Brown adipocytes	BAd
Nfia	0	1.05513	0.994	0.885	0	Brown adipocytes	BAd
Eda	0	1.05476	0.637	0.386	0	Brown adipocytes	BAd
Eif3l	0	1.05379	0.314	0.173	0	Brown adipocytes	BAd
Dag1	0	1.05362	0.798	0.532	0	Brown adipocytes	BAd
6030443J06Rik	0	1.05325	0.288	0.16	0	Brown adipocytes	BAd
Atp6v0e	0	1.05308	0.406	0.23	0	Brown adipocytes	BAd
Slc12a7	0	1.05301	0.603	0.363	0	Brown adipocytes	BAd
Coa7	1.04174e-298	1.05285	0.163	0.088	2.03911e-294	Brown adipocytes	BAd
Gmps	0	1.05194	0.424	0.256	0	Brown adipocytes	BAd
Epb41l5	0	1.05042	0.319	0.179	0	Brown adipocytes	BAd
Stx18	0	1.04751	0.671	0.413	0	Brown adipocytes	BAd
Ggnbp1	0	1.04687	0.261	0.143	0	Brown adipocytes	BAd
1700037H04Rik	0	1.04606	0.352	0.205	0	Brown adipocytes	BAd
Uhrf1bp1	0	1.04603	0.314	0.18	0	Brown adipocytes	BAd
Wipi2	0	1.04601	0.458	0.272	0	Brown adipocytes	BAd
C330018D20Rik	1.73912e-288	1.04472	0.165	0.093	3.40416e-284	Brown adipocytes	BAd
Tmx4	0	1.04429	0.288	0.161	0	Brown adipocytes	BAd
Mmaa	0	1.04377	0.476	0.274	0	Brown adipocytes	BAd
Gm10516	7.09233e-222	1.0431	0.132	0.075	1.38825e-217	Brown adipocytes	BAd
Pde7b	0	1.04275	0.86	0.585	0	Brown adipocytes	BAd
Pparg	0	1.04128	0.989	0.778	0	Brown adipocytes	BAd
Dusp10	0	1.03953	0.492	0.289	0	Brown adipocytes	BAd
Acat2	0	1.03857	0.296	0.177	0	Brown adipocytes	BAd
Mme	0	1.03689	0.513	0.305	0	Brown adipocytes	BAd
Apoc1	0	1.03592	0.219	0.122	0	Brown adipocytes	BAd
Pmm2	0	1.0352	0.447	0.259	0	Brown adipocytes	BAd
Cd1d1	0	1.03482	0.283	0.158	0	Brown adipocytes	BAd
Mief2	7.56161e-228	1.03394	0.136	0.076	1.48011e-223	Brown adipocytes	BAd
Atg10	0	1.03389	0.667	0.425	0	Brown adipocytes	BAd
Idh3g	0	1.03368	0.462	0.268	0	Brown adipocytes	BAd
Pmepa1	0	1.0335	0.584	0.362	0	Brown adipocytes	BAd
Ube4b	0	1.03311	0.798	0.555	0	Brown adipocytes	BAd
Pex13	0	1.03285	0.532	0.309	0	Brown adipocytes	BAd
Ak2	0	1.03257	0.523	0.299	0	Brown adipocytes	BAd
Foxred1	0	1.03232	0.197	0.11	0	Brown adipocytes	BAd
Sod2	0	1.03146	0.542	0.321	0	Brown adipocytes	BAd
Actr6	9.64236e-294	1.03134	0.169	0.094	1.88739e-289	Brown adipocytes	BAd
Lzic	0	1.03119	0.251	0.142	0	Brown adipocytes	BAd
Mgmt	0	1.03057	0.439	0.25	0	Brown adipocytes	BAd
Mtss1	0	1.02976	0.867	0.614	0	Brown adipocytes	BAd
Ccdc62	0	1.02958	0.237	0.137	0	Brown adipocytes	BAd
Timm23	0	1.02903	0.454	0.265	0	Brown adipocytes	BAd
Axin2	4,43267532539666e-313	1.02814	0.176	0.097	0	Brown adipocytes	BAd
Khdrbs3	0	1.02792	0.423	0.243	0	Brown adipocytes	BAd
Brd3	0	1.0274	0.535	0.322	0	Brown adipocytes	BAd
Pcgf2	3.06544e-293	1.02701	0.163	0.088	6.00028e-289	Brown adipocytes	BAd
Adrb3	0	1.02672	0.611	0.327	0	Brown adipocytes	BAd
Ralgapa2	0	1.02549	0.97	0.719	0	Brown adipocytes	BAd
Rtn4ip1	0	1.02434	0.291	0.167	0	Brown adipocytes	BAd
Rnls	0	1.02372	0.228	0.132	0	Brown adipocytes	BAd
Acss2	0	1.0231	0.849	0.516	0	Brown adipocytes	BAd
Ptpn4	0	1.02005	0.851	0.554	0	Brown adipocytes	BAd
Micos10	0	1.01802	0.478	0.28	0	Brown adipocytes	BAd
Phb2	0	1.01712	0.268	0.152	0	Brown adipocytes	BAd
Coq3	0	1.01699	0.38	0.22	0	Brown adipocytes	BAd
Naa40	0	1.01616	0.392	0.236	0	Brown adipocytes	BAd
Ank	0	1.01578	0.737	0.485	0	Brown adipocytes	BAd
Zbtb43	0	1.01475	0.247	0.141	0	Brown adipocytes	BAd
Gm13483	0	1.0145	0.346	0.209	0	Brown adipocytes	BAd
Bscl2	0	1.01317	0.338	0.194	0	Brown adipocytes	BAd
Gpi1	0	1.01151	0.703	0.477	0	Brown adipocytes	BAd
Josd1	0	1.01134	0.24	0.138	0	Brown adipocytes	BAd
Fdx1	1.10095e-264	1.01099	0.157	0.087	2.15501e-260	Brown adipocytes	BAd
Tomm40l	0	1.01052	0.182	0.098	0	Brown adipocytes	BAd
Comt	0	1.0099	0.626	0.387	0	Brown adipocytes	BAd
Acss3	0	1.00939	0.772	0.47	0	Brown adipocytes	BAd
Bet1l	2.58997e-248	1.00931	0.147	0.081	5.06961e-244	Brown adipocytes	BAd
Samm50	0	1.00848	0.441	0.257	0	Brown adipocytes	BAd
Sh3pxd2a	0	1.00793	0.843	0.643	0	Brown adipocytes	BAd
ENSMUSG00000120369	0	1.00693	0.28	0.168	0	Brown adipocytes	BAd
Arfgef2	0	1.00638	0.729	0.486	0	Brown adipocytes	BAd
Tbrg4	0	1.00625	0.273	0.157	0	Brown adipocytes	BAd
Ddit3	0	1.00608	0.341	0.206	0	Brown adipocytes	BAd
Tmem45b	0	1.00564	0.423	0.214	0	Brown adipocytes	BAd
Hycc2	0	1.00225	0.713	0.448	0	Brown adipocytes	BAd
Ruvbl2	2.2229e-286	1.00199	0.174	0.099	4.3511e-282	Brown adipocytes	BAd
Herc3	0	1.00167	0.498	0.307	0	Brown adipocytes	BAd
Cs	0	1.00036	0.782	0.528	0	Brown adipocytes	BAd
Rab3ip	0	1.00027	0.308	0.173	0	Brown adipocytes	BAd
Tom1l1	3.08657e-203	0.999285	0.127	0.071	6.04165e-199	Brown adipocytes	BAd
Mlycd	0	0.998994	0.271	0.149	0	Brown adipocytes	BAd
Alas1	0	0.998171	0.505	0.307	0	Brown adipocytes	BAd
Ndufb4	3.04892e-247	0.998058	0.149	0.083	5.96795e-243	Brown adipocytes	BAd
Fgd4	0	0.997336	0.559	0.326	0	Brown adipocytes	BAd
Hadh	0	0.996104	0.529	0.313	0	Brown adipocytes	BAd
Stradb	0	0.996089	0.315	0.185	0	Brown adipocytes	BAd
Gm14410	7.03603e-289	0.995849	0.158	0.083	1.37723e-284	Brown adipocytes	BAd
A530072M11Rik	3.83992e-275	0.995179	0.165	0.092	7.51626e-271	Brown adipocytes	BAd
Dlg1	0	0.994646	0.817	0.61	0	Brown adipocytes	BAd
Dhrs11	0	0.992682	0.259	0.15	0	Brown adipocytes	BAd
Ubqln4	0	0.992231	0.31	0.182	0	Brown adipocytes	BAd
Cntrob	1.01965e-233	0.991993	0.152	0.087	1.99587e-229	Brown adipocytes	BAd
Angptl8	2.04386e-233	0.991443	0.15	0.087	4.00065e-229	Brown adipocytes	BAd
Mapkapk2	0	0.991067	0.574	0.359	0	Brown adipocytes	BAd
Lonp2	0	0.991029	0.796	0.528	0	Brown adipocytes	BAd
Fgf14	0	0.990977	0.688	0.427	0	Brown adipocytes	BAd
Prkaca	0	0.990768	0.405	0.248	0	Brown adipocytes	BAd
Xkr6	0	0.990723	0.299	0.166	0	Brown adipocytes	BAd
Stard5	0	0.988931	0.262	0.152	0	Brown adipocytes	BAd
Naa30	0	0.988897	0.291	0.166	0	Brown adipocytes	BAd
N4bp2l1	0	0.988154	0.361	0.22	0	Brown adipocytes	BAd
Cmc1	0	0.986869	0.394	0.233	0	Brown adipocytes	BAd
Catsper2	5.03611e-296	0.986389	0.19	0.111	9.85767e-292	Brown adipocytes	BAd
Atp5g3	0	0.986259	0.278	0.161	0	Brown adipocytes	BAd
Osbpl11	0	0.986112	0.652	0.416	0	Brown adipocytes	BAd
Tmem41b	0	0.984698	0.208	0.12	0	Brown adipocytes	BAd
Pdhb	0	0.984615	0.612	0.372	0	Brown adipocytes	BAd
Coq6	3.85401e-217	0.983323	0.136	0.076	7.54384e-213	Brown adipocytes	BAd
Nedd4l	0	0.983062	0.9	0.647	0	Brown adipocytes	BAd
BB365896	5.15247e-239	0.982916	0.164	0.099	1.00854e-234	Brown adipocytes	BAd
Ptpa	0	0.982309	0.578	0.355	0	Brown adipocytes	BAd
Steep1	0	0.980803	0.355	0.211	0	Brown adipocytes	BAd
Micall1	0	0.98011	0.582	0.366	0	Brown adipocytes	BAd
Stimate	0	0.979785	0.556	0.352	0	Brown adipocytes	BAd
Atosa	0	0.979384	0.787	0.513	0	Brown adipocytes	BAd
Proca1	0	0.978379	0.211	0.125	0	Brown adipocytes	BAd
Pde4d	0	0.977966	0.961	0.691	0	Brown adipocytes	BAd
Ndufb3	0	0.977044	0.273	0.159	0	Brown adipocytes	BAd
Mblac2	0	0.976667	0.206	0.126	1.93984e-304	Brown adipocytes	BAd
Pex3	0	0.976559	0.342	0.202	0	Brown adipocytes	BAd
Sec31b	0	0.9763	0.284	0.165	0	Brown adipocytes	BAd
Eaf2	2.1358e-233	0.976243	0.149	0.086	4.18062e-229	Brown adipocytes	BAd
Pdss1	0	0.974622	0.312	0.187	0	Brown adipocytes	BAd
Por	0	0.974463	0.792	0.47	0	Brown adipocytes	BAd
Tex2	0	0.974377	0.606	0.405	0	Brown adipocytes	BAd
Abhd17c	2.21346e-306	0.974013	0.19	0.109	4.33263e-302	Brown adipocytes	BAd
Bfar	0	0.973951	0.54	0.328	0	Brown adipocytes	BAd
Sik1	0	0.973803	0.357	0.218	0	Brown adipocytes	BAd
Pet100	1.64665e-248	0.973303	0.166	0.098	3.22315e-244	Brown adipocytes	BAd
Dgat2	0	0.971974	0.756	0.457	0	Brown adipocytes	BAd
Acaa1b	4.09308e-274	0.971938	0.195	0.119	8.01179e-270	Brown adipocytes	BAd
Dixdc1	0	0.970184	0.267	0.168	0	Brown adipocytes	BAd
Tmem143	5.58965e-287	0.970156	0.173	0.096	1.09412e-282	Brown adipocytes	BAd
Inhca	1.7964e-151	0.970096	0.104	0.06	3.51627e-147	Brown adipocytes	BAd
Gpt	3.94779e-187	0.970037	0.135	0.085	7.72741e-183	Brown adipocytes	BAd
Ap3s1	0	0.969987	0.55	0.33	0	Brown adipocytes	BAd
Ap1m1	0	0.969612	0.322	0.181	0	Brown adipocytes	BAd
Hdac6	1.81287e-266	0.969492	0.162	0.091	3.5485e-262	Brown adipocytes	BAd
Mrgbp	6.49535e-190	0.969158	0.112	0.06	1.2714e-185	Brown adipocytes	BAd
Chchd6	0	0.968288	0.405	0.239	0	Brown adipocytes	BAd
Slc44a3	9.28655e-161	0.967653	0.114	0.07	1.81775e-156	Brown adipocytes	BAd
Abcd4	0	0.967439	0.357	0.209	0	Brown adipocytes	BAd
Zswim7	7.77351e-172	0.966503	0.118	0.068	1.52159e-167	Brown adipocytes	BAd
D3Ertd751e	0	0.965685	0.224	0.13	0	Brown adipocytes	BAd
Zfp787	0	0.96509	0.318	0.185	0	Brown adipocytes	BAd
Mfn2	0	0.964922	0.617	0.383	0	Brown adipocytes	BAd
Sf3b2	0	0.964887	0.567	0.358	0	Brown adipocytes	BAd
Bckdha	0	0.964794	0.457	0.272	0	Brown adipocytes	BAd
Gm15738	3.26625e-248	0.964748	0.158	0.089	6.39336e-244	Brown adipocytes	BAd
Rnmt	0	0.964614	0.309	0.183	0	Brown adipocytes	BAd
Ackr3	0	0.963739	0.358	0.185	0	Brown adipocytes	BAd
1600014C10Rik	0	0.963468	0.291	0.172	0	Brown adipocytes	BAd
Rhot2	0	0.962257	0.267	0.157	0	Brown adipocytes	BAd
Arel1	0	0.962242	0.502	0.312	0	Brown adipocytes	BAd
6430571L13Rik	3.3706e-180	0.962187	0.126	0.077	6.59761e-176	Brown adipocytes	BAd
Deptor	0	0.961076	0.79	0.529	0	Brown adipocytes	BAd
Kcnb1	0	0.961068	0.524	0.328	0	Brown adipocytes	BAd
Cbr4	1.35366e-220	0.960791	0.14	0.079	2.64965e-216	Brown adipocytes	BAd
Adhfe1	0	0.960222	0.569	0.342	0	Brown adipocytes	BAd
2700097O09Rik	0	0.960209	0.385	0.234	0	Brown adipocytes	BAd
Lrba	0	0.959843	0.846	0.595	0	Brown adipocytes	BAd
Sh2b1	0	0.959699	0.303	0.176	0	Brown adipocytes	BAd
Rsph3a	9.95494e-209	0.959283	0.132	0.074	1.94858e-204	Brown adipocytes	BAd
Mtif2	0	0.959274	0.514	0.313	0	Brown adipocytes	BAd
Ccdc57	0	0.95896	0.365	0.221	0	Brown adipocytes	BAd
Leng1	1.34793e-162	0.958437	0.11	0.063	2.63845e-158	Brown adipocytes	BAd
Nt5m	0	0.95819	0.24	0.139	0	Brown adipocytes	BAd
Letm1	0	0.957634	0.411	0.246	0	Brown adipocytes	BAd
Zfp655	0	0.95761	0.351	0.207	0	Brown adipocytes	BAd
D5Ertd579e	0	0.956854	0.799	0.561	0	Brown adipocytes	BAd
Ndufa12	0	0.955996	0.366	0.217	0	Brown adipocytes	BAd
Ywhag	0	0.955868	0.719	0.464	0	Brown adipocytes	BAd
Rab9	0	0.955427	0.242	0.138	0	Brown adipocytes	BAd
Camk2b	0	0.955232	0.249	0.137	0	Brown adipocytes	BAd
Sdhb	0	0.955136	0.58	0.357	0	Brown adipocytes	BAd
Shpk	0	0.954855	0.209	0.112	0	Brown adipocytes	BAd
Tbc1d24	0	0.954501	0.26	0.157	0	Brown adipocytes	BAd
1110032A03Rik	2.0182e-299	0.95398	0.192	0.112	3.95043e-295	Brown adipocytes	BAd
Mrps33	3.13082e-160	0.953953	0.111	0.066	6.12826e-156	Brown adipocytes	BAd
Kxd1	0	0.953673	0.277	0.163	0	Brown adipocytes	BAd
Cycs	8.97482e-297	0.953203	0.179	0.1	1.75673e-292	Brown adipocytes	BAd
Fam210a	0	0.953029	0.398	0.233	0	Brown adipocytes	BAd
Ptcd1	7.98808e-273	0.952056	0.179	0.104	1.56359e-268	Brown adipocytes	BAd
Pgd	0	0.95069	0.424	0.26	0	Brown adipocytes	BAd
Larp4	0	0.950472	0.585	0.371	0	Brown adipocytes	BAd
Pgls	7.52933e-269	0.950015	0.183	0.108	1.47379e-264	Brown adipocytes	BAd
Ccs	0	0.949933	0.332	0.203	0	Brown adipocytes	BAd
Slc2a4	0	0.949565	0.476	0.296	0	Brown adipocytes	BAd
Tbc1d32	0	0.949117	0.486	0.291	0	Brown adipocytes	BAd
Efna5	0	0.94898	0.845	0.491	0	Brown adipocytes	BAd
Fbh1	0	0.948953	0.555	0.348	0	Brown adipocytes	BAd
Sc5d	0	0.948828	0.371	0.219	0	Brown adipocytes	BAd
Zcwpw2	0	0.947714	0.213	0.123	0	Brown adipocytes	BAd
Nmnat3	0	0.946832	0.508	0.319	0	Brown adipocytes	BAd
Cdip1	0	0.946763	0.604	0.385	0	Brown adipocytes	BAd
Abhd14b	1.80918e-236	0.945505	0.142	0.077	3.54129e-232	Brown adipocytes	BAd
Dhx34	1.04267e-282	0.945451	0.181	0.104	2.04092e-278	Brown adipocytes	BAd
Pabpc4	0	0.945078	0.455	0.279	0	Brown adipocytes	BAd
Qrsl1	2.76095e-230	0.945061	0.154	0.089	5.40428e-226	Brown adipocytes	BAd
Tmem14c	1.16718e-211	0.944623	0.133	0.074	2.28465e-207	Brown adipocytes	BAd
Sprtn	5.01034e-247	0.944026	0.165	0.096	9.80725e-243	Brown adipocytes	BAd
Zfyve26	0	0.943215	0.522	0.329	0	Brown adipocytes	BAd
Lmln	4.76122e-229	0.942192	0.155	0.091	9.31961e-225	Brown adipocytes	BAd
Timmdc1	0	0.941965	0.317	0.187	0	Brown adipocytes	BAd
Cisd1	3.42145e-282	0.94108	0.172	0.095	6.69715e-278	Brown adipocytes	BAd
Fbxo31	0	0.941039	0.275	0.171	0	Brown adipocytes	BAd
Ptk2b	0	0.940366	0.351	0.213	0	Brown adipocytes	BAd
Zfp629	6.05246e-256	0.93983	0.171	0.1	1.18471e-251	Brown adipocytes	BAd
Tmem11	0	0.938968	0.238	0.139	0	Brown adipocytes	BAd
Clpx	0	0.938409	0.588	0.375	0	Brown adipocytes	BAd
Nek4	1.06386e-280	0.937151	0.181	0.104	2.08241e-276	Brown adipocytes	BAd
Btf3l4	0	0.936717	0.222	0.13	0	Brown adipocytes	BAd
Rps6ka5	0	0.936534	0.658	0.425	0	Brown adipocytes	BAd
Zfp28	2.53087e-194	0.935085	0.111	0.058	4.95392e-190	Brown adipocytes	BAd
Tecpr2	0	0.934979	0.417	0.252	0	Brown adipocytes	BAd
Gm43597	1.46968e-153	0.93493	0.106	0.061	2.87675e-149	Brown adipocytes	BAd
Acads	1,00898086193699e-319	0.934902	0.2	0.114	1,97497913915547e-315	Brown adipocytes	BAd
Nmrk1	1.57536e-285	0.934501	0.18	0.102	3.08361e-281	Brown adipocytes	BAd
Mical3	0	0.93444	0.905	0.64	0	Brown adipocytes	BAd
Slc25a32	0	0.933448	0.354	0.212	0	Brown adipocytes	BAd
Ank2	0	0.932669	0.82	0.513	0	Brown adipocytes	BAd
Prdx6	2.11117e-307	0.932522	0.192	0.108	4.13241e-303	Brown adipocytes	BAd
Fcgrt	0	0.931087	0.358	0.208	0	Brown adipocytes	BAd
Prox2	3.8375e-194	0.930705	0.138	0.081	7.51153e-190	Brown adipocytes	BAd
Kif16b	0	0.930533	0.731	0.496	0	Brown adipocytes	BAd
Coq5	0	0.92985	0.355	0.215	0	Brown adipocytes	BAd
Cyp2d22	0	0.929723	0.423	0.243	0	Brown adipocytes	BAd
Zfp974	1.52611e-284	0.928986	0.177	0.099	2.98721e-280	Brown adipocytes	BAd
Ikbkg	0	0.928803	0.297	0.172	0	Brown adipocytes	BAd
Ilvbl	2.26126e-203	0.928726	0.139	0.081	4.42619e-199	Brown adipocytes	BAd
Gns	0	0.928287	0.482	0.295	0	Brown adipocytes	BAd
Acaa1a	0	0.926721	0.359	0.218	0	Brown adipocytes	BAd
4930412C18Rik	4.19714e-282	0.926033	0.19	0.113	8.21548e-278	Brown adipocytes	BAd
B4galt1	0	0.924863	0.716	0.485	0	Brown adipocytes	BAd
Pdhx	0	0.924712	0.376	0.23	0	Brown adipocytes	BAd
Wrap53	1.20849e-224	0.924498	0.141	0.078	2.3655e-220	Brown adipocytes	BAd
Ndufab1	0	0.924356	0.329	0.194	0	Brown adipocytes	BAd
Egln1	0	0.924252	0.589	0.379	0	Brown adipocytes	BAd
Pex7	0	0.924203	0.358	0.216	0	Brown adipocytes	BAd
Scp2	0	0.922734	0.373	0.229	0	Brown adipocytes	BAd
Rpia	5.3782e-276	0.922082	0.186	0.11	1.05273e-271	Brown adipocytes	BAd
Atp5j2	0	0.922006	0.275	0.16	0	Brown adipocytes	BAd
Strip1	0	0.921839	0.271	0.159	0	Brown adipocytes	BAd
1110019D14Rik	0	0.92106	0.286	0.174	0	Brown adipocytes	BAd
Ppp2r1b	0	0.91983	0.421	0.248	0	Brown adipocytes	BAd
Kctd15	1.16514e-202	0.919005	0.148	0.088	2.28065e-198	Brown adipocytes	BAd
Chid1	0	0.91845	0.205	0.115	0	Brown adipocytes	BAd
Kin	3.01609e-306	0.918287	0.208	0.123	5.9037e-302	Brown adipocytes	BAd
Mfsd11	0	0.917996	0.243	0.144	0	Brown adipocytes	BAd
Sox5	0	0.91702	0.957	0.648	0	Brown adipocytes	BAd
Zfp395	0	0.916992	0.468	0.291	0	Brown adipocytes	BAd
Mroh1	0	0.916359	0.401	0.24	0	Brown adipocytes	BAd
Alad	2.36325e-164	0.915432	0.127	0.081	4.62583e-160	Brown adipocytes	BAd
Higd1a	9.07966e-274	0.915077	0.194	0.118	1.77725e-269	Brown adipocytes	BAd
Syt12	1.1334e-234	0.913727	0.176	0.111	2.21852e-230	Brown adipocytes	BAd
Pex2	0	0.913459	0.282	0.169	0	Brown adipocytes	BAd
Sgcd	0	0.913379	0.926	0.631	0	Brown adipocytes	BAd
Ttc19	0	0.913361	0.571	0.36	0	Brown adipocytes	BAd
Apba3	8.83733e-171	0.913155	0.123	0.072	1.72982e-166	Brown adipocytes	BAd
Hyal1	0	0.912938	0.253	0.152	0	Brown adipocytes	BAd
Radil	0	0.912242	0.323	0.177	0	Brown adipocytes	BAd
Slc25a33	0	0.911744	0.243	0.151	0	Brown adipocytes	BAd
Ndufs1	0	0.911733	0.692	0.448	0	Brown adipocytes	BAd
Mocs2	0	0.911532	0.338	0.211	0	Brown adipocytes	BAd
Nkiras1	7.1359e-308	0.911465	0.213	0.127	1.39678e-303	Brown adipocytes	BAd
Sesn2	8.19984e-203	0.911304	0.148	0.089	1.60504e-198	Brown adipocytes	BAd
Chpt1	0	0.910494	0.899	0.616	0	Brown adipocytes	BAd
Sugct	0	0.91044	0.413	0.261	0	Brown adipocytes	BAd
Nmnat1	6.47312e-224	0.91011	0.138	0.075	1.26705e-219	Brown adipocytes	BAd
Slbp	2.7992e-236	0.909055	0.176	0.108	5.47916e-232	Brown adipocytes	BAd
Bhlhe40	0	0.908434	0.336	0.223	0	Brown adipocytes	BAd
Fitm2	0	0.90796	0.277	0.167	0	Brown adipocytes	BAd
Lpcat3	0	0.90709	0.527	0.329	0	Brown adipocytes	BAd
Alkbh3	0	0.906299	0.406	0.247	0	Brown adipocytes	BAd
Nfil3	1.68905e-162	0.905852	0.101	0.054	3.30614e-158	Brown adipocytes	BAd
Trarg1	0	0.905191	0.38	0.237	0	Brown adipocytes	BAd
Rxrb	3.7126e-221	0.90465	0.156	0.092	7.26705e-217	Brown adipocytes	BAd
Rab34	5.79968e-166	0.904077	0.13	0.079	1.13523e-161	Brown adipocytes	BAd
Zfp219	0	0.903186	0.259	0.154	0	Brown adipocytes	BAd
Dedd2	1.04027e-194	0.90314	0.135	0.078	2.03623e-190	Brown adipocytes	BAd
Dcun1d3	0	0.903006	0.603	0.396	0	Brown adipocytes	BAd
Fhip2b	0	0.902251	0.356	0.217	0	Brown adipocytes	BAd
Prelid3b	8,93584419366083e-316	0.901474	0.202	0.115	1,74910214246717e-311	Brown adipocytes	BAd
Tmco4	0	0.900344	0.339	0.207	0	Brown adipocytes	BAd
Adcy6	0	0.899854	0.646	0.4	0	Brown adipocytes	BAd
Cat	0	0.899496	0.649	0.405	0	Brown adipocytes	BAd
Nadk	0	0.899134	0.653	0.419	0	Brown adipocytes	BAd
Mrs2	0	0.89894	0.415	0.254	0	Brown adipocytes	BAd
Zbtb7b	0	0.89887	0.352	0.218	0	Brown adipocytes	BAd
Dvl3	0	0.89874	0.315	0.191	0	Brown adipocytes	BAd
Ndufv2	0	0.898641	0.492	0.305	0	Brown adipocytes	BAd
Polr3h	0	0.898466	0.263	0.151	0	Brown adipocytes	BAd
Atg4d	0	0.89841	0.225	0.134	0	Brown adipocytes	BAd
Psap	0	0.898398	0.715	0.476	0	Brown adipocytes	BAd
9330159M07Rik	3.44629e-236	0.89777	0.183	0.115	6.74577e-232	Brown adipocytes	BAd
Nudt6	5.66258e-283	0.897676	0.198	0.118	1.10839e-278	Brown adipocytes	BAd
Calcoco1	0	0.89758	0.406	0.255	0	Brown adipocytes	BAd
Ccdc191	0	0.897086	0.381	0.229	0	Brown adipocytes	BAd
Sirt5	0	0.89708	0.22	0.127	0	Brown adipocytes	BAd
Fdps	1.48925e-147	0.896817	0.114	0.071	2.91506e-143	Brown adipocytes	BAd
Cipc	0	0.896578	0.374	0.228	0	Brown adipocytes	BAd
Eci2	0	0.896102	0.402	0.246	0	Brown adipocytes	BAd
Elmod2	0	0.895108	0.224	0.132	0	Brown adipocytes	BAd
Ginm1	0	0.894605	0.497	0.307	0	Brown adipocytes	BAd
Mib2	0	0.894594	0.233	0.134	0	Brown adipocytes	BAd
Adk	0	0.894427	0.762	0.521	0	Brown adipocytes	BAd
Hdhd2	0	0.894347	0.331	0.197	0	Brown adipocytes	BAd
Tmem135	0	0.893269	0.855	0.617	0	Brown adipocytes	BAd
Smg5	0	0.893251	0.463	0.295	0	Brown adipocytes	BAd
Trmt2b	0	0.893191	0.307	0.192	0	Brown adipocytes	BAd
A530013C23Rik	4.11446e-148	0.891751	0.124	0.079	8.05364e-144	Brown adipocytes	BAd
Aasdh	0	0.890408	0.235	0.142	0	Brown adipocytes	BAd
Atp6v1e1	0	0.890395	0.397	0.245	0	Brown adipocytes	BAd
Bsg	0	0.889545	0.531	0.352	0	Brown adipocytes	BAd
Acat1	0	0.888835	0.619	0.401	0	Brown adipocytes	BAd
Cib2	0	0.888448	0.242	0.143	0	Brown adipocytes	BAd
Mcur1	0	0.887614	0.408	0.256	0	Brown adipocytes	BAd
Lman2	0	0.887388	0.348	0.215	0	Brown adipocytes	BAd
Slc25a26	0	0.887266	0.398	0.246	0	Brown adipocytes	BAd
Ggact	1.21441e-204	0.886955	0.139	0.078	2.37709e-200	Brown adipocytes	BAd
Ech1	0	0.884749	0.337	0.197	0	Brown adipocytes	BAd
Rasl12	0	0.884117	0.496	0.285	0	Brown adipocytes	BAd
Atp5l	0	0.883952	0.334	0.203	0	Brown adipocytes	BAd
Ndufb5	0	0.883308	0.275	0.165	0	Brown adipocytes	BAd
BC004004	0	0.883096	0.337	0.205	0	Brown adipocytes	BAd
Commd4	1.694e-150	0.882629	0.104	0.059	3.31584e-146	Brown adipocytes	BAd
Uqcrh	0	0.88242	0.337	0.204	0	Brown adipocytes	BAd
Caprin1	0	0.88182	0.752	0.509	0	Brown adipocytes	BAd
Zfp27	9.97301e-181	0.881562	0.121	0.068	1.95212e-176	Brown adipocytes	BAd
Lss	1.39426e-203	0.881409	0.15	0.09	2.72913e-199	Brown adipocytes	BAd
Tbc1d31	2,70925047048473e-317	0.88093	0.229	0.14	5,3030868709268e-313	Brown adipocytes	BAd
Zkscan5	1.46052e-199	0.880593	0.149	0.089	2.85883e-195	Brown adipocytes	BAd
Armt1	4.93334e-288	0.880518	0.208	0.126	9.65651e-284	Brown adipocytes	BAd
Naa20	0	0.878669	0.345	0.214	0	Brown adipocytes	BAd
Ndufb2	1.21987e-216	0.878022	0.156	0.092	2.38777e-212	Brown adipocytes	BAd
Resf1	0	0.877044	0.458	0.331	0	Brown adipocytes	BAd
Dhrs7	0	0.876776	0.291	0.184	0	Brown adipocytes	BAd
Tfpt	8.73423e-146	0.876001	0.116	0.071	1.70964e-141	Brown adipocytes	BAd
Rbks	0	0.8755	0.352	0.217	0	Brown adipocytes	BAd
Nacc2	0	0.874845	0.413	0.254	0	Brown adipocytes	BAd
Pecr	6.60408e-195	0.874741	0.164	0.111	1.29268e-190	Brown adipocytes	BAd
Pla2g15	1.32608e-169	0.874694	0.144	0.092	2.59567e-165	Brown adipocytes	BAd
Ulk1	0	0.874289	0.269	0.166	0	Brown adipocytes	BAd
Nit1	3.96867e-211	0.874083	0.151	0.088	7.76828e-207	Brown adipocytes	BAd
4931414P19Rik	1.92707e-160	0.873407	0.128	0.078	3.77205e-156	Brown adipocytes	BAd
P2rx6	6.7953e-180	0.873089	0.135	0.08	1.33011e-175	Brown adipocytes	BAd
Nrbp2	0	0.87296	0.431	0.268	0	Brown adipocytes	BAd
Rsrp1	0	0.872723	0.961	0.757	0	Brown adipocytes	BAd
Pex16	2.60543e-271	0.871868	0.205	0.127	5.09987e-267	Brown adipocytes	BAd
Dhx35	0	0.871632	0.267	0.156	0	Brown adipocytes	BAd
Cox7a2l	3.48127e-300	0.870868	0.221	0.135	6.81425e-296	Brown adipocytes	BAd
Aga	1.09651e-179	0.870124	0.131	0.076	2.14631e-175	Brown adipocytes	BAd
Napepld	4.32942e-173	0.869215	0.132	0.079	8.47441e-169	Brown adipocytes	BAd
Arhgap26	0	0.86875	0.879	0.629	0	Brown adipocytes	BAd
Sdhaf3	0	0.868458	0.257	0.155	0	Brown adipocytes	BAd
Brap	0	0.867836	0.344	0.214	0	Brown adipocytes	BAd
Lhfpl3	3.26338e-116	0.867505	0.104	0.067	6.38773e-112	Brown adipocytes	BAd
Pcyox1	0	0.867141	0.235	0.144	0	Brown adipocytes	BAd
Nabp1	0	0.866134	0.561	0.337	0	Brown adipocytes	BAd
Sycp2	8.55782e-226	0.863315	0.16	0.095	1.67511e-221	Brown adipocytes	BAd
Megf9	0	0.863077	0.567	0.363	0	Brown adipocytes	BAd
Kansl3	0	0.862784	0.566	0.367	0	Brown adipocytes	BAd
Ptpn2	0	0.862416	0.445	0.284	0	Brown adipocytes	BAd
Fktn	0	0.862197	0.4	0.249	0	Brown adipocytes	BAd
Abca2	7.64795e-236	0.862147	0.185	0.116	1.49701e-231	Brown adipocytes	BAd
Adcy9	0	0.861964	0.778	0.546	0	Brown adipocytes	BAd
Atp5mpl	2.70143e-240	0.86195	0.175	0.104	5.28779e-236	Brown adipocytes	BAd
Arfrp1	7.49787e-296	0.861581	0.213	0.127	1.46763e-291	Brown adipocytes	BAd
Aco1	0	0.861269	0.579	0.362	0	Brown adipocytes	BAd
Msra	0	0.860884	0.609	0.405	0	Brown adipocytes	BAd
Ccdc84	1.31738e-250	0.860844	0.184	0.11	2.57863e-246	Brown adipocytes	BAd
Zfp3	1.59366e-135	0.859707	0.113	0.071	3.11943e-131	Brown adipocytes	BAd
St6galnac6	5,69508534596124e-314	0.858801	0.217	0.127	0	Brown adipocytes	BAd
Kctd3	0	0.858467	0.391	0.247	0	Brown adipocytes	BAd
Slc16a10	0	0.858429	0.607	0.388	0	Brown adipocytes	BAd
Inppl1	0	0.857691	0.433	0.273	0	Brown adipocytes	BAd
Ndufs4	0	0.857445	0.697	0.47	0	Brown adipocytes	BAd
Gm16168	0	0.856489	0.582	0.326	0	Brown adipocytes	BAd
Mrps35	2.73075e-281	0.855213	0.207	0.125	5.34518e-277	Brown adipocytes	BAd
Gpbp1l1	0	0.854583	0.634	0.421	0	Brown adipocytes	BAd
Mrpl47	1.32038e-210	0.854342	0.159	0.095	2.58451e-206	Brown adipocytes	BAd
Phyh	0	0.853687	0.336	0.205	0	Brown adipocytes	BAd
Btd	1.53856e-185	0.852853	0.132	0.076	3.01157e-181	Brown adipocytes	BAd
Ebf2	0	0.852761	0.933	0.611	0	Brown adipocytes	BAd
Gm37320	2.03968e-136	0.852282	0.107	0.064	3.99246e-132	Brown adipocytes	BAd
Zfand6	0	0.851983	0.725	0.505	0	Brown adipocytes	BAd
Cog4	0	0.851798	0.605	0.39	0	Brown adipocytes	BAd
Supt3	0	0.850532	0.621	0.398	0	Brown adipocytes	BAd
Slc20a2	0	0.850354	0.539	0.361	0	Brown adipocytes	BAd
Lactb2	0	0.848934	0.478	0.304	0	Brown adipocytes	BAd
Cpped1	0	0.848491	0.573	0.381	0	Brown adipocytes	BAd
Ecsit	1,03999263081523e-314	0.84849	0.234	0.144	2,03568157555773e-310	Brown adipocytes	BAd
Podn	0	0.848004	0.643	0.392	0	Brown adipocytes	BAd
Gtf2e1	1.8283e-227	0.847496	0.176	0.107	3.57871e-223	Brown adipocytes	BAd
Mamdc4	6.93811e-140	0.847296	0.115	0.07	1.35807e-135	Brown adipocytes	BAd
Vegfb	2.44227e-197	0.847222	0.159	0.099	4.78049e-193	Brown adipocytes	BAd
Grb14	0	0.846754	0.302	0.188	0	Brown adipocytes	BAd
Grina	0	0.846104	0.357	0.223	0	Brown adipocytes	BAd
Ell2	0	0.845141	0.509	0.334	0	Brown adipocytes	BAd
Galc	1.58164e-234	0.8448	0.177	0.106	3.0959e-230	Brown adipocytes	BAd
Cox14	1.69549e-139	0.844613	0.119	0.076	3.31875e-135	Brown adipocytes	BAd
Map7	2.301e-260	0.843962	0.181	0.105	4.50399e-256	Brown adipocytes	BAd
Aifm1	0	0.843742	0.31	0.198	0	Brown adipocytes	BAd
Pdp2	1.85952e-189	0.843421	0.143	0.085	3.63982e-185	Brown adipocytes	BAd
Acvr1c	0	0.843411	0.658	0.384	0	Brown adipocytes	BAd
Gm7160	1.56597e-295	0.842857	0.234	0.147	3.06523e-291	Brown adipocytes	BAd
Ankrd39	1.01011e-169	0.842832	0.124	0.071	1.97719e-165	Brown adipocytes	BAd
Akr1b10	4.69438e-176	0.84251	0.139	0.084	9.18877e-172	Brown adipocytes	BAd
Srsf10	0	0.842496	0.476	0.306	0	Brown adipocytes	BAd
Mrps17	1.00437e-151	0.842355	0.129	0.08	1.96595e-147	Brown adipocytes	BAd
Cox6b1	0	0.842286	0.293	0.177	0	Brown adipocytes	BAd
Tmem161b	0	0.841754	0.491	0.314	0	Brown adipocytes	BAd
Tiparp	0	0.841432	0.337	0.217	0	Brown adipocytes	BAd
Sec22a	0	0.840865	0.413	0.262	0	Brown adipocytes	BAd
Abhd5	0	0.840765	0.411	0.266	0	Brown adipocytes	BAd
Idh3b	0	0.84075	0.448	0.277	0	Brown adipocytes	BAd
Emc1	9.36432e-218	0.840007	0.177	0.11	1.83297e-213	Brown adipocytes	BAd
Rab5if	2.2199e-200	0.839942	0.16	0.099	4.34523e-196	Brown adipocytes	BAd
9630013D21Rik	3.58554e-174	0.83974	0.154	0.101	7.01834e-170	Brown adipocytes	BAd
Hmgb1	0	0.839737	0.418	0.281	0	Brown adipocytes	BAd
Scarb2	0	0.839732	0.548	0.364	0	Brown adipocytes	BAd
Uckl1	0	0.837951	0.238	0.144	0	Brown adipocytes	BAd
Cep70	0	0.837655	0.276	0.169	0	Brown adipocytes	BAd
Fdft1	2.48032e-297	0.837594	0.228	0.142	4.85497e-293	Brown adipocytes	BAd
D330023K18Rik	1.09823e-132	0.83656	0.118	0.076	2.14967e-128	Brown adipocytes	BAd
Slc25a46	0	0.835747	0.394	0.247	0	Brown adipocytes	BAd
Derl1	0	0.83533	0.375	0.235	0	Brown adipocytes	BAd
Chchd7	1.61275e-157	0.835122	0.132	0.081	3.15679e-153	Brown adipocytes	BAd
Uqcrc2	0	0.835042	0.598	0.389	0	Brown adipocytes	BAd
Rsph3b	7.48718e-220	0.834608	0.161	0.094	1.46554e-215	Brown adipocytes	BAd
Rnf24	0	0.83456	0.309	0.196	0	Brown adipocytes	BAd
Idh1	0	0.834214	0.49	0.315	0	Brown adipocytes	BAd
Cul9	0	0.8339	0.401	0.253	0	Brown adipocytes	BAd
Ring1	1.57911e-209	0.832409	0.157	0.093	3.09094e-205	Brown adipocytes	BAd
Atf2	0	0.831508	0.642	0.438	0	Brown adipocytes	BAd
Phka2	0	0.831266	0.571	0.365	0	Brown adipocytes	BAd
Mapkapk3	0	0.829478	0.358	0.244	0	Brown adipocytes	BAd
Mbp	0	0.829208	0.45	0.258	0	Brown adipocytes	BAd
Gpam	0	0.828995	0.886	0.55	0	Brown adipocytes	BAd
Tfb2m	2.56434e-262	0.828159	0.197	0.119	5.01945e-258	Brown adipocytes	BAd
Prkab1	2.14366e-192	0.827605	0.15	0.091	4.196e-188	Brown adipocytes	BAd
Thrb	0	0.826635	0.917	0.608	0	Brown adipocytes	BAd
Pkp2	1.34228e-234	0.825875	0.155	0.087	2.62738e-230	Brown adipocytes	BAd
Psma1	0	0.825433	0.322	0.204	0	Brown adipocytes	BAd
Ube2q2	0	0.825284	0.475	0.312	0	Brown adipocytes	BAd
Clpp	3.69785e-255	0.825171	0.207	0.13	7.23818e-251	Brown adipocytes	BAd
Rabggtb	5.65109e-237	0.8248	0.202	0.13	1.10614e-232	Brown adipocytes	BAd
Supv3l1	3.10855e-304	0.824791	0.252	0.163	6.08467e-300	Brown adipocytes	BAd
Adipoq	0	0.824174	0.366	0.224	0	Brown adipocytes	BAd
Atp5md	4.61257e-235	0.824155	0.184	0.112	9.02864e-231	Brown adipocytes	BAd
Cfap54	2.26149e-235	0.823887	0.174	0.103	4.42664e-231	Brown adipocytes	BAd
Trp53inp2	0	0.823865	0.389	0.241	0	Brown adipocytes	BAd
Zbtb5	1.64607e-176	0.823377	0.147	0.091	3.22202e-172	Brown adipocytes	BAd
Cmtm4	0	0.82315	0.415	0.259	0	Brown adipocytes	BAd
2810013P06Rik	2.46079e-153	0.822683	0.123	0.074	4.81676e-149	Brown adipocytes	BAd
Cenpv	3.5568e-244	0.821278	0.201	0.125	6.96207e-240	Brown adipocytes	BAd
Chka	0	0.820331	0.297	0.186	0	Brown adipocytes	BAd
Tafazzin	0	0.820218	0.33	0.208	0	Brown adipocytes	BAd
Dock8	0	0.819256	0.497	0.275	0	Brown adipocytes	BAd
Riok2	0	0.819189	0.345	0.221	0	Brown adipocytes	BAd
Ppp2r2d	0	0.818664	0.424	0.28	0	Brown adipocytes	BAd
Mrpl15	1.83521e-225	0.818477	0.189	0.12	3.59225e-221	Brown adipocytes	BAd
Ttf2	1.35253e-140	0.818265	0.114	0.068	2.64744e-136	Brown adipocytes	BAd
Ttll11	7.46346e-276	0.818099	0.244	0.162	1.4609e-271	Brown adipocytes	BAd
Smyd4	5.23044e-219	0.817254	0.187	0.119	1.02381e-214	Brown adipocytes	BAd
Tmem29	4.77102e-279	0.817211	0.223	0.139	9.3388e-275	Brown adipocytes	BAd
Mppe1	3.0413e-142	0.817131	0.115	0.069	5.95304e-138	Brown adipocytes	BAd
Zkscan3	0	0.816966	0.663	0.451	0	Brown adipocytes	BAd
Ppcdc	0	0.816566	0.281	0.178	0	Brown adipocytes	BAd
Tbc1d13	0	0.816131	0.292	0.2	0	Brown adipocytes	BAd
Hivep1	0	0.815996	0.517	0.344	0	Brown adipocytes	BAd
2300009A05Rik	4.06358e-122	0.815861	0.105	0.065	7.95404e-118	Brown adipocytes	BAd
Ndufv1	0	0.814968	0.344	0.213	0	Brown adipocytes	BAd
Acot8	9.51841e-183	0.81494	0.154	0.096	1.86313e-178	Brown adipocytes	BAd
Rfesd	1.50613e-133	0.814527	0.102	0.06	2.9481e-129	Brown adipocytes	BAd
Ndufs7	1.60632e-200	0.814339	0.172	0.109	3.14421e-196	Brown adipocytes	BAd
Arap1	0	0.813894	0.422	0.265	0	Brown adipocytes	BAd
Fut8	0	0.813003	0.688	0.467	0	Brown adipocytes	BAd
Mief1	0	0.812593	0.259	0.161	0	Brown adipocytes	BAd
Usp33	0	0.812591	0.719	0.491	0	Brown adipocytes	BAd
Ndufb6	6.46991e-157	0.812556	0.126	0.076	1.26642e-152	Brown adipocytes	BAd
Insr	0	0.811108	0.869	0.641	0	Brown adipocytes	BAd
Txnrd2	2.13582e-243	0.810972	0.194	0.119	4.18064e-239	Brown adipocytes	BAd
Dcun1d2	0	0.810566	0.308	0.194	0	Brown adipocytes	BAd
Carf	0	0.810458	0.307	0.199	0	Brown adipocytes	BAd
Snx15	1.14434e-178	0.810299	0.136	0.08	2.23994e-174	Brown adipocytes	BAd
Tpcn1	0	0.810201	0.555	0.37	0	Brown adipocytes	BAd
Metap1d	0	0.810021	0.51	0.329	0	Brown adipocytes	BAd
Ift81	0	0.809688	0.342	0.212	0	Brown adipocytes	BAd
Vamp1	8.11965e-213	0.808757	0.189	0.121	1.58934e-208	Brown adipocytes	BAd
Ndufa6	0	0.808611	0.259	0.16	0	Brown adipocytes	BAd
G6pdx	8.68813e-281	0.807365	0.247	0.163	1.70061e-276	Brown adipocytes	BAd
Baz2a	0	0.807345	0.718	0.502	0	Brown adipocytes	BAd
Tspan12	0	0.806837	0.651	0.424	0	Brown adipocytes	BAd
Cish	7.0449e-206	0.806708	0.176	0.14	1.37897e-201	Brown adipocytes	BAd
Pyurf	2.58215e-171	0.806681	0.138	0.083	5.0543e-167	Brown adipocytes	BAd
Aars2	2.2649e-157	0.806665	0.114	0.065	4.43331e-153	Brown adipocytes	BAd
Cnbd2	2.74722e-186	0.806357	0.161	0.101	5.37741e-182	Brown adipocytes	BAd
Atp5c1	0	0.805369	0.627	0.423	0	Brown adipocytes	BAd
Fasn	0	0.805277	0.948	0.736	0	Brown adipocytes	BAd
Acsl3	0	0.805176	0.41	0.273	0	Brown adipocytes	BAd
Ric8b	0	0.805169	0.64	0.447	0	Brown adipocytes	BAd
Ciao2a	1.21774e-162	0.804928	0.136	0.084	2.38361e-158	Brown adipocytes	BAd
Mboat7	4.72098e-138	0.804635	0.118	0.073	9.24084e-134	Brown adipocytes	BAd
Dpy19l1	0	0.804539	0.271	0.173	0	Brown adipocytes	BAd
Oxa1l	5.94064e-239	0.803227	0.204	0.129	1.16282e-234	Brown adipocytes	BAd
Gars	0	0.80307	0.393	0.251	0	Brown adipocytes	BAd
Rabl3	1.21266e-186	0.802623	0.154	0.095	2.37365e-182	Brown adipocytes	BAd
Gin1	1.0011e-214	0.801706	0.17	0.103	1.95954e-210	Brown adipocytes	BAd
Mrps9	0	0.80097	0.48	0.308	0	Brown adipocytes	BAd
Isoc2a	0	0.800828	0.289	0.189	0	Brown adipocytes	BAd
Mccc2	0	0.800336	0.44	0.286	0	Brown adipocytes	BAd
Sort1	0	0.799581	0.544	0.35	0	Brown adipocytes	BAd
Kptn	3.52297e-133	0.799549	0.113	0.068	6.89587e-129	Brown adipocytes	BAd
Acbd4	0	0.79925	0.312	0.201	0	Brown adipocytes	BAd
Cdkl3	6.05409e-220	0.798884	0.192	0.123	1.18503e-215	Brown adipocytes	BAd
Tmem120b	0	0.798833	0.666	0.43	0	Brown adipocytes	BAd
N4bp2	2.31179e-305	0.797901	0.25	0.158	4.52511e-301	Brown adipocytes	BAd
Gm14399	1.78186e-139	0.797852	0.117	0.071	3.48782e-135	Brown adipocytes	BAd
Slc3a2	0	0.797848	0.308	0.192	0	Brown adipocytes	BAd
Them4	1.51195e-173	0.797176	0.14	0.084	2.9595e-169	Brown adipocytes	BAd
Gabarapl1	3.09615e-271	0.797052	0.207	0.125	6.06041e-267	Brown adipocytes	BAd
Grsf1	0	0.796893	0.269	0.169	0	Brown adipocytes	BAd
Psmd4	0	0.796481	0.404	0.266	0	Brown adipocytes	BAd
Pick1	0	0.796011	0.256	0.157	0	Brown adipocytes	BAd
Snx14	0	0.795981	0.424	0.277	0	Brown adipocytes	BAd
Ide	0	0.795486	0.503	0.341	0	Brown adipocytes	BAd
Ptcd3	0	0.79525	0.475	0.314	0	Brown adipocytes	BAd
Zbtb38	0	0.794982	0.496	0.352	0	Brown adipocytes	BAd
Ano8	1.72988e-138	0.794826	0.123	0.076	3.38606e-134	Brown adipocytes	BAd
Dclre1a	7.03683e-158	0.794422	0.129	0.078	1.37739e-153	Brown adipocytes	BAd
Sdhc	0	0.794325	0.431	0.279	0	Brown adipocytes	BAd
Ccng2	7.55559e-208	0.794161	0.157	0.092	1.47893e-203	Brown adipocytes	BAd
Eif4ebp1	1.82374e-238	0.794033	0.228	0.159	3.56978e-234	Brown adipocytes	BAd
Urgcp	0	0.793913	0.593	0.398	0	Brown adipocytes	BAd
Galnt2	0	0.79377	0.623	0.432	0	Brown adipocytes	BAd
Agl	0	0.793756	0.768	0.526	0	Brown adipocytes	BAd
Washc2	0	0.793205	0.506	0.339	0	Brown adipocytes	BAd
Tmem106b	0	0.793003	0.369	0.23	0	Brown adipocytes	BAd
Mrps27	0	0.79268	0.292	0.185	0	Brown adipocytes	BAd
Txnip	0	0.792323	0.655	0.498	0	Brown adipocytes	BAd
Txn2	0	0.792191	0.276	0.171	0	Brown adipocytes	BAd
Dlgap1	6.72346e-281	0.791825	0.229	0.146	1.31605e-276	Brown adipocytes	BAd
Ppp1r9a	0	0.791726	0.587	0.358	0	Brown adipocytes	BAd
Zfp961	8.71645e-275	0.790528	0.232	0.147	1.70616e-270	Brown adipocytes	BAd
Cars2	1,47463773314237e-319	0.789074	0.251	0.156	2,88645589885287e-315	Brown adipocytes	BAd
Trmt61b	9.24709e-220	0.78902	0.189	0.119	1.81003e-215	Brown adipocytes	BAd
Hps1	2.05885e-163	0.788032	0.11	0.061	4.03e-159	Brown adipocytes	BAd
2810004N23Rik	0	0.787568	0.341	0.216	0	Brown adipocytes	BAd
Ctnnbl1	0	0.787472	0.432	0.274	0	Brown adipocytes	BAd
Pxmp4	2.52694e-303	0.787008	0.254	0.162	4.94623e-299	Brown adipocytes	BAd
Ap4b1	1.81683e-140	0.786886	0.117	0.071	3.55625e-136	Brown adipocytes	BAd
Tmem201	9.46215e-195	0.786715	0.169	0.106	1.85212e-190	Brown adipocytes	BAd
Tbkbp1	0	0.786674	0.253	0.152	0	Brown adipocytes	BAd
Acyp2	0	0.785701	0.845	0.616	0	Brown adipocytes	BAd
Erlin2	2.81685e-231	0.785391	0.188	0.116	5.5137e-227	Brown adipocytes	BAd
Sec61a2	0	0.785288	0.412	0.266	0	Brown adipocytes	BAd
Grpel1	4.45962e-212	0.783899	0.164	0.098	8.72925e-208	Brown adipocytes	BAd
Mtx1	3.93398e-146	0.782953	0.116	0.068	7.70036e-142	Brown adipocytes	BAd
Sardh	6.85706e-126	0.782232	0.11	0.068	1.3422e-121	Brown adipocytes	BAd
Stk11	0	0.782173	0.352	0.237	0	Brown adipocytes	BAd
Atg2b	0	0.781501	0.474	0.313	0	Brown adipocytes	BAd
Mcts1	0	0.780933	0.307	0.203	0	Brown adipocytes	BAd
Gaa	8.78025e-303	0.779792	0.227	0.136	1.71865e-298	Brown adipocytes	BAd
Ppp4r2	0	0.778786	0.463	0.304	0	Brown adipocytes	BAd
Pcnx3	3.47295e-308	0.777961	0.244	0.152	6.79795e-304	Brown adipocytes	BAd
Gprin3	2.57006e-183	0.777916	0.187	0.132	5.03064e-179	Brown adipocytes	BAd
A930037H05Rik	6.55738e-144	0.777492	0.13	0.082	1.28354e-139	Brown adipocytes	BAd
Cryzl1	0	0.777309	0.415	0.268	0	Brown adipocytes	BAd
Ndufaf4	0	0.776548	0.284	0.18	0	Brown adipocytes	BAd
Vps13a	0	0.776542	0.748	0.53	0	Brown adipocytes	BAd
Ampd2	2.42051e-121	0.775989	0.124	0.085	4.73791e-117	Brown adipocytes	BAd
Ntmt1	5.08307e-216	0.774384	0.176	0.108	9.94961e-212	Brown adipocytes	BAd
Pcsk6	0	0.774232	0.619	0.39	0	Brown adipocytes	BAd
Bri3	0	0.772877	0.337	0.204	0	Brown adipocytes	BAd
Neat1	0	0.772833	0.994	0.915	0	Brown adipocytes	BAd
Hps4	1.75024e-223	0.772455	0.182	0.111	3.42592e-219	Brown adipocytes	BAd
Pgm1	0	0.772233	0.638	0.427	0	Brown adipocytes	BAd
Exoc3	0	0.772021	0.384	0.245	0	Brown adipocytes	BAd
1700030K09Rik	1.74888e-212	0.772011	0.182	0.112	3.42326e-208	Brown adipocytes	BAd
Phaf1	0	0.771891	0.3	0.191	0	Brown adipocytes	BAd
Immt	0	0.771653	0.548	0.365	0	Brown adipocytes	BAd
Rcbtb2	0	0.770909	0.403	0.265	0	Brown adipocytes	BAd
Cep95	0	0.770607	0.36	0.235	0	Brown adipocytes	BAd
Zcchc2	0	0.770472	0.437	0.294	0	Brown adipocytes	BAd
Ifrd1	0	0.770417	0.626	0.42	0	Brown adipocytes	BAd
Fbxw5	1.5639e-172	0.770186	0.151	0.094	3.06117e-168	Brown adipocytes	BAd
Grpel2	1.00239e-222	0.76828	0.181	0.11	1.96207e-218	Brown adipocytes	BAd
Fggy	0	0.767975	0.534	0.346	0	Brown adipocytes	BAd
Clec16a	0	0.767898	0.653	0.46	0	Brown adipocytes	BAd
Gja1	0	0.767592	0.319	0.2	0	Brown adipocytes	BAd
Iscu	3.18313e-124	0.767389	0.107	0.065	6.23066e-120	Brown adipocytes	BAd
Fan1	2.75997e-198	0.766933	0.172	0.107	5.40236e-194	Brown adipocytes	BAd
Golga2	0	0.766885	0.45	0.292	0	Brown adipocytes	BAd
Katnal2	5.1889e-120	0.766514	0.113	0.071	1.01568e-115	Brown adipocytes	BAd
Psph	1.67354e-116	0.765964	0.117	0.077	3.27579e-112	Brown adipocytes	BAd
Zmat1	7.08552e-277	0.76521	0.229	0.143	1.38692e-272	Brown adipocytes	BAd
Fancm	3.52767e-176	0.764984	0.148	0.09	6.90507e-172	Brown adipocytes	BAd
Itpr1	0	0.764659	0.921	0.713	0	Brown adipocytes	BAd
Eif2b4	2.47318e-189	0.764521	0.186	0.123	4.841e-185	Brown adipocytes	BAd
Syap1	0	0.763884	0.402	0.264	0	Brown adipocytes	BAd
Orc3	0	0.763603	0.512	0.341	0	Brown adipocytes	BAd
Trim16	4.16015e-178	0.763247	0.151	0.092	8.14308e-174	Brown adipocytes	BAd
Pcbd2	0	0.76324	0.357	0.228	0	Brown adipocytes	BAd
Ei24	1.01415e-290	0.762465	0.241	0.151	1.9851e-286	Brown adipocytes	BAd
Atl2	0	0.762436	0.572	0.388	0	Brown adipocytes	BAd
Hlf	4.4847e-241	0.762435	0.25	0.182	8.77836e-237	Brown adipocytes	BAd
Ppp1r15b	0	0.762268	0.287	0.187	0	Brown adipocytes	BAd
Irs2	2.7455e-207	0.762105	0.233	0.173	5.37405e-203	Brown adipocytes	BAd
Tmem192	2.40741e-135	0.761576	0.135	0.089	4.71226e-131	Brown adipocytes	BAd
Dnhd1	3.24172e-234	0.761328	0.216	0.139	6.34534e-230	Brown adipocytes	BAd
Bcap31	0	0.761299	0.363	0.236	0	Brown adipocytes	BAd
Ndufv3	2.48674e-301	0.76109	0.249	0.157	4.86755e-297	Brown adipocytes	BAd
Lsm1	4.19496e-175	0.760784	0.162	0.104	8.21121e-171	Brown adipocytes	BAd
Helb	4.36491e-217	0.760735	0.194	0.124	8.54388e-213	Brown adipocytes	BAd
Zc3h6	0	0.760644	0.393	0.262	0	Brown adipocytes	BAd
Ppfibp2	0	0.760256	0.352	0.24	0	Brown adipocytes	BAd
Prkn	0	0.760178	0.911	0.655	0	Brown adipocytes	BAd
R3hdm1	0	0.760054	0.735	0.528	0	Brown adipocytes	BAd
Srek1ip1	9.0322e-248	0.759438	0.221	0.142	1.76796e-243	Brown adipocytes	BAd
Slc12a9	1.24571e-131	0.759376	0.127	0.08	2.43836e-127	Brown adipocytes	BAd
Ikzf2	0	0.758774	0.473	0.314	0	Brown adipocytes	BAd
Paip2	0	0.755714	0.565	0.383	0	Brown adipocytes	BAd
Ccnl1	0	0.754344	0.721	0.504	0	Brown adipocytes	BAd
Dgkq	6.09631e-180	0.752059	0.172	0.111	1.19329e-175	Brown adipocytes	BAd
Safb	0	0.751537	0.648	0.452	0	Brown adipocytes	BAd
Pla2g12a	5.22511e-187	0.750418	0.168	0.105	1.02276e-182	Brown adipocytes	BAd
Ice2	2.39536e-303	0.750259	0.259	0.164	4.68867e-299	Brown adipocytes	BAd
Foxn2	0	0.749619	0.433	0.299	0	Brown adipocytes	BAd
Ap5z1	2.18529e-149	0.747983	0.126	0.076	4.27748e-145	Brown adipocytes	BAd
Cox7b	0	0.747579	0.325	0.206	0	Brown adipocytes	BAd
Perm1	5.86638e-173	0.747466	0.128	0.074	1.14829e-168	Brown adipocytes	BAd
Mus81	5.72656e-122	0.747451	0.121	0.077	1.12092e-117	Brown adipocytes	BAd
Usp8	0	0.747311	0.537	0.366	0	Brown adipocytes	BAd
G0s2	1.82328e-161	0.746871	0.184	0.135	3.56889e-157	Brown adipocytes	BAd
Fhit	0	0.746691	0.648	0.452	0	Brown adipocytes	BAd
Maco1	0	0.746574	0.557	0.389	0	Brown adipocytes	BAd
Ldlr	0	0.745601	0.333	0.238	0	Brown adipocytes	BAd
Kdm6b	0	0.74541	0.44	0.298	0	Brown adipocytes	BAd
Safb2	0	0.745363	0.668	0.469	0	Brown adipocytes	BAd
Serac1	1.61701e-233	0.745098	0.206	0.129	3.16514e-229	Brown adipocytes	BAd
Znrf3	0	0.744712	0.491	0.324	0	Brown adipocytes	BAd
Rhobtb2	2.90422e-208	0.74466	0.193	0.124	5.68472e-204	Brown adipocytes	BAd
Rsad1	1.83523e-104	0.744377	0.102	0.065	3.59229e-100	Brown adipocytes	BAd
Vps33a	0	0.744264	0.324	0.211	0	Brown adipocytes	BAd
Sdhd	1.1642e-225	0.743333	0.187	0.114	2.2788e-221	Brown adipocytes	BAd
Pdpr	0	0.743186	0.442	0.293	0	Brown adipocytes	BAd
Scrn3	3.45376e-207	0.743073	0.203	0.133	6.76039e-203	Brown adipocytes	BAd
Numa1	0	0.742195	0.724	0.526	0	Brown adipocytes	BAd
Ccdc122	1.82299e-183	0.741979	0.16	0.099	3.56833e-179	Brown adipocytes	BAd
Tomm70a	0	0.741419	0.426	0.288	0	Brown adipocytes	BAd
Pde8a	0	0.740898	0.74	0.534	0	Brown adipocytes	BAd
Ttll5	0	0.740778	0.459	0.302	0	Brown adipocytes	BAd
Rnh1	1.07259e-277	0.7407	0.262	0.172	2.09948e-273	Brown adipocytes	BAd
Esrrb	3.77638e-179	0.740575	0.11	0.059	7.39189e-175	Brown adipocytes	BAd
Idua	1.72647e-268	0.739927	0.194	0.113	3.37939e-264	Brown adipocytes	BAd
Rab24	2.87414e-133	0.73963	0.14	0.093	5.62585e-129	Brown adipocytes	BAd
Gm20732	0	0.739556	0.49	0.329	0	Brown adipocytes	BAd
Focad	0	0.739029	0.468	0.314	0	Brown adipocytes	BAd
Parp16	6.29993e-191	0.738879	0.191	0.129	1.23315e-186	Brown adipocytes	BAd
Ing4	0	0.738722	0.402	0.262	0	Brown adipocytes	BAd
Hibadh	0	0.73851	0.664	0.46	0	Brown adipocytes	BAd
Rreb1	0	0.738492	0.856	0.646	0	Brown adipocytes	BAd
Sun2	0	0.738491	0.383	0.262	0	Brown adipocytes	BAd
Crocc	1.44028e-160	0.738487	0.136	0.082	2.81921e-156	Brown adipocytes	BAd
Med20	1.85697e-141	0.738394	0.136	0.086	3.63484e-137	Brown adipocytes	BAd
Nhlrc3	4.19838e-213	0.737948	0.194	0.123	8.2179e-209	Brown adipocytes	BAd
Senp8	6.41324e-115	0.737607	0.109	0.068	1.25533e-110	Brown adipocytes	BAd
Pnpla8	0	0.737506	0.633	0.445	0	Brown adipocytes	BAd
Mrps5	8.84079e-249	0.736143	0.222	0.141	1.7305e-244	Brown adipocytes	BAd
Ndufa9	0	0.73535	0.273	0.176	2.5213e-305	Brown adipocytes	BAd
Rere	0	0.735199	0.953	0.801	0	Brown adipocytes	BAd
Cyp4f13	0	0.735098	0.383	0.25	0	Brown adipocytes	BAd
Chd4	0	0.734209	0.8	0.582	0	Brown adipocytes	BAd
Caprin2	3.70601e-124	0.73414	0.112	0.069	7.25414e-120	Brown adipocytes	BAd
A230072C01Rik	1.74345e-110	0.733978	0.117	0.077	3.41263e-106	Brown adipocytes	BAd
Mff	0	0.73396	0.44	0.295	0	Brown adipocytes	BAd
Srsf11	0	0.733644	0.789	0.572	0	Brown adipocytes	BAd
Tmem150a	3.35994e-145	0.733439	0.142	0.091	6.57675e-141	Brown adipocytes	BAd
Itprid2	0	0.732999	0.563	0.375	0	Brown adipocytes	BAd
Vps52	3.17584e-218	0.732792	0.214	0.14	6.21639e-214	Brown adipocytes	BAd
Phlda3	1.16195e-137	0.732613	0.141	0.093	2.2744e-133	Brown adipocytes	BAd
Srebf1	0	0.732425	0.542	0.355	0	Brown adipocytes	BAd
Mettl17	1.52461e-134	0.731559	0.134	0.087	2.98427e-130	Brown adipocytes	BAd
Pnpla2	0	0.731353	0.564	0.369	0	Brown adipocytes	BAd
Aldh9a1	1.73304e-182	0.73109	0.191	0.129	3.39225e-178	Brown adipocytes	BAd
Dand5	1.26588e-143	0.731003	0.148	0.097	2.47783e-139	Brown adipocytes	BAd
Gfm2	0	0.730651	0.467	0.314	0	Brown adipocytes	BAd
Vdac2	0	0.729469	0.393	0.265	0	Brown adipocytes	BAd
Ttc8	6.13284e-238	0.729333	0.216	0.138	1.20044e-233	Brown adipocytes	BAd
Mrpl42	8.37657e-197	0.728869	0.193	0.126	1.63963e-192	Brown adipocytes	BAd
Hnrnph3	0	0.727817	0.55	0.378	0	Brown adipocytes	BAd
Cyb5d2	3.64239e-168	0.727425	0.159	0.101	7.12961e-164	Brown adipocytes	BAd
Dync2i1	0	0.727394	0.326	0.207	0	Brown adipocytes	BAd
Gm29394	1.83548e-118	0.726721	0.133	0.089	3.59276e-114	Brown adipocytes	BAd
Pigq	3.01328e-193	0.726383	0.188	0.122	5.89819e-189	Brown adipocytes	BAd
Plgrkt	0	0.726367	0.368	0.251	0	Brown adipocytes	BAd
Mef2d	0	0.725585	0.768	0.567	0	Brown adipocytes	BAd
Osbpl1a	0	0.724992	0.567	0.384	0	Brown adipocytes	BAd
Snrk	0	0.724717	0.837	0.662	0	Brown adipocytes	BAd
Utp14b	4.9796e-146	0.72467	0.144	0.092	9.74708e-142	Brown adipocytes	BAd
Acbd5	0	0.724602	0.523	0.355	0	Brown adipocytes	BAd
Cops3	0	0.724517	0.354	0.231	0	Brown adipocytes	BAd
Dip2a	0	0.724435	0.443	0.294	0	Brown adipocytes	BAd
Ncoa4	1.73527e-169	0.724169	0.18	0.121	3.39661e-165	Brown adipocytes	BAd
Alg12	4.74999e-147	0.723587	0.138	0.086	9.29764e-143	Brown adipocytes	BAd
Atp6v1d	2.68796e-222	0.723309	0.215	0.141	5.26142e-218	Brown adipocytes	BAd
Mgrn1	0	0.723274	0.527	0.361	0	Brown adipocytes	BAd
Fam53b	5.43473e-233	0.723036	0.21	0.133	1.06379e-228	Brown adipocytes	BAd
Abraxas1	4.89444e-127	0.722544	0.136	0.09	9.58038e-123	Brown adipocytes	BAd
Echdc2	2.39595e-130	0.722448	0.137	0.09	4.68983e-126	Brown adipocytes	BAd
Sfmbt1	0	0.72193	0.525	0.358	0	Brown adipocytes	BAd
Pfkfb1	0	0.721809	0.56	0.352	0	Brown adipocytes	BAd
Ankrd24	9.82152e-119	0.721644	0.107	0.066	1.92246e-114	Brown adipocytes	BAd
Cyria	0	0.721492	0.474	0.3	0	Brown adipocytes	BAd
Tecr	0	0.720722	0.405	0.278	0	Brown adipocytes	BAd
Opa1	0	0.720328	0.621	0.437	0	Brown adipocytes	BAd
Acrbp	9.42959e-163	0.719155	0.166	0.108	1.84575e-158	Brown adipocytes	BAd
Zer1	0	0.719106	0.324	0.212	0	Brown adipocytes	BAd
Chp1	0	0.718984	0.555	0.381	0	Brown adipocytes	BAd
ENSMUSG00000119994	1.50868e-140	0.718809	0.159	0.11	2.95309e-136	Brown adipocytes	BAd
Psmc4	2.21102e-233	0.718457	0.233	0.155	4.32785e-229	Brown adipocytes	BAd
Pwp1	3.90814e-129	0.717744	0.118	0.073	7.64979e-125	Brown adipocytes	BAd
Sat1	0	0.716935	0.278	0.171	0	Brown adipocytes	BAd
Ebf3	0	0.716205	0.752	0.569	0	Brown adipocytes	BAd
Cyhr1	1.84716e-125	0.715551	0.121	0.076	3.61564e-121	Brown adipocytes	BAd
Pef1	2.22536e-197	0.715456	0.194	0.126	4.35591e-193	Brown adipocytes	BAd
L2hgdh	4.30196e-94	0.715401	0.115	0.081	8.42065e-90	Brown adipocytes	BAd
Dcun1d4	1.43591e-261	0.71522	0.255	0.17	2.81066e-257	Brown adipocytes	BAd
A530020G20Rik	2.48785e-270	0.71253	0.241	0.153	4.86972e-266	Brown adipocytes	BAd
Peg3	0	0.710728	0.588	0.421	0	Brown adipocytes	BAd
Ankrd17	0	0.710427	0.897	0.72	0	Brown adipocytes	BAd
Plcd1	3.26905e-223	0.710275	0.233	0.159	6.39885e-219	Brown adipocytes	BAd
Dhtkd1	4.74835e-218	0.709866	0.235	0.159	9.29442e-214	Brown adipocytes	BAd
Bicd2	0	0.70921	0.434	0.293	0	Brown adipocytes	BAd
Tsacc	1.93454e-115	0.70897	0.141	0.098	3.78666e-111	Brown adipocytes	BAd
Ints10	3.38758e-294	0.708748	0.295	0.199	6.63086e-290	Brown adipocytes	BAd
Coasy	1.33028e-104	0.708344	0.118	0.079	2.6039e-100	Brown adipocytes	BAd
Tex264	8.02721e-192	0.707419	0.186	0.119	1.57125e-187	Brown adipocytes	BAd
U2af1l4	2.11761e-110	0.707355	0.103	0.064	4.14501e-106	Brown adipocytes	BAd
Gm12353	3.64617e-303	0.707163	0.273	0.176	7.13701e-299	Brown adipocytes	BAd
Ryr2	0	0.707152	0.284	0.144	0	Brown adipocytes	BAd
Rragc	8.21928e-263	0.707109	0.256	0.17	1.60884e-258	Brown adipocytes	BAd
Blcap	6.87812e-295	0.706528	0.258	0.163	1.34632e-290	Brown adipocytes	BAd
Kcmf1	0	0.705957	0.695	0.506	0	Brown adipocytes	BAd
Mtmr1	0	0.705531	0.314	0.204	0	Brown adipocytes	BAd
Slc5a6	4.16063e-90	0.704864	0.112	0.078	8.14402e-86	Brown adipocytes	BAd
Map3k5	0	0.704008	0.778	0.594	0	Brown adipocytes	BAd
Lpl	0	0.703142	0.967	0.786	0	Brown adipocytes	BAd
Emc3	5.81606e-232	0.703106	0.223	0.144	1.13844e-227	Brown adipocytes	BAd
Thap4	9.2788e-142	0.702161	0.142	0.091	1.81623e-137	Brown adipocytes	BAd
Miip	3.32977e-172	0.701931	0.161	0.101	6.51769e-168	Brown adipocytes	BAd
Armc1	1.19563e-257	0.701281	0.243	0.158	2.34032e-253	Brown adipocytes	BAd
Akap7	0	0.700871	0.606	0.41	0	Brown adipocytes	BAd
St3gal3	0	0.70062	0.639	0.445	0	Brown adipocytes	BAd
Unc45a	5.81629e-183	0.70019	0.188	0.124	1.13848e-178	Brown adipocytes	BAd
Cdk5rap1	7.07678e-238	0.700128	0.225	0.145	1.38521e-233	Brown adipocytes	BAd
Pym1	3.29591e-131	0.699803	0.142	0.093	6.45141e-127	Brown adipocytes	BAd
Mtx3	4.84264e-219	0.699746	0.215	0.139	9.47898e-215	Brown adipocytes	BAd
Thrsp	0	0.699641	0.667	0.439	0	Brown adipocytes	BAd
Ncoa7	0	0.699189	0.541	0.38	0	Brown adipocytes	BAd
Tep1	0	0.69895	0.485	0.319	0	Brown adipocytes	BAd
Lrrc8d	0	0.698175	0.618	0.421	0	Brown adipocytes	BAd
Mrpl2	5.80136e-97	0.697963	0.119	0.082	1.13556e-92	Brown adipocytes	BAd
Atp5d	8.04283e-197	0.697609	0.188	0.12	1.5743e-192	Brown adipocytes	BAd
Man2a2	0	0.697532	0.43	0.296	0	Brown adipocytes	BAd
Aox1	0	0.697001	0.782	0.524	0	Brown adipocytes	BAd
Abhd4	3.04241e-152	0.696354	0.144	0.09	5.95522e-148	Brown adipocytes	BAd
Dnm1l	0	0.695839	0.528	0.366	0	Brown adipocytes	BAd
Mkks	1.66872e-152	0.695541	0.152	0.098	3.26635e-148	Brown adipocytes	BAd
Lamp1	0	0.695452	0.391	0.261	0	Brown adipocytes	BAd
Tfcp2	0	0.695064	0.384	0.262	0	Brown adipocytes	BAd
Clpb	0	0.694151	0.398	0.266	0	Brown adipocytes	BAd
Atg12	2.19951e-200	0.693256	0.207	0.136	4.30533e-196	Brown adipocytes	BAd
Patl1	0	0.692777	0.355	0.237	0	Brown adipocytes	BAd
Ammecr1l	0	0.692162	0.437	0.302	0	Brown adipocytes	BAd
Polr1d	1.64399e-244	0.69192	0.252	0.169	3.21794e-240	Brown adipocytes	BAd
Rimoc1	9,00187606722751e-321	0.691891	0.292	0.19	1,76202722139911e-316	Brown adipocytes	BAd
Kansl2	0	0.691809	0.332	0.224	0	Brown adipocytes	BAd
Aig1	0	0.691637	0.47	0.298	0	Brown adipocytes	BAd
Spata6l	5.83723e-107	0.691607	0.132	0.094	1.14258e-102	Brown adipocytes	BAd
Atp6v0a2	0	0.691236	0.378	0.262	0	Brown adipocytes	BAd
Fam117a	9.68919e-263	0.691052	0.286	0.2	1.89656e-258	Brown adipocytes	BAd
Ccdc170	1.36841e-122	0.690434	0.127	0.082	2.67852e-118	Brown adipocytes	BAd
Apool	0	0.689974	0.294	0.194	6.37445e-305	Brown adipocytes	BAd
Tmem120a	2.56066e-272	0.68916	0.266	0.175	5.01224e-268	Brown adipocytes	BAd
Tamm41	1.90074e-144	0.689159	0.129	0.079	3.7205e-140	Brown adipocytes	BAd
Ndufa5	1.05371e-154	0.688759	0.147	0.092	2.06253e-150	Brown adipocytes	BAd
Usp14	0	0.688729	0.342	0.238	0	Brown adipocytes	BAd
Arv1	6.76031e-111	0.688509	0.118	0.077	1.32326e-106	Brown adipocytes	BAd
Dhx37	5.39132e-114	0.688058	0.119	0.077	1.0553e-109	Brown adipocytes	BAd
Mbtd1	0	0.687961	0.641	0.456	0	Brown adipocytes	BAd
Prorp	4.83139e-181	0.687908	0.199	0.134	9.45697e-177	Brown adipocytes	BAd
Tmem106a	2.61574e-193	0.687687	0.178	0.111	5.12005e-189	Brown adipocytes	BAd
Cox17	1.73873e-298	0.687365	0.245	0.151	3.40338e-294	Brown adipocytes	BAd
Zbtb11	0	0.687298	0.424	0.291	0	Brown adipocytes	BAd
Slc33a1	1.30742e-274	0.686242	0.288	0.197	2.55915e-270	Brown adipocytes	BAd
Agpat1	1.17841e-151	0.686087	0.164	0.108	2.30661e-147	Brown adipocytes	BAd
Cox5b	1.50967e-190	0.68594	0.181	0.114	2.95502e-186	Brown adipocytes	BAd
Mrpl20	3.4254e-82	0.685918	0.102	0.07	6.70487e-78	Brown adipocytes	BAd
Impdh1	7.12326e-129	0.685788	0.15	0.105	1.39431e-124	Brown adipocytes	BAd
Gatb	1.23436e-259	0.685385	0.245	0.159	2.41613e-255	Brown adipocytes	BAd
Btbd1	0	0.685206	0.535	0.369	0	Brown adipocytes	BAd
Kri1	2,64320567738401e-311	0.685174	0.307	0.206	5.17381e-307	Brown adipocytes	BAd
Med12	0	0.683379	0.428	0.294	0	Brown adipocytes	BAd
Nr2c1	0	0.682998	0.302	0.195	0	Brown adipocytes	BAd
Tsc2	2.30647e-307	0.682901	0.3	0.199	4.51469e-303	Brown adipocytes	BAd
Rbm15	3.50231e-259	0.682862	0.259	0.171	6.85542e-255	Brown adipocytes	BAd
Vldlr	0	0.682816	0.44	0.288	0	Brown adipocytes	BAd
Agrn	0	0.682777	0.331	0.21	0	Brown adipocytes	BAd
Ophn1	0	0.682562	0.729	0.516	0	Brown adipocytes	BAd
Zdhhc7	1.94143e-164	0.682266	0.178	0.119	3.80016e-160	Brown adipocytes	BAd
Pttg1	9.86354e-122	0.681412	0.136	0.09	1.93069e-117	Brown adipocytes	BAd
Rtf2	5.63466e-306	0.68087	0.288	0.188	1.10293e-301	Brown adipocytes	BAd
Ube2f	0	0.680836	0.377	0.261	0	Brown adipocytes	BAd
Pptc7	0	0.680426	0.435	0.302	0	Brown adipocytes	BAd
Echs1	0	0.679885	0.35	0.236	0	Brown adipocytes	BAd
Tmem241	0	0.679245	0.456	0.315	0	Brown adipocytes	BAd
Slc30a9	0	0.678484	0.502	0.35	0	Brown adipocytes	BAd
Uba3	4.59449e-265	0.678038	0.275	0.185	8.99326e-261	Brown adipocytes	BAd
Cnot8	3.05515e-143	0.677788	0.171	0.118	5.98015e-139	Brown adipocytes	BAd
Lyrm1	2.08791e-160	0.677216	0.181	0.122	4.08688e-156	Brown adipocytes	BAd
Ndrg3	0	0.676235	0.428	0.292	0	Brown adipocytes	BAd
Nap1l4	0	0.675924	0.503	0.347	0	Brown adipocytes	BAd
Ints13	9.35722e-236	0.675755	0.25	0.169	1.83158e-231	Brown adipocytes	BAd
Rgcc	0	0.675749	0.581	0.392	0	Brown adipocytes	BAd
Lypla1	0	0.675311	0.39	0.268	0	Brown adipocytes	BAd
Tgoln1	0	0.675261	0.34	0.219	0	Brown adipocytes	BAd
Atp5pb	0	0.674521	0.485	0.329	0	Brown adipocytes	BAd
Brpf1	1.02265e-265	0.673829	0.272	0.181	2.00173e-261	Brown adipocytes	BAd
Grik5	6.86082e-114	0.67372	0.147	0.103	1.34294e-109	Brown adipocytes	BAd
Sbno1	0	0.673665	0.665	0.482	0	Brown adipocytes	BAd
Ell	0	0.673444	0.412	0.277	0	Brown adipocytes	BAd
Rad17	3.20521e-282	0.673263	0.289	0.194	6.27388e-278	Brown adipocytes	BAd
Amn1	0	0.672969	0.348	0.236	0	Brown adipocytes	BAd
Hip1r	4.5893e-305	0.672333	0.3	0.2	8.98309e-301	Brown adipocytes	BAd
Smim19	5.4867e-117	0.67232	0.135	0.09	1.07397e-112	Brown adipocytes	BAd
Lyrm4	0	0.671963	0.448	0.31	0	Brown adipocytes	BAd
Lrrc39	2.17754e-199	0.671171	0.213	0.142	4.26233e-195	Brown adipocytes	BAd
Zcchc4	3.06815e-288	0.67101	0.292	0.195	6.00559e-284	Brown adipocytes	BAd
Ap1b1	0	0.670872	0.388	0.264	0	Brown adipocytes	BAd
Taf4b	8.86598e-127	0.670815	0.156	0.108	1.73543e-122	Brown adipocytes	BAd
Rpe	3.00311e-208	0.670787	0.238	0.165	5.87829e-204	Brown adipocytes	BAd
Atpsckmt	6.92859e-163	0.669231	0.186	0.125	1.3562e-158	Brown adipocytes	BAd
Zfp438	0	0.669056	0.37	0.251	0	Brown adipocytes	BAd
Pard3	0	0.668955	0.818	0.586	0	Brown adipocytes	BAd
Rhbdd2	6.86211e-138	0.668776	0.141	0.09	1.34319e-133	Brown adipocytes	BAd
Macf1	0	0.668449	0.961	0.863	0	Brown adipocytes	BAd
Napa	1.50513e-295	0.668292	0.305	0.207	2.94615e-291	Brown adipocytes	BAd
Slc31a1	3.61825e-116	0.668111	0.14	0.094	7.08236e-112	Brown adipocytes	BAd
Gosr1	0	0.668042	0.375	0.255	0	Brown adipocytes	BAd
Dnajc7	0	0.667071	0.657	0.47	0	Brown adipocytes	BAd
Fgfrl1	5.96195e-86	0.666869	0.104	0.07	1.16699e-81	Brown adipocytes	BAd
Plin4	0	0.66679	0.763	0.507	0	Brown adipocytes	BAd
Tppp	7.58155e-149	0.665589	0.165	0.111	1.48401e-144	Brown adipocytes	BAd
Ampd3	0	0.665523	0.462	0.317	0	Brown adipocytes	BAd
Odf2l	1,04273285771951e-316	0.665338	0.316	0.212	2,04104529570017e-312	Brown adipocytes	BAd
Gm14966	6.38887e-168	0.664545	0.2	0.138	1.25056e-163	Brown adipocytes	BAd
Shld2	1,08890586146473e-318	0.664133	0.343	0.238	2,13142433323107e-314	Brown adipocytes	BAd
Scd2	4.96557e-250	0.663702	0.301	0.225	9.7196e-246	Brown adipocytes	BAd
Acss1	0	0.663538	0.38	0.249	0	Brown adipocytes	BAd
Pnpla7	0	0.663051	0.4	0.274	0	Brown adipocytes	BAd
Dcakd	2.57795e-268	0.662704	0.296	0.205	5.04609e-264	Brown adipocytes	BAd
Kctd9	0	0.662682	0.304	0.194	0	Brown adipocytes	BAd
Atp1b3	0	0.66264	0.432	0.293	0	Brown adipocytes	BAd
Borcs5	1.34903e-154	0.662296	0.184	0.126	2.64058e-150	Brown adipocytes	BAd
Copb1	0	0.662244	0.381	0.259	0	Brown adipocytes	BAd
Pbld1	2.50553e-225	0.662153	0.162	0.093	4.90432e-221	Brown adipocytes	BAd
Myo5a	0	0.661879	0.599	0.391	0	Brown adipocytes	BAd
Wdr62	2.22164e-127	0.661299	0.151	0.102	4.34864e-123	Brown adipocytes	BAd
Cep63	7.12877e-234	0.661266	0.248	0.166	1.39538e-229	Brown adipocytes	BAd
Gde1	1.06547e-224	0.6611	0.243	0.164	2.08555e-220	Brown adipocytes	BAd
Lrrc41	4.14598e-211	0.660991	0.242	0.167	8.11534e-207	Brown adipocytes	BAd
Rars2	0	0.660668	0.388	0.267	0	Brown adipocytes	BAd
Acox3	3.47704e-291	0.660538	0.284	0.187	6.80597e-287	Brown adipocytes	BAd
Atg7	0	0.660017	0.487	0.338	0	Brown adipocytes	BAd
Nsun3	1.75876e-171	0.65995	0.182	0.119	3.44259e-167	Brown adipocytes	BAd
Arhgef9	8.10064e-166	0.659661	0.209	0.149	1.58562e-161	Brown adipocytes	BAd
Cox7a1	6.04429e-138	0.659531	0.132	0.082	1.18311e-133	Brown adipocytes	BAd
Slc36a1	5.88416e-147	0.659472	0.153	0.098	1.15177e-142	Brown adipocytes	BAd
Cog2	2.21668e-261	0.659067	0.268	0.178	4.33893e-257	Brown adipocytes	BAd
Pogk	4.82461e-178	0.658414	0.174	0.111	9.44369e-174	Brown adipocytes	BAd
Ublcp1	5.14155e-173	0.658151	0.2	0.136	1.00641e-168	Brown adipocytes	BAd
Qdpr	3.56418e-112	0.657841	0.121	0.078	6.97653e-108	Brown adipocytes	BAd
Nat10	3.87304e-182	0.657502	0.214	0.149	7.58109e-178	Brown adipocytes	BAd
Sec24a	0	0.657449	0.615	0.44	0	Brown adipocytes	BAd
Cecr2	0	0.657274	0.581	0.413	0	Brown adipocytes	BAd
Kansl1l	0	0.657053	0.579	0.436	0	Brown adipocytes	BAd
Setd1a	0	0.656829	0.386	0.268	0	Brown adipocytes	BAd
Ncbp1	4.21917e-245	0.656771	0.281	0.195	8.25861e-241	Brown adipocytes	BAd
Epb41	0	0.656623	0.792	0.584	0	Brown adipocytes	BAd
Eef2kmt	6.25653e-101	0.656089	0.112	0.073	1.22465e-96	Brown adipocytes	BAd
Slc1a5	0	0.655399	0.917	0.57	0	Brown adipocytes	BAd
Srsf2	0	0.655364	0.45	0.315	0	Brown adipocytes	BAd
Dld	0	0.655053	0.373	0.251	0	Brown adipocytes	BAd
Ankrd52	0	0.654823	0.394	0.277	0	Brown adipocytes	BAd
Mccc1	0	0.654783	0.375	0.265	0	Brown adipocytes	BAd
Atp2a2	0	0.65475	0.745	0.509	0	Brown adipocytes	BAd
Ncapd3	0	0.653881	0.328	0.221	0	Brown adipocytes	BAd
Lonrf1	6.52972e-109	0.653144	0.153	0.115	1.27813e-104	Brown adipocytes	BAd
Smoc1	0	0.65218	0.635	0.361	0	Brown adipocytes	BAd
Cwc22	4,60567797426952e-317	0.652027	0.336	0.231	9,01515406683515e-313	Brown adipocytes	BAd
Nudt5	1.10652e-223	0.651017	0.255	0.174	2.16589e-219	Brown adipocytes	BAd
Mrpl3	7.96732e-279	0.650359	0.294	0.198	1.55952e-274	Brown adipocytes	BAd
Dus3l	2.32512e-159	0.650203	0.162	0.104	4.5512e-155	Brown adipocytes	BAd
Tmem259	2.70584e-226	0.64968	0.279	0.197	5.2964e-222	Brown adipocytes	BAd
Eva1c	3.28398e-201	0.649112	0.196	0.125	6.42805e-197	Brown adipocytes	BAd
Ufd1	0	0.648897	0.392	0.273	0	Brown adipocytes	BAd
Zc3h12a	9.19497e-139	0.648503	0.19	0.138	1.79982e-134	Brown adipocytes	BAd
Gm7435	1.16046e-116	0.648055	0.131	0.086	2.27149e-112	Brown adipocytes	BAd
Stk40	0	0.647653	0.45	0.319	0	Brown adipocytes	BAd
Tab1	2.00224e-232	0.647622	0.251	0.168	3.91919e-228	Brown adipocytes	BAd
Shprh	0	0.647607	0.511	0.396	0	Brown adipocytes	BAd
Mpp7	0	0.646974	0.568	0.388	0	Brown adipocytes	BAd
Zfp445	0	0.646732	0.555	0.395	0	Brown adipocytes	BAd
Emc9	5.09226e-75	0.646621	0.102	0.071	9.96758e-71	Brown adipocytes	BAd
Eif1a	3.10704e-203	0.646203	0.202	0.13	6.08172e-199	Brown adipocytes	BAd
4931428L18Rik	1.36332e-150	0.646012	0.17	0.112	2.66855e-146	Brown adipocytes	BAd
Tspan3	1.73477e-185	0.645875	0.218	0.149	3.39563e-181	Brown adipocytes	BAd
Helq	2.19215e-114	0.644255	0.135	0.09	4.29091e-110	Brown adipocytes	BAd
Dbi	0	0.643932	0.389	0.26	0	Brown adipocytes	BAd
Slc25a38	5.26078e-84	0.643569	0.116	0.082	1.02974e-79	Brown adipocytes	BAd
Sugp2	1.43817e-288	0.643442	0.308	0.21	2.81506e-284	Brown adipocytes	BAd
Pag1	2.43982e-287	0.643116	0.342	0.243	4.77571e-283	Brown adipocytes	BAd
Tmem260	0	0.642094	0.363	0.248	0	Brown adipocytes	BAd
Mrps10	1.84351e-163	0.641363	0.192	0.13	3.60848e-159	Brown adipocytes	BAd
Itih5	0	0.640536	0.46	0.303	0	Brown adipocytes	BAd
Msi2	0	0.64047	0.919	0.726	0	Brown adipocytes	BAd
ENSMUSG00000121500	7.62074e-92	0.640179	0.106	0.07	1.49168e-87	Brown adipocytes	BAd
Poldip2	4.80623e-163	0.639824	0.19	0.128	9.40771e-159	Brown adipocytes	BAd
Smim4	2.1346e-143	0.639264	0.164	0.109	4.17827e-139	Brown adipocytes	BAd
Trp53bp1	0	0.639116	0.367	0.25	0	Brown adipocytes	BAd
Atad1	9,58586166061187e-320	0.638985	0.356	0.25	1,87633656144817e-315	Brown adipocytes	BAd
Camsap2	0	0.638327	0.54	0.383	0	Brown adipocytes	BAd
Pstk	1.33092e-173	0.638056	0.184	0.12	2.60515e-169	Brown adipocytes	BAd
Ndufc2	5.03084e-145	0.637918	0.178	0.122	9.84737e-141	Brown adipocytes	BAd
Ppwd1	9.07342e-193	0.63787	0.229	0.159	1.77603e-188	Brown adipocytes	BAd
Ints7	3.48354e-278	0.63777	0.302	0.206	6.81869e-274	Brown adipocytes	BAd
Prpf40b	8,39911597930119e-323	0.637441	0.367	0.259	1,64404296178842e-318	Brown adipocytes	BAd
Ociad1	0	0.637398	0.396	0.276	0	Brown adipocytes	BAd
Recql5	5.08165e-251	0.637303	0.275	0.186	9.94682e-247	Brown adipocytes	BAd
Meis2	0	0.637263	0.579	0.381	0	Brown adipocytes	BAd
Ncapd2	4.41185e-132	0.636881	0.165	0.113	8.63575e-128	Brown adipocytes	BAd
Dpf3	0	0.636853	0.627	0.423	0	Brown adipocytes	BAd
Nup54	1.43335e-202	0.636583	0.214	0.141	2.80564e-198	Brown adipocytes	BAd
Atp5o	3.15803e-214	0.63519	0.217	0.141	6.18153e-210	Brown adipocytes	BAd
Parp6	0	0.634711	0.435	0.303	0	Brown adipocytes	BAd
Zfp532	0	0.63441	0.574	0.406	0	Brown adipocytes	BAd
Mars1	5.73567e-164	0.63433	0.201	0.138	1.1227e-159	Brown adipocytes	BAd
Atraid	1.46254e-131	0.63419	0.176	0.123	2.86278e-127	Brown adipocytes	BAd
Iars2	0	0.633855	0.471	0.331	0	Brown adipocytes	BAd
Nup188	0	0.633821	0.364	0.251	0	Brown adipocytes	BAd
Sugt1	0	0.633608	0.392	0.282	0	Brown adipocytes	BAd
Slc18b1	2.95363e-189	0.633354	0.254	0.182	5.78144e-185	Brown adipocytes	BAd
Dcaf11	8.59604e-228	0.633273	0.26	0.178	1.68259e-223	Brown adipocytes	BAd
Cux1	0	0.63319	0.785	0.607	0	Brown adipocytes	BAd
2810403D21Rik	1.99272e-175	0.632986	0.227	0.16	3.90054e-171	Brown adipocytes	BAd
Cyc1	3.38354e-235	0.632824	0.258	0.173	6.62294e-231	Brown adipocytes	BAd
Nim1k	8.67646e-115	0.632766	0.144	0.099	1.69833e-110	Brown adipocytes	BAd
Ifnar2	0	0.63262	0.527	0.369	0	Brown adipocytes	BAd
Usp20	8.00874e-132	0.631773	0.171	0.118	1.56763e-127	Brown adipocytes	BAd
Glrx3	1,73038449067182e-315	0.631691	0.344	0.239	3,38705460204103e-311	Brown adipocytes	BAd
Uqcrc1	0	0.631482	0.401	0.274	0	Brown adipocytes	BAd
Nbr1	0	0.631274	0.566	0.406	0	Brown adipocytes	BAd
Ndufb1	1.94707e-135	0.630892	0.175	0.122	3.8112e-131	Brown adipocytes	BAd
Creld1	1.85162e-107	0.630719	0.139	0.096	3.62437e-103	Brown adipocytes	BAd
Hnrnpl	0	0.63048	0.616	0.445	0	Brown adipocytes	BAd
Sfxn1	0	0.630455	0.454	0.321	0	Brown adipocytes	BAd
Tom1l2	0	0.629857	0.85	0.667	0	Brown adipocytes	BAd
Mdh1	2.10151e-304	0.629617	0.344	0.241	4.11351e-300	Brown adipocytes	BAd
Ube2w	0	0.629384	0.491	0.346	0	Brown adipocytes	BAd
Lmtk2	0	0.629262	0.45	0.312	0	Brown adipocytes	BAd
Cox6c	7.25721e-274	0.629202	0.287	0.191	1.42053e-269	Brown adipocytes	BAd
Mrpl30	2.09897e-83	0.629021	0.112	0.078	4.10852e-79	Brown adipocytes	BAd
Atp5g2	4.18465e-92	0.628949	0.114	0.076	8.19103e-88	Brown adipocytes	BAd
Usp10	3.831e-259	0.628383	0.306	0.215	7.49881e-255	Brown adipocytes	BAd
Ndel1	0	0.62831	0.538	0.384	0	Brown adipocytes	BAd
Fh1	1.39393e-248	0.628094	0.278	0.189	2.72848e-244	Brown adipocytes	BAd
Srl	0	0.627716	0.487	0.328	0	Brown adipocytes	BAd
Dock5	0	0.627456	0.337	0.212	0	Brown adipocytes	BAd
Fbxl2	2.5828e-170	0.627435	0.143	0.086	5.05557e-166	Brown adipocytes	BAd
U2surp	0	0.627386	0.621	0.454	0	Brown adipocytes	BAd
Zfyve16	0	0.627273	0.362	0.245	0	Brown adipocytes	BAd
Tenm4	0	0.627223	0.89	0.509	0	Brown adipocytes	BAd
Cdk13	0	0.62612	0.719	0.548	0	Brown adipocytes	BAd
Spsb1	0	0.625592	0.331	0.226	0	Brown adipocytes	BAd
Snhg20	2.10158e-109	0.625439	0.159	0.115	4.11362e-105	Brown adipocytes	BAd
Mpdu1	7.21486e-143	0.625298	0.185	0.129	1.41224e-138	Brown adipocytes	BAd
Rabepk	2.61537e-80	0.62526	0.11	0.076	5.11933e-76	Brown adipocytes	BAd
Farp2	3.53165e-294	0.624707	0.331	0.23	6.91285e-290	Brown adipocytes	BAd
Paxbp1	0	0.624247	0.517	0.364	0	Brown adipocytes	BAd
Ctr9	2.44788e-215	0.624152	0.249	0.171	4.79149e-211	Brown adipocytes	BAd
Mapk8ip3	0	0.62408	0.621	0.462	0	Brown adipocytes	BAd
Hdlbp	0	0.623646	0.657	0.487	0	Brown adipocytes	BAd
Atp5h	7.0906e-242	0.623076	0.255	0.169	1.38791e-237	Brown adipocytes	BAd
9430091E24Rik	3.06311e-151	0.622893	0.174	0.116	5.99573e-147	Brown adipocytes	BAd
Ppm1b	0	0.622728	0.606	0.436	0	Brown adipocytes	BAd
Pcx	0	0.622645	0.805	0.484	0	Brown adipocytes	BAd
Tef	0	0.622073	0.62	0.46	0	Brown adipocytes	BAd
Adap1	1.73263e-104	0.621581	0.13	0.088	3.39146e-100	Brown adipocytes	BAd
Aldh6a1	0	0.62132	0.426	0.3	0	Brown adipocytes	BAd
Sh3bp5l	7.95652e-83	0.621143	0.116	0.082	1.55741e-78	Brown adipocytes	BAd
Ubl7	4.10971e-167	0.620845	0.19	0.127	8.04435e-163	Brown adipocytes	BAd
Msrb2	1.20111e-95	0.620833	0.112	0.074	2.35105e-91	Brown adipocytes	BAd
Sema4a	1.24815e-152	0.620829	0.14	0.086	2.44312e-148	Brown adipocytes	BAd
Zc3h8	4.99412e-106	0.620377	0.135	0.092	9.7755e-102	Brown adipocytes	BAd
Faf1	0	0.619824	0.794	0.604	0	Brown adipocytes	BAd
Dazap1	0	0.619699	0.523	0.372	0	Brown adipocytes	BAd
Gsk3a	1.00182e-139	0.619561	0.168	0.114	1.96096e-135	Brown adipocytes	BAd
Acp6	5.47163e-136	0.618807	0.178	0.123	1.07102e-131	Brown adipocytes	BAd
Pfkfb2	5.77193e-207	0.618656	0.242	0.165	1.1298e-202	Brown adipocytes	BAd
Qrich1	0	0.618119	0.626	0.457	0	Brown adipocytes	BAd
Kif21a	3.82501e-226	0.618022	0.315	0.233	7.48707e-222	Brown adipocytes	BAd
Aqp7	0	0.617164	0.499	0.318	0	Brown adipocytes	BAd
Plcd3	1.42258e-157	0.61715	0.179	0.118	2.78456e-153	Brown adipocytes	BAd
Nadsyn1	4.42403e-103	0.616959	0.123	0.081	8.65959e-99	Brown adipocytes	BAd
Tiam1	0	0.616909	0.201	0.106	0	Brown adipocytes	BAd
Trak2	0	0.616796	0.427	0.313	0	Brown adipocytes	BAd
Rpp14	2.62585e-100	0.616524	0.131	0.09	5.13984e-96	Brown adipocytes	BAd
Dnaaf9	0	0.615782	0.882	0.671	0	Brown adipocytes	BAd
Arfip2	6.28036e-182	0.61568	0.208	0.14	1.22932e-177	Brown adipocytes	BAd
Zfp142	1.36125e-250	0.615213	0.257	0.169	2.66451e-246	Brown adipocytes	BAd
Apip	1.40375e-70	0.614023	0.105	0.075	2.7477e-66	Brown adipocytes	BAd
Nmd3	1.2649e-233	0.613396	0.283	0.199	2.47592e-229	Brown adipocytes	BAd
Ctns	1.46292e-147	0.613287	0.157	0.101	2.86352e-143	Brown adipocytes	BAd
Ube2o	1.12135e-240	0.613049	0.248	0.163	2.19493e-236	Brown adipocytes	BAd
Gpatch1	4.37208e-226	0.612971	0.269	0.185	8.5579e-222	Brown adipocytes	BAd
1600020E01Rik	1.64635e-194	0.612574	0.284	0.212	3.22258e-190	Brown adipocytes	BAd
Hagh	1.2902e-121	0.612097	0.189	0.14	2.52544e-117	Brown adipocytes	BAd
Phrf1	0	0.611911	0.464	0.329	0	Brown adipocytes	BAd
Gga2	2.84145e-171	0.611268	0.208	0.142	5.56186e-167	Brown adipocytes	BAd
Rtel1	6.24241e-137	0.610265	0.175	0.119	1.22189e-132	Brown adipocytes	BAd
Nmt2	0	0.609874	0.533	0.375	0	Brown adipocytes	BAd
Ndufaf5	1.13203e-116	0.609809	0.164	0.116	2.21584e-112	Brown adipocytes	BAd
Abcb7	0	0.609259	0.469	0.332	0	Brown adipocytes	BAd
Zfp384	3,97732218859109e-314	0.608834	0.351	0.242	7,78521045194819e-310	Brown adipocytes	BAd
Nolc1	3.18342e-123	0.608728	0.165	0.116	6.23123e-119	Brown adipocytes	BAd
Pgap2	4.00359e-254	0.608636	0.306	0.214	7.83663e-250	Brown adipocytes	BAd
Zfp777	1.59502e-151	0.608129	0.187	0.127	3.1221e-147	Brown adipocytes	BAd
Srr	4,44659081257122e-323	0.607377	0.367	0.256	8,7037568565269e-319	Brown adipocytes	BAd
Eif5	0	0.60692	0.502	0.36	0	Brown adipocytes	BAd
Per3	2.37451e-267	0.606862	0.391	0.298	4.64786e-263	Brown adipocytes	BAd
Fcf1	5.15287e-121	0.606276	0.167	0.118	1.00862e-116	Brown adipocytes	BAd
Tatdn1	9.9656e-200	0.605842	0.244	0.168	1.95067e-195	Brown adipocytes	BAd
Ehmt1	0	0.605841	0.792	0.604	0	Brown adipocytes	BAd
Luc7l2	0	0.605823	0.96	0.809	0	Brown adipocytes	BAd
Uty	0	0.605536	0.728	0.552	0	Brown adipocytes	BAd
Spag1	4.87975e-119	0.605501	0.148	0.1	9.55162e-115	Brown adipocytes	BAd
Tor1aip2	0	0.605349	0.385	0.276	0	Brown adipocytes	BAd
Cmbl	8.16251e-64	0.605277	0.106	0.083	1.59773e-59	Brown adipocytes	BAd
Zfp60	1.03774e-107	0.60496	0.136	0.091	2.03127e-103	Brown adipocytes	BAd
Zfp113	4.52908e-78	0.604831	0.107	0.074	8.86522e-74	Brown adipocytes	BAd
Mamld1	1.13353e-163	0.604811	0.246	0.186	2.21877e-159	Brown adipocytes	BAd
Irak2	0	0.604806	0.513	0.368	0	Brown adipocytes	BAd
Zfp101	4.2645e-141	0.604721	0.132	0.082	8.34734e-137	Brown adipocytes	BAd
Ythdf3	0	0.604567	0.649	0.481	0	Brown adipocytes	BAd
Cdc14b	1.59597e-275	0.604201	0.309	0.212	3.12395e-271	Brown adipocytes	BAd
Ankzf1	1.99487e-120	0.60418	0.163	0.113	3.90476e-116	Brown adipocytes	BAd
2210408F21Rik	0	0.603971	0.811	0.615	0	Brown adipocytes	BAd
Zfp612	3.14327e-84	0.603626	0.102	0.067	6.15264e-80	Brown adipocytes	BAd
Lamtor3	1.32357e-101	0.603344	0.133	0.09	2.59076e-97	Brown adipocytes	BAd
Trmt1l	0	0.603316	0.446	0.323	0	Brown adipocytes	BAd
Clk4	0	0.603083	0.607	0.443	0	Brown adipocytes	BAd
Xpnpep3	7.58388e-237	0.602716	0.298	0.211	1.48447e-232	Brown adipocytes	BAd
Atf1	0	0.602583	0.392	0.278	0	Brown adipocytes	BAd
Aptx	8.06901e-78	0.602517	0.102	0.069	1.57943e-73	Brown adipocytes	BAd
Vkorc1l1	0	0.602453	0.494	0.348	0	Brown adipocytes	BAd
Cidec	0	0.602177	0.664	0.389	0	Brown adipocytes	BAd
Fundc1	1.30479e-99	0.601404	0.132	0.09	2.554e-95	Brown adipocytes	BAd
Slc40a1	2.70358e-139	0.601202	0.1	0.056	5.29199e-135	Brown adipocytes	BAd
Slc25a3	0	0.600873	0.477	0.351	0	Brown adipocytes	BAd
Zscan29	1.88854e-115	0.600272	0.136	0.09	3.69663e-111	Brown adipocytes	BAd
Myh14	3.57252e-135	0.600205	0.169	0.115	6.99286e-131	Brown adipocytes	BAd
Zfp672	3.22115e-268	0.599711	0.32	0.224	6.30508e-264	Brown adipocytes	BAd
Mtg2	1.34571e-106	0.599607	0.148	0.104	2.6341e-102	Brown adipocytes	BAd
Mipep	1.1128e-190	0.599129	0.227	0.154	2.1782e-186	Brown adipocytes	BAd
Nt5c2	0	0.598944	0.551	0.386	0	Brown adipocytes	BAd
Nrg2	1.94597e-175	0.598144	0.119	0.066	3.80904e-171	Brown adipocytes	BAd
Slc27a1	0	0.597957	0.796	0.472	0	Brown adipocytes	BAd
Thoc5	1.07993e-138	0.597805	0.182	0.126	2.11385e-134	Brown adipocytes	BAd
Dcaf6	0	0.597584	0.758	0.575	0	Brown adipocytes	BAd
Mfsd8	3.72428e-132	0.595924	0.173	0.118	7.2899e-128	Brown adipocytes	BAd
Sil1	0	0.59589	0.483	0.343	0	Brown adipocytes	BAd
Tlcd2	1,38338380835549e-322	0.59587	0.39	0.279	2,70783546647504e-318	Brown adipocytes	BAd
Pccb	4.9275e-217	0.595739	0.281	0.2	9.64509e-213	Brown adipocytes	BAd
Tarsl2	2.8987e-96	0.594681	0.133	0.093	5.67392e-92	Brown adipocytes	BAd
Abhd18	0	0.594627	0.376	0.264	0	Brown adipocytes	BAd
Map2k5	0	0.594491	0.721	0.547	0	Brown adipocytes	BAd
Tns1	0	0.594351	0.973	0.874	0	Brown adipocytes	BAd
Emc2	4.50801e-290	0.593762	0.342	0.24	8.82398e-286	Brown adipocytes	BAd
Wdr82	2.54802e-232	0.593523	0.3	0.213	4.9875e-228	Brown adipocytes	BAd
Ttc9c	2.26153e-96	0.593493	0.134	0.093	4.42672e-92	Brown adipocytes	BAd
Rgl2	5.89072e-208	0.59316	0.273	0.193	1.15305e-203	Brown adipocytes	BAd
Gpatch2	0	0.593155	0.594	0.432	0	Brown adipocytes	BAd
Kdm5c	0	0.592804	0.542	0.394	0	Brown adipocytes	BAd
Plekhh3	2.01175e-116	0.592624	0.186	0.139	3.93781e-112	Brown adipocytes	BAd
Bag4	5.0533e-112	0.592087	0.176	0.128	9.89133e-108	Brown adipocytes	BAd
Npr3	3.30386e-193	0.591847	0.311	0.233	6.46698e-189	Brown adipocytes	BAd
Fra10ac1	3.63379e-156	0.591605	0.219	0.157	7.11278e-152	Brown adipocytes	BAd
Psmb2	2.69557e-289	0.591378	0.35	0.249	5.27631e-285	Brown adipocytes	BAd
Slmap	0	0.591157	0.77	0.597	0	Brown adipocytes	BAd
Ccnl2	0	0.590924	0.737	0.554	0	Brown adipocytes	BAd
Fbxl9	6.88818e-104	0.590902	0.147	0.102	1.34829e-99	Brown adipocytes	BAd
Fnip1	0	0.590898	0.723	0.549	0	Brown adipocytes	BAd
Zbed5-ps	2.00081e-224	0.590172	0.304	0.218	3.91638e-220	Brown adipocytes	BAd
Rad51d	3.47481e-138	0.589107	0.19	0.133	6.80159e-134	Brown adipocytes	BAd
Anxa6	0	0.589055	0.582	0.429	0	Brown adipocytes	BAd
Insig1	0	0.588836	0.347	0.224	0	Brown adipocytes	BAd
Arl6ip6	1.14709e-114	0.588539	0.17	0.122	2.24531e-110	Brown adipocytes	BAd
Eif2s3y	1.23254e-220	0.588411	0.28	0.197	2.41257e-216	Brown adipocytes	BAd
Gm46218	1.05069e-137	0.588374	0.193	0.136	2.05662e-133	Brown adipocytes	BAd
Spats2	3.35907e-214	0.588268	0.249	0.168	6.57504e-210	Brown adipocytes	BAd
Ankhd1	0	0.588229	0.794	0.624	0	Brown adipocytes	BAd
Mrpl39	3.72838e-106	0.587719	0.14	0.096	7.29792e-102	Brown adipocytes	BAd
Tfdp1	8.93847e-150	0.587568	0.202	0.142	1.74962e-145	Brown adipocytes	BAd
Bloc1s5	1.17532e-78	0.587403	0.11	0.076	2.30057e-74	Brown adipocytes	BAd
Vps13d	0	0.587304	0.861	0.709	0	Brown adipocytes	BAd
Nploc4	0	0.586297	0.439	0.324	0	Brown adipocytes	BAd
Magt1	1.97047e-225	0.585835	0.296	0.212	3.85701e-221	Brown adipocytes	BAd
Ubc	1.13377e-270	0.585438	0.334	0.236	2.21925e-266	Brown adipocytes	BAd
Dnaja3	2.89938e-299	0.58491	0.339	0.233	5.67524e-295	Brown adipocytes	BAd
Svep1	0	0.584766	0.542	0.407	0	Brown adipocytes	BAd
Sdhaf2	8.3992e-167	0.584658	0.235	0.168	1.64406e-162	Brown adipocytes	BAd
Epn1	4.89932e-236	0.584361	0.306	0.217	9.58993e-232	Brown adipocytes	BAd
Prkra	1.01535e-127	0.584229	0.156	0.105	1.98744e-123	Brown adipocytes	BAd
Guf1	2.48391e-155	0.584182	0.215	0.151	4.86201e-151	Brown adipocytes	BAd
Gnb5	1.64497e-119	0.583598	0.184	0.134	3.21986e-115	Brown adipocytes	BAd
Manea	2.74397e-71	0.58335	0.102	0.071	5.37105e-67	Brown adipocytes	BAd
Tspan15	0	0.583196	0.367	0.261	1.50185e-304	Brown adipocytes	BAd
Sepsecs	4.36841e-226	0.583031	0.282	0.197	8.55072e-222	Brown adipocytes	BAd
Dnajc25	1.60031e-109	0.582819	0.167	0.121	3.13245e-105	Brown adipocytes	BAd
Fbxo3	0	0.582641	0.427	0.307	0	Brown adipocytes	BAd
Ssbp1	3.39604e-154	0.582537	0.216	0.153	6.64741e-150	Brown adipocytes	BAd
Txnrd3	4.32913e-71	0.582504	0.108	0.077	8.47385e-67	Brown adipocytes	BAd
Mlh3	1.57181e-133	0.582359	0.17	0.115	3.07665e-129	Brown adipocytes	BAd
Ints4	2.18659e-249	0.582289	0.31	0.218	4.28003e-245	Brown adipocytes	BAd
Cd99l2	8.3517e-296	0.58226	0.366	0.262	1.63476e-291	Brown adipocytes	BAd
Zbed4	1.58047e-109	0.581905	0.172	0.125	3.09361e-105	Brown adipocytes	BAd
Khdc4	0	0.580125	0.553	0.401	0	Brown adipocytes	BAd
Opa3	1.43078e-115	0.57933	0.173	0.124	2.80061e-111	Brown adipocytes	BAd
Slc16a2	4.75642e-197	0.579256	0.265	0.189	9.31021e-193	Brown adipocytes	BAd
Ganab	3.80064e-252	0.579227	0.318	0.225	7.43937e-248	Brown adipocytes	BAd
Tspo	3.70964e-89	0.578917	0.135	0.095	7.26126e-85	Brown adipocytes	BAd
Elavl1	0	0.577781	0.497	0.367	0	Brown adipocytes	BAd
Ppp4c	2.97873e-142	0.577424	0.204	0.146	5.83057e-138	Brown adipocytes	BAd
Mtm1	2.58998e-256	0.576616	0.373	0.279	5.06962e-252	Brown adipocytes	BAd
Mob1b	2.62878e-265	0.576282	0.339	0.243	5.14558e-261	Brown adipocytes	BAd
Rmc1	3.4398e-126	0.576187	0.175	0.122	6.73307e-122	Brown adipocytes	BAd
Ilrun	0	0.576024	0.56	0.414	0	Brown adipocytes	BAd
Pskh1	1.33176e-165	0.575496	0.224	0.157	2.60679e-161	Brown adipocytes	BAd
Dym	0	0.575381	0.684	0.512	0	Brown adipocytes	BAd
Rnf214	0	0.574821	0.435	0.314	0	Brown adipocytes	BAd
Cgrrf1	3.53675e-181	0.574519	0.248	0.176	6.92283e-177	Brown adipocytes	BAd
Brd7	0	0.574491	0.422	0.302	0	Brown adipocytes	BAd
Tfg	4.53071e-174	0.574251	0.242	0.173	8.86841e-170	Brown adipocytes	BAd
Timm17a	1.84284e-149	0.573999	0.211	0.149	3.60717e-145	Brown adipocytes	BAd
Ngly1	0	0.573801	0.481	0.347	0	Brown adipocytes	BAd
Cabin1	0	0.573747	0.507	0.369	0	Brown adipocytes	BAd
F3	7.25097e-277	0.57346	0.261	0.167	1.41931e-272	Brown adipocytes	BAd
Fam50a	1.0037e-100	0.573189	0.124	0.083	1.96465e-96	Brown adipocytes	BAd
Zfp617	9.9948e-138	0.572997	0.166	0.111	1.95638e-133	Brown adipocytes	BAd
BC065397	3.91732e-109	0.572581	0.135	0.09	7.66777e-105	Brown adipocytes	BAd
Prkci	6.46166e-161	0.572206	0.23	0.165	1.2648e-156	Brown adipocytes	BAd
Tsen34	2.17248e-72	0.57212	0.114	0.083	4.25242e-68	Brown adipocytes	BAd
Scyl2	1.77409e-207	0.57159	0.251	0.171	3.47261e-203	Brown adipocytes	BAd
9430038I01Rik	3.56677e-73	0.570844	0.114	0.082	6.98159e-69	Brown adipocytes	BAd
Pxmp2	4.31163e-77	0.570652	0.134	0.109	8.43959e-73	Brown adipocytes	BAd
Depdc5	0	0.56995	0.456	0.332	0	Brown adipocytes	BAd
Creg1	7.28738e-99	0.569751	0.121	0.08	1.42643e-94	Brown adipocytes	BAd
Zmym6	6.42238e-268	0.568993	0.336	0.238	1.25712e-263	Brown adipocytes	BAd
Ankrd10	0	0.568934	0.413	0.29	0	Brown adipocytes	BAd
Trmu	2.34454e-106	0.56891	0.161	0.115	4.5892e-102	Brown adipocytes	BAd
Clasrp	9,17529310891779e-320	0.568853	0.403	0.291	1,79597187313957e-315	Brown adipocytes	BAd
Mmd	0	0.568553	0.48	0.329	0	Brown adipocytes	BAd
Cyb5b	0	0.568514	0.55	0.406	0	Brown adipocytes	BAd
Ugp2	2.82449e-274	0.568306	0.495	0.404	5.52865e-270	Brown adipocytes	BAd
Camta2	1.80326e-268	0.567518	0.368	0.269	3.5297e-264	Brown adipocytes	BAd
Ermard	1.14282e-142	0.567489	0.179	0.121	2.23697e-138	Brown adipocytes	BAd
Psmd3	2.99258e-159	0.567475	0.22	0.155	5.85768e-155	Brown adipocytes	BAd
Ndufb10	3.73513e-141	0.567358	0.181	0.123	7.31114e-137	Brown adipocytes	BAd
Kbtbd3	4.64071e-79	0.566795	0.132	0.097	9.08372e-75	Brown adipocytes	BAd
Dguok	5.5042e-192	0.566655	0.245	0.169	1.07739e-187	Brown adipocytes	BAd
Dexi	2.14958e-136	0.566279	0.191	0.133	4.20758e-132	Brown adipocytes	BAd
Kdm5a	0	0.56624	0.648	0.493	0	Brown adipocytes	BAd
Lamp2	0	0.565893	0.577	0.436	0	Brown adipocytes	BAd
Cdkl5	1.64343e-75	0.565259	0.135	0.103	3.21685e-71	Brown adipocytes	BAd
Hspa9	0	0.564951	0.552	0.395	0	Brown adipocytes	BAd
Atg2a	9.42514e-176	0.5647	0.244	0.173	1.84488e-171	Brown adipocytes	BAd
Tmem205	1.81054e-70	0.564561	0.125	0.095	3.54394e-66	Brown adipocytes	BAd
N6amt1	2.83809e-79	0.564444	0.115	0.08	5.55527e-75	Brown adipocytes	BAd
Rnf185	1.72337e-213	0.564415	0.278	0.195	3.37332e-209	Brown adipocytes	BAd
Lpgat1	0	0.564258	0.506	0.362	0	Brown adipocytes	BAd
Zfp839	1.11738e-103	0.563885	0.158	0.112	2.18716e-99	Brown adipocytes	BAd
Apex2	0	0.563817	0.562	0.425	0	Brown adipocytes	BAd
Cdc27	0	0.563802	0.513	0.376	0	Brown adipocytes	BAd
Mark2	0	0.563602	0.696	0.532	0	Brown adipocytes	BAd
Sdha	0	0.563348	0.667	0.491	0	Brown adipocytes	BAd
Ptpmt1	1.31306e-81	0.563195	0.116	0.08	2.57018e-77	Brown adipocytes	BAd
Gtf2h1	2.11375e-249	0.563113	0.321	0.228	4.13745e-245	Brown adipocytes	BAd
Mapkap1	0	0.562579	0.643	0.483	0	Brown adipocytes	BAd
Txndc11	8.93964e-303	0.562449	0.41	0.303	1.74985e-298	Brown adipocytes	BAd
Dgkd	0	0.562379	0.668	0.494	0	Brown adipocytes	BAd
Bphl	4.43947e-88	0.562346	0.133	0.093	8.68981e-84	Brown adipocytes	BAd
Rhoq	0	0.562325	0.578	0.433	0	Brown adipocytes	BAd
Pcsk5	0	0.562294	0.516	0.334	0	Brown adipocytes	BAd
Usp40	0	0.562065	0.492	0.354	0	Brown adipocytes	BAd
Eps15l1	0	0.562062	0.632	0.475	0	Brown adipocytes	BAd
Gm15283	8.2865e-55	0.56144	0.101	0.074	1.622e-50	Brown adipocytes	BAd
Meis1	0	0.561244	0.416	0.302	0	Brown adipocytes	BAd
Cenpo	5.25068e-93	0.561007	0.12	0.08	1.02777e-88	Brown adipocytes	BAd
Bag6	2.35048e-193	0.560845	0.275	0.198	4.60083e-189	Brown adipocytes	BAd
Fam168b	5.47347e-242	0.560819	0.308	0.217	1.07138e-237	Brown adipocytes	BAd
Ndufa3	2.89701e-89	0.560716	0.124	0.085	5.67061e-85	Brown adipocytes	BAd
Satb2	2.18454e-93	0.560324	0.11	0.072	4.27603e-89	Brown adipocytes	BAd
Pabpn1	0	0.560218	0.715	0.53	0	Brown adipocytes	BAd
Ube2b	0	0.560085	0.593	0.452	0	Brown adipocytes	BAd
Vac14	0	0.558934	0.397	0.28	0	Brown adipocytes	BAd
AY036118	0	0.558865	0.495	0.355	0	Brown adipocytes	BAd
Ccdc90b	1.04837e-69	0.558747	0.105	0.074	2.05208e-65	Brown adipocytes	BAd
Mdn1	0	0.558498	0.444	0.315	0	Brown adipocytes	BAd
Tbc1d4	0	0.557589	0.727	0.517	0	Brown adipocytes	BAd
Csnk2a1	0	0.55703	0.562	0.419	0	Brown adipocytes	BAd
Map2k7	3.8588e-230	0.556153	0.303	0.215	7.55322e-226	Brown adipocytes	BAd
Rps14	4.36083e-126	0.555734	0.196	0.141	8.53588e-122	Brown adipocytes	BAd
Hmg20b	5.78609e-215	0.555025	0.264	0.181	1.13257e-210	Brown adipocytes	BAd
Cyp51	1.69155e-92	0.55475	0.142	0.101	3.31103e-88	Brown adipocytes	BAd
Arl4a	4.66431e-181	0.554139	0.266	0.192	9.12992e-177	Brown adipocytes	BAd
Foxo1	0	0.55369	0.719	0.581	0	Brown adipocytes	BAd
Tiprl	3.30512e-175	0.55345	0.233	0.162	6.46944e-171	Brown adipocytes	BAd
Nupl2	2.24904e-83	0.553407	0.139	0.101	4.40226e-79	Brown adipocytes	BAd
Neurl4	1.25989e-201	0.553083	0.26	0.18	2.4661e-197	Brown adipocytes	BAd
Telo2	7.48077e-92	0.551968	0.12	0.081	1.46429e-87	Brown adipocytes	BAd
Alg9	2.78239e-147	0.551913	0.22	0.157	5.44626e-143	Brown adipocytes	BAd
Cdc34	1.02793e-66	0.551724	0.108	0.077	2.01206e-62	Brown adipocytes	BAd
Fbxw4	0	0.551682	0.472	0.343	0	Brown adipocytes	BAd
Odr4	5.81749e-260	0.551441	0.342	0.245	1.13872e-255	Brown adipocytes	BAd
Prcc	2.10682e-180	0.551075	0.252	0.178	4.1239e-176	Brown adipocytes	BAd
Crebrf	0	0.550326	0.549	0.417	0	Brown adipocytes	BAd
Lman2l	2.46416e-173	0.550146	0.24	0.169	4.82334e-169	Brown adipocytes	BAd
Golga1	0	0.549599	0.405	0.288	0	Brown adipocytes	BAd
Thrap3	0	0.549587	0.686	0.527	0	Brown adipocytes	BAd
Usp5	6.05701e-139	0.549298	0.226	0.165	1.1856e-134	Brown adipocytes	BAd
Ppp2r2a	0	0.549027	0.574	0.431	0	Brown adipocytes	BAd
Map2k2	2.74779e-233	0.549025	0.333	0.242	5.37852e-229	Brown adipocytes	BAd
Rbl2	4.9115e-295	0.548671	0.401	0.295	9.61377e-291	Brown adipocytes	BAd
Naa25	4.36295e-241	0.548457	0.334	0.241	8.54004e-237	Brown adipocytes	BAd
Nrp2	0	0.54766	0.712	0.477	0	Brown adipocytes	BAd
Atp6v0b	6.3713e-181	0.547657	0.255	0.181	1.24712e-176	Brown adipocytes	BAd
Vps51	6.8649e-91	0.547328	0.124	0.084	1.34374e-86	Brown adipocytes	BAd
Prdx3	8.41184e-78	0.547173	0.131	0.096	1.64653e-73	Brown adipocytes	BAd
6430590A07Rik	1.63275e-88	0.546562	0.142	0.102	3.19595e-84	Brown adipocytes	BAd
Suclg2	0	0.546452	0.492	0.366	0	Brown adipocytes	BAd
Pisd	2.24974e-125	0.546388	0.177	0.124	4.40365e-121	Brown adipocytes	BAd
Ubtf	1.05672e-284	0.546363	0.397	0.293	2.06843e-280	Brown adipocytes	BAd
Fars2	0	0.54606	0.702	0.543	0	Brown adipocytes	BAd
Capza1	0	0.54599	0.515	0.373	0	Brown adipocytes	BAd
Iftap	2.03449e-101	0.545955	0.145	0.101	3.9823e-97	Brown adipocytes	BAd
Usp19	0	0.545827	0.428	0.314	0	Brown adipocytes	BAd
Siah1a	1.30357e-271	0.545797	0.36	0.259	2.5516e-267	Brown adipocytes	BAd
Tpd52l2	1.42001e-171	0.545703	0.249	0.178	2.77952e-167	Brown adipocytes	BAd
Vav2	3.71434e-304	0.545606	0.351	0.242	7.27045e-300	Brown adipocytes	BAd
Gtpbp2	1.43935e-286	0.545601	0.357	0.252	2.81738e-282	Brown adipocytes	BAd
G3bp2	2,23171799038309e-316	0.54546	0.423	0.312	4,36836479437586e-312	Brown adipocytes	BAd
Golga5	2.35643e-260	0.545069	0.331	0.233	4.61247e-256	Brown adipocytes	BAd
Fbxl19	5.18125e-99	0.543743	0.152	0.108	1.01418e-94	Brown adipocytes	BAd
Wdr61	7.82916e-92	0.543148	0.133	0.091	1.53248e-87	Brown adipocytes	BAd
Rexo5	8.08176e-96	0.542932	0.154	0.11	1.58192e-91	Brown adipocytes	BAd
Ist1	5.14884e-264	0.542776	0.352	0.253	1.00783e-259	Brown adipocytes	BAd
Ttc4	9.85954e-175	0.542602	0.23	0.159	1.92991e-170	Brown adipocytes	BAd
Plpbp	1.01619e-127	0.541671	0.19	0.135	1.98908e-123	Brown adipocytes	BAd
Tpp1	5.97369e-107	0.541306	0.136	0.091	1.16929e-102	Brown adipocytes	BAd
Pak1ip1	2.22955e-107	0.541068	0.167	0.119	4.36411e-103	Brown adipocytes	BAd
Ntm	6.1396e-60	0.540916	0.131	0.108	1.20177e-55	Brown adipocytes	BAd
Dpm1	3.38898e-281	0.540674	0.367	0.263	6.63358e-277	Brown adipocytes	BAd
Arhgap24	0	0.540605	0.859	0.597	0	Brown adipocytes	BAd
Prodh	2.71614e-153	0.540439	0.215	0.15	5.31656e-149	Brown adipocytes	BAd
Vps13c	0	0.540164	0.722	0.554	0	Brown adipocytes	BAd
Gpx3	1.63659e-191	0.540061	0.281	0.203	3.20347e-187	Brown adipocytes	BAd
Rft1	2.74021e-133	0.539786	0.195	0.137	5.36369e-129	Brown adipocytes	BAd
Tatdn2	1.06005e-97	0.539654	0.148	0.104	2.07494e-93	Brown adipocytes	BAd
Tor1aip1	0	0.539549	0.596	0.449	0	Brown adipocytes	BAd
Palmd	0	0.539468	0.749	0.529	0	Brown adipocytes	BAd
Osbpl2	1.42519e-233	0.539036	0.311	0.22	2.78966e-229	Brown adipocytes	BAd
Dpp3	2.92518e-88	0.538996	0.131	0.091	5.72576e-84	Brown adipocytes	BAd
Pced1a	3.33572e-90	0.538111	0.136	0.095	6.52934e-86	Brown adipocytes	BAd
Pi4ka	0	0.537992	0.577	0.434	0	Brown adipocytes	BAd
Katna1	3.92124e-137	0.537967	0.211	0.151	7.67543e-133	Brown adipocytes	BAd
Zfyve19	1.43587e-83	0.53773	0.131	0.092	2.81058e-79	Brown adipocytes	BAd
Shq1	2.10281e-71	0.53768	0.123	0.09	4.11604e-67	Brown adipocytes	BAd
Pms1	1.63727e-80	0.536351	0.12	0.083	3.2048e-76	Brown adipocytes	BAd
Stard7	0	0.536222	0.432	0.306	0	Brown adipocytes	BAd
Acad8	1.65958e-148	0.536089	0.212	0.149	3.24846e-144	Brown adipocytes	BAd
Clk3	2.22012e-230	0.535886	0.302	0.212	4.34566e-226	Brown adipocytes	BAd
Ndufa4	3.77844e-151	0.535715	0.208	0.145	7.39592e-147	Brown adipocytes	BAd
Gm26621	1.71542e-88	0.535426	0.121	0.082	3.35777e-84	Brown adipocytes	BAd
Ptcd2	1.62016e-81	0.535393	0.126	0.088	3.1713e-77	Brown adipocytes	BAd
Fxyd1	3.07789e-218	0.535208	0.277	0.191	6.02466e-214	Brown adipocytes	BAd
ENSMUSG00000095041	0	0.534851	0.768	0.579	0	Brown adipocytes	BAd
Wdtc1	9.53109e-174	0.534822	0.238	0.166	1.86562e-169	Brown adipocytes	BAd
Fbrsl1	0	0.534536	0.515	0.38	0	Brown adipocytes	BAd
Ccnt2	0	0.5343	0.572	0.429	0	Brown adipocytes	BAd
Cab39	0	0.534111	0.516	0.387	0	Brown adipocytes	BAd
Cdk16	1.94766e-213	0.534069	0.308	0.221	3.81235e-209	Brown adipocytes	BAd
Hbp1	2.16968e-239	0.533879	0.321	0.228	4.24693e-235	Brown adipocytes	BAd
Gm45844	1.37769e-124	0.533868	0.154	0.102	2.69669e-120	Brown adipocytes	BAd
Adnp2	4.37515e-99	0.533505	0.142	0.098	8.56393e-95	Brown adipocytes	BAd
Uhrf1bp1l	2.57257e-292	0.533445	0.429	0.321	5.03556e-288	Brown adipocytes	BAd
Mgat4b	1.8583e-131	0.533232	0.211	0.153	3.63743e-127	Brown adipocytes	BAd
Foxp4	1.49287e-170	0.532884	0.237	0.166	2.92213e-166	Brown adipocytes	BAd
Cox7a2	2.19008e-117	0.532572	0.156	0.106	4.28686e-113	Brown adipocytes	BAd
Agmo	0	0.53245	0.768	0.571	0	Brown adipocytes	BAd
Tmem140	7.189e-170	0.532417	0.283	0.216	1.40717e-165	Brown adipocytes	BAd
Smarcd1	4.17221e-103	0.532123	0.142	0.097	8.16668e-99	Brown adipocytes	BAd
B3glct	4.43525e-144	0.531948	0.22	0.159	8.68155e-140	Brown adipocytes	BAd
Rptor	0	0.531432	0.712	0.552	0	Brown adipocytes	BAd
Rabgef1	0	0.531167	0.424	0.306	0	Brown adipocytes	BAd
Pitpnc1	0	0.531092	0.817	0.661	0	Brown adipocytes	BAd
Cnnm3	9.91962e-123	0.531052	0.19	0.135	1.94167e-118	Brown adipocytes	BAd
Rhot1	0	0.531042	0.551	0.41	0	Brown adipocytes	BAd
Entpd6	7.27396e-77	0.530608	0.141	0.104	1.4238e-72	Brown adipocytes	BAd
Trak1	0	0.530548	0.834	0.662	0	Brown adipocytes	BAd
Mon1a	3.85894e-101	0.530509	0.184	0.137	7.5535e-97	Brown adipocytes	BAd
Zfp799	1.10669e-114	0.530346	0.137	0.09	2.16623e-110	Brown adipocytes	BAd
Psmd11	0	0.530115	0.49	0.366	0	Brown adipocytes	BAd
Trappc3	1.22815e-131	0.529934	0.195	0.137	2.40399e-127	Brown adipocytes	BAd
Asxl2	0	0.529601	0.6	0.45	0	Brown adipocytes	BAd
Ypel3	6.56618e-138	0.529489	0.209	0.148	1.28526e-133	Brown adipocytes	BAd
Gm44899	1.16595e-84	0.529401	0.156	0.117	2.28223e-80	Brown adipocytes	BAd
Ezh2	4.04391e-163	0.529339	0.232	0.164	7.91555e-159	Brown adipocytes	BAd
5430405H02Rik	9.88798e-115	0.529236	0.174	0.122	1.93547e-110	Brown adipocytes	BAd
Ap4m1	9.80758e-105	0.529076	0.201	0.153	1.91974e-100	Brown adipocytes	BAd
Ube2k	0	0.528788	0.758	0.59	0	Brown adipocytes	BAd
Mknk2	1.49164e-307	0.528782	0.438	0.324	2.91973e-303	Brown adipocytes	BAd
Nelfcd	1.68398e-58	0.528184	0.1	0.071	3.29623e-54	Brown adipocytes	BAd
Ptpn11	0	0.528161	0.455	0.337	0	Brown adipocytes	BAd
Dpy30	1.11946e-56	0.528096	0.105	0.078	2.19123e-52	Brown adipocytes	BAd
Stk16	2.78836e-71	0.527602	0.122	0.088	5.45793e-67	Brown adipocytes	BAd
Trim41	2.04445e-194	0.527473	0.279	0.2	4.00181e-190	Brown adipocytes	BAd
Tstd2	2.27633e-143	0.527309	0.225	0.163	4.45568e-139	Brown adipocytes	BAd
Trabd	4.60371e-80	0.527286	0.145	0.107	9.0113e-76	Brown adipocytes	BAd
Scaf1	1.64338e-269	0.527057	0.342	0.24	3.21674e-265	Brown adipocytes	BAd
Zfp866	4.46472e-148	0.526351	0.227	0.162	8.73924e-144	Brown adipocytes	BAd
Ccdc130	1.7901e-67	0.526326	0.107	0.075	3.50394e-63	Brown adipocytes	BAd
Ndufa7	2.38389e-114	0.526251	0.175	0.124	4.66622e-110	Brown adipocytes	BAd
Lmbr1l	1.71197e-148	0.525899	0.205	0.141	3.351e-144	Brown adipocytes	BAd
Mtpap	1.36941e-229	0.52578	0.311	0.221	2.68049e-225	Brown adipocytes	BAd
Gfm1	3.20973e-158	0.525653	0.258	0.19	6.28272e-154	Brown adipocytes	BAd
Lias	3.82628e-143	0.525603	0.222	0.16	7.48956e-139	Brown adipocytes	BAd
Fbxo11	0	0.525343	0.741	0.586	0	Brown adipocytes	BAd
Fbxo9	1.90405e-246	0.525176	0.362	0.266	3.72698e-242	Brown adipocytes	BAd
[truncated: 70,889 more rows]
[truncated: 1 more columns]
