# Supplementary material for: Endothelial ADGRF5(GPR116) governs vascular adaptation required for sustained thermogenic remodeling of brown adipose tissue
Source: Mol Metab. 2026 Mar 6;107:102346. doi: 10.1016/j.molmet.2026.102346 (PMC13053757; doi:10.1016/j.molmet.2026.102346)
Supplement: Extended File 2 [file mmc16.xlsx]

## Sheet: HumanBAT_clusterMarkers
gene	p_val	avg_logFC	pct_1	pct_2	p_val_adj	cluster name	cluster name Abbreviation
PRKG13	0	3.152044	0.983	0.29	0	Myocytes	MyoC
MYH11	7.08E-219	3.066752	0.896	0.258	1.42E-215	Myocytes	MyoC
KCNAB1	5.64E-247	2.865625	0.868	0.2	1.13E-243	Myocytes	MyoC
RGS6	8.98E-211	2.750059	0.785	0.164	1.80E-207	Myocytes	MyoC
ITGA81	1.77E-154	2.621977	0.723	0.133	3.55E-151	Myocytes	MyoC
SYNPO21	3.71E-245	2.611021	0.891	0.217	7.43E-242	Myocytes	MyoC
MYL9	2.68E-163	2.571197	0.787	0.225	5.35E-160	Myocytes	MyoC
SLC8A12	4.47E-148	2.464488	0.783	0.247	8.94E-145	Myocytes	MyoC
CACNA1C1	1.18E-197	2.340152	0.832	0.202	2.37E-194	Myocytes	MyoC
PDZRN4	1.17E-211	2.28997	0.738	0.127	2.34E-208	Myocytes	MyoC
RBPMS3	4.94E-244	2.280109	0.95	0.332	9.88E-241	Myocytes	MyoC
SORBS21	7.53E-167	2.277816	0.783	0.214	1.51E-163	Myocytes	MyoC
RYR2	4.20E-150	2.260459	0.735	0.163	8.41E-147	Myocytes	MyoC
LMOD1	1.82E-163	2.253386	0.764	0.149	3.64E-160	Myocytes	MyoC
ADGRL31	2.64E-182	2.239946	0.768	0.185	5.29E-179	Myocytes	MyoC
RCAN21	4.26E-92	2.21722	0.638	0.184	8.52E-89	Myocytes	MyoC
CALD14	2.94E-218	2.061013	0.91	0.286	5.88E-215	Myocytes	MyoC
EBF21	5.83E-155	2.034615	0.738	0.18	1.17E-151	Myocytes	MyoC
TPM11	1.33E-191	2.030137	0.835	0.237	2.67E-188	Myocytes	MyoC
ACTA21	4.44E-155	2.024816	0.78	0.251	8.88E-152	Myocytes	MyoC
SORBS11	7.69E-201	1.99613	0.891	0.228	1.54E-197	Myocytes	MyoC
FRY1	5.51E-134	1.968218	0.783	0.329	1.10E-130	Myocytes	MyoC
KCNMA11	1.79E-100	1.933843	0.693	0.173	3.57E-97	Myocytes	MyoC
ARHGAP63	6.18E-156	1.933325	0.775	0.206	1.24E-152	Myocytes	MyoC
PTPRG3	9.21E-217	1.886864	0.946	0.331	1.84E-213	Myocytes	MyoC
DTNA2	1.47E-182	1.871469	0.783	0.163	2.94E-179	Myocytes	MyoC
MACROD23	2.53E-101	1.847452	0.714	0.265	5.05E-98	Myocytes	MyoC
PRUNE2	1.04E-159	1.8136	0.745	0.177	2.09E-156	Myocytes	MyoC
GPC62	5.66E-107	1.780022	0.714	0.231	1.13E-103	Myocytes	MyoC
DMD1	9.74E-194	1.742843	0.924	0.332	1.95E-190	Myocytes	MyoC
NTRK3	8.36E-169	1.723158	0.74	0.154	1.67E-165	Myocytes	MyoC
PPFIA2	6.09E-51	1.719477	0.558	0.167	1.22E-47	Myocytes	MyoC
SLIT33	1.09E-149	1.703237	0.82	0.258	2.19E-146	Myocytes	MyoC
COL4A5	1.97E-150	1.696708	0.726	0.189	3.94E-147	Myocytes	MyoC
PDE1C1	6.03E-142	1.686008	0.662	0.164	1.21E-138	Myocytes	MyoC
MSRB33	8.64E-119	1.681187	0.735	0.218	1.73E-115	Myocytes	MyoC
TTLL72	6.74E-142	1.660742	0.745	0.255	1.35E-138	Myocytes	MyoC
CTNNA3	1.18E-117	1.644796	0.7	0.196	2.36E-114	Myocytes	MyoC
AKAP6	5.64E-144	1.601958	0.742	0.224	1.13E-140	Myocytes	MyoC
EDIL3	1.67E-139	1.598061	0.664	0.103	3.33E-136	Myocytes	MyoC
PDE4D3	4.27E-17	1.59448	0.671	0.621	8.54E-14	Myocytes	MyoC
NOTCH3	6.99E-132	1.583102	0.645	0.114	1.40E-128	Myocytes	MyoC
LHFPL64	4.91E-124	1.566858	0.787	0.299	9.82E-121	Myocytes	MyoC
MAP1B1	5.80E-144	1.564971	0.693	0.184	1.16E-140	Myocytes	MyoC
EDNRA	8.53E-164	1.562251	0.681	0.118	1.71E-160	Myocytes	MyoC
DLC13	1.59E-112	1.560138	0.823	0.306	3.18E-109	Myocytes	MyoC
KAZN1	7.60E-38	1.552591	0.596	0.29	1.52E-34	Myocytes	MyoC
CRISPLD2	6.61E-81	1.544723	0.567	0.178	1.32E-77	Myocytes	MyoC
MYOM11	4.88E-67	1.538903	0.648	0.267	9.75E-64	Myocytes	MyoC
RNF1521	7.35E-93	1.536642	0.57	0.146	1.47E-89	Myocytes	MyoC
PDE5A2	1.39E-75	1.534579	0.686	0.325	2.79E-72	Myocytes	MyoC
LTBP13	2.28E-52	1.528874	0.589	0.198	4.57E-49	Myocytes	MyoC
COL18A11	4.24E-154	1.522983	0.723	0.219	8.48E-151	Myocytes	MyoC
MCAM	5.19E-34	1.519127	0.546	0.216	1.04E-30	Myocytes	MyoC
FILIP12	3.01E-75	1.514911	0.636	0.245	6.02E-72	Myocytes	MyoC
RASAL23	2.08E-125	1.50873	0.806	0.326	4.16E-122	Myocytes	MyoC
ITGA11	1.07E-123	1.504684	0.73	0.228	2.15E-120	Myocytes	MyoC
IGFBP74	2.16E-140	1.499104	0.764	0.208	4.32E-137	Myocytes	MyoC
SPARCL11	2.25E-114	1.462277	0.693	0.228	4.49E-111	Myocytes	MyoC
PDGFRB1	7.08E-117	1.458488	0.643	0.162	1.42E-113	Myocytes	MyoC
PDZRN33	3.21E-107	1.455296	0.721	0.209	6.42E-104	Myocytes	MyoC
DSTN2	5.15E-44	1.440746	0.636	0.362	1.03E-40	Myocytes	MyoC
GUCY1A32	2.19E-70	1.438872	0.582	0.175	4.37E-67	Myocytes	MyoC
LDB3	2.14E-96	1.438379	0.603	0.136	4.28E-93	Myocytes	MyoC
FHL5	3.40E-124	1.423369	0.546	0.091	6.79E-121	Myocytes	MyoC
CCDC3	1.61E-148	1.421521	0.678	0.161	3.22E-145	Myocytes	MyoC
ELN3	1.62E-31	1.412018	0.513	0.199	3.24E-28	Myocytes	MyoC
COL4A23	4.76E-139	1.402425	0.806	0.241	9.51E-136	Myocytes	MyoC
DES	0	1.399069	0.582	0.043	0	Myocytes	MyoC
TAGLN	5.56E-118	1.393323	0.667	0.214	1.11E-114	Myocytes	MyoC
PHLDB23	1.60E-83	1.389017	0.723	0.309	3.21E-80	Myocytes	MyoC
PALLD3	2.05E-48	1.387355	0.619	0.272	4.09E-45	Myocytes	MyoC
DPY19L2	2.96E-110	1.378341	0.662	0.254	5.91E-107	Myocytes	MyoC
CPE2	6.87E-110	1.3714	0.662	0.203	1.37E-106	Myocytes	MyoC
CRIM14	5.02E-58	1.369056	0.671	0.276	1.00E-54	Myocytes	MyoC
SOX61	8.07E-107	1.363398	0.702	0.227	1.61E-103	Myocytes	MyoC
COL6A22	1.64E-172	1.361332	0.809	0.229	3.27E-169	Myocytes	MyoC
KALRN3	1.29E-120	1.359053	0.761	0.261	2.57E-117	Myocytes	MyoC
EPS85	2.09E-106	1.336484	0.719	0.258	4.18E-103	Myocytes	MyoC
UNC5C1	1.83E-86	1.336429	0.626	0.184	3.66E-83	Myocytes	MyoC
NHS2	6.80E-55	1.306429	0.629	0.243	1.36E-51	Myocytes	MyoC
PGM53	2.56E-97	1.289619	0.697	0.266	5.12E-94	Myocytes	MyoC
NXN2	1.80E-64	1.287049	0.617	0.203	3.60E-61	Myocytes	MyoC
APBB24	5.22E-119	1.280576	0.806	0.288	1.04E-115	Myocytes	MyoC
ZBTB7C	9.85E-108	1.275033	0.643	0.176	1.97E-104	Myocytes	MyoC
COBLL13	2.82E-138	1.267104	0.775	0.233	5.63E-135	Myocytes	MyoC
ROR11	3.49E-81	1.260912	0.662	0.227	6.97E-78	Myocytes	MyoC
CAP2	3.82E-155	1.259347	0.702	0.144	7.63E-152	Myocytes	MyoC
RNF180	6.31E-125	1.25154	0.678	0.184	1.26E-121	Myocytes	MyoC
FHL11	2.50E-62	1.246306	0.631	0.283	5.00E-59	Myocytes	MyoC
TNS11	1.55E-110	1.239373	0.761	0.268	3.10E-107	Myocytes	MyoC
NPNT	1.66E-179	1.220844	0.645	0.113	3.33E-176	Myocytes	MyoC
SPECC11	3.24E-88	1.219468	0.704	0.281	6.48E-85	Myocytes	MyoC
HSPG23	4.49E-141	1.209984	0.794	0.255	8.99E-138	Myocytes	MyoC
ADIRF2	2.56E-22	1.208579	0.513	0.271	5.12E-19	Myocytes	MyoC
NCALD	3.86E-58	1.20491	0.69	0.36	7.71E-55	Myocytes	MyoC
YAP13	3.84E-82	1.204553	0.688	0.247	7.68E-79	Myocytes	MyoC
PARM11	3.27E-139	1.202973	0.652	0.178	6.54E-136	Myocytes	MyoC
ANGPT11	5.18E-61	1.189471	0.589	0.179	1.04E-57	Myocytes	MyoC
CPED13	4.24E-88	1.182959	0.686	0.236	8.48E-85	Myocytes	MyoC
CLMN	3.94E-90	1.178964	0.619	0.192	7.89E-87	Myocytes	MyoC
SVIL3	1.40E-39	1.178497	0.723	0.517	2.81E-36	Myocytes	MyoC
ENAH2	3.56E-25	1.166074	0.52	0.202	7.11E-22	Myocytes	MyoC
NTRK22	9.87E-41	1.165624	0.532	0.164	1.97E-37	Myocytes	MyoC
ANK23	1.60E-53	1.164774	0.631	0.269	3.20E-50	Myocytes	MyoC
PBX14	3.28E-94	1.149483	0.787	0.313	6.55E-91	Myocytes	MyoC
PIP5K1B	4.99E-62	1.137461	0.565	0.201	9.98E-59	Myocytes	MyoC
MAMDC22	5.78E-17	1.128909	0.634	0.508	1.16E-13	Myocytes	MyoC
GLDN	7.57E-126	1.121223	0.591	0.13	1.51E-122	Myocytes	MyoC
ENOX12	3.20E-45	1.119054	0.563	0.239	6.40E-42	Myocytes	MyoC
ANTXR12	1.74E-60	1.118836	0.598	0.199	3.48E-57	Myocytes	MyoC
DAAM13	9.45E-15	1.118206	0.525	0.331	1.89E-11	Myocytes	MyoC
ADCY51	1.76E-40	1.10841	0.532	0.149	3.53E-37	Myocytes	MyoC
MAP3K203	8.94E-51	1.091387	0.636	0.294	1.79E-47	Myocytes	MyoC
PPP1R12B2	7.72E-62	1.09022	0.775	0.503	1.54E-58	Myocytes	MyoC
MYO1B1	4.36E-56	1.083242	0.527	0.188	8.72E-53	Myocytes	MyoC
TNC	6.41E-66	1.080839	0.504	0.104	1.28E-62	Myocytes	MyoC
MARK13	3.69E-51	1.075506	0.579	0.232	7.39E-48	Myocytes	MyoC
FERMT23	3.04E-62	1.066744	0.631	0.239	6.07E-59	Myocytes	MyoC
RNF1502	1.19E-57	1.065429	0.643	0.224	2.39E-54	Myocytes	MyoC
CACNA2D14	5.26E-95	1.06371	0.738	0.225	1.05E-91	Myocytes	MyoC
TCF7L13	1.34E-71	1.061699	0.648	0.235	2.68E-68	Myocytes	MyoC
ITIH53	1.85E-85	1.057881	0.676	0.218	3.71E-82	Myocytes	MyoC
AKAP123	9.64E-95	1.040252	0.683	0.222	1.93E-91	Myocytes	MyoC
TBX2	1.09E-103	1.037558	0.541	0.068	2.18E-100	Myocytes	MyoC
SORT11	1.17E-64	1.037359	0.586	0.194	2.33E-61	Myocytes	MyoC
PRRX12	7.48E-112	1.037215	0.667	0.16	1.50E-108	Myocytes	MyoC
MAGI24	3.20E-46	1.026093	0.667	0.323	6.40E-43	Myocytes	MyoC
PLCB43	6.37E-72	1.022412	0.622	0.177	1.27E-68	Myocytes	MyoC
SOX52	1.88E-77	1.0146	0.69	0.262	3.76E-74	Myocytes	MyoC
IGFBP51	6.08E-57	1.010549	0.619	0.274	1.22E-53	Myocytes	MyoC
PPM1L2	1.36E-50	1.006869	0.624	0.268	2.72E-47	Myocytes	MyoC
ST52	1.02E-34	1.003898	0.534	0.186	2.05E-31	Myocytes	MyoC
FBXL74	3.41E-105	0.999585	0.783	0.275	6.82E-102	Myocytes	MyoC
SLC24A3	2.53E-41	0.992038	0.515	0.158	5.07E-38	Myocytes	MyoC
COL4A12	1.20E-86	0.990131	0.695	0.228	2.39E-83	Myocytes	MyoC
VCL1	3.81E-56	0.981982	0.681	0.337	7.61E-53	Myocytes	MyoC
CDC42BPA4	3.89E-83	0.981893	0.733	0.279	7.79E-80	Myocytes	MyoC
MEIS24	2.56E-37	0.978253	0.56	0.227	5.11E-34	Myocytes	MyoC
PLS33	1.74E-19	0.967361	0.504	0.207	3.47E-16	Myocytes	MyoC
DLG24	2.06E-53	0.966978	0.749	0.432	4.13E-50	Myocytes	MyoC
LAMA43	1.12E-61	0.962821	0.669	0.285	2.23E-58	Myocytes	MyoC
PTPRK3	2.55E-65	0.949512	0.704	0.314	5.11E-62	Myocytes	MyoC
SSBP23	4.04E-58	0.948493	0.844	0.668	8.07E-55	Myocytes	MyoC
PAWR2	1.23E-31	0.944109	0.525	0.201	2.46E-28	Myocytes	MyoC
ARHGAP103	4.81E-68	0.931566	0.749	0.366	9.62E-65	Myocytes	MyoC
NFIB5	1.89E-85	0.925319	0.799	0.311	3.78E-82	Myocytes	MyoC
MITF3	1.49E-41	0.922063	0.558	0.22	2.99E-38	Myocytes	MyoC
KIF13A4	4.97E-59	0.920125	0.704	0.309	9.94E-56	Myocytes	MyoC
PRDM16	3.89E-95	0.918051	0.61	0.198	7.79E-92	Myocytes	MyoC
CKB	2.55E-92	0.915552	0.582	0.177	5.11E-89	Myocytes	MyoC
DYNC1I11	3.92E-46	0.901798	0.508	0.182	7.84E-43	Myocytes	MyoC
TJP13	4.55E-76	0.893304	0.655	0.238	9.10E-73	Myocytes	MyoC
A2M1	9.11E-33	0.885691	0.574	0.305	1.82E-29	Myocytes	MyoC
MAGI13	8.81E-105	0.882898	0.832	0.314	1.76E-101	Myocytes	MyoC
RUNX1T15	8.36E-79	0.878851	0.702	0.245	1.67E-75	Myocytes	MyoC
NR2F23	1.04E-84	0.876155	0.61	0.209	2.09E-81	Myocytes	MyoC
AXL1	1.02E-93	0.862407	0.608	0.176	2.04E-90	Myocytes	MyoC
BOC1	2.60E-124	0.860408	0.6	0.157	5.21E-121	Myocytes	MyoC
PLCL1	7.44E-30	0.84824	0.813	0.656	1.49E-26	Myocytes	MyoC
ERBB4	2.65E-85	0.844451	0.619	0.207	5.30E-82	Myocytes	MyoC
PLPP13	1.08E-32	0.843256	0.638	0.36	2.16E-29	Myocytes	MyoC
CLIC42	1.54E-20	0.840927	0.506	0.225	3.08E-17	Myocytes	MyoC
AMOTL12	1.44E-43	0.818228	0.527	0.204	2.89E-40	Myocytes	MyoC
SDK13	6.91E-34	0.817606	0.648	0.346	1.38E-30	Myocytes	MyoC
MEF2C4	1.66E-54	0.808253	0.669	0.292	3.33E-51	Myocytes	MyoC
ZBTB162	3.51E-18	0.806453	0.537	0.276	7.01E-15	Myocytes	MyoC
ZNF7042	2.82E-26	0.797548	0.556	0.261	5.64E-23	Myocytes	MyoC
EPAS11	1.07E-45	0.786208	0.572	0.218	2.13E-42	Myocytes	MyoC
MAPK4	1.26E-106	0.779881	0.527	0.139	2.51E-103	Myocytes	MyoC
HSPB1	2.33E-53	0.774545	0.61	0.3	4.66E-50	Myocytes	MyoC
COL5A23	1.27E-65	0.772397	0.612	0.203	2.54E-62	Myocytes	MyoC
TSC22D1	1.85E-11	0.772211	0.582	0.446	3.70E-08	Myocytes	MyoC
COL6A11	1.26E-48	0.770847	0.574	0.237	2.53E-45	Myocytes	MyoC
INSR2	1.98E-58	0.764853	0.674	0.278	3.96E-55	Myocytes	MyoC
ZEB24	2.72E-64	0.763874	0.771	0.37	5.44E-61	Myocytes	MyoC
ADCY3	8.75E-22	0.759682	0.52	0.271	1.75E-18	Myocytes	MyoC
STK38L2	2.01E-08	0.757286	0.527	0.379	4.01E-05	Myocytes	MyoC
UBE2E24	3.67E-36	0.754685	0.707	0.434	7.35E-33	Myocytes	MyoC
SH3D194	1.79E-39	0.751716	0.662	0.356	3.57E-36	Myocytes	MyoC
NRP14	5.57E-48	0.747848	0.643	0.276	1.11E-44	Myocytes	MyoC
ABI3BP3	7.14E-55	0.746672	0.6	0.211	1.43E-51	Myocytes	MyoC
FIGN1	8.83E-58	0.73203	0.605	0.207	1.77E-54	Myocytes	MyoC
EXT14	4.62E-36	0.730797	0.768	0.509	9.25E-33	Myocytes	MyoC
TRABD2B	1.54E-78	0.726707	0.522	0.125	3.08E-75	Myocytes	MyoC
PDK43	2.47E-81	0.725829	0.619	0.234	4.95E-78	Myocytes	MyoC
MPPED2	7.27E-44	0.724413	0.511	0.214	1.45E-40	Myocytes	MyoC
HDAC94	4.05E-30	0.722719	0.579	0.283	8.10E-27	Myocytes	MyoC
UACA3	1.94E-24	0.720533	0.541	0.275	3.88E-21	Myocytes	MyoC
TMTC13	8.00E-25	0.719323	0.53	0.248	1.60E-21	Myocytes	MyoC
RTN11	2.18E-52	0.716649	0.52	0.16	4.37E-49	Myocytes	MyoC
EBF12	1.01E-103	0.704078	0.898	0.378	2.02E-100	Myocytes	MyoC
MAPK103	1.30E-42	0.698956	0.629	0.271	2.59E-39	Myocytes	MyoC
LIN7A1	7.59E-89	0.698787	0.53	0.125	1.52E-85	Myocytes	MyoC
WDFY36	4.38E-48	0.696224	0.664	0.294	8.76E-45	Myocytes	MyoC
MTUS13	8.20E-47	0.682317	0.6	0.262	1.64E-43	Myocytes	MyoC
CPEB2	1.13E-20	0.678406	0.589	0.351	2.26E-17	Myocytes	MyoC
FRAS1	2.05E-70	0.676743	0.515	0.144	4.10E-67	Myocytes	MyoC
CAV13	9.46E-92	0.669198	0.638	0.232	1.89E-88	Myocytes	MyoC
SMOC21	1.38E-87	0.659043	0.534	0.13	2.75E-84	Myocytes	MyoC
LAMC15	1.80E-26	0.65854	0.563	0.263	3.61E-23	Myocytes	MyoC
DCLK12	1.84E-71	0.649828	0.634	0.213	3.69E-68	Myocytes	MyoC
CSRNP3	6.20E-80	0.642695	0.527	0.141	1.24E-76	Myocytes	MyoC
NAALADL23	2.46E-22	0.636592	0.608	0.351	4.93E-19	Myocytes	MyoC
ARHGAP202	3.07E-41	0.629142	0.534	0.237	6.14E-38	Myocytes	MyoC
RAPGEF21	1.92E-08	0.623605	0.565	0.454	3.83E-05	Myocytes	MyoC
ADAMTS92	1.05E-51	0.61852	0.506	0.168	2.10E-48	Myocytes	MyoC
COL3A12	3.14E-39	0.61656	0.589	0.294	6.29E-36	Myocytes	MyoC
MGLL1	8.24E-69	0.614991	0.591	0.198	1.65E-65	Myocytes	MyoC
FABP42	1.27E-40	0.613139	0.558	0.269	2.54E-37	Myocytes	MyoC
C3orf70	4.53E-78	0.608857	0.511	0.1	9.06E-75	Myocytes	MyoC
NID2	1.27E-57	0.591177	0.511	0.171	2.54E-54	Myocytes	MyoC
RBM24	5.76E-122	0.583913	0.541	0.157	1.15E-118	Myocytes	MyoC
RBMS35	3.64E-40	0.583244	0.634	0.287	7.28E-37	Myocytes	MyoC
GNAI11	1.05E-46	0.57376	0.558	0.23	2.10E-43	Myocytes	MyoC
FLNB3	1.06E-42	0.571506	0.664	0.325	2.12E-39	Myocytes	MyoC
AL365273.21	1.80E-21	0.566131	0.527	0.288	3.61E-18	Myocytes	MyoC
ARHGAP293	3.20E-21	0.562544	0.506	0.233	6.41E-18	Myocytes	MyoC
COL1A22	2.65E-20	0.557407	0.508	0.269	5.29E-17	Myocytes	MyoC
NPAS33	1.04E-26	0.554028	0.534	0.244	2.08E-23	Myocytes	MyoC
IMMP2L1	5.74E-31	0.547778	0.875	0.803	1.15E-27	Myocytes	MyoC
GULP12	9.08E-24	0.54343	0.511	0.216	1.82E-20	Myocytes	MyoC
FAM129A	8.60E-20	0.543029	0.641	0.428	1.72E-16	Myocytes	MyoC
ST73	5.49E-16	0.541757	0.548	0.318	1.10E-12	Myocytes	MyoC
PRICKLE23	2.19E-55	0.539265	0.577	0.192	4.38E-52	Myocytes	MyoC
CYBRD12	5.40E-81	0.539197	0.624	0.229	1.08E-77	Myocytes	MyoC
THRB3	2.53E-15	0.539135	0.52	0.247	5.06E-12	Myocytes	MyoC
TIMP33	1.54E-74	0.534349	0.66	0.262	3.07E-71	Myocytes	MyoC
TCF7L23	7.85E-53	0.532991	0.749	0.353	1.57E-49	Myocytes	MyoC
STARD134	3.67E-19	0.526379	0.553	0.268	7.34E-16	Myocytes	MyoC
LRMDA5	2.33E-42	0.52505	0.738	0.376	4.65E-39	Myocytes	MyoC
EYA41	1.76E-44	0.524027	0.518	0.204	3.53E-41	Myocytes	MyoC
GAB13	3.16E-29	0.521477	0.558	0.255	6.32E-26	Myocytes	MyoC
DCLK2	3.61E-62	0.521302	0.52	0.171	7.22E-59	Myocytes	MyoC
NBEA1	0.000145	0.520915	0.506	0.373	0.290706	Myocytes	MyoC
FAM126A1	1.10E-38	0.519128	0.634	0.331	2.19E-35	Myocytes	MyoC
CDH132	5.60E-85	0.517338	0.593	0.172	1.12E-81	Myocytes	MyoC
ATP1A2	9.03E-50	0.505586	0.508	0.167	1.81E-46	Myocytes	MyoC
SLC40A11	1.17E-38	0.504098	0.537	0.228	2.33E-35	Myocytes	MyoC
FRMD4B	0	2.596171	0.895	0.255	0	Macrophages	Macro
RBM47	0	2.328907	0.921	0.208	0	Macrophages	Macro
KCNMA1	0	2.315949	0.778	0.141	0	Macrophages	Macro
SPRED1	0	2.092038	0.79	0.205	0	Macrophages	Macro
CD163L1	0	2.0803	0.668	0.123	0	Macrophages	Macro
TFEC	0	1.990444	0.733	0.117	0	Macrophages	Macro
F13A1	0	1.987134	0.625	0.121	0	Macrophages	Macro
LGMN	0	1.984721	0.724	0.16	0	Macrophages	Macro
SLC8A1	0	1.936139	0.81	0.219	0	Macrophages	Macro
DMXL2	0	1.918823	0.748	0.212	0	Macrophages	Macro
IL18	0	1.885658	0.727	0.146	0	Macrophages	Macro
RGL1	0	1.871129	0.787	0.263	0	Macrophages	Macro
LRMDA1	0	1.767061	0.94	0.345	0	Macrophages	Macro
COLEC12	0	1.702167	0.69	0.159	0	Macrophages	Macro
PDGFC1	0	1.675798	0.8	0.214	0	Macrophages	Macro
MS4A4E	0	1.667157	0.721	0.096	0	Macrophages	Macro
ENPP21	5.18E-285	1.666827	0.654	0.168	1.04E-281	Macrophages	Macro
FMN1	0	1.629671	0.649	0.14	0	Macrophages	Macro
SELENOP	0	1.610826	0.716	0.208	0	Macrophages	Macro
SLC40A1	1.49E-260	1.610196	0.647	0.205	2.98E-257	Macrophages	Macro
MTSS1	0	1.609638	0.756	0.238	0	Macrophages	Macro
ATP8B4	0	1.605421	0.742	0.161	0	Macrophages	Macro
MRC1	0	1.587182	0.659	0.149	0	Macrophages	Macro
MAN1A1	0	1.575553	0.84	0.378	0	Macrophages	Macro
CD163	0	1.572611	0.588	0.066	0	Macrophages	Macro
RBPJ	1.58E-266	1.567585	0.862	0.546	3.17E-263	Macrophages	Macro
SIGLEC1	4.57E-165	1.558483	0.569	0.092	9.14E-162	Macrophages	Macro
CTSB	0	1.53956	0.762	0.333	0	Macrophages	Macro
CTSC	9.69E-202	1.535986	0.706	0.389	1.94E-198	Macrophages	Macro
PLAUR	0	1.527102	0.73	0.132	0	Macrophages	Macro
ITGAX	0	1.52153	0.632	0.108	0	Macrophages	Macro
HCK	0	1.504109	0.758	0.105	0	Macrophages	Macro
HDAC9	1.25E-247	1.498772	0.694	0.261	2.50E-244	Macrophages	Macro
ARHGAP18	5.04E-247	1.493565	0.674	0.247	1.01E-243	Macrophages	Macro
MS4A6A	4.93E-207	1.478764	0.585	0.08	9.86E-204	Macrophages	Macro
SAT1	0	1.478508	0.785	0.448	0	Macrophages	Macro
FMNL2	7.37E-247	1.474116	0.69	0.259	1.47E-243	Macrophages	Macro
NPL	4.45E-215	1.467444	0.618	0.165	8.90E-212	Macrophages	Macro
PLEK	0	1.459781	0.672	0.157	0	Macrophages	Macro
ME11	1.11E-183	1.454871	0.618	0.191	2.21E-180	Macrophages	Macro
ZEB21	0	1.453587	0.852	0.344	0	Macrophages	Macro
CHN2	4.57E-234	1.452596	0.668	0.228	9.13E-231	Macrophages	Macro
ABCA11	0	1.445875	0.8	0.317	0	Macrophages	Macro
WDFY31	0	1.443021	0.795	0.267	0	Macrophages	Macro
SCN9A	3.54E-156	1.409273	0.553	0.103	7.07E-153	Macrophages	Macro
CPVL	0	1.395791	0.716	0.129	0	Macrophages	Macro
PID1	0	1.378033	0.765	0.187	0	Macrophages	Macro
ZSWIM6	0	1.374015	0.885	0.567	0	Macrophages	Macro
HRH1	1.87E-213	1.35418	0.592	0.125	3.74E-210	Macrophages	Macro
PIK3AP1	1.82E-260	1.351649	0.648	0.175	3.64E-257	Macrophages	Macro
MERTK	6.45E-117	1.337865	0.556	0.15	1.29E-113	Macrophages	Macro
RASSF4	1.09E-163	1.331334	0.6	0.168	2.19E-160	Macrophages	Macro
SPI1	0	1.325705	0.678	0.114	0	Macrophages	Macro
ZNF710	0	1.309819	0.759	0.31	0	Macrophages	Macro
CMKLR1	1.98E-286	1.297574	0.598	0.1	3.95E-283	Macrophages	Macro
MEF2C	0	1.288679	0.742	0.268	0	Macrophages	Macro
GSAP	2.81E-293	1.276164	0.752	0.358	5.62E-290	Macrophages	Macro
TBXAS1	2.54E-234	1.267911	0.677	0.26	5.09E-231	Macrophages	Macro
PSAP	1.53E-119	1.266955	0.651	0.359	3.06E-116	Macrophages	Macro
ATG7	0	1.266845	0.881	0.589	0	Macrophages	Macro
MITF1	4.10E-234	1.264853	0.657	0.197	8.21E-231	Macrophages	Macro
RAB31	9.57E-290	1.240275	0.67	0.171	1.91E-286	Macrophages	Macro
CSF1R	0	1.238423	0.685	0.112	0	Macrophages	Macro
ADAP2	1.21E-142	1.233496	0.571	0.148	2.41E-139	Macrophages	Macro
SLC9A9	0	1.228171	0.913	0.638	0	Macrophages	Macro
AOAH1	0	1.223195	0.915	0.514	0	Macrophages	Macro
STAB1	1.80E-249	1.210862	0.605	0.132	3.60E-246	Macrophages	Macro
BMP2K	0	1.208287	0.794	0.373	0	Macrophages	Macro
FPR3	4.40E-237	1.204384	0.582	0.089	8.81E-234	Macrophages	Macro
SLCO2B1	7.23E-73	1.196988	0.523	0.128	1.45E-69	Macrophages	Macro
SYK	1.36E-268	1.19627	0.66	0.17	2.72E-265	Macrophages	Macro
QKI1	0	1.192118	0.824	0.534	0	Macrophages	Macro
HNMT1	1.09E-141	1.178705	0.587	0.163	2.19E-138	Macrophages	Macro
CSF2RA	0	1.175237	0.651	0.142	0	Macrophages	Macro
FCHO2	3.89E-172	1.173428	0.635	0.234	7.77E-169	Macrophages	Macro
NRP11	3.58E-247	1.157488	0.695	0.254	7.16E-244	Macrophages	Macro
ITSN11	8.85E-292	1.146939	0.733	0.285	1.77E-288	Macrophages	Macro
RTN1	0	1.145462	0.662	0.133	0	Macrophages	Macro
FAM20A	2.14E-53	1.127659	0.511	0.151	4.28E-50	Macrophages	Macro
FOS	0	1.11932	0.842	0.292	0	Macrophages	Macro
ICAM1	1.28E-173	1.11545	0.586	0.142	2.56E-170	Macrophages	Macro
CCSER1	0	1.097669	0.794	0.294	0	Macrophages	Macro
TNFAIP2	4.89E-170	1.09456	0.617	0.184	9.79E-167	Macrophages	Macro
NR1H3	2.07E-100	1.092454	0.554	0.177	4.14E-97	Macrophages	Macro
GAB21	2.70E-161	1.083852	0.664	0.296	5.39E-158	Macrophages	Macro
CD86	0	1.081673	0.732	0.125	0	Macrophages	Macro
BCAT1	3.29E-102	1.064152	0.529	0.127	6.58E-99	Macrophages	Macro
KYNU	6.70E-136	1.063368	0.578	0.124	1.34E-132	Macrophages	Macro
DOCK4	5.25E-256	1.044124	0.719	0.262	1.05E-252	Macrophages	Macro
MCTP1	1.46E-306	1.038675	0.71	0.215	2.93E-303	Macrophages	Macro
LYVE1	0	1.03489	0.542	0.102	0	Macrophages	Macro
FAM49A	3.16E-64	1.031531	0.552	0.2	6.32E-61	Macrophages	Macro
FOXO31	1.10E-138	1.028915	0.732	0.459	2.19E-135	Macrophages	Macro
TRPS11	3.26E-255	1.027005	0.849	0.596	6.53E-252	Macrophages	Macro
FAM46A	0	1.023821	0.751	0.204	0	Macrophages	Macro
ADGRE2	0	1.016638	0.684	0.097	0	Macrophages	Macro
CCDC88A	0	1.012611	0.811	0.306	0	Macrophages	Macro
WDFY4	2.40E-104	1.01237	0.551	0.144	4.81E-101	Macrophages	Macro
PLD11	3.64E-296	1.011667	0.718	0.231	7.28E-293	Macrophages	Macro
FGF131	2.50E-51	1.011364	0.502	0.179	5.00E-48	Macrophages	Macro
HLA-DRB1	0	1.004313	0.836	0.221	0	Macrophages	Macro
SHTN1	1.56E-120	1.001959	0.571	0.167	3.12E-117	Macrophages	Macro
RAB20	1.52E-237	0.99352	0.607	0.139	3.04E-234	Macrophages	Macro
RNF1301	0	0.986481	0.803	0.34	0	Macrophages	Macro
MVB12B	3.34E-205	0.981516	0.72	0.36	6.67E-202	Macrophages	Macro
CR1	2.42E-69	0.981189	0.545	0.167	4.84E-66	Macrophages	Macro
GRK31	0	0.970124	0.779	0.305	0	Macrophages	Macro
NAMPT1	2.91E-27	0.968096	0.567	0.309	5.82E-24	Macrophages	Macro
SRGN	5.44E-125	0.956592	0.825	0.539	1.09E-121	Macrophages	Macro
MAMDC21	1.15E-51	0.949664	0.705	0.498	2.29E-48	Macrophages	Macro
LILRB5	0	0.940987	0.599	0.081	0	Macrophages	Macro
SASH1	6.78E-83	0.938047	0.577	0.22	1.36E-79	Macrophages	Macro
SCARB1	6.87E-103	0.935485	0.539	0.157	1.37E-99	Macrophages	Macro
PTPRE	2.56E-132	0.929683	0.668	0.339	5.13E-129	Macrophages	Macro
GPR137B	1.26E-24	0.929055	0.519	0.243	2.51E-21	Macrophages	Macro
STARD131	1.25E-72	0.92432	0.583	0.252	2.50E-69	Macrophages	Macro
FGD2	0	0.919777	0.72	0.144	0	Macrophages	Macro
TIMD4	1.11E-223	0.912114	0.587	0.127	2.22E-220	Macrophages	Macro
SPATS2L1	9.12E-153	0.91102	0.651	0.259	1.82E-149	Macrophages	Macro
NRP2	1.70E-53	0.90756	0.505	0.159	3.40E-50	Macrophages	Macro
SEPT111	1.92E-198	0.904599	0.725	0.346	3.84E-195	Macrophages	Macro
MAF	6.01E-72	0.904327	0.596	0.325	1.20E-68	Macrophages	Macro
NPAS31	4.23E-184	0.900161	0.637	0.222	8.46E-181	Macrophages	Macro
PLA2G7	0	0.898144	0.671	0.07	0	Macrophages	Macro
ITGAM	1.16E-239	0.897725	0.588	0.142	2.32E-236	Macrophages	Macro
CIITA	0	0.893511	0.698	0.182	0	Macrophages	Macro
TGFBI	1.55E-148	0.889914	0.542	0.116	3.10E-145	Macrophages	Macro
PLXDC2	1.84E-210	0.885913	0.71	0.285	3.68E-207	Macrophages	Macro
ITGA9	5.31E-80	0.884177	0.536	0.16	1.06E-76	Macrophages	Macro
SFMBT2	3.27E-108	0.875794	0.784	0.591	6.55E-105	Macrophages	Macro
WLS	1.74E-164	0.871046	0.582	0.177	3.48E-161	Macrophages	Macro
UBE2E21	1.39E-294	0.86762	0.841	0.412	2.78E-291	Macrophages	Macro
EDA	9.96E-90	0.861739	0.587	0.248	1.99E-86	Macrophages	Macro
SLC43A2	1.29E-138	0.860051	0.581	0.17	2.57E-135	Macrophages	Macro
NABP1	7.67E-170	0.859647	0.797	0.485	1.53E-166	Macrophages	Macro
EXT1	1.60E-62	0.855715	0.719	0.499	3.20E-59	Macrophages	Macro
VCAM1	0	0.854782	0.634	0.135	0	Macrophages	Macro
FUCA1	0	0.852281	0.64	0.198	0	Macrophages	Macro
NCEH1	2.27E-56	0.846724	0.536	0.201	4.55E-53	Macrophages	Macro
P2RY14	1.48E-82	0.845652	0.515	0.135	2.96E-79	Macrophages	Macro
DENND3	1.09E-281	0.835618	0.66	0.215	2.18E-278	Macrophages	Macro
EPB41L31	1.23E-50	0.824707	0.568	0.218	2.46E-47	Macrophages	Macro
RAPGEF1	1.90E-97	0.823232	0.752	0.637	3.79E-94	Macrophages	Macro
DSCAML1	3.73E-209	0.823066	0.592	0.171	7.45E-206	Macrophages	Macro
TTYH3	1.80E-43	0.820091	0.513	0.197	3.59E-40	Macrophages	Macro
PAPSS2	0	0.817021	0.693	0.145	0	Macrophages	Macro
TBC1D9	1.51E-151	0.80761	0.649	0.227	3.01E-148	Macrophages	Macro
RNF144B	1.85E-240	0.806922	0.655	0.212	3.70E-237	Macrophages	Macro
FCGR2C	3.72E-232	0.801432	0.553	0.116	7.44E-229	Macrophages	Macro
RAB10	6.12E-68	0.79787	0.719	0.601	1.22E-64	Macrophages	Macro
CLEC7A	0	0.797719	0.738	0.076	0	Macrophages	Macro
STON2	9.61E-74	0.782632	0.535	0.175	1.92E-70	Macrophages	Macro
LMNA	2.98E-188	0.782535	0.64	0.225	5.96E-185	Macrophages	Macro
CPM1	8.92E-69	0.780845	0.574	0.217	1.78E-65	Macrophages	Macro
EEPD11	1.77E-182	0.780395	0.641	0.229	3.54E-179	Macrophages	Macro
ARHGAP6	8.82E-80	0.777675	0.546	0.192	1.76E-76	Macrophages	Macro
ARHGAP22	0	0.776105	0.636	0.134	0	Macrophages	Macro
CCDC170	3.45E-202	0.770371	0.582	0.13	6.91E-199	Macrophages	Macro
ETV5	6.60E-268	0.769578	0.595	0.15	1.32E-264	Macrophages	Macro
IL1B	0	0.763122	0.534	0.096	0	Macrophages	Macro
TFRC	7.21E-07	0.7503	0.551	0.366	0.001442	Macrophages	Macro
SLC20A1	1.83E-138	0.747479	0.727	0.389	3.65E-135	Macrophages	Macro
IGF11	0	0.746112	0.682	0.19	0	Macrophages	Macro
CD83	0	0.720656	0.756	0.204	0	Macrophages	Macro
LYZ	0	0.719284	0.781	0.215	0	Macrophages	Macro
EMILIN2	0	0.718354	0.719	0.214	0	Macrophages	Macro
FCGR2A	0	0.715391	0.578	0.096	0	Macrophages	Macro
VAV2	2.42E-290	0.711457	0.65	0.18	4.84E-287	Macrophages	Macro
DTNA	4.09E-110	0.700216	0.539	0.147	8.17E-107	Macrophages	Macro
HAVCR2	1.55E-10	0.697785	0.509	0.271	3.11E-07	Macrophages	Macro
RUFY3	2.19E-224	0.696281	0.817	0.395	4.38E-221	Macrophages	Macro
ACER31	1.58E-185	0.695396	0.727	0.311	3.15E-182	Macrophages	Macro
FNIP21	1.91E-65	0.693835	0.63	0.313	3.82E-62	Macrophages	Macro
PSD3	4.62E-47	0.689239	0.563	0.269	9.24E-44	Macrophages	Macro
MB21D2	5.33E-65	0.68886	0.55	0.226	1.07E-61	Macrophages	Macro
ZNF4381	1.65E-134	0.688802	0.714	0.357	3.31E-131	Macrophages	Macro
PELI1	2.33E-106	0.686767	0.756	0.462	4.66E-103	Macrophages	Macro
SLC22A23	2.79E-17	0.685061	0.527	0.291	5.57E-14	Macrophages	Macro
SRGAP1	4.27E-64	0.684888	0.583	0.257	8.54E-61	Macrophages	Macro
TM6SF1	0	0.682065	0.728	0.148	0	Macrophages	Macro
PDK41	5.38E-107	0.6771	0.594	0.216	1.08E-103	Macrophages	Macro
OSBPL1A1	1.62E-282	0.675859	0.732	0.253	3.25E-279	Macrophages	Macro
LITAF	1.58E-08	0.670466	0.606	0.47	3.15E-05	Macrophages	Macro
CHSY1	7.47E-68	0.665824	0.587	0.274	1.49E-64	Macrophages	Macro
CPEB41	5.63E-152	0.665666	0.732	0.383	1.13E-148	Macrophages	Macro
IL2RA	2.56E-44	0.662989	0.556	0.278	5.12E-41	Macrophages	Macro
LST1	0	0.659211	0.686	0.186	0	Macrophages	Macro
LILRB4	2.48E-190	0.656287	0.529	0.069	4.96E-187	Macrophages	Macro
SLC38A6	3.71E-05	0.653574	0.53	0.354	0.074205	Macrophages	Macro
FAM102B	6.79E-61	0.651828	0.639	0.336	1.36E-57	Macrophages	Macro
CTSL	3.81E-77	0.650762	0.557	0.257	7.61E-74	Macrophages	Macro
ABCA6	4.87E-80	0.648324	0.582	0.261	9.75E-77	Macrophages	Macro
MAFB	0	0.639478	0.657	0.205	0	Macrophages	Macro
DUSP6	2.90E-89	0.637064	0.523	0.164	5.79E-86	Macrophages	Macro
SEMA4A	2.64E-225	0.632296	0.595	0.15	5.27E-222	Macrophages	Macro
ADGRE5	2.96E-93	0.626376	0.766	0.447	5.92E-90	Macrophages	Macro
LPCAT2	5.26E-226	0.624929	0.591	0.135	1.05E-222	Macrophages	Macro
SLC4A8	4.56E-263	0.624707	0.66	0.226	9.11E-260	Macrophages	Macro
HLA-DPB1	1.07E-307	0.623274	0.768	0.324	2.14E-304	Macrophages	Macro
NRIP11	6.42E-102	0.623041	0.732	0.439	1.28E-98	Macrophages	Macro
GLUL1	3.16E-28	0.620508	0.523	0.237	6.33E-25	Macrophages	Macro
ST3GAL6	0	0.612029	0.673	0.171	0	Macrophages	Macro
ST8SIA4	5.71E-125	0.611494	0.884	0.585	1.14E-121	Macrophages	Macro
SGPL1	1.15E-86	0.609234	0.66	0.32	2.31E-83	Macrophages	Macro
CREM	3.17E-51	0.606115	0.676	0.42	6.34E-48	Macrophages	Macro
TCF4	8.77E-84	0.600464	0.66	0.328	1.75E-80	Macrophages	Macro
SMPDL3A	0	0.599641	0.595	0.13	0	Macrophages	Macro
DUSP1	0	0.598377	0.795	0.276	0	Macrophages	Macro
SLC1A31	2.77E-180	0.59385	0.6	0.159	5.55E-177	Macrophages	Macro
CD58	2.74E-28	0.592694	0.627	0.401	5.47E-25	Macrophages	Macro
ADAM19	7.56E-99	0.585403	0.736	0.395	1.51E-95	Macrophages	Macro
GNB4	0	0.579272	0.687	0.193	0	Macrophages	Macro
HLA-DRB5	1.35E-279	0.575031	0.7	0.297	2.69E-276	Macrophages	Macro
EPS81	1.97E-11	0.571536	0.506	0.248	3.93E-08	Macrophages	Macro
ARHGAP26	3.12E-85	0.571095	0.787	0.567	6.24E-82	Macrophages	Macro
CLCN5	1.31E-39	0.570698	0.525	0.209	2.62E-36	Macrophages	Macro
PPM1H	0	0.570622	0.688	0.13	0	Macrophages	Macro
PAK1	5.36E-71	0.569767	0.572	0.24	1.07E-67	Macrophages	Macro
PDE4B	1.28E-21	0.567618	0.701	0.557	2.57E-18	Macrophages	Macro
RASAL2	5.30E-161	0.564504	0.702	0.309	1.06E-157	Macrophages	Macro
TBC1D8	9.47E-37	0.561354	0.557	0.261	1.89E-33	Macrophages	Macro
ENTPD1	0	0.5601	0.761	0.275	0	Macrophages	Macro
FGD41	1.83E-38	0.559903	0.565	0.24	3.66E-35	Macrophages	Macro
TGFA	9.04E-78	0.557806	0.51	0.148	1.81E-74	Macrophages	Macro
TYMP	1.11E-237	0.552155	0.637	0.203	2.22E-234	Macrophages	Macro
MPEG1	0	0.549474	0.599	0.129	0	Macrophages	Macro
CTTNBP2	1.70E-138	0.549182	0.548	0.149	3.41E-135	Macrophages	Macro
SYT1	1.57E-140	0.547573	0.533	0.143	3.13E-137	Macrophages	Macro
CPED11	5.74E-135	0.545854	0.61	0.218	1.15E-131	Macrophages	Macro
EPSTI1	6.14E-153	0.540201	0.756	0.39	1.23E-149	Macrophages	Macro
BCL2L1	8.32E-33	0.539021	0.604	0.361	1.66E-29	Macrophages	Macro
IL1RAP	6.32E-167	0.535704	0.646	0.267	1.26E-163	Macrophages	Macro
NECTIN2	1.47E-287	0.534815	0.634	0.155	2.93E-284	Macrophages	Macro
BASP1	1.01E-307	0.534372	0.675	0.194	2.01E-304	Macrophages	Macro
FOSB	0	0.532702	0.668	0.217	0	Macrophages	Macro
KMO	0	0.530523	0.712	0.098	0	Macrophages	Macro
CCDC141	3.71E-70	0.528577	0.68	0.399	7.42E-67	Macrophages	Macro
TNFSF13B	0	0.528065	0.751	0.269	0	Macrophages	Macro
ALOX5	0	0.526441	0.67	0.168	0	Macrophages	Macro
IRF8	7.67E-251	0.525285	0.612	0.157	1.53E-247	Macrophages	Macro
PPM1L1	7.57E-23	0.52513	0.536	0.256	1.51E-19	Macrophages	Macro
ARHGAP241	1.59E-117	0.525121	0.673	0.292	3.19E-114	Macrophages	Macro
SNCA	6.36E-252	0.523993	0.569	0.122	1.27E-248	Macrophages	Macro
RTN41	1.04E-14	0.521283	0.664	0.566	2.07E-11	Macrophages	Macro
RGS1	0	0.51348	0.769	0.337	0	Macrophages	Macro
CST3	0	0.512788	0.724	0.223	0	Macrophages	Macro
CD14	0	0.511002	0.606	0.126	0	Macrophages	Macro
TMEM144	0	0.508164	0.625	0.175	0	Macrophages	Macro
FGR	0	0.507936	0.704	0.15	0	Macrophages	Macro
JAK2	1.40E-58	0.50107	0.682	0.427	2.79E-55	Macrophages	Macro
CHKA1	7.38E-132	0.500587	0.611	0.216	1.48E-128	Macrophages	Macro
NEGR1	0	3.006529	0.952	0.173	0	Preadipocytes/Fibroblasts	Pread/Fibro
ABCA10	0	2.96551	0.861	0.278	0	Preadipocytes/Fibroblasts	Pread/Fibro
DCN	0	2.923465	0.91	0.268	0	Preadipocytes/Fibroblasts	Pread/Fibro
CFD	0	2.864368	0.803	0.313	0	Preadipocytes/Fibroblasts	Pread/Fibro
ABCA9	0	2.822046	0.903	0.219	0	Preadipocytes/Fibroblasts	Pread/Fibro
LAMA2	0	2.808999	0.906	0.211	0	Preadipocytes/Fibroblasts	Pread/Fibro
FBN1	0	2.73831	0.926	0.272	0	Preadipocytes/Fibroblasts	Pread/Fibro
SEMA3C1	0	2.511066	0.665	0.214	0	Preadipocytes/Fibroblasts	Pread/Fibro
IGFBP5	0	2.442882	0.8	0.249	0	Preadipocytes/Fibroblasts	Pread/Fibro
ABCA81	0	2.423065	0.872	0.214	0	Preadipocytes/Fibroblasts	Pread/Fibro
ABCA61	0	2.397574	0.848	0.248	0	Preadipocytes/Fibroblasts	Pread/Fibro
KAZN	0	2.396001	0.855	0.262	0	Preadipocytes/Fibroblasts	Pread/Fibro
DCLK1	0	2.369213	0.913	0.178	0	Preadipocytes/Fibroblasts	Pread/Fibro
GSN	0	2.366051	0.882	0.309	0	Preadipocytes/Fibroblasts	Pread/Fibro
COL1A2	0	2.359248	0.883	0.237	0	Preadipocytes/Fibroblasts	Pread/Fibro
TNXB	0	2.296775	0.858	0.269	0	Preadipocytes/Fibroblasts	Pread/Fibro
KCND2	0	2.260117	0.67	0.163	0	Preadipocytes/Fibroblasts	Pread/Fibro
NOX4	0	2.21131	0.716	0.173	0	Preadipocytes/Fibroblasts	Pread/Fibro
NOVA11	0	2.210327	0.854	0.168	0	Preadipocytes/Fibroblasts	Pread/Fibro
CREB5	0	2.131337	0.633	0.211	0	Preadipocytes/Fibroblasts	Pread/Fibro
ADAMTSL3	0	2.107157	0.804	0.169	0	Preadipocytes/Fibroblasts	Pread/Fibro
EBF2	0	2.096694	0.84	0.149	0	Preadipocytes/Fibroblasts	Pread/Fibro
COL3A1	0	2.034879	0.818	0.268	0	Preadipocytes/Fibroblasts	Pread/Fibro
MFAP5	0	2.003682	0.721	0.193	0	Preadipocytes/Fibroblasts	Pread/Fibro
FSTL1	0	1.99374	0.844	0.243	0	Preadipocytes/Fibroblasts	Pread/Fibro
DOCK41	0	1.956249	0.893	0.255	0	Preadipocytes/Fibroblasts	Pread/Fibro
PID11	0	1.913057	0.84	0.186	0	Preadipocytes/Fibroblasts	Pread/Fibro
FBXL7	0	1.86309	0.928	0.244	0	Preadipocytes/Fibroblasts	Pread/Fibro
PLXDC21	0	1.852853	0.871	0.279	0	Preadipocytes/Fibroblasts	Pread/Fibro
CCDC80	0	1.849286	0.774	0.251	0	Preadipocytes/Fibroblasts	Pread/Fibro
BICC1	0	1.847592	0.826	0.186	0	Preadipocytes/Fibroblasts	Pread/Fibro
IGFBP6	0	1.844033	0.702	0.249	0	Preadipocytes/Fibroblasts	Pread/Fibro
SLIT2	0	1.809719	0.725	0.139	0	Preadipocytes/Fibroblasts	Pread/Fibro
COL6A2	0	1.797996	0.823	0.203	0	Preadipocytes/Fibroblasts	Pread/Fibro
EGFR1	0	1.795135	0.817	0.19	0	Preadipocytes/Fibroblasts	Pread/Fibro
COL6A3	0	1.773188	0.821	0.202	0	Preadipocytes/Fibroblasts	Pread/Fibro
ROBO2	0	1.732454	0.631	0.223	0	Preadipocytes/Fibroblasts	Pread/Fibro
APOD	0	1.713028	0.624	0.2	0	Preadipocytes/Fibroblasts	Pread/Fibro
PTGIS	0	1.705665	0.725	0.175	0	Preadipocytes/Fibroblasts	Pread/Fibro
DLC11	0	1.702814	0.923	0.278	0	Preadipocytes/Fibroblasts	Pread/Fibro
PRRX1	0	1.695084	0.802	0.13	0	Preadipocytes/Fibroblasts	Pread/Fibro
SDK11	0	1.69045	0.791	0.324	0	Preadipocytes/Fibroblasts	Pread/Fibro
TIMP3	0	1.65733	0.791	0.237	0	Preadipocytes/Fibroblasts	Pread/Fibro
EBF11	0	1.652241	0.973	0.35	0	Preadipocytes/Fibroblasts	Pread/Fibro
KCNB2	0	1.631727	0.575	0.144	0	Preadipocytes/Fibroblasts	Pread/Fibro
GFPT2	0	1.626994	0.613	0.159	0	Preadipocytes/Fibroblasts	Pread/Fibro
COL1A1	0	1.584037	0.714	0.204	0	Preadipocytes/Fibroblasts	Pread/Fibro
VCAN	0	1.568745	0.673	0.209	0	Preadipocytes/Fibroblasts	Pread/Fibro
LAMC11	0	1.566269	0.831	0.234	0	Preadipocytes/Fibroblasts	Pread/Fibro
SVEP11	0	1.533354	0.768	0.194	0	Preadipocytes/Fibroblasts	Pread/Fibro
COL6A1	0	1.532265	0.738	0.212	0	Preadipocytes/Fibroblasts	Pread/Fibro
C3	0	1.506757	0.675	0.113	0	Preadipocytes/Fibroblasts	Pread/Fibro
DDR21	0	1.497617	0.758	0.234	0	Preadipocytes/Fibroblasts	Pread/Fibro
PDGFD	0	1.478334	0.602	0.193	0	Preadipocytes/Fibroblasts	Pread/Fibro
FN1	0	1.459724	0.688	0.197	0	Preadipocytes/Fibroblasts	Pread/Fibro
ADAMTSL1	0	1.451202	0.708	0.205	0	Preadipocytes/Fibroblasts	Pread/Fibro
ACKR3	0	1.443844	0.675	0.255	0	Preadipocytes/Fibroblasts	Pread/Fibro
PRICKLE1	0	1.436805	0.602	0.177	0	Preadipocytes/Fibroblasts	Pread/Fibro
SCARA5	0	1.426519	0.645	0.129	0	Preadipocytes/Fibroblasts	Pread/Fibro
NAV31	0	1.423331	0.76	0.232	0	Preadipocytes/Fibroblasts	Pread/Fibro
GREB1L1	0	1.408057	0.657	0.224	0	Preadipocytes/Fibroblasts	Pread/Fibro
LRP1	0	1.406418	0.771	0.215	0	Preadipocytes/Fibroblasts	Pread/Fibro
FRMD6	0	1.405111	0.68	0.162	0	Preadipocytes/Fibroblasts	Pread/Fibro
RUNX1T11	0	1.403024	0.771	0.221	0	Preadipocytes/Fibroblasts	Pread/Fibro
CST31	0	1.399793	0.7	0.227	0	Preadipocytes/Fibroblasts	Pread/Fibro
PCSK6	0	1.386783	0.692	0.16	0	Preadipocytes/Fibroblasts	Pread/Fibro
NAALADL21	0	1.38182	0.837	0.326	0	Preadipocytes/Fibroblasts	Pread/Fibro
MGP	0	1.380673	0.68	0.246	0	Preadipocytes/Fibroblasts	Pread/Fibro
BOC	0	1.371909	0.573	0.139	0	Preadipocytes/Fibroblasts	Pread/Fibro
AXL	0	1.37037	0.708	0.152	0	Preadipocytes/Fibroblasts	Pread/Fibro
FBLN5	0	1.342942	0.701	0.225	0	Preadipocytes/Fibroblasts	Pread/Fibro
NAV1	0	1.336828	0.802	0.234	0	Preadipocytes/Fibroblasts	Pread/Fibro
CDON	0	1.334173	0.702	0.185	0	Preadipocytes/Fibroblasts	Pread/Fibro
HSPG2	0	1.323259	0.821	0.23	0	Preadipocytes/Fibroblasts	Pread/Fibro
SOBP	0	1.322994	0.683	0.171	0	Preadipocytes/Fibroblasts	Pread/Fibro
NTM1	0	1.322035	0.66	0.191	0	Preadipocytes/Fibroblasts	Pread/Fibro
ABI3BP	0	1.31818	0.744	0.185	0	Preadipocytes/Fibroblasts	Pread/Fibro
SDC21	0	1.311889	0.707	0.2	0	Preadipocytes/Fibroblasts	Pread/Fibro
ZNF385D	0	1.307605	0.616	0.196	0	Preadipocytes/Fibroblasts	Pread/Fibro
CHL1	0	1.307417	0.604	0.136	0	Preadipocytes/Fibroblasts	Pread/Fibro
DPYSL3	0	1.271233	0.696	0.143	0	Preadipocytes/Fibroblasts	Pread/Fibro
BNC21	0	1.258671	0.803	0.242	0	Preadipocytes/Fibroblasts	Pread/Fibro
EBF3	0	1.258347	0.767	0.158	0	Preadipocytes/Fibroblasts	Pread/Fibro
SH3D191	0	1.2567	0.823	0.333	0	Preadipocytes/Fibroblasts	Pread/Fibro
PODN	0	1.255477	0.644	0.188	0	Preadipocytes/Fibroblasts	Pread/Fibro
ADAMTS5	0	1.253767	0.6	0.197	0	Preadipocytes/Fibroblasts	Pread/Fibro
MRC2	0	1.235096	0.722	0.152	0	Preadipocytes/Fibroblasts	Pread/Fibro
HTRA3	0	1.234917	0.659	0.157	0	Preadipocytes/Fibroblasts	Pread/Fibro
ANTXR1	0	1.234399	0.726	0.174	0	Preadipocytes/Fibroblasts	Pread/Fibro
COL5A21	0	1.223577	0.707	0.18	0	Preadipocytes/Fibroblasts	Pread/Fibro
FOXP21	0	1.221449	0.745	0.223	0	Preadipocytes/Fibroblasts	Pread/Fibro
TCF41	0	1.216991	0.831	0.32	0	Preadipocytes/Fibroblasts	Pread/Fibro
ELN	0	1.203694	0.689	0.175	0	Preadipocytes/Fibroblasts	Pread/Fibro
VIT	0	1.201402	0.603	0.147	0	Preadipocytes/Fibroblasts	Pread/Fibro
LPAR1	0	1.200917	0.775	0.154	0	Preadipocytes/Fibroblasts	Pread/Fibro
LUM	0	1.199271	0.657	0.227	0	Preadipocytes/Fibroblasts	Pread/Fibro
LHFPL61	0	1.192343	0.79	0.277	0	Preadipocytes/Fibroblasts	Pread/Fibro
UST	0	1.190726	0.82	0.432	0	Preadipocytes/Fibroblasts	Pread/Fibro
PBX11	0	1.181195	0.86	0.288	0	Preadipocytes/Fibroblasts	Pread/Fibro
CD34	0	1.172958	0.7	0.208	0	Preadipocytes/Fibroblasts	Pread/Fibro
UAP1	0	1.167768	0.628	0.252	0	Preadipocytes/Fibroblasts	Pread/Fibro
PTPRG1	0	1.15729	0.898	0.307	0	Preadipocytes/Fibroblasts	Pread/Fibro
ANK21	0	1.156832	0.773	0.245	0	Preadipocytes/Fibroblasts	Pread/Fibro
ARHGAP242	0	1.146225	0.728	0.291	0	Preadipocytes/Fibroblasts	Pread/Fibro
C1R	0	1.14381	0.682	0.187	0	Preadipocytes/Fibroblasts	Pread/Fibro
NFIB1	0	1.14009	0.875	0.285	0	Preadipocytes/Fibroblasts	Pread/Fibro
GPX3	0	1.130545	0.613	0.227	0	Preadipocytes/Fibroblasts	Pread/Fibro
AOX1	0	1.130419	0.65	0.088	0	Preadipocytes/Fibroblasts	Pread/Fibro
SLIT31	0	1.118977	0.682	0.241	0	Preadipocytes/Fibroblasts	Pread/Fibro
C1orf211	0	1.111577	0.762	0.281	0	Preadipocytes/Fibroblasts	Pread/Fibro
PLAGL11	0	1.110949	0.689	0.262	0	Preadipocytes/Fibroblasts	Pread/Fibro
RBMS31	0	1.09608	0.794	0.262	0	Preadipocytes/Fibroblasts	Pread/Fibro
GULP1	0	1.087013	0.638	0.196	0	Preadipocytes/Fibroblasts	Pread/Fibro
ROBO11	0	1.074859	0.741	0.28	0	Preadipocytes/Fibroblasts	Pread/Fibro
MMP2	0	1.063711	0.666	0.172	0	Preadipocytes/Fibroblasts	Pread/Fibro
SESTD11	0	1.052555	0.794	0.355	0	Preadipocytes/Fibroblasts	Pread/Fibro
PLD12	0	1.037653	0.674	0.237	0	Preadipocytes/Fibroblasts	Pread/Fibro
SULF1	0	1.035759	0.641	0.176	0	Preadipocytes/Fibroblasts	Pread/Fibro
CYBRD11	0	1.026431	0.714	0.206	0	Preadipocytes/Fibroblasts	Pread/Fibro
FLRT2	0	1.021783	0.699	0.17	0	Preadipocytes/Fibroblasts	Pread/Fibro
MEDAG	0	1.021696	0.609	0.159	0	Preadipocytes/Fibroblasts	Pread/Fibro
PTPRS1	0	1.013848	0.751	0.203	0	Preadipocytes/Fibroblasts	Pread/Fibro
PLAC9	0	1.005539	0.609	0.182	0	Preadipocytes/Fibroblasts	Pread/Fibro
EFEMP1	0	1.002408	0.706	0.241	0	Preadipocytes/Fibroblasts	Pread/Fibro
SPARC	0	0.997082	0.663	0.237	0	Preadipocytes/Fibroblasts	Pread/Fibro
SRPX2	0	0.977009	0.604	0.188	0	Preadipocytes/Fibroblasts	Pread/Fibro
ANXA2	0	0.975865	0.756	0.349	0	Preadipocytes/Fibroblasts	Pread/Fibro
MGST11	0	0.973235	0.651	0.2	0	Preadipocytes/Fibroblasts	Pread/Fibro
ZNF521	0	0.972194	0.774	0.238	0	Preadipocytes/Fibroblasts	Pread/Fibro
CALD1	0	0.963731	0.818	0.263	0	Preadipocytes/Fibroblasts	Pread/Fibro
MEIS1	0	0.961539	0.615	0.189	0	Preadipocytes/Fibroblasts	Pread/Fibro
CPE	0	0.957374	0.642	0.184	0	Preadipocytes/Fibroblasts	Pread/Fibro
NNMT	0	0.947918	0.626	0.168	0	Preadipocytes/Fibroblasts	Pread/Fibro
PHLDB11	0	0.946377	0.676	0.202	0	Preadipocytes/Fibroblasts	Pread/Fibro
NRP12	0	0.946326	0.731	0.255	0	Preadipocytes/Fibroblasts	Pread/Fibro
AKAP121	0	0.945972	0.72	0.199	0	Preadipocytes/Fibroblasts	Pread/Fibro
SASH11	0	0.944628	0.717	0.214	0	Preadipocytes/Fibroblasts	Pread/Fibro
GXYLT2	0	0.92913	0.645	0.162	0	Preadipocytes/Fibroblasts	Pread/Fibro
COLEC121	0	0.926484	0.609	0.166	0	Preadipocytes/Fibroblasts	Pread/Fibro
ARHGAP201	0	0.916214	0.64	0.218	0	Preadipocytes/Fibroblasts	Pread/Fibro
TFPI	0	0.911485	0.7	0.179	0	Preadipocytes/Fibroblasts	Pread/Fibro
ZFHX4	0	0.905745	0.584	0.136	0	Preadipocytes/Fibroblasts	Pread/Fibro
LMNA1	0	0.9016	0.662	0.226	0	Preadipocytes/Fibroblasts	Pread/Fibro
CXCL14	0	0.900574	0.511	0.111	0	Preadipocytes/Fibroblasts	Pread/Fibro
LIMCH11	0	0.881747	0.7	0.225	0	Preadipocytes/Fibroblasts	Pread/Fibro
CDC42BPA1	0	0.879186	0.777	0.257	0	Preadipocytes/Fibroblasts	Pread/Fibro
CD248	0	0.878286	0.617	0.216	0	Preadipocytes/Fibroblasts	Pread/Fibro
CACNA2D11	0	0.873771	0.678	0.206	0	Preadipocytes/Fibroblasts	Pread/Fibro
PTPN13	0	0.872701	0.679	0.245	0	Preadipocytes/Fibroblasts	Pread/Fibro
ADH1B1	0	0.861371	0.662	0.226	0	Preadipocytes/Fibroblasts	Pread/Fibro
VGLL3	0	0.855975	0.536	0.092	0	Preadipocytes/Fibroblasts	Pread/Fibro
KLF4	0	0.840867	0.575	0.194	0	Preadipocytes/Fibroblasts	Pread/Fibro
LAMA41	0	0.839571	0.795	0.261	0	Preadipocytes/Fibroblasts	Pread/Fibro
STON21	0	0.832857	0.569	0.175	0	Preadipocytes/Fibroblasts	Pread/Fibro
SPTBN11	0	0.814471	0.891	0.672	0	Preadipocytes/Fibroblasts	Pread/Fibro
ASPA	0	0.807984	0.615	0.174	0	Preadipocytes/Fibroblasts	Pread/Fibro
SGCE	0	0.796869	0.663	0.247	0	Preadipocytes/Fibroblasts	Pread/Fibro
THRB1	0	0.786858	0.726	0.223	0	Preadipocytes/Fibroblasts	Pread/Fibro
APBB21	0	0.766677	0.757	0.267	0	Preadipocytes/Fibroblasts	Pread/Fibro
TCF7L21	0	0.758943	0.824	0.331	0	Preadipocytes/Fibroblasts	Pread/Fibro
CHRDL1	0	0.758709	0.625	0.202	0	Preadipocytes/Fibroblasts	Pread/Fibro
FAM114A1	0	0.749776	0.638	0.185	0	Preadipocytes/Fibroblasts	Pread/Fibro
GFRA1	0	0.737683	0.521	0.108	0	Preadipocytes/Fibroblasts	Pread/Fibro
ISLR	0	0.727076	0.619	0.169	0	Preadipocytes/Fibroblasts	Pread/Fibro
PLSCR41	0	0.718341	0.677	0.237	0	Preadipocytes/Fibroblasts	Pread/Fibro
CXCL12	0	0.715796	0.589	0.165	0	Preadipocytes/Fibroblasts	Pread/Fibro
FERMT21	0	0.715182	0.674	0.219	0	Preadipocytes/Fibroblasts	Pread/Fibro
PDK42	0	0.683892	0.651	0.215	0	Preadipocytes/Fibroblasts	Pread/Fibro
GPNMB	0	0.674167	0.572	0.185	0	Preadipocytes/Fibroblasts	Pread/Fibro
CLMP1	0	0.668405	0.648	0.219	0	Preadipocytes/Fibroblasts	Pread/Fibro
AR	0	0.664839	0.548	0.148	0	Preadipocytes/Fibroblasts	Pread/Fibro
LDB2	0	0.644914	0.721	0.197	0	Preadipocytes/Fibroblasts	Pread/Fibro
GAS1	0	0.629862	0.57	0.136	0	Preadipocytes/Fibroblasts	Pread/Fibro
CPXM2	0	0.599882	0.598	0.153	0	Preadipocytes/Fibroblasts	Pread/Fibro
CYR61	0	0.590841	0.504	0.163	0	Preadipocytes/Fibroblasts	Pread/Fibro
PSD31	0	0.58966	0.721	0.261	0	Preadipocytes/Fibroblasts	Pread/Fibro
MARCKS	0	0.5863	0.6	0.213	0	Preadipocytes/Fibroblasts	Pread/Fibro
PAPSS21	0	0.57213	0.57	0.155	0	Preadipocytes/Fibroblasts	Pread/Fibro
IGFBP4	0	0.571111	0.609	0.233	0	Preadipocytes/Fibroblasts	Pread/Fibro
JDP2	0	0.571069	0.548	0.194	0	Preadipocytes/Fibroblasts	Pread/Fibro
ERRFI1	0	0.557825	0.569	0.181	0	Preadipocytes/Fibroblasts	Pread/Fibro
CAVIN1	0	0.543906	0.579	0.209	0	Preadipocytes/Fibroblasts	Pread/Fibro
IGFBP7	0	0.529538	0.613	0.192	0	Preadipocytes/Fibroblasts	Pread/Fibro
PLTP	0	0.511829	0.567	0.156	0	Preadipocytes/Fibroblasts	Pread/Fibro
CEBPD	0	0.510619	0.538	0.202	0	Preadipocytes/Fibroblasts	Pread/Fibro
LRIG3	1.13E-305	0.567493	0.56	0.183	2.27E-302	Preadipocytes/Fibroblasts	Pread/Fibro
AC119674.2	3.27E-305	0.99141	0.589	0.2	6.53E-302	Preadipocytes/Fibroblasts	Pread/Fibro
MPZL1	7.92E-302	0.741365	0.624	0.223	1.58E-298	Preadipocytes/Fibroblasts	Pread/Fibro
PRDM6	8.47E-302	0.790153	0.511	0.148	1.69E-298	Preadipocytes/Fibroblasts	Pread/Fibro
MARK11	4.30E-300	0.591627	0.58	0.217	8.59E-297	Preadipocytes/Fibroblasts	Pread/Fibro
ROR1	1.52E-299	0.687265	0.596	0.211	3.04E-296	Preadipocytes/Fibroblasts	Pread/Fibro
NTRK21	7.52E-298	0.545916	0.544	0.147	1.50E-294	Preadipocytes/Fibroblasts	Pread/Fibro
MYADM	3.00E-297	0.828511	0.636	0.322	6.00E-294	Preadipocytes/Fibroblasts	Pread/Fibro
CADPS2	1.15E-294	0.609649	0.635	0.222	2.29E-291	Preadipocytes/Fibroblasts	Pread/Fibro
ECM21	4.21E-294	0.659442	0.591	0.227	8.42E-291	Preadipocytes/Fibroblasts	Pread/Fibro
TNFAIP21	4.81E-293	0.550415	0.581	0.188	9.61E-290	Preadipocytes/Fibroblasts	Pread/Fibro
ARHGAP101	6.73E-292	0.74945	0.76	0.349	1.35E-288	Preadipocytes/Fibroblasts	Pread/Fibro
CACNA2D3	1.55E-291	0.958029	0.624	0.222	3.11E-288	Preadipocytes/Fibroblasts	Pread/Fibro
JAG1	3.92E-291	0.599902	0.564	0.193	7.85E-288	Preadipocytes/Fibroblasts	Pread/Fibro
SRGAP11	9.13E-290	0.769058	0.675	0.253	1.83E-286	Preadipocytes/Fibroblasts	Pread/Fibro
STK32B	1.48E-289	1.136503	0.549	0.165	2.95E-286	Preadipocytes/Fibroblasts	Pread/Fibro
EYA21	2.44E-289	0.613832	0.551	0.172	4.87E-286	Preadipocytes/Fibroblasts	Pread/Fibro
COL12A1	4.27E-289	1.00049	0.544	0.167	8.54E-286	Preadipocytes/Fibroblasts	Pread/Fibro
CFH	6.34E-288	0.942525	0.617	0.242	1.27E-284	Preadipocytes/Fibroblasts	Pread/Fibro
PRICKLE21	6.77E-284	0.72248	0.58	0.175	1.35E-280	Preadipocytes/Fibroblasts	Pread/Fibro
ZEB22	9.58E-283	0.519535	0.8	0.35	1.92E-279	Preadipocytes/Fibroblasts	Pread/Fibro
EXT11	1.27E-282	0.935686	0.825	0.494	2.55E-279	Preadipocytes/Fibroblasts	Pread/Fibro
LIMA11	2.07E-282	0.726108	0.76	0.358	4.14E-279	Preadipocytes/Fibroblasts	Pread/Fibro
YBX3	1.79E-281	0.73923	0.639	0.273	3.58E-278	Preadipocytes/Fibroblasts	Pread/Fibro
RHOBTB31	1.53E-280	0.756759	0.685	0.276	3.06E-277	Preadipocytes/Fibroblasts	Pread/Fibro
PCOLCE21	2.52E-279	0.963603	0.65	0.285	5.04E-276	Preadipocytes/Fibroblasts	Pread/Fibro
FGF14	5.71E-279	1.351999	0.572	0.172	1.14E-275	Preadipocytes/Fibroblasts	Pread/Fibro
TCF7L1	4.42E-278	0.924099	0.644	0.217	8.83E-275	Preadipocytes/Fibroblasts	Pread/Fibro
RBPMS1	2.52E-274	0.536123	0.753	0.316	5.03E-271	Preadipocytes/Fibroblasts	Pread/Fibro
OSMR	1.81E-272	0.631152	0.59	0.205	3.63E-269	Preadipocytes/Fibroblasts	Pread/Fibro
FGF7	4.64E-272	1.186549	0.572	0.17	9.27E-269	Preadipocytes/Fibroblasts	Pread/Fibro
KREMEN1	1.38E-271	0.652481	0.53	0.138	2.75E-268	Preadipocytes/Fibroblasts	Pread/Fibro
TWIST2	7.24E-271	0.804336	0.551	0.161	1.45E-267	Preadipocytes/Fibroblasts	Pread/Fibro
FAT4	1.10E-269	0.941712	0.591	0.196	2.20E-266	Preadipocytes/Fibroblasts	Pread/Fibro
MAGI21	1.39E-268	0.894901	0.707	0.305	2.78E-265	Preadipocytes/Fibroblasts	Pread/Fibro
LIFR	1.59E-267	0.8106	0.594	0.193	3.18E-264	Preadipocytes/Fibroblasts	Pread/Fibro
CYP4X1	2.02E-267	0.723136	0.524	0.177	4.04E-264	Preadipocytes/Fibroblasts	Pread/Fibro
GHR1	3.99E-265	0.67225	0.686	0.275	7.99E-262	Preadipocytes/Fibroblasts	Pread/Fibro
SOX51	6.47E-262	0.558826	0.656	0.245	1.29E-258	Preadipocytes/Fibroblasts	Pread/Fibro
STARD132	1.12E-261	0.652533	0.652	0.25	2.23E-258	Preadipocytes/Fibroblasts	Pread/Fibro
CPED12	3.10E-261	0.688436	0.612	0.22	6.19E-258	Preadipocytes/Fibroblasts	Pread/Fibro
LRFN5	1.67E-257	1.158086	0.533	0.2	3.34E-254	Preadipocytes/Fibroblasts	Pread/Fibro
WDFY32	1.24E-255	0.677157	0.708	0.275	2.48E-252	Preadipocytes/Fibroblasts	Pread/Fibro
MN1	3.43E-255	0.54477	0.506	0.187	6.86E-252	Preadipocytes/Fibroblasts	Pread/Fibro
PDE10A	1.15E-254	0.719969	0.533	0.165	2.30E-251	Preadipocytes/Fibroblasts	Pread/Fibro
MEIS2	8.99E-253	0.838647	0.614	0.21	1.80E-249	Preadipocytes/Fibroblasts	Pread/Fibro
FMNL21	1.84E-252	0.591362	0.672	0.262	3.67E-249	Preadipocytes/Fibroblasts	Pread/Fibro
COL4A11	3.71E-251	0.529695	0.587	0.213	7.41E-248	Preadipocytes/Fibroblasts	Pread/Fibro
EMP11	6.62E-250	0.64854	0.592	0.216	1.32E-246	Preadipocytes/Fibroblasts	Pread/Fibro
RGMA	1.35E-249	0.689503	0.511	0.177	2.70E-246	Preadipocytes/Fibroblasts	Pread/Fibro
FCHO21	6.91E-248	0.523959	0.631	0.237	1.38E-244	Preadipocytes/Fibroblasts	Pread/Fibro
DLG21	3.49E-247	0.920085	0.767	0.417	6.98E-244	Preadipocytes/Fibroblasts	Pread/Fibro
SPSB11	4.13E-247	0.772892	0.582	0.227	8.26E-244	Preadipocytes/Fibroblasts	Pread/Fibro
INSR1	4.98E-245	0.562352	0.669	0.26	9.96E-242	Preadipocytes/Fibroblasts	Pread/Fibro
DYNC2H1	8.13E-242	0.886737	0.653	0.291	1.63E-238	Preadipocytes/Fibroblasts	Pread/Fibro
LEPR1	1.13E-241	0.862722	0.65	0.3	2.26E-238	Preadipocytes/Fibroblasts	Pread/Fibro
EPB41L32	3.60E-241	1.158726	0.62	0.217	7.21E-238	Preadipocytes/Fibroblasts	Pread/Fibro
RASSF8	4.72E-238	0.597335	0.529	0.169	9.45E-235	Preadipocytes/Fibroblasts	Pread/Fibro
SRPX	2.34E-237	0.649769	0.505	0.182	4.68E-234	Preadipocytes/Fibroblasts	Pread/Fibro
JUN	1.41E-233	0.883835	0.588	0.291	2.83E-230	Preadipocytes/Fibroblasts	Pread/Fibro
MAP1B	8.52E-232	0.697944	0.516	0.172	1.70E-228	Preadipocytes/Fibroblasts	Pread/Fibro
FGD5	5.00E-231	0.588766	0.552	0.199	1.00E-227	Preadipocytes/Fibroblasts	Pread/Fibro
PDZRN31	5.01E-231	0.794808	0.591	0.194	1.00E-227	Preadipocytes/Fibroblasts	Pread/Fibro
EHBP11	5.28E-231	0.803427	0.833	0.556	1.06E-227	Preadipocytes/Fibroblasts	Pread/Fibro
STXBP6	1.79E-230	0.903224	0.536	0.19	3.59E-227	Preadipocytes/Fibroblasts	Pread/Fibro
PRSS23	6.61E-230	0.790729	0.569	0.224	1.32E-226	Preadipocytes/Fibroblasts	Pread/Fibro
TLN21	8.48E-230	0.793249	0.648	0.268	1.70E-226	Preadipocytes/Fibroblasts	Pread/Fibro
MITF2	4.98E-229	0.636595	0.565	0.204	9.96E-226	Preadipocytes/Fibroblasts	Pread/Fibro
ADAMTS6	6.96E-229	1.066033	0.56	0.236	1.39E-225	Preadipocytes/Fibroblasts	Pread/Fibro
TGFBR31	4.05E-225	1.049463	0.758	0.458	8.09E-222	Preadipocytes/Fibroblasts	Pread/Fibro
USP53	5.68E-222	1.004613	0.745	0.495	1.14E-218	Preadipocytes/Fibroblasts	Pread/Fibro
PALLD	2.42E-221	0.546593	0.624	0.257	4.84E-218	Preadipocytes/Fibroblasts	Pread/Fibro
HMCN1	5.74E-221	1.131697	0.542	0.172	1.15E-217	Preadipocytes/Fibroblasts	Pread/Fibro
FAM20A1	2.10E-219	0.500033	0.519	0.152	4.20E-216	Preadipocytes/Fibroblasts	Pread/Fibro
PDE5A	6.22E-218	0.542227	0.615	0.313	1.24E-214	Preadipocytes/Fibroblasts	Pread/Fibro
LRMDA2	1.69E-217	0.512687	0.766	0.358	3.38E-214	Preadipocytes/Fibroblasts	Pread/Fibro
UACA	8.55E-215	0.658669	0.621	0.259	1.71E-211	Preadipocytes/Fibroblasts	Pread/Fibro
PREX2	4.86E-214	0.549341	0.526	0.195	9.72E-211	Preadipocytes/Fibroblasts	Pread/Fibro
LTBP1	6.61E-208	0.691326	0.53	0.184	1.32E-204	Preadipocytes/Fibroblasts	Pread/Fibro
PHLDB21	4.51E-205	0.569545	0.648	0.295	9.01E-202	Preadipocytes/Fibroblasts	Pread/Fibro
IGF12	2.61E-204	1.115173	0.536	0.201	5.21E-201	Preadipocytes/Fibroblasts	Pread/Fibro
DSTN	3.99E-202	0.529641	0.655	0.349	7.98E-199	Preadipocytes/Fibroblasts	Pread/Fibro
PCDH91	1.32E-201	0.611408	0.584	0.222	2.63E-198	Preadipocytes/Fibroblasts	Pread/Fibro
LMO31	3.49E-194	0.793755	0.508	0.154	6.99E-191	Preadipocytes/Fibroblasts	Pread/Fibro
PALM	4.88E-194	0.685364	0.531	0.207	9.75E-191	Preadipocytes/Fibroblasts	Pread/Fibro
COL15A1	1.08E-193	2.025989	0.512	0.177	2.16E-190	Preadipocytes/Fibroblasts	Pread/Fibro
RFTN2	8.55E-193	0.553104	0.502	0.183	1.71E-189	Preadipocytes/Fibroblasts	Pread/Fibro
TUBA1A	1.75E-189	0.568924	0.565	0.282	3.50E-186	Preadipocytes/Fibroblasts	Pread/Fibro
CCDC39	4.35E-188	0.989104	0.559	0.253	8.70E-185	Preadipocytes/Fibroblasts	Pread/Fibro
PLPP3	4.67E-188	1.195688	0.544	0.209	9.33E-185	Preadipocytes/Fibroblasts	Pread/Fibro
APP	7.92E-186	0.530563	0.746	0.447	1.58E-182	Preadipocytes/Fibroblasts	Pread/Fibro
MAN1A11	1.20E-175	0.634494	0.699	0.388	2.40E-172	Preadipocytes/Fibroblasts	Pread/Fibro
PRKG11	1.22E-175	0.516542	0.613	0.28	2.43E-172	Preadipocytes/Fibroblasts	Pread/Fibro
CHPT11	2.95E-174	0.592358	0.646	0.343	5.90E-171	Preadipocytes/Fibroblasts	Pread/Fibro
FOS1	2.23E-173	1.110758	0.597	0.309	4.46E-170	Preadipocytes/Fibroblasts	Pread/Fibro
PPFIBP1	6.03E-173	0.601684	0.588	0.248	1.21E-169	Preadipocytes/Fibroblasts	Pread/Fibro
ASPH1	4.01E-171	0.545	0.728	0.427	8.03E-168	Preadipocytes/Fibroblasts	Pread/Fibro
NECTIN3	4.15E-170	0.659609	0.561	0.253	8.30E-167	Preadipocytes/Fibroblasts	Pread/Fibro
KCNT2	2.06E-166	0.797982	0.502	0.175	4.12E-163	Preadipocytes/Fibroblasts	Pread/Fibro
MAP3K201	1.24E-164	0.526537	0.601	0.281	2.48E-161	Preadipocytes/Fibroblasts	Pread/Fibro
MAPK101	2.13E-163	0.656803	0.608	0.256	4.26E-160	Preadipocytes/Fibroblasts	Pread/Fibro
FILIP1	9.13E-160	0.880075	0.545	0.233	1.83E-156	Preadipocytes/Fibroblasts	Pread/Fibro
ITIH51	1.08E-159	0.785961	0.543	0.205	2.15E-156	Preadipocytes/Fibroblasts	Pread/Fibro
GPC61	5.67E-159	0.948822	0.526	0.221	1.13E-155	Preadipocytes/Fibroblasts	Pread/Fibro
RUFY31	2.28E-151	0.565491	0.698	0.404	4.56E-148	Preadipocytes/Fibroblasts	Pread/Fibro
ZBTB161	5.03E-148	0.501471	0.572	0.262	1.01E-144	Preadipocytes/Fibroblasts	Pread/Fibro
ANXA1	3.46E-139	0.508306	0.71	0.463	6.93E-136	Preadipocytes/Fibroblasts	Pread/Fibro
S100A10	8.78E-139	0.809206	0.653	0.42	1.76E-135	Preadipocytes/Fibroblasts	Pread/Fibro
ARHGAP61	1.08E-136	0.807271	0.512	0.196	2.17E-133	Preadipocytes/Fibroblasts	Pread/Fibro
MID11	7.80E-136	0.733654	0.512	0.205	1.56E-132	Preadipocytes/Fibroblasts	Pread/Fibro
SSBP2	3.00E-135	0.52228	0.846	0.66	6.01E-132	Preadipocytes/Fibroblasts	Pread/Fibro
ECHDC21	9.65E-135	0.610091	0.732	0.497	1.93E-131	Preadipocytes/Fibroblasts	Pread/Fibro
TMEM1351	1.18E-126	0.593768	0.756	0.532	2.36E-123	Preadipocytes/Fibroblasts	Pread/Fibro
EFNA51	2.17E-124	0.62085	0.54	0.203	4.35E-121	Preadipocytes/Fibroblasts	Pread/Fibro
HEG1	1.08E-119	0.598133	0.573	0.304	2.17E-116	Preadipocytes/Fibroblasts	Pread/Fibro
KANK11	2.53E-117	0.937818	0.591	0.332	5.06E-114	Preadipocytes/Fibroblasts	Pread/Fibro
ST71	9.95E-115	0.600138	0.591	0.306	1.99E-111	Preadipocytes/Fibroblasts	Pread/Fibro
EPS82	4.85E-113	0.534997	0.531	0.248	9.70E-110	Preadipocytes/Fibroblasts	Pread/Fibro
ZNF7041	1.97E-111	0.700264	0.546	0.248	3.93E-108	Preadipocytes/Fibroblasts	Pread/Fibro
MAGI3	2.05E-106	0.695451	0.635	0.406	4.09E-103	Preadipocytes/Fibroblasts	Pread/Fibro
ADGRA3	5.71E-106	0.507396	0.501	0.249	1.14E-102	Preadipocytes/Fibroblasts	Pread/Fibro
EDA1	1.94E-101	0.758399	0.511	0.254	3.88E-98	Preadipocytes/Fibroblasts	Pread/Fibro
CAPS21	2.03E-98	0.556511	0.518	0.285	4.06E-95	Preadipocytes/Fibroblasts	Pread/Fibro
PHLPP11	4.51E-93	0.5965	0.62	0.372	9.02E-90	Preadipocytes/Fibroblasts	Pread/Fibro
TMTC1	1.57E-90	0.599121	0.506	0.237	3.13E-87	Preadipocytes/Fibroblasts	Pread/Fibro
DHRS31	1.31E-89	0.736765	0.59	0.379	2.61E-86	Preadipocytes/Fibroblasts	Pread/Fibro
S100A6	9.58E-88	0.900395	0.672	0.507	1.92E-84	Preadipocytes/Fibroblasts	Pread/Fibro
SNED1	1.08E-82	0.531336	0.626	0.419	2.16E-79	Preadipocytes/Fibroblasts	Pread/Fibro
CD55	3.84E-80	1.089504	0.647	0.474	7.68E-77	Preadipocytes/Fibroblasts	Pread/Fibro
S100A41	1.32E-79	0.519788	0.68	0.509	2.65E-76	Preadipocytes/Fibroblasts	Pread/Fibro
PLCB12	7.31E-69	0.659874	0.637	0.446	1.46E-65	Preadipocytes/Fibroblasts	Pread/Fibro
VIM	4.55E-64	0.631351	0.778	0.646	9.10E-61	Preadipocytes/Fibroblasts	Pread/Fibro
ZFP36	9.75E-33	0.585534	0.56	0.424	1.95E-29	Preadipocytes/Fibroblasts	Pread/Fibro
LPAR11	0	2.203393	0.835	0.154	0	Chondrocytes/Fibroblasts	Chondro/Fibro
SLC26A7	0	2.194968	0.734	0.132	0	Chondrocytes/Fibroblasts	Chondro/Fibro
SLC22A3	0	2.159053	0.855	0.138	0	Chondrocytes/Fibroblasts	Chondro/Fibro
PRKG12	0	2.13818	0.906	0.267	0	Chondrocytes/Fibroblasts	Chondro/Fibro
LSAMP	0	2.128881	0.732	0.242	0	Chondrocytes/Fibroblasts	Chondro/Fibro
ABI3BP1	0	2.098567	0.845	0.183	0	Chondrocytes/Fibroblasts	Chondro/Fibro
TMEM178B	0	2.034871	0.767	0.187	0	Chondrocytes/Fibroblasts	Chondro/Fibro
ADAM121	0	2.01226	0.844	0.195	0	Chondrocytes/Fibroblasts	Chondro/Fibro
CCDC102B	0	1.99559	0.762	0.21	0	Chondrocytes/Fibroblasts	Chondro/Fibro
CACNA2D31	0	1.936418	0.754	0.217	0	Chondrocytes/Fibroblasts	Chondro/Fibro
SYNPO2	0	1.919536	0.772	0.197	0	Chondrocytes/Fibroblasts	Chondro/Fibro
ZNF804B	0	1.900173	0.678	0.109	0	Chondrocytes/Fibroblasts	Chondro/Fibro
ROBO12	0	1.843282	0.82	0.278	0	Chondrocytes/Fibroblasts	Chondro/Fibro
SORCS1	0	1.808852	0.75	0.172	0	Chondrocytes/Fibroblasts	Chondro/Fibro
CALD11	0	1.789982	0.835	0.265	0	Chondrocytes/Fibroblasts	Chondro/Fibro
SVEP12	0	1.774327	0.801	0.195	0	Chondrocytes/Fibroblasts	Chondro/Fibro
FGF141	2.00E-163	1.759394	0.613	0.172	3.99E-160	Chondrocytes/Fibroblasts	Chondro/Fibro
XKR4	2.66E-136	1.757415	0.588	0.153	5.31E-133	Chondrocytes/Fibroblasts	Chondro/Fibro
VEGFC	0	1.709779	0.769	0.122	0	Chondrocytes/Fibroblasts	Chondro/Fibro
ANKRD29	0	1.683424	0.718	0.134	0	Chondrocytes/Fibroblasts	Chondro/Fibro
C7	0	1.672757	0.751	0.149	0	Chondrocytes/Fibroblasts	Chondro/Fibro
CDH11	0	1.666173	0.771	0.139	0	Chondrocytes/Fibroblasts	Chondro/Fibro
SDK12	0	1.658578	0.852	0.323	0	Chondrocytes/Fibroblasts	Chondro/Fibro
ABCC3	0	1.620627	0.729	0.09	0	Chondrocytes/Fibroblasts	Chondro/Fibro
LHFPL62	0	1.617282	0.856	0.276	0	Chondrocytes/Fibroblasts	Chondro/Fibro
PLEKHH2	0	1.611791	0.811	0.188	0	Chondrocytes/Fibroblasts	Chondro/Fibro
JAK21	0	1.598096	0.849	0.421	0	Chondrocytes/Fibroblasts	Chondro/Fibro
LAMA3	9.45E-276	1.582186	0.681	0.135	1.89E-272	Chondrocytes/Fibroblasts	Chondro/Fibro
HS3ST3A1	0	1.581768	0.662	0.091	0	Chondrocytes/Fibroblasts	Chondro/Fibro
PLD5	6.43E-138	1.578598	0.583	0.123	1.29E-134	Chondrocytes/Fibroblasts	Chondro/Fibro
PRRX11	0	1.574914	0.757	0.135	0	Chondrocytes/Fibroblasts	Chondro/Fibro
RBMS32	0	1.531314	0.836	0.263	0	Chondrocytes/Fibroblasts	Chondro/Fibro
DTNA1	0	1.530236	0.698	0.143	0	Chondrocytes/Fibroblasts	Chondro/Fibro
TNFSF11	0	1.512338	0.66	0.1	0	Chondrocytes/Fibroblasts	Chondro/Fibro
ANK22	0	1.510219	0.9	0.241	0	Chondrocytes/Fibroblasts	Chondro/Fibro
DCLK11	0	1.500405	0.863	0.184	0	Chondrocytes/Fibroblasts	Chondro/Fibro
OSMR1	1.54E-291	1.492835	0.705	0.201	3.09E-288	Chondrocytes/Fibroblasts	Chondro/Fibro
IGFBP71	1.08E-234	1.483344	0.677	0.19	2.15E-231	Chondrocytes/Fibroblasts	Chondro/Fibro
OCA2	0	1.469219	0.71	0.081	0	Chondrocytes/Fibroblasts	Chondro/Fibro
VCL	1.03E-220	1.468827	0.73	0.32	2.06E-217	Chondrocytes/Fibroblasts	Chondro/Fibro
RBPMS2	0	1.451227	0.866	0.312	0	Chondrocytes/Fibroblasts	Chondro/Fibro
BICC11	0	1.449784	0.826	0.189	0	Chondrocytes/Fibroblasts	Chondro/Fibro
ZEB23	0	1.425033	0.888	0.348	0	Chondrocytes/Fibroblasts	Chondro/Fibro
LIFR1	0	1.416281	0.748	0.187	0	Chondrocytes/Fibroblasts	Chondro/Fibro
FLNB	2.72E-264	1.411059	0.74	0.308	5.45E-261	Chondrocytes/Fibroblasts	Chondro/Fibro
PLA2R1	0	1.386945	0.789	0.175	0	Chondrocytes/Fibroblasts	Chondro/Fibro
UNC5C	4.01E-272	1.377423	0.673	0.164	8.02E-269	Chondrocytes/Fibroblasts	Chondro/Fibro
PTPRT	3.07E-146	1.361309	0.593	0.148	6.13E-143	Chondrocytes/Fibroblasts	Chondro/Fibro
CXCL121	0	1.355251	0.797	0.156	0	Chondrocytes/Fibroblasts	Chondro/Fibro
CACNA1C	8.13E-220	1.353593	0.661	0.186	1.63E-216	Chondrocytes/Fibroblasts	Chondro/Fibro
NRXN3	1.52E-187	1.352617	0.648	0.19	3.04E-184	Chondrocytes/Fibroblasts	Chondro/Fibro
COL27A1	7.57E-146	1.347842	0.583	0.103	1.51E-142	Chondrocytes/Fibroblasts	Chondro/Fibro
MEIS21	0	1.344953	0.872	0.198	0	Chondrocytes/Fibroblasts	Chondro/Fibro
RANBP17	0	1.339263	0.725	0.176	0	Chondrocytes/Fibroblasts	Chondro/Fibro
EBF31	0	1.336556	0.824	0.158	0	Chondrocytes/Fibroblasts	Chondro/Fibro
BMP2K1	0	1.314244	0.829	0.375	0	Chondrocytes/Fibroblasts	Chondro/Fibro
RNF1501	1.03E-175	1.291762	0.671	0.206	2.06E-172	Chondrocytes/Fibroblasts	Chondro/Fibro
ITGA8	0	1.274356	0.67	0.112	0	Chondrocytes/Fibroblasts	Chondro/Fibro
CLMP2	0	1.263993	0.739	0.216	0	Chondrocytes/Fibroblasts	Chondro/Fibro
CLSTN21	9.04E-221	1.251697	0.654	0.178	1.81E-217	Chondrocytes/Fibroblasts	Chondro/Fibro
VCAM11	1.15E-275	1.251494	0.649	0.139	2.30E-272	Chondrocytes/Fibroblasts	Chondro/Fibro
ENOX11	6.34E-226	1.245599	0.695	0.22	1.27E-222	Chondrocytes/Fibroblasts	Chondro/Fibro
PAPLN	5.41E-192	1.243172	0.632	0.155	1.08E-188	Chondrocytes/Fibroblasts	Chondro/Fibro
EPHA3	0	1.226399	0.694	0.125	0	Chondrocytes/Fibroblasts	Chondro/Fibro
NOL4	6.91E-95	1.223722	0.539	0.072	1.38E-91	Chondrocytes/Fibroblasts	Chondro/Fibro
CYP7B1	0	1.222547	0.718	0.211	0	Chondrocytes/Fibroblasts	Chondro/Fibro
NFIB2	0	1.222491	0.851	0.289	0	Chondrocytes/Fibroblasts	Chondro/Fibro
SLIT21	2.34E-286	1.218314	0.693	0.144	4.69E-283	Chondrocytes/Fibroblasts	Chondro/Fibro
IL7	1.06E-241	1.216189	0.704	0.247	2.12E-238	Chondrocytes/Fibroblasts	Chondro/Fibro
SLIT32	0	1.214548	0.767	0.239	0	Chondrocytes/Fibroblasts	Chondro/Fibro
FDCSP	2.42E-145	1.210424	0.566	0.153	4.84E-142	Chondrocytes/Fibroblasts	Chondro/Fibro
TENM31	0	1.206656	0.804	0.232	0	Chondrocytes/Fibroblasts	Chondro/Fibro
NRG2	1.28E-142	1.203975	0.596	0.164	2.56E-139	Chondrocytes/Fibroblasts	Chondro/Fibro
KCNT21	1.02E-275	1.187199	0.673	0.167	2.05E-272	Chondrocytes/Fibroblasts	Chondro/Fibro
EXOC3L4	0	1.185918	0.627	0.091	0	Chondrocytes/Fibroblasts	Chondro/Fibro
NBEA	3.10E-253	1.185752	0.774	0.354	6.19E-250	Chondrocytes/Fibroblasts	Chondro/Fibro
ADRA1A1	0	1.181818	0.813	0.175	0	Chondrocytes/Fibroblasts	Chondro/Fibro
TPM1	4.69E-112	1.17924	0.61	0.225	9.37E-109	Chondrocytes/Fibroblasts	Chondro/Fibro
KEL	0	1.17884	0.698	0.12	0	Chondrocytes/Fibroblasts	Chondro/Fibro
NOVA12	0	1.171992	0.762	0.176	0	Chondrocytes/Fibroblasts	Chondro/Fibro
DAAM1	4.45E-180	1.160493	0.71	0.314	8.90E-177	Chondrocytes/Fibroblasts	Chondro/Fibro
PTPRK	0	1.156516	0.789	0.294	0	Chondrocytes/Fibroblasts	Chondro/Fibro
PROS1	0	1.154648	0.765	0.147	0	Chondrocytes/Fibroblasts	Chondro/Fibro
SLCO2B11	9.42E-286	1.153144	0.656	0.125	1.88E-282	Chondrocytes/Fibroblasts	Chondro/Fibro
ENAH	0	1.153004	0.802	0.175	0	Chondrocytes/Fibroblasts	Chondro/Fibro
ACTA2	2.23E-107	1.152966	0.603	0.239	4.47E-104	Chondrocytes/Fibroblasts	Chondro/Fibro
PCDH11X	2.55E-104	1.152048	0.554	0.14	5.10E-101	Chondrocytes/Fibroblasts	Chondro/Fibro
PALLD1	1.83E-160	1.147816	0.66	0.256	3.66E-157	Chondrocytes/Fibroblasts	Chondro/Fibro
MYO6	4.08E-122	1.14776	0.63	0.229	8.17E-119	Chondrocytes/Fibroblasts	Chondro/Fibro
ST5	8.54E-208	1.142538	0.648	0.166	1.71E-204	Chondrocytes/Fibroblasts	Chondro/Fibro
CNTN1	0	1.139431	0.66	0.106	0	Chondrocytes/Fibroblasts	Chondro/Fibro
ALPK2	5.90E-72	1.139308	0.525	0.118	1.18E-68	Chondrocytes/Fibroblasts	Chondro/Fibro
MYO1B	6.39E-271	1.132271	0.66	0.167	1.28E-267	Chondrocytes/Fibroblasts	Chondro/Fibro
SNED11	1.41E-237	1.131842	0.817	0.41	2.82E-234	Chondrocytes/Fibroblasts	Chondro/Fibro
PDE1C	0	1.128067	0.704	0.142	0	Chondrocytes/Fibroblasts	Chondro/Fibro
DLG22	3.08E-162	1.12206	0.761	0.419	6.15E-159	Chondrocytes/Fibroblasts	Chondro/Fibro
NCEH11	5.53E-44	1.118846	0.542	0.204	1.11E-40	Chondrocytes/Fibroblasts	Chondro/Fibro
PDE10A1	0	1.117739	0.717	0.157	0	Chondrocytes/Fibroblasts	Chondro/Fibro
PSD32	2.18E-135	1.105074	0.66	0.267	4.36E-132	Chondrocytes/Fibroblasts	Chondro/Fibro
ADGRL21	1.44E-227	1.098334	0.703	0.217	2.87E-224	Chondrocytes/Fibroblasts	Chondro/Fibro
MACROD21	8.13E-67	1.094384	0.591	0.254	1.63E-63	Chondrocytes/Fibroblasts	Chondro/Fibro
APBB22	0	1.093001	0.855	0.265	0	Chondrocytes/Fibroblasts	Chondro/Fibro
RAI14	7.55E-67	1.092678	0.559	0.171	1.51E-63	Chondrocytes/Fibroblasts	Chondro/Fibro
NAALADL22	2.26E-256	1.091408	0.785	0.331	4.52E-253	Chondrocytes/Fibroblasts	Chondro/Fibro
GNAL	1.41E-199	1.081576	0.637	0.173	2.83E-196	Chondrocytes/Fibroblasts	Chondro/Fibro
ADAMTSL2	0	1.079919	0.715	0.083	0	Chondrocytes/Fibroblasts	Chondro/Fibro
FGF71	0	1.073375	0.7	0.165	0	Chondrocytes/Fibroblasts	Chondro/Fibro
CHN1	2.23E-235	1.065077	0.699	0.241	4.45E-232	Chondrocytes/Fibroblasts	Chondro/Fibro
ADAMTSL11	4.14E-285	1.057342	0.714	0.207	8.27E-282	Chondrocytes/Fibroblasts	Chondro/Fibro
MEIS11	8.13E-156	1.054887	0.639	0.189	1.63E-152	Chondrocytes/Fibroblasts	Chondro/Fibro
ROBO21	1.05E-230	1.046042	0.693	0.222	2.09E-227	Chondrocytes/Fibroblasts	Chondro/Fibro
SNAP91	2.55E-87	1.044718	0.524	0.094	5.10E-84	Chondrocytes/Fibroblasts	Chondro/Fibro
TMEM150C	1.70E-199	1.040523	0.636	0.185	3.40E-196	Chondrocytes/Fibroblasts	Chondro/Fibro
CP	0	1.034996	0.728	0.197	0	Chondrocytes/Fibroblasts	Chondro/Fibro
PID12	0	1.030276	0.779	0.193	0	Chondrocytes/Fibroblasts	Chondro/Fibro
DDR22	1.54E-253	1.02676	0.719	0.239	3.08E-250	Chondrocytes/Fibroblasts	Chondro/Fibro
TCF7L11	0	1.022513	0.804	0.21	0	Chondrocytes/Fibroblasts	Chondro/Fibro
SLC9A91	9.30E-306	1.020264	0.872	0.643	1.86E-302	Chondrocytes/Fibroblasts	Chondro/Fibro
GFRA11	0	1.018722	0.7	0.1	0	Chondrocytes/Fibroblasts	Chondro/Fibro
LAMC2	2.01E-59	0.99892	0.527	0.103	4.01E-56	Chondrocytes/Fibroblasts	Chondro/Fibro
ADGRG2	4.45E-152	0.996156	0.607	0.171	8.90E-149	Chondrocytes/Fibroblasts	Chondro/Fibro
CACNA2D12	2.49E-118	0.996054	0.642	0.21	4.98E-115	Chondrocytes/Fibroblasts	Chondro/Fibro
MEOX2	0	0.991208	0.734	0.178	0	Chondrocytes/Fibroblasts	Chondro/Fibro
ITIH52	0	0.990573	0.736	0.196	0	Chondrocytes/Fibroblasts	Chondro/Fibro
PLD13	3.36E-188	0.984716	0.695	0.237	6.72E-185	Chondrocytes/Fibroblasts	Chondro/Fibro
CFH1	5.60E-259	0.981912	0.699	0.24	1.12E-255	Chondrocytes/Fibroblasts	Chondro/Fibro
PLCB4	1.32E-96	0.970903	0.578	0.162	2.64E-93	Chondrocytes/Fibroblasts	Chondro/Fibro
COL4A4	2.01E-148	0.970392	0.595	0.136	4.03E-145	Chondrocytes/Fibroblasts	Chondro/Fibro
LIN7A	2.72E-115	0.96918	0.565	0.107	5.43E-112	Chondrocytes/Fibroblasts	Chondro/Fibro
FLRT21	0	0.968355	0.791	0.168	0	Chondrocytes/Fibroblasts	Chondro/Fibro
LTBP11	1.34E-30	0.963624	0.524	0.186	2.68E-27	Chondrocytes/Fibroblasts	Chondro/Fibro
SLC1A2	4.46E-294	0.961836	0.631	0.121	8.93E-291	Chondrocytes/Fibroblasts	Chondro/Fibro
PAPSS22	3.68E-259	0.959439	0.657	0.153	7.36E-256	Chondrocytes/Fibroblasts	Chondro/Fibro
SYNDIG1	6.32E-145	0.958466	0.572	0.129	1.26E-141	Chondrocytes/Fibroblasts	Chondro/Fibro
KIF26B	9.50E-72	0.954437	0.549	0.165	1.90E-68	Chondrocytes/Fibroblasts	Chondro/Fibro
GNA14	2.51E-74	0.953841	0.555	0.153	5.03E-71	Chondrocytes/Fibroblasts	Chondro/Fibro
SRGAP12	3.78E-136	0.950972	0.659	0.256	7.56E-133	Chondrocytes/Fibroblasts	Chondro/Fibro
PLPP1	8.32E-132	0.94708	0.713	0.345	1.66E-128	Chondrocytes/Fibroblasts	Chondro/Fibro
TOM1L1	3.30E-191	0.947009	0.659	0.234	6.60E-188	Chondrocytes/Fibroblasts	Chondro/Fibro
SERPINE1	1.10E-126	0.945539	0.512	0.096	2.20E-123	Chondrocytes/Fibroblasts	Chondro/Fibro
MUSK	0	0.941119	0.794	0.153	0	Chondrocytes/Fibroblasts	Chondro/Fibro
MAMLD1	2.88E-167	0.927241	0.627	0.197	5.77E-164	Chondrocytes/Fibroblasts	Chondro/Fibro
RUNX1T12	0	0.926573	0.871	0.218	0	Chondrocytes/Fibroblasts	Chondro/Fibro
TENM41	7.94E-30	0.924051	0.512	0.16	1.59E-26	Chondrocytes/Fibroblasts	Chondro/Fibro
RARB	3.17E-84	0.919278	0.559	0.166	6.34E-81	Chondrocytes/Fibroblasts	Chondro/Fibro
IL15	4.87E-128	0.918072	0.637	0.229	9.73E-125	Chondrocytes/Fibroblasts	Chondro/Fibro
PIWIL4	9.22E-79	0.917904	0.552	0.176	1.84E-75	Chondrocytes/Fibroblasts	Chondro/Fibro
PARM1	0	0.913986	0.68	0.157	0	Chondrocytes/Fibroblasts	Chondro/Fibro
CHL11	0	0.908813	0.69	0.134	0	Chondrocytes/Fibroblasts	Chondro/Fibro
ARHGAP102	5.95E-138	0.908314	0.724	0.353	1.19E-134	Chondrocytes/Fibroblasts	Chondro/Fibro
MAPK102	0	0.907273	0.817	0.247	0	Chondrocytes/Fibroblasts	Chondro/Fibro
PTPRM1	1.65E-256	0.901223	0.86	0.443	3.31E-253	Chondrocytes/Fibroblasts	Chondro/Fibro
COL5A22	4.11E-225	0.897525	0.684	0.183	8.23E-222	Chondrocytes/Fibroblasts	Chondro/Fibro
ABTB2	2.82E-76	0.897463	0.542	0.167	5.65E-73	Chondrocytes/Fibroblasts	Chondro/Fibro
NR2F2	0	0.894732	0.795	0.183	0	Chondrocytes/Fibroblasts	Chondro/Fibro
ADAM22	2.43E-246	0.889629	0.689	0.212	4.85E-243	Chondrocytes/Fibroblasts	Chondro/Fibro
PDE5A1	2.99E-30	0.888694	0.575	0.316	5.98E-27	Chondrocytes/Fibroblasts	Chondro/Fibro
GEM	0	0.884814	0.725	0.187	0	Chondrocytes/Fibroblasts	Chondro/Fibro
BNC22	4.43E-159	0.884781	0.701	0.25	8.86E-156	Chondrocytes/Fibroblasts	Chondro/Fibro
YAP11	1.42E-97	0.88254	0.63	0.232	2.85E-94	Chondrocytes/Fibroblasts	Chondro/Fibro
KALRN	7.29E-182	0.880549	0.696	0.245	1.46E-178	Chondrocytes/Fibroblasts	Chondro/Fibro
PDLIM1	8.71E-103	0.879506	0.582	0.177	1.74E-99	Chondrocytes/Fibroblasts	Chondro/Fibro
KIAA1755	0	0.872189	0.725	0.116	0	Chondrocytes/Fibroblasts	Chondro/Fibro
PLEKHG1	5.82E-107	0.866041	0.654	0.285	1.16E-103	Chondrocytes/Fibroblasts	Chondro/Fibro
COL6A31	2.82E-208	0.865825	0.669	0.213	5.64E-205	Chondrocytes/Fibroblasts	Chondro/Fibro
MSRB3	4.80E-210	0.862415	0.668	0.201	9.59E-207	Chondrocytes/Fibroblasts	Chondro/Fibro
MID12	0	0.861024	0.729	0.195	0	Chondrocytes/Fibroblasts	Chondro/Fibro
TCF42	9.00E-298	0.859284	0.833	0.322	1.80E-294	Chondrocytes/Fibroblasts	Chondro/Fibro
SLC8A11	5.73E-126	0.858962	0.647	0.233	1.15E-122	Chondrocytes/Fibroblasts	Chondro/Fibro
FAM114A11	0	0.85858	0.726	0.182	0	Chondrocytes/Fibroblasts	Chondro/Fibro
FERMT22	2.94E-103	0.849076	0.625	0.223	5.88E-100	Chondrocytes/Fibroblasts	Chondro/Fibro
AC119674.21	0	0.848196	0.721	0.195	0	Chondrocytes/Fibroblasts	Chondro/Fibro
C2CD21	0	0.845952	0.799	0.301	0	Chondrocytes/Fibroblasts	Chondro/Fibro
HDAC91	3.21E-31	0.840073	0.572	0.271	6.42E-28	Chondrocytes/Fibroblasts	Chondro/Fibro
DPYSL31	2.85E-29	0.839244	0.51	0.155	5.71E-26	Chondrocytes/Fibroblasts	Chondro/Fibro
ARHGAP321	9.10E-192	0.836433	0.731	0.294	1.82E-188	Chondrocytes/Fibroblasts	Chondro/Fibro
ABHD17C	0	0.825089	0.691	0.163	0	Chondrocytes/Fibroblasts	Chondro/Fibro
FMNL22	1.65E-40	0.821488	0.582	0.269	3.30E-37	Chondrocytes/Fibroblasts	Chondro/Fibro
SVIL1	1.67E-83	0.819178	0.76	0.507	3.34E-80	Chondrocytes/Fibroblasts	Chondro/Fibro
MAP3K13	1.47E-158	0.81401	0.659	0.231	2.95E-155	Chondrocytes/Fibroblasts	Chondro/Fibro
MAP3K202	0	0.810076	0.814	0.272	0	Chondrocytes/Fibroblasts	Chondro/Fibro
FAM126A	3.53E-122	0.803048	0.686	0.316	7.06E-119	Chondrocytes/Fibroblasts	Chondro/Fibro
TJP1	5.76E-101	0.802506	0.62	0.223	1.15E-97	Chondrocytes/Fibroblasts	Chondro/Fibro
DYNC2LI1	2.94E-301	0.795241	0.709	0.214	5.87E-298	Chondrocytes/Fibroblasts	Chondro/Fibro
PLCXD3	5.26E-47	0.789909	0.507	0.132	1.05E-43	Chondrocytes/Fibroblasts	Chondro/Fibro
KIAA12171	1.24E-78	0.782888	0.629	0.268	2.48E-75	Chondrocytes/Fibroblasts	Chondro/Fibro
VEGFA	3.76E-269	0.779302	0.682	0.214	7.52E-266	Chondrocytes/Fibroblasts	Chondro/Fibro
GUCY1A2	0	0.773534	0.696	0.176	0	Chondrocytes/Fibroblasts	Chondro/Fibro
ADAMTS17	2.53E-21	0.772492	0.544	0.261	5.06E-18	Chondrocytes/Fibroblasts	Chondro/Fibro
PDGFRB	0	0.769328	0.699	0.14	0	Chondrocytes/Fibroblasts	Chondro/Fibro
ABCB11	0	0.766784	0.726	0.092	0	Chondrocytes/Fibroblasts	Chondro/Fibro
ADGRL3	0	0.765703	0.685	0.166	0	Chondrocytes/Fibroblasts	Chondro/Fibro
DAPK21	1.31E-290	0.765655	0.714	0.221	2.62E-287	Chondrocytes/Fibroblasts	Chondro/Fibro
LDLR	7.55E-31	0.764171	0.505	0.172	1.51E-27	Chondrocytes/Fibroblasts	Chondro/Fibro
NHS1	2.92E-190	0.760769	0.674	0.226	5.84E-187	Chondrocytes/Fibroblasts	Chondro/Fibro
PPP1R12B1	3.37E-96	0.752979	0.75	0.493	6.75E-93	Chondrocytes/Fibroblasts	Chondro/Fibro
SMOC2	1.02E-262	0.75157	0.615	0.109	2.04E-259	Chondrocytes/Fibroblasts	Chondro/Fibro
CRYBG31	2.08E-54	0.747569	0.605	0.259	4.16E-51	Chondrocytes/Fibroblasts	Chondro/Fibro
ANTXR11	8.72E-147	0.745734	0.624	0.182	1.74E-143	Chondrocytes/Fibroblasts	Chondro/Fibro
NKAIN2	4.84E-70	0.739858	0.523	0.144	9.68E-67	Chondrocytes/Fibroblasts	Chondro/Fibro
LAMC12	4.13E-195	0.738243	0.71	0.243	8.26E-192	Chondrocytes/Fibroblasts	Chondro/Fibro
RCAN2	1.60E-192	0.735504	0.618	0.167	3.19E-189	Chondrocytes/Fibroblasts	Chondro/Fibro
SEMA3A1	4.88E-36	0.727751	0.554	0.208	9.77E-33	Chondrocytes/Fibroblasts	Chondro/Fibro
FAM155A	1.55E-28	0.724957	0.503	0.157	3.10E-25	Chondrocytes/Fibroblasts	Chondro/Fibro
COL6A21	1.03E-106	0.72296	0.615	0.216	2.06E-103	Chondrocytes/Fibroblasts	Chondro/Fibro
MCC	0	0.721019	0.822	0.299	0	Chondrocytes/Fibroblasts	Chondro/Fibro
TBC1D91	1.94E-301	0.715817	0.746	0.227	3.89E-298	Chondrocytes/Fibroblasts	Chondro/Fibro
STK32B1	1.51E-83	0.712322	0.548	0.167	3.02E-80	Chondrocytes/Fibroblasts	Chondro/Fibro
PLPP31	0	0.710484	0.761	0.199	0	Chondrocytes/Fibroblasts	Chondro/Fibro
VGLL31	1.42E-183	0.710126	0.568	0.093	2.83E-180	Chondrocytes/Fibroblasts	Chondro/Fibro
ARHGAP62	7.25E-215	0.709195	0.666	0.189	1.45E-211	Chondrocytes/Fibroblasts	Chondro/Fibro
EXT12	2.22E-131	0.707041	0.771	0.498	4.45E-128	Chondrocytes/Fibroblasts	Chondro/Fibro
TNFAIP22	1.03E-192	0.697905	0.648	0.187	2.06E-189	Chondrocytes/Fibroblasts	Chondro/Fibro
CXCL13	0	0.697507	0.713	0.186	0	Chondrocytes/Fibroblasts	Chondro/Fibro
SERPINE2	2.86E-173	0.694601	0.577	0.136	5.72E-170	Chondrocytes/Fibroblasts	Chondro/Fibro
DYNC2H11	3.95E-256	0.689406	0.77	0.287	7.90E-253	Chondrocytes/Fibroblasts	Chondro/Fibro
ME31	2.95E-174	0.689238	0.642	0.206	5.90E-171	Chondrocytes/Fibroblasts	Chondro/Fibro
PAWR	1.95E-79	0.687699	0.568	0.186	3.90E-76	Chondrocytes/Fibroblasts	Chondro/Fibro
IL33	5.39E-153	0.687249	0.588	0.13	1.08E-149	Chondrocytes/Fibroblasts	Chondro/Fibro
DZIP1	3.19E-47	0.685511	0.506	0.108	6.38E-44	Chondrocytes/Fibroblasts	Chondro/Fibro
TUSC3	8.88E-52	0.67905	0.523	0.152	1.78E-48	Chondrocytes/Fibroblasts	Chondro/Fibro
COL4A21	1.14E-93	0.675794	0.627	0.228	2.28E-90	Chondrocytes/Fibroblasts	Chondro/Fibro
LMO4	3.15E-58	0.675464	0.602	0.265	6.31E-55	Chondrocytes/Fibroblasts	Chondro/Fibro
ZNF462	7.79E-220	0.672165	0.659	0.175	1.56E-216	Chondrocytes/Fibroblasts	Chondro/Fibro
WDFY33	1.13E-255	0.65833	0.784	0.273	2.25E-252	Chondrocytes/Fibroblasts	Chondro/Fibro
EHBP12	2.05E-131	0.656065	0.872	0.555	4.10E-128	Chondrocytes/Fibroblasts	Chondro/Fibro
GTDC11	9.31E-47	0.652809	0.684	0.441	1.86E-43	Chondrocytes/Fibroblasts	Chondro/Fibro
TDRP	3.33E-67	0.651776	0.537	0.148	6.66E-64	Chondrocytes/Fibroblasts	Chondro/Fibro
AMOTL11	2.67E-204	0.649282	0.648	0.185	5.34E-201	Chondrocytes/Fibroblasts	Chondro/Fibro
EGFR2	1.58E-116	0.648426	0.638	0.202	3.17E-113	Chondrocytes/Fibroblasts	Chondro/Fibro
PBX12	3.23E-109	0.646808	0.695	0.299	6.46E-106	Chondrocytes/Fibroblasts	Chondro/Fibro
SPATS2L2	0	0.645747	0.816	0.254	0	Chondrocytes/Fibroblasts	Chondro/Fibro
PDZRN32	8.25E-186	0.642286	0.661	0.192	1.65E-182	Chondrocytes/Fibroblasts	Chondro/Fibro
GUCY1B3	0	0.641565	0.727	0.133	0	Chondrocytes/Fibroblasts	Chondro/Fibro
NEGR11	1.56E-280	0.641501	0.716	0.188	3.13E-277	Chondrocytes/Fibroblasts	Chondro/Fibro
SGCE1	0	0.634966	0.779	0.243	0	Chondrocytes/Fibroblasts	Chondro/Fibro
DLC12	4.51E-166	0.632151	0.754	0.289	9.01E-163	Chondrocytes/Fibroblasts	Chondro/Fibro
P3H2	2.25E-56	0.631283	0.519	0.15	4.49E-53	Chondrocytes/Fibroblasts	Chondro/Fibro
SPRED11	3.23E-220	0.624831	0.708	0.215	6.47E-217	Chondrocytes/Fibroblasts	Chondro/Fibro
CRIM11	5.01E-14	0.620593	0.529	0.267	1.00E-10	Chondrocytes/Fibroblasts	Chondro/Fibro
LIMA12	3.97E-53	0.618124	0.651	0.365	7.93E-50	Chondrocytes/Fibroblasts	Chondro/Fibro
TNFSF13B1	6.43E-84	0.616329	0.639	0.28	1.29E-80	Chondrocytes/Fibroblasts	Chondro/Fibro
EPS83	8.29E-104	0.616154	0.633	0.244	1.66E-100	Chondrocytes/Fibroblasts	Chondro/Fibro
CADPS21	4.85E-70	0.613573	0.597	0.226	9.69E-67	Chondrocytes/Fibroblasts	Chondro/Fibro
FBXL71	3.76E-301	0.613569	0.781	0.255	7.51E-298	Chondrocytes/Fibroblasts	Chondro/Fibro
ETS2	0	0.612594	0.701	0.209	0	Chondrocytes/Fibroblasts	Chondro/Fibro
SNCAIP	0	0.611455	0.708	0.141	0	Chondrocytes/Fibroblasts	Chondro/Fibro
SOBP1	3.94E-305	0.61006	0.694	0.172	7.87E-302	Chondrocytes/Fibroblasts	Chondro/Fibro
PLA2G4A	1.27E-103	0.609432	0.598	0.196	2.54E-100	Chondrocytes/Fibroblasts	Chondro/Fibro
COL12A11	7.30E-163	0.604391	0.597	0.166	1.46E-159	Chondrocytes/Fibroblasts	Chondro/Fibro
ZNF385B	7.08E-259	0.603348	0.645	0.158	1.42E-255	Chondrocytes/Fibroblasts	Chondro/Fibro
PKP2	2.97E-135	0.602738	0.564	0.117	5.94E-132	Chondrocytes/Fibroblasts	Chondro/Fibro
FRMD61	8.63E-149	0.601957	0.608	0.168	1.73E-145	Chondrocytes/Fibroblasts	Chondro/Fibro
ARNT2	1.18E-200	0.598362	0.588	0.116	2.36E-197	Chondrocytes/Fibroblasts	Chondro/Fibro
WLS1	0	0.597756	0.708	0.175	0	Chondrocytes/Fibroblasts	Chondro/Fibro
LRRK1	3.35E-41	0.594458	0.538	0.183	6.70E-38	Chondrocytes/Fibroblasts	Chondro/Fibro
NECTIN31	0	0.594337	0.768	0.244	0	Chondrocytes/Fibroblasts	Chondro/Fibro
WWTR1	1.04E-170	0.59428	0.69	0.236	2.07E-167	Chondrocytes/Fibroblasts	Chondro/Fibro
KIF13A1	2.64E-158	0.591853	0.733	0.292	5.28E-155	Chondrocytes/Fibroblasts	Chondro/Fibro
AKAP122	3.63E-34	0.587458	0.545	0.211	7.27E-31	Chondrocytes/Fibroblasts	Chondro/Fibro
SPSB12	1.23E-118	0.587408	0.622	0.227	2.45E-115	Chondrocytes/Fibroblasts	Chondro/Fibro
TFPI1	3.88E-49	0.58692	0.562	0.188	7.76E-46	Chondrocytes/Fibroblasts	Chondro/Fibro
NFKBIZ	4.93E-133	0.580242	0.777	0.409	9.86E-130	Chondrocytes/Fibroblasts	Chondro/Fibro
PGM5	0	0.577345	0.801	0.243	0	Chondrocytes/Fibroblasts	Chondro/Fibro
ARSJ	1.89E-168	0.576468	0.57	0.108	3.77E-165	Chondrocytes/Fibroblasts	Chondro/Fibro
HIVEP1	1.57E-30	0.57638	0.724	0.548	3.15E-27	Chondrocytes/Fibroblasts	Chondro/Fibro
FOXO32	2.35E-52	0.573649	0.728	0.462	4.70E-49	Chondrocytes/Fibroblasts	Chondro/Fibro
ARHGAP29	1.11E-10	0.571618	0.516	0.222	2.23E-07	Chondrocytes/Fibroblasts	Chondro/Fibro
ATP11C	7.15E-24	0.567765	0.657	0.443	1.43E-20	Chondrocytes/Fibroblasts	Chondro/Fibro
SDC22	5.16E-151	0.567709	0.633	0.206	1.03E-147	Chondrocytes/Fibroblasts	Chondro/Fibro
NAV32	3.79E-114	0.567153	0.669	0.239	7.58E-111	Chondrocytes/Fibroblasts	Chondro/Fibro
CDON1	0	0.564993	0.767	0.184	0	Chondrocytes/Fibroblasts	Chondro/Fibro
PLS31	3.91E-121	0.559071	0.607	0.19	7.83E-118	Chondrocytes/Fibroblasts	Chondro/Fibro
TNFAIP3	3.10E-64	0.555087	0.756	0.477	6.19E-61	Chondrocytes/Fibroblasts	Chondro/Fibro
NPL1	1.34E-119	0.554707	0.591	0.17	2.68E-116	Chondrocytes/Fibroblasts	Chondro/Fibro
SSBP21	1.23E-69	0.550444	0.901	0.658	2.46E-66	Chondrocytes/Fibroblasts	Chondro/Fibro
TCF7L22	5.71E-62	0.545361	0.668	0.342	1.14E-58	Chondrocytes/Fibroblasts	Chondro/Fibro
RAPH1	1.36E-46	0.541075	0.587	0.254	2.72E-43	Chondrocytes/Fibroblasts	Chondro/Fibro
GRIA3	2.70E-84	0.537285	0.532	0.141	5.40E-81	Chondrocytes/Fibroblasts	Chondro/Fibro
COL1A21	0	0.537284	0.784	0.245	0	Chondrocytes/Fibroblasts	Chondro/Fibro
UBE2E22	1.85E-86	0.536862	0.762	0.421	3.70E-83	Chondrocytes/Fibroblasts	Chondro/Fibro
POGLUT1	3.75E-72	0.536576	0.658	0.334	7.49E-69	Chondrocytes/Fibroblasts	Chondro/Fibro
HEG11	1.04E-52	0.534683	0.618	0.303	2.09E-49	Chondrocytes/Fibroblasts	Chondro/Fibro
COL3A11	0	0.53405	0.837	0.27	0	Chondrocytes/Fibroblasts	Chondro/Fibro
EFNA52	1.28E-62	0.531581	0.589	0.202	2.56E-59	Chondrocytes/Fibroblasts	Chondro/Fibro
PTCH2	1.06E-107	0.529132	0.585	0.194	2.11E-104	Chondrocytes/Fibroblasts	Chondro/Fibro
OSBPL6	0	0.527969	0.708	0.132	0	Chondrocytes/Fibroblasts	Chondro/Fibro
EPB41L33	0	0.526208	0.761	0.212	0	Chondrocytes/Fibroblasts	Chondro/Fibro
CHPT12	2.28E-109	0.525928	0.715	0.341	4.56E-106	Chondrocytes/Fibroblasts	Chondro/Fibro
COL18A1	1.30E-94	0.522992	0.583	0.207	2.61E-91	Chondrocytes/Fibroblasts	Chondro/Fibro
GATA6	2.55E-244	0.522326	0.63	0.165	5.10E-241	Chondrocytes/Fibroblasts	Chondro/Fibro
HIPK31	1.34E-81	0.517061	0.847	0.54	2.68E-78	Chondrocytes/Fibroblasts	Chondro/Fibro
STRIP2	0	0.515327	0.633	0.1	0	Chondrocytes/Fibroblasts	Chondro/Fibro
CYR611	3.48E-50	0.513992	0.517	0.164	6.96E-47	Chondrocytes/Fibroblasts	Chondro/Fibro
RUFY32	2.82E-13	0.513903	0.61	0.41	5.65E-10	Chondrocytes/Fibroblasts	Chondro/Fibro
ADAMTS121	7.13E-257	0.510168	0.689	0.181	1.43E-253	Chondrocytes/Fibroblasts	Chondro/Fibro
ADAMTS3	3.59E-280	0.508761	0.656	0.191	7.17E-277	Chondrocytes/Fibroblasts	Chondro/Fibro
ERRFI11	1.02E-165	0.508651	0.613	0.18	2.03E-162	Chondrocytes/Fibroblasts	Chondro/Fibro
NECTIN21	8.26E-51	0.507035	0.527	0.166	1.65E-47	Chondrocytes/Fibroblasts	Chondro/Fibro
ST72	7.53E-117	0.505638	0.698	0.302	1.51E-113	Chondrocytes/Fibroblasts	Chondro/Fibro
HELLS	1.65E-243	0.504636	0.743	0.297	3.30E-240	Chondrocytes/Fibroblasts	Chondro/Fibro
TTLL71	0	0.504015	0.767	0.234	0	Chondrocytes/Fibroblasts	Chondro/Fibro
RFTN1	7.15E-23	0.502217	0.728	0.644	1.43E-19	Chondrocytes/Fibroblasts	Chondro/Fibro
PKHD1L1	0	3.03445	0.794	0.179	0	Endothelial cells_2	EC2
FLRT22	0	2.803789	0.915	0.182	0	Endothelial cells_2	EC2
NRG31	1.98E-271	2.702731	0.733	0.167	3.96E-268	Endothelial cells_2	EC2
LDB22	0	2.594993	0.927	0.208	0	Endothelial cells_2	EC2
PDE1A	1.13E-270	2.490224	0.728	0.166	2.27E-267	Endothelial cells_2	EC2
TFPI3	0	2.316586	0.868	0.191	0	Endothelial cells_2	EC2
ST6GALNAC31	0	2.268103	0.905	0.353	0	Endothelial cells_2	EC2
PPFIBP12	0	2.218865	0.875	0.252	0	Endothelial cells_2	EC2
CDH131	9.70E-198	2.18086	0.666	0.166	1.94E-194	Endothelial cells_2	EC2
STOX21	0	2.144124	0.871	0.214	0	Endothelial cells_2	EC2
MMRN1	1.53E-262	2.1315	0.703	0.225	3.06E-259	Endothelial cells_2	EC2
SEMA3D	0	2.10573	0.814	0.148	0	Endothelial cells_2	EC2
THSD41	0	2.088586	0.784	0.209	0	Endothelial cells_2	EC2
NXN1	0	2.008666	0.871	0.193	0	Endothelial cells_2	EC2
PTPRE2	0	1.930703	0.887	0.346	0	Endothelial cells_2	EC2
GPM6A1	0	1.930638	0.716	0.126	0	Endothelial cells_2	EC2
FBXL73	0	1.918018	0.882	0.267	0	Endothelial cells_2	EC2
ZNF5212	0	1.901697	0.903	0.252	0	Endothelial cells_2	EC2
PROX1	2.04E-271	1.892222	0.662	0.109	4.08E-268	Endothelial cells_2	EC2
FOXP22	0	1.892182	0.89	0.236	0	Endothelial cells_2	EC2
PPP1R9A	0	1.837693	0.785	0.17	0	Endothelial cells_2	EC2
CNTNAP3B1	0	1.828155	0.783	0.153	0	Endothelial cells_2	EC2
PLSCR43	0	1.814001	0.854	0.247	0	Endothelial cells_2	EC2
RHOJ1	0	1.813297	0.802	0.148	0	Endothelial cells_2	EC2
MAGI12	0	1.805453	0.939	0.306	0	Endothelial cells_2	EC2
PGM52	6.06E-199	1.796731	0.716	0.26	1.21E-195	Endothelial cells_2	EC2
ERG1	0	1.748105	0.826	0.17	0	Endothelial cells_2	EC2
VWF1	0	1.738233	0.786	0.176	0	Endothelial cells_2	EC2
SMAD11	0	1.73727	0.803	0.196	0	Endothelial cells_2	EC2
EFEMP11	1.03E-138	1.725397	0.642	0.257	2.07E-135	Endothelial cells_2	EC2
GUCY1A31	7.90E-156	1.705144	0.597	0.17	1.58E-152	Endothelial cells_2	EC2
SNTG21	4.52E-249	1.687106	0.724	0.211	9.04E-246	Endothelial cells_2	EC2
SNCAIP1	6.38E-221	1.675625	0.644	0.157	1.28E-217	Endothelial cells_2	EC2
SEMA3A2	1.04E-258	1.67318	0.753	0.213	2.08E-255	Endothelial cells_2	EC2
NTN1	1.45E-273	1.671291	0.696	0.16	2.91E-270	Endothelial cells_2	EC2
STXBP61	0	1.667845	0.758	0.196	0	Endothelial cells_2	EC2
KALRN2	3.26E-226	1.646556	0.764	0.255	6.52E-223	Endothelial cells_2	EC2
TLL11	0	1.625271	0.733	0.134	0	Endothelial cells_2	EC2
ARHGAP292	1.71E-249	1.603651	0.752	0.224	3.41E-246	Endothelial cells_2	EC2
RAI142	2.58E-275	1.595594	0.722	0.177	5.17E-272	Endothelial cells_2	EC2
SEMA6A1	0	1.571833	0.76	0.246	0	Endothelial cells_2	EC2
ITGA92	9.21E-259	1.560706	0.739	0.169	1.84E-255	Endothelial cells_2	EC2
COLEC122	1.37E-271	1.552224	0.745	0.177	2.74E-268	Endothelial cells_2	EC2
DYNC1I1	1.20E-230	1.524643	0.661	0.174	2.39E-227	Endothelial cells_2	EC2
RASSF9	1.76E-251	1.521769	0.637	0.124	3.53E-248	Endothelial cells_2	EC2
LRMDA4	0	1.515743	0.926	0.367	0	Endothelial cells_2	EC2
CNKSR31	2.99E-300	1.496866	0.69	0.151	5.98E-297	Endothelial cells_2	EC2
IGFBP73	5.01E-216	1.48533	0.717	0.202	1.00E-212	Endothelial cells_2	EC2
PTPN142	2.99E-277	1.473302	0.783	0.248	5.97E-274	Endothelial cells_2	EC2
PTPRK2	3.58E-223	1.466829	0.791	0.308	7.15E-220	Endothelial cells_2	EC2
EGFL71	2.27E-199	1.45665	0.675	0.17	4.53E-196	Endothelial cells_2	EC2
WWTR12	2.03E-175	1.453885	0.711	0.248	4.06E-172	Endothelial cells_2	EC2
GALNT181	2.67E-269	1.444546	0.662	0.151	5.34E-266	Endothelial cells_2	EC2
EFNB21	1.42E-262	1.439018	0.667	0.17	2.85E-259	Endothelial cells_2	EC2
RAPGEF41	7.53E-158	1.437265	0.656	0.215	1.51E-154	Endothelial cells_2	EC2
ANO21	0	1.416759	0.741	0.142	0	Endothelial cells_2	EC2
CD9	6.29E-197	1.369822	0.638	0.23	1.26E-193	Endothelial cells_2	EC2
TEK1	1.26E-171	1.363396	0.621	0.168	2.52E-168	Endothelial cells_2	EC2
STON22	7.61E-141	1.344316	0.595	0.187	1.52E-137	Endothelial cells_2	EC2
BMP61	8.00E-172	1.33192	0.547	0.171	1.60E-168	Endothelial cells_2	EC2
LIFR3	1.25E-177	1.3264	0.671	0.204	2.51E-174	Endothelial cells_2	EC2
RAPGEF52	1.21E-263	1.32189	0.76	0.269	2.42E-260	Endothelial cells_2	EC2
RUNX1T14	1.93E-253	1.320404	0.789	0.238	3.85E-250	Endothelial cells_2	EC2
DLGAP2	1.01E-118	1.319684	0.56	0.166	2.02E-115	Endothelial cells_2	EC2
IL332	2.87E-109	1.311087	0.531	0.144	5.74E-106	Endothelial cells_2	EC2
APP2	1.13E-182	1.310072	0.804	0.455	2.27E-179	Endothelial cells_2	EC2
FAT42	1.30E-212	1.302961	0.678	0.206	2.60E-209	Endothelial cells_2	EC2
FAM189A2	0	1.28867	0.673	0.157	0	Endothelial cells_2	EC2
RALGAPA21	4.49E-154	1.287732	0.835	0.659	8.98E-151	Endothelial cells_2	EC2
HIF3A1	8.61E-168	1.283826	0.625	0.167	1.72E-164	Endothelial cells_2	EC2
EPB41L4A2	3.26E-192	1.240417	0.724	0.253	6.52E-189	Endothelial cells_2	EC2
CD362	7.92E-255	1.236672	0.832	0.26	1.58E-251	Endothelial cells_2	EC2
PHLDB22	3.88E-200	1.231863	0.766	0.303	7.77E-197	Endothelial cells_2	EC2
EXOC61	2.03E-127	1.213778	0.763	0.485	4.05E-124	Endothelial cells_2	EC2
PDE7B1	8.54E-85	1.203141	0.597	0.282	1.71E-81	Endothelial cells_2	EC2
P3H21	2.16E-99	1.191256	0.527	0.16	4.31E-96	Endothelial cells_2	EC2
GNA142	2.59E-108	1.190648	0.555	0.164	5.17E-105	Endothelial cells_2	EC2
RASAL22	2.10E-129	1.189819	0.684	0.324	4.20E-126	Endothelial cells_2	EC2
ALDH1A21	1.84E-190	1.188651	0.626	0.204	3.69E-187	Endothelial cells_2	EC2
MEIS23	2.58E-219	1.18692	0.718	0.22	5.15E-216	Endothelial cells_2	EC2
HMCN12	5.49E-260	1.183433	0.693	0.18	1.10E-256	Endothelial cells_2	EC2
NFIB4	3.61E-262	1.172096	0.871	0.303	7.22E-259	Endothelial cells_2	EC2
L3MBTL4	2.02E-252	1.156637	0.759	0.223	4.04E-249	Endothelial cells_2	EC2
PLXDC23	5.81E-219	1.147829	0.805	0.299	1.16E-215	Endothelial cells_2	EC2
CRIM13	1.36E-179	1.141411	0.759	0.269	2.73E-176	Endothelial cells_2	EC2
NTS	8.69E-214	1.139571	0.533	0.18	1.74E-210	Endothelial cells_2	EC2
VAV31	6.42E-173	1.128732	0.77	0.366	1.28E-169	Endothelial cells_2	EC2
AFDN1	2.08E-191	1.123793	0.732	0.294	4.15E-188	Endothelial cells_2	EC2
PDLIM12	8.93E-148	1.120788	0.598	0.187	1.79E-144	Endothelial cells_2	EC2
MRC11	5.03E-148	1.118689	0.595	0.17	1.01E-144	Endothelial cells_2	EC2
ADGRL23	2.30E-108	1.118504	0.606	0.233	4.60E-105	Endothelial cells_2	EC2
LAMC14	6.27E-60	1.101543	0.588	0.259	1.25E-56	Endothelial cells_2	EC2
PTPRM3	2.16E-217	1.095205	0.879	0.454	4.31E-214	Endothelial cells_2	EC2
PLA2G4A1	2.07E-175	1.094669	0.623	0.206	4.14E-172	Endothelial cells_2	EC2
SHANK31	4.46E-236	1.092685	0.672	0.226	8.92E-233	Endothelial cells_2	EC2
TMOD11	1.02E-269	1.091858	0.687	0.192	2.05E-266	Endothelial cells_2	EC2
PLXNA21	7.87E-150	1.090437	0.591	0.154	1.57E-146	Endothelial cells_2	EC2
TCF45	1.31E-229	1.073843	0.852	0.335	2.62E-226	Endothelial cells_2	EC2
FRMD62	8.49E-132	1.073194	0.56	0.181	1.70E-128	Endothelial cells_2	EC2
CAV12	7.29E-155	1.062289	0.624	0.228	1.46E-151	Endothelial cells_2	EC2
ART4	2.54E-180	1.060512	0.55	0.098	5.08E-177	Endothelial cells_2	EC2
PDGFC2	6.28E-65	1.044951	0.575	0.241	1.26E-61	Endothelial cells_2	EC2
MDFIC1	1.91E-78	1.031827	0.802	0.675	3.83E-75	Endothelial cells_2	EC2
WARS1	3.32E-184	1.02912	0.653	0.232	6.63E-181	Endothelial cells_2	EC2
PECAM11	9.18E-181	1.020019	0.755	0.319	1.84E-177	Endothelial cells_2	EC2
MET1	4.39E-145	1.017953	0.558	0.162	8.78E-142	Endothelial cells_2	EC2
OSBPL61	3.95E-157	1.015996	0.566	0.151	7.90E-154	Endothelial cells_2	EC2
AFAP1L11	7.97E-132	1.014422	0.564	0.214	1.59E-128	Endothelial cells_2	EC2
CDH111	1.19E-236	1.01162	0.646	0.159	2.39E-233	Endothelial cells_2	EC2
PIK3C2G	5.48E-157	1.008925	0.545	0.19	1.10E-153	Endothelial cells_2	EC2
ST51	2.06E-224	0.984036	0.654	0.179	4.13E-221	Endothelial cells_2	EC2
RASGRP31	2.96E-130	0.979393	0.581	0.229	5.92E-127	Endothelial cells_2	EC2
TLE11	2.86E-155	0.965719	0.624	0.213	5.73E-152	Endothelial cells_2	EC2
TJP12	7.06E-124	0.959273	0.636	0.233	1.41E-120	Endothelial cells_2	EC2
DPYSL33	6.78E-118	0.948747	0.555	0.164	1.36E-114	Endothelial cells_2	EC2
CDC42BPA3	7.70E-136	0.94271	0.705	0.275	1.54E-132	Endothelial cells_2	EC2
KDR	3.96E-225	0.93919	0.547	0.115	7.92E-222	Endothelial cells_2	EC2
FZD61	4.18E-106	0.93368	0.616	0.282	8.35E-103	Endothelial cells_2	EC2
DKK3	4.43E-179	0.922435	0.569	0.185	8.87E-176	Endothelial cells_2	EC2
CCSER13	1.17E-41	0.919823	0.568	0.318	2.34E-38	Endothelial cells_2	EC2
PODXL1	9.37E-252	0.918951	0.624	0.159	1.87E-248	Endothelial cells_2	EC2
MSRB32	8.80E-163	0.913698	0.659	0.214	1.76E-159	Endothelial cells_2	EC2
PLPP12	1.21E-66	0.903745	0.649	0.356	2.41E-63	Endothelial cells_2	EC2
GRB101	3.54E-80	0.902079	0.594	0.288	7.08E-77	Endothelial cells_2	EC2
EMCN1	7.48E-272	0.891674	0.668	0.156	1.50E-268	Endothelial cells_2	EC2
CLDN5	3.59E-260	0.891382	0.57	0.128	7.17E-257	Endothelial cells_2	EC2
BMP2K3	3.88E-151	0.888476	0.8	0.388	7.76E-148	Endothelial cells_2	EC2
YBX32	2.79E-63	0.88779	0.56	0.287	5.58E-60	Endothelial cells_2	EC2
FGD52	2.00E-108	0.884548	0.572	0.21	4.01E-105	Endothelial cells_2	EC2
UACA2	1.47E-133	0.87372	0.662	0.269	2.94E-130	Endothelial cells_2	EC2
SLC22A231	1.48E-79	0.870807	0.613	0.298	2.96E-76	Endothelial cells_2	EC2
RASSF81	2.20E-201	0.870154	0.618	0.179	4.40E-198	Endothelial cells_2	EC2
F8	1.64E-138	0.869695	0.548	0.184	3.27E-135	Endothelial cells_2	EC2
GAB12	3.84E-126	0.867045	0.658	0.249	7.67E-123	Endothelial cells_2	EC2
FMNL23	5.52E-169	0.863743	0.724	0.274	1.10E-165	Endothelial cells_2	EC2
SPTBN13	1.31E-99	0.858962	0.837	0.68	2.63E-96	Endothelial cells_2	EC2
RNF152	1.23E-218	0.85607	0.567	0.141	2.47E-215	Endothelial cells_2	EC2
SH3D193	7.91E-154	0.854898	0.78	0.349	1.58E-150	Endothelial cells_2	EC2
PLA2R11	2.30E-159	0.850113	0.613	0.196	4.60E-156	Endothelial cells_2	EC2
LHFPL63	9.51E-144	0.848652	0.735	0.295	1.90E-140	Endothelial cells_2	EC2
KIF26B1	1.78E-156	0.842053	0.58	0.174	3.55E-153	Endothelial cells_2	EC2
ADGRF51	3.39E-117	0.841605	0.514	0.138	6.77E-114	Endothelial cells_2	EC2
FAM171B	5.72E-131	0.841017	0.514	0.181	1.14E-127	Endothelial cells_2	EC2
C6orf141	4.10E-197	0.835708	0.53	0.096	8.20E-194	Endothelial cells_2	EC2
PLD14	9.54E-78	0.834541	0.607	0.252	1.91E-74	Endothelial cells_2	EC2
KIAA12173	3.61E-125	0.834318	0.668	0.277	7.22E-122	Endothelial cells_2	EC2
TIMP32	1.23E-126	0.833624	0.635	0.258	2.46E-123	Endothelial cells_2	EC2
CADPS23	3.02E-80	0.833596	0.581	0.236	6.05E-77	Endothelial cells_2	EC2
C1orf213	2.12E-87	0.833522	0.599	0.3	4.23E-84	Endothelial cells_2	EC2
ELN2	4.70E-183	0.831128	0.629	0.193	9.41E-180	Endothelial cells_2	EC2
DOCK43	7.46E-184	0.830163	0.783	0.277	1.49E-180	Endothelial cells_2	EC2
FNIP23	9.88E-103	0.828275	0.659	0.324	1.98E-99	Endothelial cells_2	EC2
CD591	5.19E-153	0.826003	0.653	0.28	1.04E-149	Endothelial cells_2	EC2
SASH13	4.71E-158	0.821008	0.684	0.23	9.41E-155	Endothelial cells_2	EC2
PLEKHG13	1.90E-90	0.819455	0.631	0.295	3.79E-87	Endothelial cells_2	EC2
TMTC12	1.55E-78	0.805465	0.582	0.243	3.09E-75	Endothelial cells_2	EC2
PTPN3	1.04E-160	0.802097	0.599	0.188	2.09E-157	Endothelial cells_2	EC2
SMAD91	8.33E-193	0.799396	0.568	0.144	1.67E-189	Endothelial cells_2	EC2
HECW2	2.43E-116	0.783113	0.537	0.221	4.86E-113	Endothelial cells_2	EC2
UGP21	7.84E-47	0.782295	0.677	0.498	1.57E-43	Endothelial cells_2	EC2
NPAS32	2.30E-64	0.781003	0.548	0.24	4.60E-61	Endothelial cells_2	EC2
ANXA21	5.70E-84	0.778671	0.671	0.364	1.14E-80	Endothelial cells_2	EC2
WDFY35	1.15E-141	0.772132	0.726	0.288	2.30E-138	Endothelial cells_2	EC2
FLNB2	3.01E-63	0.770132	0.616	0.322	6.02E-60	Endothelial cells_2	EC2
ADAMTS91	4.92E-79	0.768927	0.505	0.164	9.84E-76	Endothelial cells_2	EC2
PCCA1	1.86E-88	0.768144	0.778	0.507	3.72E-85	Endothelial cells_2	EC2
ARHGAP261	1.57E-60	0.766312	0.767	0.576	3.14E-57	Endothelial cells_2	EC2
PDE4D2	6.31E-77	0.765678	0.834	0.617	1.26E-73	Endothelial cells_2	EC2
IL71	1.80E-63	0.762424	0.531	0.263	3.60E-60	Endothelial cells_2	EC2
ITGB4	1.04E-242	0.757731	0.563	0.093	2.09E-239	Endothelial cells_2	EC2
TGM2	7.68E-180	0.757237	0.518	0.161	1.54E-176	Endothelial cells_2	EC2
SULF12	1.81E-134	0.753701	0.554	0.193	3.63E-131	Endothelial cells_2	EC2
TEAD12	3.49E-103	0.752369	0.691	0.275	6.97E-100	Endothelial cells_2	EC2
MVB12B1	5.97E-111	0.741598	0.706	0.374	1.19E-107	Endothelial cells_2	EC2
LAMB1	1.38E-103	0.735981	0.539	0.192	2.76E-100	Endothelial cells_2	EC2
CALCRL2	2.77E-128	0.735904	0.65	0.242	5.55E-125	Endothelial cells_2	EC2
CACNA2D13	3.77E-117	0.732937	0.636	0.222	7.54E-114	Endothelial cells_2	EC2
YAP12	8.45E-100	0.72949	0.632	0.243	1.69E-96	Endothelial cells_2	EC2
TGFA1	1.42E-204	0.728892	0.569	0.16	2.84E-201	Endothelial cells_2	EC2
PRELID21	1.32E-55	0.714475	0.507	0.249	2.64E-52	Endothelial cells_2	EC2
HSPG22	7.68E-102	0.711962	0.624	0.253	1.54E-98	Endothelial cells_2	EC2
ARHGAP311	1.15E-103	0.711621	0.733	0.395	2.29E-100	Endothelial cells_2	EC2
PALM1	3.08E-149	0.703407	0.585	0.216	6.15E-146	Endothelial cells_2	EC2
MCC2	9.38E-75	0.697115	0.617	0.318	1.88E-71	Endothelial cells_2	EC2
YES1	1.12E-43	0.694949	0.612	0.413	2.25E-40	Endothelial cells_2	EC2
TIE11	2.60E-144	0.677688	0.505	0.114	5.19E-141	Endothelial cells_2	EC2
DAAM12	7.76E-46	0.670171	0.6	0.327	1.55E-42	Endothelial cells_2	EC2
SWAP702	3.61E-54	0.658601	0.542	0.25	7.22E-51	Endothelial cells_2	EC2
MACROD22	2.74E-41	0.657922	0.516	0.265	5.47E-38	Endothelial cells_2	EC2
DSP	1.94E-302	0.654268	0.561	0.108	3.88E-299	Endothelial cells_2	EC2
CFI	6.51E-170	0.654247	0.53	0.145	1.30E-166	Endothelial cells_2	EC2
SVIL2	1.35E-37	0.652625	0.684	0.515	2.70E-34	Endothelial cells_2	EC2
FAM198B1	1.35E-122	0.65214	0.538	0.212	2.70E-119	Endothelial cells_2	EC2
LAMA42	8.09E-117	0.651792	0.717	0.279	1.62E-113	Endothelial cells_2	EC2
PDLIM3	3.28E-201	0.643753	0.579	0.157	6.56E-198	Endothelial cells_2	EC2
CHKA2	2.02E-84	0.638362	0.548	0.232	4.05E-81	Endothelial cells_2	EC2
CTNNAL11	1.27E-174	0.632961	0.61	0.216	2.55E-171	Endothelial cells_2	EC2
QKI2	2.65E-59	0.629069	0.742	0.546	5.30E-56	Endothelial cells_2	EC2
KIF13A3	2.60E-111	0.628739	0.706	0.304	5.19E-108	Endothelial cells_2	EC2
STOM1	1.12E-66	0.628655	0.635	0.364	2.24E-63	Endothelial cells_2	EC2
NR2F22	3.69E-135	0.624454	0.56	0.205	7.39E-132	Endothelial cells_2	EC2
LRRC11	1.73E-143	0.621357	0.591	0.228	3.46E-140	Endothelial cells_2	EC2
PREX22	8.14E-111	0.617166	0.58	0.204	1.63E-107	Endothelial cells_2	EC2
CALD13	6.92E-83	0.615707	0.652	0.285	1.38E-79	Endothelial cells_2	EC2
MEF2C3	3.04E-94	0.614091	0.661	0.288	6.09E-91	Endothelial cells_2	EC2
NECTIN32	2.32E-72	0.611619	0.553	0.263	4.63E-69	Endothelial cells_2	EC2
MAGI23	6.84E-108	0.60655	0.699	0.318	1.37E-104	Endothelial cells_2	EC2
CREB51	8.92E-95	0.604308	0.573	0.226	1.78E-91	Endothelial cells_2	EC2
SERPINB9	1.80E-57	0.601933	0.594	0.363	3.59E-54	Endothelial cells_2	EC2
THRB2	7.58E-51	0.599064	0.542	0.243	1.52E-47	Endothelial cells_2	EC2
ICA11	7.44E-37	0.59716	0.519	0.27	1.49E-33	Endothelial cells_2	EC2
CHN12	7.63E-77	0.594457	0.551	0.257	1.53E-73	Endothelial cells_2	EC2
TDRP1	1.21E-199	0.592876	0.564	0.157	2.43E-196	Endothelial cells_2	EC2
PRSS231	5.56E-87	0.591746	0.547	0.235	1.11E-83	Endothelial cells_2	EC2
ABI3BP2	1.82E-127	0.591285	0.6	0.206	3.64E-124	Endothelial cells_2	EC2
ENG1	5.98E-65	0.582881	0.517	0.242	1.20E-61	Endothelial cells_2	EC2
ATP8B11	3.36E-67	0.579358	0.647	0.369	6.73E-64	Endothelial cells_2	EC2
ALDH3A2	5.72E-74	0.576666	0.582	0.325	1.14E-70	Endothelial cells_2	EC2
PLCB42	9.01E-130	0.57626	0.556	0.173	1.80E-126	Endothelial cells_2	EC2
RBMS34	5.51E-72	0.575051	0.624	0.283	1.10E-68	Endothelial cells_2	EC2
PKP41	1.26E-80	0.572862	0.659	0.353	2.52E-77	Endothelial cells_2	EC2
MID13	1.96E-89	0.569082	0.544	0.214	3.91E-86	Endothelial cells_2	EC2
FCHO23	5.43E-56	0.564312	0.55	0.251	1.09E-52	Endothelial cells_2	EC2
THBS4	2.97E-79	0.564218	0.539	0.281	5.94E-76	Endothelial cells_2	EC2
ZNF4382	1.46E-38	0.555469	0.589	0.374	2.92E-35	Endothelial cells_2	EC2
SGCE2	5.81E-61	0.554102	0.506	0.264	1.16E-57	Endothelial cells_2	EC2
DLG23	2.56E-31	0.553403	0.631	0.431	5.13E-28	Endothelial cells_2	EC2
WDR49	2.07E-132	0.55079	0.505	0.184	4.14E-129	Endothelial cells_2	EC2
COL4A22	1.24E-150	0.547217	0.692	0.238	2.48E-147	Endothelial cells_2	EC2
TM4SF11	8.65E-131	0.532562	0.506	0.185	1.73E-127	Endothelial cells_2	EC2
CCDC1411	4.18E-39	0.527095	0.609	0.411	8.36E-36	Endothelial cells_2	EC2
MTUS12	1.46E-86	0.523825	0.57	0.259	2.93E-83	Endothelial cells_2	EC2
RANBP171	7.12E-112	0.515929	0.52	0.196	1.42E-108	Endothelial cells_2	EC2
MARK12	4.43E-70	0.506321	0.521	0.229	8.87E-67	Endothelial cells_2	EC2
FAM155A1	0	3.039744	0.792	0.151	0	Endothelial cells_1	EC1
ANO2	0	2.576693	0.909	0.128	0	Endothelial cells_1	EC1
EMCN	0	2.566365	0.862	0.142	0	Endothelial cells_1	EC1
VWF	0	2.56437	0.922	0.163	0	Endothelial cells_1	EC1
LDB21	0	2.529742	0.969	0.197	0	Endothelial cells_1	EC1
MCTP11	0	2.511117	0.88	0.221	0	Endothelial cells_1	EC1
TMTC11	0	2.470114	0.869	0.228	0	Endothelial cells_1	EC1
PTPRB	0	2.464808	0.875	0.163	0	Endothelial cells_1	EC1
PLCB41	0	2.398613	0.855	0.157	0	Endothelial cells_1	EC1
MECOM1	0	2.330576	0.947	0.586	0	Endothelial cells_1	EC1
PREX21	0	2.222373	0.86	0.189	0	Endothelial cells_1	EC1
ADGRL4	0	2.222048	0.752	0.121	0	Endothelial cells_1	EC1
PKP4	0	2.176749	0.849	0.342	0	Endothelial cells_1	EC1
TLL1	4.49E-305	2.140849	0.642	0.129	8.98E-302	Endothelial cells_1	EC1
CYYR1	0	2.131164	0.771	0.111	0	Endothelial cells_1	EC1
SPARCL1	0	2.085184	0.782	0.214	0	Endothelial cells_1	EC1
MYRIP	0	2.04482	0.758	0.193	0	Endothelial cells_1	EC1
PTPRM2	0	2.044646	0.964	0.445	0	Endothelial cells_1	EC1
CRIM12	0	2.016967	0.859	0.259	0	Endothelial cells_1	EC1
CNTNAP3B	0	2.011177	0.852	0.142	0	Endothelial cells_1	EC1
ADAMTS9	1.39E-194	1.986351	0.593	0.156	2.79E-191	Endothelial cells_1	EC1
KIAA12172	0	1.922816	0.796	0.267	0	Endothelial cells_1	EC1
ERG	0	1.90837	0.786	0.163	0	Endothelial cells_1	EC1
MAGI11	0	1.900353	0.942	0.297	0	Endothelial cells_1	EC1
LIFR2	0	1.861109	0.775	0.194	0	Endothelial cells_1	EC1
TCF43	0	1.855276	0.92	0.326	0	Endothelial cells_1	EC1
PALMD1	0	1.85077	0.871	0.19	0	Endothelial cells_1	EC1
EGFL7	0	1.850663	0.801	0.159	0	Endothelial cells_1	EC1
CDH13	0	1.847373	0.717	0.157	0	Endothelial cells_1	EC1
EPAS1	0	1.8355	0.811	0.2	0	Endothelial cells_1	EC1
ZNF385D1	6.30E-100	1.803471	0.554	0.206	1.26E-96	Endothelial cells_1	EC1
MKL2	0	1.802407	0.843	0.455	0	Endothelial cells_1	EC1
CD361	8.06E-170	1.791024	0.654	0.259	1.61E-166	Endothelial cells_1	EC1
FLT1	0	1.788222	0.739	0.175	0	Endothelial cells_1	EC1
MEOX21	0	1.785495	0.792	0.184	0	Endothelial cells_1	EC1
CADPS22	0	1.719215	0.82	0.223	0	Endothelial cells_1	EC1
TEK	0	1.716795	0.796	0.156	0	Endothelial cells_1	EC1
RASAL21	0	1.71673	0.824	0.314	0	Endothelial cells_1	EC1
DACH1	5.67E-160	1.710425	0.595	0.195	1.13E-156	Endothelial cells_1	EC1
ST6GALNAC3	0	1.695559	0.842	0.348	0	Endothelial cells_1	EC1
CCSER11	0	1.693259	0.775	0.307	0	Endothelial cells_1	EC1
SULF11	1.55E-135	1.692198	0.585	0.187	3.11E-132	Endothelial cells_1	EC1
THSD7A	0	1.667846	0.679	0.157	0	Endothelial cells_1	EC1
DNM3	2.90E-283	1.664977	0.73	0.288	5.80E-280	Endothelial cells_1	EC1
PECAM1	0	1.659876	0.839	0.31	0	Endothelial cells_1	EC1
STOX2	0	1.652999	0.783	0.209	0	Endothelial cells_1	EC1
PDE7B	1.31E-192	1.640386	0.674	0.275	2.62E-189	Endothelial cells_1	EC1
CXorf36	0	1.620557	0.667	0.089	0	Endothelial cells_1	EC1
DOCK42	0	1.609211	0.891	0.267	0	Endothelial cells_1	EC1
FABP41	3.71E-66	1.598087	0.53	0.263	7.41E-63	Endothelial cells_1	EC1
CALCRL1	0	1.578698	0.807	0.231	0	Endothelial cells_1	EC1
ZNF5211	0	1.567712	0.756	0.249	0	Endothelial cells_1	EC1
EPB41L4A1	0	1.561532	0.813	0.243	0	Endothelial cells_1	EC1
VEGFC1	0	1.557534	0.661	0.135	0	Endothelial cells_1	EC1
RALGAPA2	0	1.550571	0.902	0.654	0	Endothelial cells_1	EC1
FBXL72	0	1.519849	0.849	0.26	0	Endothelial cells_1	EC1
COL8A1	0	1.514593	0.671	0.171	0	Endothelial cells_1	EC1
JAM2	5.21E-229	1.509706	0.631	0.174	1.04E-225	Endothelial cells_1	EC1
SASH12	0	1.497288	0.826	0.219	0	Endothelial cells_1	EC1
KALRN1	7.40E-294	1.493382	0.733	0.25	1.48E-290	Endothelial cells_1	EC1
RUNX1T13	0	1.493269	0.783	0.231	0	Endothelial cells_1	EC1
RAPGEF4	0	1.492181	0.701	0.207	0	Endothelial cells_1	EC1
A2M	9.37E-232	1.488446	0.697	0.294	1.87E-228	Endothelial cells_1	EC1
PTPRG2	0	1.487063	0.856	0.319	0	Endothelial cells_1	EC1
UACA1	0	1.461655	0.758	0.261	0	Endothelial cells_1	EC1
HMCN11	0	1.455944	0.743	0.172	0	Endothelial cells_1	EC1
NUAK1	4.71E-226	1.455669	0.648	0.209	9.43E-223	Endothelial cells_1	EC1
MET	1.69E-287	1.454056	0.639	0.154	3.38E-284	Endothelial cells_1	EC1
FGD51	0	1.444236	0.707	0.2	0	Endothelial cells_1	EC1
BTNL9	0	1.430863	0.628	0.153	0	Endothelial cells_1	EC1
SHANK3	0	1.415776	0.724	0.218	0	Endothelial cells_1	EC1
BMP6	8.80E-226	1.413534	0.588	0.164	1.76E-222	Endothelial cells_1	EC1
CDC42BPA2	0	1.41218	0.8	0.266	0	Endothelial cells_1	EC1
PLPP11	2.16E-80	1.405204	0.641	0.352	4.33E-77	Endothelial cells_1	EC1
TJP11	0	1.404635	0.74	0.224	0	Endothelial cells_1	EC1
SNTG2	7.79E-98	1.397531	0.55	0.211	1.56E-94	Endothelial cells_1	EC1
PLXDC22	0	1.396658	0.847	0.291	0	Endothelial cells_1	EC1
PGM51	5.24E-186	1.393649	0.651	0.257	1.05E-182	Endothelial cells_1	EC1
ABLIM3	9.08E-227	1.387078	0.617	0.165	1.82E-223	Endothelial cells_1	EC1
WWTR11	8.38E-184	1.386427	0.672	0.243	1.68E-180	Endothelial cells_1	EC1
MSRB31	0	1.384987	0.756	0.205	0	Endothelial cells_1	EC1
AFDN	0	1.377292	0.782	0.286	0	Endothelial cells_1	EC1
CCDC85A	3.79E-189	1.377136	0.577	0.146	7.57E-186	Endothelial cells_1	EC1
SORBS2	0	1.370678	0.773	0.2	0	Endothelial cells_1	EC1
CLIC4	1.60E-291	1.364334	0.709	0.21	3.20E-288	Endothelial cells_1	EC1
APBB23	0	1.362668	0.851	0.273	0	Endothelial cells_1	EC1
NRG3	4.11E-289	1.360318	0.618	0.163	8.22E-286	Endothelial cells_1	EC1
NOSTRIN	5.58E-221	1.34795	0.584	0.124	1.12E-217	Endothelial cells_1	EC1
ARL15	1.29E-95	1.346689	0.846	0.765	2.58E-92	Endothelial cells_1	EC1
NRP13	0	1.342442	0.789	0.261	0	Endothelial cells_1	EC1
CHN11	0	1.341584	0.745	0.246	0	Endothelial cells_1	EC1
HSPG21	0	1.338215	0.805	0.241	0	Endothelial cells_1	EC1
LRMDA3	0	1.332319	0.928	0.36	0	Endothelial cells_1	EC1
FGD42	3.68E-291	1.323604	0.757	0.241	7.36E-288	Endothelial cells_1	EC1
LMCD1	2.45E-238	1.319126	0.632	0.194	4.91E-235	Endothelial cells_1	EC1
RAMP3	6.89E-240	1.316857	0.594	0.11	1.38E-236	Endothelial cells_1	EC1
RAPGEF51	0	1.312244	0.766	0.262	0	Endothelial cells_1	EC1
SEMA6A	7.98E-264	1.307712	0.67	0.242	1.60E-260	Endothelial cells_1	EC1
CAV11	0	1.297493	0.737	0.218	0	Endothelial cells_1	EC1
TACR1	1.21E-188	1.284855	0.584	0.195	2.42E-185	Endothelial cells_1	EC1
NFIB3	0	1.282128	0.89	0.295	0	Endothelial cells_1	EC1
TIMP31	1.32E-104	1.276474	0.59	0.255	2.64E-101	Endothelial cells_1	EC1
ARHGAP31	5.23E-250	1.271798	0.77	0.389	1.05E-246	Endothelial cells_1	EC1
ATP8B1	7.36E-172	1.269111	0.703	0.363	1.47E-168	Endothelial cells_1	EC1
GRB10	8.05E-206	1.267004	0.678	0.281	1.61E-202	Endothelial cells_1	EC1
SHROOM4	1.79E-257	1.265525	0.626	0.123	3.58E-254	Endothelial cells_1	EC1
HIF3A	3.01E-301	1.260336	0.672	0.16	6.03E-298	Endothelial cells_1	EC1
GPM6A	2.00E-199	1.259492	0.532	0.125	3.99E-196	Endothelial cells_1	EC1
NXN	0	1.258825	0.722	0.189	0	Endothelial cells_1	EC1
TMTC2	1.46E-172	1.254935	0.68	0.29	2.92E-169	Endothelial cells_1	EC1
PLCB13	7.79E-303	1.25381	0.853	0.441	1.56E-299	Endothelial cells_1	EC1
IL1R1	8.46E-145	1.241933	0.601	0.237	1.69E-141	Endothelial cells_1	EC1
FAT41	0	1.230657	0.703	0.199	0	Endothelial cells_1	EC1
IGFBP72	2.60E-252	1.226064	0.679	0.197	5.20E-249	Endothelial cells_1	EC1
PLSCR42	0	1.216955	0.79	0.241	0	Endothelial cells_1	EC1
MEF2C1	0	1.214773	0.788	0.278	0	Endothelial cells_1	EC1
RHOJ	5.26E-288	1.207581	0.648	0.145	1.05E-284	Endothelial cells_1	EC1
ARHGAP291	3.74E-211	1.202857	0.674	0.22	7.48E-208	Endothelial cells_1	EC1
LAMA31	3.61E-215	1.202218	0.621	0.145	7.23E-212	Endothelial cells_1	EC1
PTPN141	0	1.19404	0.798	0.24	0	Endothelial cells_1	EC1
GFOD1	1.57E-165	1.189316	0.629	0.245	3.15E-162	Endothelial cells_1	EC1
LYST	6.16E-226	1.184453	0.849	0.61	1.23E-222	Endothelial cells_1	EC1
PLEKHG11	1.04E-255	1.181311	0.751	0.286	2.07E-252	Endothelial cells_1	EC1
HEG12	3.98E-192	1.174898	0.695	0.304	7.95E-189	Endothelial cells_1	EC1
EXOC6	8.40E-179	1.170548	0.783	0.48	1.68E-175	Endothelial cells_1	EC1
FLNB1	1.82E-221	1.160638	0.736	0.314	3.64E-218	Endothelial cells_1	EC1
ARHGEF281	1.64E-193	1.142996	0.615	0.174	3.28E-190	Endothelial cells_1	EC1
APP1	2.51E-231	1.141805	0.809	0.451	5.01E-228	Endothelial cells_1	EC1
CD341	0	1.13716	0.677	0.219	0	Endothelial cells_1	EC1
SMAD1	2.88E-277	1.133508	0.663	0.194	5.77E-274	Endothelial cells_1	EC1
HIPK32	2.55E-172	1.123774	0.804	0.546	5.10E-169	Endothelial cells_1	EC1
LIMCH12	1.72E-189	1.109991	0.685	0.235	3.45E-186	Endothelial cells_1	EC1
CPXM21	1.24E-212	1.108907	0.594	0.161	2.48E-209	Endothelial cells_1	EC1
ADGRF5	0	1.104043	0.657	0.128	0	Endothelial cells_1	EC1
EMP12	2.11E-54	1.094565	0.517	0.226	4.22E-51	Endothelial cells_1	EC1
ENG	1.50E-150	1.094252	0.608	0.235	3.01E-147	Endothelial cells_1	EC1
KIF13A2	4.86E-284	1.089343	0.793	0.296	9.72E-281	Endothelial cells_1	EC1
CALD12	0	1.086774	0.807	0.274	0	Endothelial cells_1	EC1
IL331	1.91E-128	1.084175	0.554	0.138	3.82E-125	Endothelial cells_1	EC1
GULP11	8.40E-212	1.07888	0.659	0.203	1.68E-208	Endothelial cells_1	EC1
LRRC1	9.33E-144	1.078242	0.579	0.223	1.87E-140	Endothelial cells_1	EC1
FAM241A	1.92E-121	1.073265	0.651	0.352	3.85E-118	Endothelial cells_1	EC1
AL365273.2	2.02E-201	1.072872	0.662	0.277	4.04E-198	Endothelial cells_1	EC1
PPFIBP11	2.24E-281	1.072803	0.735	0.249	4.48E-278	Endothelial cells_1	EC1
FN11	3.06E-115	1.072019	0.561	0.211	6.12E-112	Endothelial cells_1	EC1
PLXNA2	0	1.066169	0.68	0.145	0	Endothelial cells_1	EC1
RAPGEF2	5.70E-137	1.064148	0.735	0.445	1.14E-133	Endothelial cells_1	EC1
ADGRL22	2.08E-249	1.058351	0.7	0.224	4.15E-246	Endothelial cells_1	EC1
FNIP22	9.35E-238	1.05426	0.741	0.316	1.87E-234	Endothelial cells_1	EC1
SEMA6D	7.67E-146	1.053066	0.56	0.19	1.53E-142	Endothelial cells_1	EC1
RAPGEF3	1.37E-117	1.042571	0.545	0.168	2.73E-114	Endothelial cells_1	EC1
PLS32	4.10E-233	1.042086	0.649	0.194	8.21E-230	Endothelial cells_1	EC1
ITGA91	4.85E-144	1.038956	0.584	0.167	9.71E-141	Endothelial cells_1	EC1
THSD4	4.57E-170	1.037934	0.605	0.208	9.13E-167	Endothelial cells_1	EC1
NAV33	9.74E-88	1.025317	0.576	0.249	1.95E-84	Endothelial cells_1	EC1
TFPI2	8.76E-206	1.025022	0.637	0.191	1.75E-202	Endothelial cells_1	EC1
ADAMTS61	3.05E-86	1.023926	0.551	0.243	6.10E-83	Endothelial cells_1	EC1
CDH5	1.56E-132	1.022626	0.544	0.166	3.12E-129	Endothelial cells_1	EC1
IFI44L	2.92E-211	1.015609	0.631	0.234	5.85E-208	Endothelial cells_1	EC1
RAPH11	1.21E-214	1.007034	0.697	0.255	2.42E-211	Endothelial cells_1	EC1
ADGRG6	0	1.005099	0.618	0.143	0	Endothelial cells_1	EC1
NTN4	9.45E-124	1.002127	0.538	0.147	1.89E-120	Endothelial cells_1	EC1
EFNB2	9.45E-232	0.992981	0.604	0.166	1.89E-228	Endothelial cells_1	EC1
ICA1	3.36E-184	0.986224	0.66	0.262	6.71E-181	Endothelial cells_1	EC1
YBX31	1.37E-143	0.983997	0.643	0.28	2.73E-140	Endothelial cells_1	EC1
ITGA1	3.98E-184	0.983766	0.641	0.219	7.96E-181	Endothelial cells_1	EC1
TM4SF1	0	0.972551	0.611	0.177	0	Endothelial cells_1	EC1
CNKSR3	2.90E-149	0.971242	0.533	0.15	5.81E-146	Endothelial cells_1	EC1
PBX13	3.42E-233	0.970737	0.779	0.301	6.85E-230	Endothelial cells_1	EC1
EXT13	1.45E-107	0.969483	0.786	0.501	2.89E-104	Endothelial cells_1	EC1
ENTPD11	2.80E-257	0.966777	0.74	0.287	5.59E-254	Endothelial cells_1	EC1
FAM198B	0	0.963315	0.669	0.203	0	Endothelial cells_1	EC1
FNBP1L	2.00E-114	0.960847	0.573	0.224	4.00E-111	Endothelial cells_1	EC1
PTPRE1	1.55E-118	0.950706	0.663	0.347	3.10E-115	Endothelial cells_1	EC1
AGMO	6.28E-123	0.943292	0.537	0.14	1.26E-119	Endothelial cells_1	EC1
GNB41	8.40E-239	0.938708	0.651	0.206	1.68E-235	Endothelial cells_1	EC1
PODXL	0	0.938562	0.682	0.151	0	Endothelial cells_1	EC1
PTGIS1	7.61E-119	0.933838	0.548	0.192	1.52E-115	Endothelial cells_1	EC1
CLEC1A	5.11E-219	0.925731	0.559	0.134	1.02E-215	Endothelial cells_1	EC1
GNA141	1.37E-91	0.925068	0.527	0.16	2.75E-88	Endothelial cells_1	EC1
MAP2	1.61E-223	0.923627	0.59	0.124	3.21E-220	Endothelial cells_1	EC1
RAI141	9.61E-156	0.917703	0.594	0.175	1.92E-152	Endothelial cells_1	EC1
MTUS11	8.05E-123	0.916335	0.611	0.253	1.61E-119	Endothelial cells_1	EC1
ETS21	9.43E-219	0.90858	0.624	0.219	1.89E-215	Endothelial cells_1	EC1
GAB11	2.45E-113	0.904161	0.619	0.245	4.90E-110	Endothelial cells_1	EC1
PCSK51	1.38E-12	0.895548	0.591	0.434	2.77E-09	Endothelial cells_1	EC1
MYCT1	7.58E-221	0.894762	0.559	0.117	1.52E-217	Endothelial cells_1	EC1
TUSC31	1.15E-173	0.889281	0.568	0.156	2.30E-170	Endothelial cells_1	EC1
ELN1	2.08E-190	0.885653	0.611	0.188	4.17E-187	Endothelial cells_1	EC1
GIPC2	2.35E-200	0.874741	0.594	0.182	4.69E-197	Endothelial cells_1	EC1
SPTBN12	3.31E-185	0.87364	0.87	0.677	6.63E-182	Endothelial cells_1	EC1
CC2D2B	6.70E-99	0.869865	0.535	0.235	1.34E-95	Endothelial cells_1	EC1
KCNT22	6.46E-143	0.86877	0.551	0.179	1.29E-139	Endothelial cells_1	EC1
STK38L1	5.57E-15	0.864755	0.541	0.375	1.11E-11	Endothelial cells_1	EC1
GALNT18	2.49E-132	0.861813	0.531	0.149	4.98E-129	Endothelial cells_1	EC1
TPD52L1	3.44E-224	0.855764	0.585	0.163	6.88E-221	Endothelial cells_1	EC1
PCDH17	0	0.848288	0.582	0.122	0	Endothelial cells_1	EC1
PDLIM11	5.97E-73	0.847398	0.517	0.185	1.19E-69	Endothelial cells_1	EC1
ADIRF1	9.69E-158	0.838874	0.614	0.262	1.94E-154	Endothelial cells_1	EC1
PTPRK1	2.42E-124	0.838852	0.67	0.306	4.84E-121	Endothelial cells_1	EC1
BNC23	2.05E-132	0.837665	0.65	0.258	4.09E-129	Endothelial cells_1	EC1
PDE10A2	6.80E-123	0.833576	0.541	0.172	1.36E-119	Endothelial cells_1	EC1
EPS84	3.04E-168	0.828861	0.661	0.249	6.09E-165	Endothelial cells_1	EC1
CD59	4.40E-102	0.827826	0.586	0.278	8.80E-99	Endothelial cells_1	EC1
ANXA3	0	0.825543	0.593	0.124	0	Endothelial cells_1	EC1
SWAP70	2.53E-163	0.818776	0.663	0.242	5.07E-160	Endothelial cells_1	EC1
CFH2	1.19E-64	0.814406	0.538	0.252	2.39E-61	Endothelial cells_1	EC1
COBLL11	1.66E-117	0.814351	0.619	0.225	3.31E-114	Endothelial cells_1	EC1
FRY	3.77E-169	0.802574	0.678	0.321	7.54E-166	Endothelial cells_1	EC1
DAAM11	1.34E-70	0.798737	0.615	0.323	2.68E-67	Endothelial cells_1	EC1
RASIP1	6.74E-143	0.793718	0.512	0.109	1.35E-139	Endothelial cells_1	EC1
TCF7L12	1.90E-137	0.791619	0.633	0.225	3.80E-134	Endothelial cells_1	EC1
LTBP12	1.94E-143	0.791518	0.577	0.189	3.87E-140	Endothelial cells_1	EC1
GUCY1A3	0	0.78806	0.644	0.162	0	Endothelial cells_1	EC1
ARHGEF15	1.26E-240	0.782716	0.56	0.118	2.52E-237	Endothelial cells_1	EC1
C1orf212	1.60E-167	0.780325	0.678	0.293	3.19E-164	Endothelial cells_1	EC1
WARS	7.40E-110	0.773895	0.562	0.23	1.48E-106	Endothelial cells_1	EC1
FZD6	1.83E-164	0.773332	0.626	0.277	3.67E-161	Endothelial cells_1	EC1
SH3D192	2.37E-221	0.769191	0.79	0.343	4.74E-218	Endothelial cells_1	EC1
IGFBP41	3.34E-98	0.768226	0.559	0.242	6.67E-95	Endothelial cells_1	EC1
TGFBR32	1.99E-41	0.761041	0.639	0.467	3.98E-38	Endothelial cells_1	EC1
GALNT15	1.01E-156	0.758183	0.527	0.13	2.03E-153	Endothelial cells_1	EC1
ALDH1A2	2.40E-110	0.75402	0.535	0.202	4.79E-107	Endothelial cells_1	EC1
CTNNAL1	6.20E-104	0.747412	0.542	0.214	1.24E-100	Endothelial cells_1	EC1
NEBL	2.38E-154	0.744568	0.55	0.179	4.76E-151	Endothelial cells_1	EC1
DPYSL32	1.08E-86	0.734311	0.525	0.16	2.17E-83	Endothelial cells_1	EC1
PDZD21	2.24E-58	0.726964	0.578	0.296	4.48E-55	Endothelial cells_1	EC1
SMAD9	1.24E-166	0.726451	0.545	0.139	2.47E-163	Endothelial cells_1	EC1
PRELID2	2.93E-167	0.726234	0.631	0.241	5.86E-164	Endothelial cells_1	EC1
RFTN21	9.43E-105	0.719936	0.528	0.188	1.89E-101	Endothelial cells_1	EC1
CAVIN11	0	0.711723	0.673	0.213	0	Endothelial cells_1	EC1
CPE1	2.29E-177	0.696884	0.582	0.194	4.57E-174	Endothelial cells_1	EC1
CD1091	1.05E-152	0.695618	0.613	0.287	2.09E-149	Endothelial cells_1	EC1
ZNF608	7.90E-208	0.691466	0.596	0.172	1.58E-204	Endothelial cells_1	EC1
STOM	1.11E-78	0.686287	0.626	0.361	2.23E-75	Endothelial cells_1	EC1
ZNF4621	1.62E-180	0.683196	0.593	0.184	3.23E-177	Endothelial cells_1	EC1
RBMS33	5.38E-170	0.680167	0.721	0.275	1.08E-166	Endothelial cells_1	EC1
JCAD	1.59E-248	0.678368	0.561	0.094	3.18E-245	Endothelial cells_1	EC1
FCHO22	1.24E-88	0.675826	0.598	0.246	2.47E-85	Endothelial cells_1	EC1
TSPAN2	1.01E-134	0.673843	0.533	0.18	2.01E-131	Endothelial cells_1	EC1
EBF32	8.20E-115	0.669831	0.571	0.177	1.64E-111	Endothelial cells_1	EC1
EEPD12	1.24E-40	0.669759	0.516	0.243	2.47E-37	Endothelial cells_1	EC1
RARB1	4.86E-286	0.667049	0.628	0.169	9.73E-283	Endothelial cells_1	EC1
LAMC13	8.22E-101	0.666347	0.62	0.253	1.64E-97	Endothelial cells_1	EC1
CRYBG32	6.88E-97	0.662281	0.61	0.263	1.38E-93	Endothelial cells_1	EC1
MYO61	4.27E-69	0.662101	0.563	0.237	8.53E-66	Endothelial cells_1	EC1
MEIS22	4.29E-104	0.658535	0.568	0.219	8.59E-101	Endothelial cells_1	EC1
STARD133	1.65E-166	0.658293	0.68	0.256	3.30E-163	Endothelial cells_1	EC1
TIE1	0	0.65822	0.621	0.105	0	Endothelial cells_1	EC1
OSMR2	2.31E-140	0.650501	0.6	0.212	4.63E-137	Endothelial cells_1	EC1
ENAH1	2.35E-71	0.645869	0.531	0.194	4.71E-68	Endothelial cells_1	EC1
CCDC178	4.63E-163	0.644532	0.512	0.13	9.27E-160	Endothelial cells_1	EC1
EPHA4	2.94E-60	0.641457	0.64	0.399	5.88E-57	Endothelial cells_1	EC1
FAR2	1.98E-152	0.635156	0.668	0.314	3.97E-149	Endothelial cells_1	EC1
AQP1	0	0.625047	0.579	0.132	0	Endothelial cells_1	EC1
FBN11	1.25E-243	0.621752	0.752	0.29	2.49E-240	Endothelial cells_1	EC1
HDAC92	1.15E-21	0.620583	0.505	0.278	2.30E-18	Endothelial cells_1	EC1
NR2F21	3.25E-86	0.613068	0.514	0.202	6.51E-83	Endothelial cells_1	EC1
WDFY34	3.43E-103	0.611836	0.665	0.285	6.85E-100	Endothelial cells_1	EC1
RNF144B1	9.92E-161	0.603191	0.605	0.224	1.98E-157	Endothelial cells_1	EC1
FILIP11	6.35E-53	0.60308	0.521	0.239	1.27E-49	Endothelial cells_1	EC1
IGF2	5.71E-186	0.600729	0.505	0.193	1.14E-182	Endothelial cells_1	EC1
CACHD11	5.00E-108	0.593116	0.624	0.292	1.00E-104	Endothelial cells_1	EC1
NOTCH4	0	0.592629	0.554	0.075	0	Endothelial cells_1	EC1
SPECC1	1.36E-50	0.589983	0.555	0.276	2.72E-47	Endothelial cells_1	EC1
FRMD4B1	2.82E-168	0.587036	0.699	0.278	5.64E-165	Endothelial cells_1	EC1
CHSY11	9.31E-43	0.585897	0.539	0.283	1.86E-39	Endothelial cells_1	EC1
FABP5	1.26E-220	0.584717	0.611	0.258	2.51E-217	Endothelial cells_1	EC1
KCTD12	5.03E-211	0.581293	0.574	0.188	1.01E-207	Endothelial cells_1	EC1
GNG11	6.78E-189	0.573797	0.57	0.213	1.36E-185	Endothelial cells_1	EC1
AFAP1L1	1.11E-256	0.572414	0.611	0.207	2.22E-253	Endothelial cells_1	EC1
JAG11	2.08E-169	0.566299	0.587	0.199	4.16E-166	Endothelial cells_1	EC1
PALLD2	4.21E-83	0.554014	0.592	0.265	8.41E-80	Endothelial cells_1	EC1
GATA61	8.16E-99	0.553882	0.506	0.176	1.63E-95	Endothelial cells_1	EC1
SSBP22	7.66E-32	0.553335	0.769	0.667	1.53E-28	Endothelial cells_1	EC1
FZD4	1.43E-84	0.552892	0.505	0.172	2.87E-81	Endothelial cells_1	EC1
MAGI22	7.56E-67	0.550014	0.627	0.316	1.51E-63	Endothelial cells_1	EC1
FBXL2	1.94E-89	0.547911	0.524	0.212	3.88E-86	Endothelial cells_1	EC1
MCC1	5.68E-88	0.545157	0.647	0.313	1.14E-84	Endothelial cells_1	EC1
DSTN1	1.94E-41	0.543993	0.583	0.357	3.89E-38	Endothelial cells_1	EC1
TEAD11	2.03E-88	0.536433	0.644	0.272	4.07E-85	Endothelial cells_1	EC1
IFITM3	1.25E-267	0.533756	0.621	0.222	2.49E-264	Endothelial cells_1	EC1
WNT2B	1.26E-215	0.528598	0.582	0.187	2.53E-212	Endothelial cells_1	EC1
BCAM	3.06E-258	0.527849	0.563	0.138	6.12E-255	Endothelial cells_1	EC1
PDE4D	1.14E-79	0.526632	0.801	0.615	2.29E-76	Endothelial cells_1	EC1
MGP1	1.20E-185	0.52587	0.599	0.257	2.39E-182	Endothelial cells_1	EC1
BEND7	2.34E-102	0.523388	0.525	0.201	4.68E-99	Endothelial cells_1	EC1
LIMA13	1.01E-102	0.517581	0.717	0.367	2.01E-99	Endothelial cells_1	EC1
PRICKLE22	4.59E-75	0.513522	0.538	0.184	9.19E-72	Endothelial cells_1	EC1
TMOD1	1.57E-174	0.51141	0.569	0.19	3.13E-171	Endothelial cells_1	EC1
ZC3H12C	1.99E-115	0.506726	0.55	0.206	3.98E-112	Endothelial cells_1	EC1
SPARC1	6.36E-177	0.505045	0.616	0.247	1.27E-173	Endothelial cells_1	EC1
GPC5	3.28E-274	3.019431	0.931	0.159	6.56E-271	Dendritic cells	DC
LAMP3	0	2.583344	0.947	0.171	0	Dendritic cells	DC
IL151	6.05E-282	2.498873	0.959	0.241	1.21E-278	Dendritic cells	DC
CD832	6.95E-282	2.48188	0.954	0.229	1.39E-278	Dendritic cells	DC
WNT5B	1.17E-265	2.429396	0.949	0.254	2.34E-262	Dendritic cells	DC
BIRC3	6.86E-221	2.401962	0.972	0.578	1.37E-217	Dendritic cells	DC
L3MBTL41	4.23E-263	2.377057	0.954	0.227	8.46E-260	Dendritic cells	DC
FLT3	2.08E-296	2.368386	0.937	0.15	4.15E-293	Dendritic cells	DC
ABCC4	3.08E-235	2.222514	0.952	0.356	6.16E-232	Dendritic cells	DC
SLC22A232	2.16E-248	2.163781	0.959	0.298	4.32E-245	Dendritic cells	DC
FAM49A2	5.19E-271	2.155051	0.959	0.213	1.04E-267	Dendritic cells	DC
EPSTI11	5.92E-195	2.128062	0.937	0.406	1.18E-191	Dendritic cells	DC
ARHGAP221	6.79E-259	2.119879	0.909	0.156	1.36E-255	Dendritic cells	DC
DLGAP21	9.19E-202	2.100095	0.845	0.168	1.84E-198	Dendritic cells	DC
CERS6	9.19E-230	2.09306	0.982	0.546	1.84E-226	Dendritic cells	DC
PLXNC1	2.00E-246	2.09113	0.954	0.291	4.01E-243	Dendritic cells	DC
ARHGAP104	7.03E-227	2.074537	0.959	0.364	1.41E-223	Dendritic cells	DC
ST3GAL61	4.96E-234	2.071536	0.904	0.193	9.92E-231	Dendritic cells	DC
UVRAG1	7.21E-236	2.06252	0.995	0.626	1.44E-232	Dendritic cells	DC
MOB1B	2.05E-215	2.058872	0.931	0.309	4.09E-212	Dendritic cells	DC
KDM2B	8.07E-240	2.053603	0.987	0.434	1.61E-236	Dendritic cells	DC
ENOX13	8.03E-238	2.051937	0.934	0.236	1.61E-234	Dendritic cells	DC
BMP2K4	2.33E-225	2.04289	0.967	0.391	4.66E-222	Dendritic cells	DC
SAMSN1	9.72E-203	2.029646	0.967	0.557	1.94E-199	Dendritic cells	DC
IDO1	3.62E-267	2.014085	0.822	0.127	7.23E-264	Dendritic cells	DC
SLCO5A11	9.57E-219	1.999816	0.982	0.572	1.91E-215	Dendritic cells	DC
DAPP11	1.61E-244	1.999034	0.964	0.348	3.22E-241	Dendritic cells	DC
RASSF41	3.78E-227	1.99696	0.911	0.185	7.56E-224	Dendritic cells	DC
TMCC3	2.07E-272	1.979674	0.926	0.169	4.15E-269	Dendritic cells	DC
ACSM3	7.68E-163	1.976551	0.792	0.229	1.54E-159	Dendritic cells	DC
TBC1D93	2.47E-244	1.967686	0.947	0.245	4.93E-241	Dendritic cells	DC
ANKRD33B	2.40E-259	1.95302	0.924	0.204	4.79E-256	Dendritic cells	DC
MARCKS1	1.20E-279	1.940295	0.939	0.226	2.40E-276	Dendritic cells	DC
BASP12	7.12E-211	1.928214	0.873	0.215	1.42E-207	Dendritic cells	DC
TBC1D81	2.64E-218	1.907229	0.939	0.271	5.27E-215	Dendritic cells	DC
KYNU2	3.51E-236	1.867687	0.881	0.143	7.01E-233	Dendritic cells	DC
LRRK11	7.99E-191	1.867393	0.863	0.193	1.60E-187	Dendritic cells	DC
LIMCH13	5.30E-174	1.842214	0.86	0.244	1.06E-170	Dendritic cells	DC
GRK32	7.15E-222	1.82985	0.962	0.326	1.43E-218	Dendritic cells	DC
IDO2	1.10E-234	1.822884	0.807	0.13	2.19E-231	Dendritic cells	DC
RNF144B2	1.92E-273	1.820953	0.949	0.23	3.85E-270	Dendritic cells	DC
P2RY141	9.50E-238	1.818461	0.843	0.15	1.90E-234	Dendritic cells	DC
FAM129A1	3.63E-179	1.808665	0.944	0.425	7.25E-176	Dendritic cells	DC
CSF2RA1	2.90E-207	1.788498	0.843	0.165	5.81E-204	Dendritic cells	DC
VOPP11	3.51E-212	1.780127	0.985	0.655	7.02E-209	Dendritic cells	DC
KIF2A	8.63E-171	1.775909	0.972	0.678	1.73E-167	Dendritic cells	DC
ADAM122	8.86E-230	1.77061	0.909	0.219	1.77E-226	Dendritic cells	DC
TNFAIP23	4.61E-204	1.708123	0.886	0.202	9.22E-201	Dendritic cells	DC
NAV11	2.92E-220	1.697463	0.952	0.257	5.83E-217	Dendritic cells	DC
FMNL24	1.81E-211	1.690055	0.954	0.277	3.62E-208	Dendritic cells	DC
GPR157	1.21E-234	1.678062	0.883	0.235	2.43E-231	Dendritic cells	DC
HLA-DPB12	6.98E-175	1.655309	0.883	0.344	1.40E-171	Dendritic cells	DC
RAB8B	1.17E-192	1.633255	0.987	0.602	2.33E-189	Dendritic cells	DC
HLA-DRB52	5.38E-246	1.620157	0.926	0.315	1.08E-242	Dendritic cells	DC
CCDC88A1	5.96E-186	1.599613	0.919	0.329	1.19E-182	Dendritic cells	DC
NRP21	4.44E-271	1.588606	0.924	0.172	8.88E-268	Dendritic cells	DC
NDE1	2.07E-167	1.579194	0.947	0.455	4.13E-164	Dendritic cells	DC
FSCN1	3.07E-276	1.568169	0.85	0.187	6.14E-273	Dendritic cells	DC
KIF26B2	6.96E-96	1.567876	0.662	0.178	1.39E-92	Dendritic cells	DC
ALCAM2	6.94E-143	1.559351	0.84	0.328	1.39E-139	Dendritic cells	DC
ETV3	1.90E-260	1.556825	0.942	0.275	3.80E-257	Dendritic cells	DC
SLC41A2	2.92E-233	1.544489	0.896	0.195	5.84E-230	Dendritic cells	DC
MGLL2	1.60E-184	1.531434	0.843	0.196	3.20E-181	Dendritic cells	DC
CCL22	1.95E-107	1.528216	0.541	0.162	3.89E-104	Dendritic cells	DC
MARCKSL1	9.76E-220	1.516186	0.822	0.254	1.95E-216	Dendritic cells	DC
ID2	1.85E-160	1.505321	0.855	0.317	3.71E-157	Dendritic cells	DC
PSD33	2.00E-183	1.489099	0.921	0.279	4.00E-180	Dendritic cells	DC
PELI11	8.46E-175	1.483809	0.972	0.474	1.69E-171	Dendritic cells	DC
ANTXR21	1.20E-172	1.455403	0.977	0.535	2.41E-169	Dendritic cells	DC
JADE3	2.33E-254	1.437885	0.888	0.176	4.66E-251	Dendritic cells	DC
CLIC2	2.82E-214	1.43212	0.868	0.202	5.64E-211	Dendritic cells	DC
POGLUT11	1.59E-148	1.428493	0.86	0.345	3.18E-145	Dendritic cells	DC
GRSF1	1.08E-154	1.423011	0.883	0.38	2.17E-151	Dendritic cells	DC
RGS11	7.25E-220	1.419919	0.924	0.356	1.45E-216	Dendritic cells	DC
PTPN11	8.60E-152	1.403426	0.931	0.519	1.72E-148	Dendritic cells	DC
MAP3K14	1.57E-125	1.389059	0.909	0.44	3.13E-122	Dendritic cells	DC
TNFSF13B2	4.43E-173	1.385356	0.878	0.291	8.86E-170	Dendritic cells	DC
NABP11	7.48E-128	1.368204	0.937	0.498	1.50E-124	Dendritic cells	DC
TRAF1	4.79E-98	1.354133	0.898	0.539	9.57E-95	Dendritic cells	DC
ZNF366	7.51E-152	1.350331	0.741	0.151	1.50E-148	Dendritic cells	DC
ST3GAL5	4.61E-181	1.349037	0.934	0.362	9.21E-178	Dendritic cells	DC
FGD43	4.02E-157	1.338254	0.881	0.253	8.04E-154	Dendritic cells	DC
ST8SIA41	1.27E-100	1.326932	0.916	0.599	2.55E-97	Dendritic cells	DC
SWAP703	1.37E-145	1.318588	0.848	0.25	2.74E-142	Dendritic cells	DC
HLA-DQA11	6.75E-215	1.316799	0.843	0.228	1.35E-211	Dendritic cells	DC
TXN	2.69E-166	1.312596	0.794	0.29	5.38E-163	Dendritic cells	DC
TMEM150C1	2.04E-103	1.303039	0.708	0.202	4.08E-100	Dendritic cells	DC
HIVEP11	9.70E-132	1.296895	0.944	0.553	1.94E-128	Dendritic cells	DC
CCL19	6.88E-231	1.293161	0.744	0.134	1.38E-227	Dendritic cells	DC
PDCD1LG2	2.13E-262	1.290429	0.881	0.168	4.26E-259	Dendritic cells	DC
RAB301	3.01E-166	1.288465	0.942	0.405	6.01E-163	Dendritic cells	DC
RUFY33	1.98E-127	1.281878	0.901	0.415	3.96E-124	Dendritic cells	DC
RFTN11	6.86E-138	1.281158	0.967	0.645	1.37E-134	Dendritic cells	DC
SINHCAF	2.70E-132	1.277443	0.883	0.451	5.40E-129	Dendritic cells	DC
HLA-DRB12	2.33E-220	1.259078	0.911	0.25	4.66E-217	Dendritic cells	DC
TSPAN33	6.75E-256	1.252429	0.86	0.194	1.35E-252	Dendritic cells	DC
ABTB21	1.31E-98	1.243672	0.678	0.18	2.62E-95	Dendritic cells	DC
CD274	8.57E-240	1.236295	0.83	0.151	1.71E-236	Dendritic cells	DC
ARNTL2	2.14E-199	1.23038	0.83	0.177	4.27E-196	Dendritic cells	DC
TMEM176B	1.62E-207	1.223684	0.812	0.211	3.23E-204	Dendritic cells	DC
CD200	3.41E-184	1.218988	0.853	0.229	6.82E-181	Dendritic cells	DC
ADAM192	6.49E-125	1.210223	0.891	0.41	1.30E-121	Dendritic cells	DC
CD80	2.80E-132	1.209304	0.64	0.153	5.60E-129	Dendritic cells	DC
STRIP21	2.38E-122	1.20862	0.599	0.121	4.76E-119	Dendritic cells	DC
NR4A3	1.55E-193	1.205419	0.749	0.168	3.10E-190	Dendritic cells	DC
MPZL11	4.35E-189	1.202234	0.878	0.238	8.70E-186	Dendritic cells	DC
LYST1	2.94E-138	1.196373	0.975	0.615	5.87E-135	Dendritic cells	DC
UBE2E25	2.68E-135	1.195442	0.964	0.432	5.36E-132	Dendritic cells	DC
CDHR3	2.31E-139	1.19372	0.919	0.415	4.62E-136	Dendritic cells	DC
FGD22	3.71E-219	1.191423	0.84	0.171	7.42E-216	Dendritic cells	DC
SLC9A92	1.15E-125	1.181436	0.959	0.651	2.30E-122	Dendritic cells	DC
ATP2B11	3.30E-104	1.173898	0.947	0.62	6.61E-101	Dendritic cells	DC
CIITA2	4.07E-190	1.173074	0.822	0.206	8.15E-187	Dendritic cells	DC
SPECC12	1.20E-126	1.168549	0.838	0.28	2.41E-123	Dendritic cells	DC
TP63	4.24E-154	1.167803	0.683	0.171	8.47E-151	Dendritic cells	DC
ROR12	2.64E-106	1.166945	0.711	0.227	5.29E-103	Dendritic cells	DC
WDFY42	5.00E-158	1.165356	0.797	0.161	1.00E-154	Dendritic cells	DC
CCR71	4.76E-116	1.164251	0.921	0.576	9.52E-113	Dendritic cells	DC
SLC24A31	2.40E-126	1.157836	0.721	0.156	4.80E-123	Dendritic cells	DC
SRGN1	3.38E-66	1.134388	0.863	0.552	6.75E-63	Dendritic cells	DC
NRG21	1.22E-102	1.132737	0.693	0.179	2.45E-99	Dendritic cells	DC
PLEKHG14	3.28E-138	1.131044	0.878	0.296	6.56E-135	Dendritic cells	DC
DOCK101	5.31E-154	1.126231	0.997	0.837	1.06E-150	Dendritic cells	DC
KLF6	6.50E-146	1.121412	0.926	0.439	1.30E-142	Dendritic cells	DC
PLEK1	1.67E-168	1.114156	0.81	0.18	3.34E-165	Dendritic cells	DC
DUSP5	9.89E-183	1.094499	0.784	0.224	1.98E-179	Dendritic cells	DC
EYA42	4.25E-138	1.09021	0.731	0.202	8.50E-135	Dendritic cells	DC
MAP3K131	6.42E-119	1.080778	0.792	0.246	1.28E-115	Dendritic cells	DC
TMSB101	6.33E-39	1.076311	0.926	0.782	1.27E-35	Dendritic cells	DC
RAB101	5.70E-107	1.070564	0.939	0.604	1.14E-103	Dendritic cells	DC
ARNT21	2.28E-201	1.069076	0.754	0.132	4.55E-198	Dendritic cells	DC
DAAM14	2.26E-119	1.060313	0.878	0.327	4.51E-116	Dendritic cells	DC
ATP11C1	5.21E-97	1.042203	0.873	0.449	1.04E-93	Dendritic cells	DC
GAB22	3.53E-81	1.035155	0.789	0.313	7.06E-78	Dendritic cells	DC
SLC20A11	3.10E-128	1.030692	0.904	0.404	6.20E-125	Dendritic cells	DC
HCK1	1.18E-127	1.024628	0.754	0.137	2.36E-124	Dendritic cells	DC
ADAM281	4.64E-144	1.021781	0.764	0.2	9.27E-141	Dendritic cells	DC
BCL2L11	8.89E-100	1.021571	0.698	0.26	1.78E-96	Dendritic cells	DC
NFKB1	7.74E-53	1.016447	0.871	0.625	1.55E-49	Dendritic cells	DC
PTMA1	9.85E-49	1.015802	0.919	0.719	1.97E-45	Dendritic cells	DC
RASGRP32	2.47E-170	1.011818	0.817	0.231	4.94E-167	Dendritic cells	DC
CDKN1A	2.72E-204	1.011452	0.789	0.228	5.43E-201	Dendritic cells	DC
H2AFY2	2.13E-128	0.990436	0.774	0.26	4.26E-125	Dendritic cells	DC
SLC1A21	1.03E-64	0.972443	0.584	0.141	2.05E-61	Dendritic cells	DC
RBM471	7.32E-144	0.967902	0.873	0.243	1.46E-140	Dendritic cells	DC
SLC9A71	6.98E-69	0.957672	0.607	0.27	1.40E-65	Dendritic cells	DC
ARAP21	2.88E-76	0.95199	0.952	0.651	5.76E-73	Dendritic cells	DC
HDAC95	4.08E-97	0.938738	0.769	0.281	8.16E-94	Dendritic cells	DC
RNF1503	4.47E-111	0.937357	0.769	0.223	8.95E-108	Dendritic cells	DC
TYMP1	1.45E-169	0.933272	0.81	0.222	2.89E-166	Dendritic cells	DC
SRGAP13	8.10E-101	0.93103	0.794	0.27	1.62E-97	Dendritic cells	DC
PAK11	5.38E-139	0.922111	0.825	0.253	1.08E-135	Dendritic cells	DC
FAM126A2	8.71E-83	0.921992	0.777	0.329	1.74E-79	Dendritic cells	DC
LGALS2	1.37E-88	0.921166	0.602	0.178	2.73E-85	Dendritic cells	DC
TVP23A	7.52E-134	0.92006	0.632	0.132	1.50E-130	Dendritic cells	DC
SHTN11	5.79E-150	0.9144	0.792	0.184	1.16E-146	Dendritic cells	DC
MALT1	6.11E-46	0.902679	0.85	0.596	1.22E-42	Dendritic cells	DC
CST32	7.03E-131	0.898169	0.741	0.247	1.41E-127	Dendritic cells	DC
TTYH2	1.12E-96	0.895914	0.718	0.228	2.25E-93	Dendritic cells	DC
CRIP1	3.76E-90	0.890018	0.688	0.354	7.52E-87	Dendritic cells	DC
FTH1	1.63E-51	0.883666	0.822	0.554	3.26E-48	Dendritic cells	DC
CD401	9.41E-70	0.878706	0.622	0.197	1.88E-66	Dendritic cells	DC
TSPAN13	1.93E-123	0.876583	0.657	0.186	3.85E-120	Dendritic cells	DC
SCN11A	3.54E-182	0.872682	0.683	0.128	7.08E-179	Dendritic cells	DC
TYROBP	2.16E-227	0.87128	0.756	0.169	4.31E-224	Dendritic cells	DC
NTN11	7.64E-67	0.870106	0.586	0.168	1.53E-63	Dendritic cells	DC
GBP1	9.56E-127	0.865157	0.845	0.389	1.91E-123	Dendritic cells	DC
ITGA41	6.03E-80	0.860577	0.934	0.597	1.21E-76	Dendritic cells	DC
IRF4	3.59E-139	0.857207	0.751	0.234	7.18E-136	Dendritic cells	DC
IER3	1.27E-138	0.853605	0.736	0.239	2.53E-135	Dendritic cells	DC
NFKBIA	7.29E-83	0.850357	0.749	0.359	1.46E-79	Dendritic cells	DC
CD861	1.37E-160	0.846555	0.713	0.155	2.74E-157	Dendritic cells	DC
MCOLN21	3.96E-44	0.845972	0.604	0.318	7.91E-41	Dendritic cells	DC
IRF82	1.68E-88	0.845513	0.581	0.179	3.35E-85	Dendritic cells	DC
ENTHD1	2.74E-104	0.839289	0.533	0.135	5.48E-101	Dendritic cells	DC
JAK22	8.87E-89	0.834853	0.863	0.438	1.77E-85	Dendritic cells	DC
EPB41L4A3	9.52E-102	0.833997	0.754	0.258	1.90E-98	Dendritic cells	DC
ZEB25	3.49E-114	0.832667	0.931	0.368	6.99E-111	Dendritic cells	DC
PLCL11	3.05E-71	0.820379	0.949	0.655	6.10E-68	Dendritic cells	DC
EDIL31	1.69E-98	0.819443	0.528	0.105	3.38E-95	Dendritic cells	DC
HLA-DQB11	6.80E-132	0.815163	0.759	0.306	1.36E-128	Dendritic cells	DC
CHST7	7.22E-118	0.813388	0.683	0.259	1.44E-114	Dendritic cells	DC
NET11	8.20E-143	0.793848	0.784	0.238	1.64E-139	Dendritic cells	DC
DUSP11	5.50E-144	0.789118	0.792	0.301	1.10E-140	Dendritic cells	DC
MTSS12	6.25E-122	0.782649	0.84	0.263	1.25E-118	Dendritic cells	DC
PIEZO2	3.05E-146	0.777467	0.69	0.144	6.10E-143	Dendritic cells	DC
NETO2	8.60E-134	0.773757	0.647	0.184	1.72E-130	Dendritic cells	DC
POU6F2	1.47E-166	0.766171	0.703	0.148	2.94E-163	Dendritic cells	DC
ALDH21	5.65E-162	0.764235	0.807	0.204	1.13E-158	Dendritic cells	DC
MREG1	2.04E-147	0.747989	0.817	0.261	4.08E-144	Dendritic cells	DC
DUSP4	8.44E-162	0.746881	0.695	0.202	1.69E-158	Dendritic cells	DC
ACTB1	1.38E-11	0.742358	0.944	0.862	2.76E-08	Dendritic cells	DC
ACSM1	1.84E-177	0.737432	0.68	0.16	3.68E-174	Dendritic cells	DC
TMSB4X1	1.10E-24	0.734745	0.98	0.885	2.20E-21	Dendritic cells	DC
TBC1D41	1.89E-73	0.733212	0.914	0.515	3.79E-70	Dendritic cells	DC
ITGB8	3.27E-87	0.729045	0.551	0.175	6.53E-84	Dendritic cells	DC
CYP7B11	3.46E-78	0.725835	0.624	0.232	6.91E-75	Dendritic cells	DC
KHDRBS3	5.18E-48	0.720934	0.505	0.199	1.04E-44	Dendritic cells	DC
UBC1	7.63E-58	0.709538	0.891	0.602	1.53E-54	Dendritic cells	DC
ARHGAP312	1.65E-83	0.703258	0.84	0.398	3.31E-80	Dendritic cells	DC
CSF2RB	1.95E-159	0.702702	0.703	0.135	3.90E-156	Dendritic cells	DC
GPR137B1	5.86E-114	0.700528	0.761	0.254	1.17E-110	Dendritic cells	DC
MAGI31	9.16E-16	0.694737	0.591	0.416	1.83E-12	Dendritic cells	DC
SMOC1	3.82E-116	0.686033	0.65	0.17	7.65E-113	Dendritic cells	DC
TFRC1	7.87E-86	0.684447	0.782	0.372	1.57E-82	Dendritic cells	DC
MBOAT2	6.02E-161	0.683199	0.726	0.171	1.20E-157	Dendritic cells	DC
RNF19B	4.69E-77	0.680802	0.698	0.233	9.39E-74	Dendritic cells	DC
TREML1	6.40E-136	0.680491	0.589	0.109	1.28E-132	Dendritic cells	DC
NFKBIZ1	2.01E-65	0.675692	0.789	0.424	4.02E-62	Dendritic cells	DC
IL21R	5.17E-51	0.672684	0.754	0.44	1.03E-47	Dendritic cells	DC
GADD45A	3.86E-109	0.671126	0.665	0.257	7.72E-106	Dendritic cells	DC
ROBO13	2.33E-49	0.670009	0.675	0.301	4.65E-46	Dendritic cells	DC
LITAF1	7.29E-52	0.669938	0.835	0.474	1.46E-48	Dendritic cells	DC
CHRNA7	1.42E-75	0.669439	0.51	0.147	2.85E-72	Dendritic cells	DC
HELLS1	1.29E-28	0.667186	0.571	0.316	2.57E-25	Dendritic cells	DC
SOCS1	1.11E-112	0.666143	0.698	0.283	2.21E-109	Dendritic cells	DC
BCL11A1	3.78E-52	0.663986	0.602	0.176	7.56E-49	Dendritic cells	DC
TMEM178B1	7.65E-29	0.655727	0.52	0.212	1.53E-25	Dendritic cells	DC
LMO41	6.52E-71	0.653274	0.708	0.277	1.30E-67	Dendritic cells	DC
RAPH12	9.32E-59	0.652192	0.652	0.266	1.86E-55	Dendritic cells	DC
ELOVL7	8.47E-172	0.648674	0.695	0.14	1.69E-168	Dendritic cells	DC
SLC43A21	2.93E-118	0.642874	0.703	0.188	5.86E-115	Dendritic cells	DC
EEF1A11	3.23E-15	0.637059	0.952	0.841	6.46E-12	Dendritic cells	DC
LGALS1	2.25E-84	0.636342	0.66	0.313	4.50E-81	Dendritic cells	DC
ST74	1.26E-37	0.628015	0.627	0.318	2.53E-34	Dendritic cells	DC
AFDN2	8.63E-120	0.626955	0.827	0.298	1.73E-116	Dendritic cells	DC
KCNMA12	6.07E-56	0.609277	0.607	0.174	1.21E-52	Dendritic cells	DC
GTDC12	9.40E-66	0.600592	0.876	0.448	1.88E-62	Dendritic cells	DC
TNFAIP31	3.84E-69	0.600491	0.876	0.486	7.69E-66	Dendritic cells	DC
VIM1	6.86E-36	0.590756	0.891	0.65	1.37E-32	Dendritic cells	DC
RAB311	1.02E-97	0.574004	0.701	0.195	2.05E-94	Dendritic cells	DC
BTLA	2.72E-45	0.572603	0.612	0.358	5.43E-42	Dendritic cells	DC
ALOX52	4.27E-131	0.570799	0.703	0.192	8.53E-128	Dendritic cells	DC
MNDA	2.20E-131	0.558697	0.607	0.196	4.41E-128	Dendritic cells	DC
CPEB21	9.02E-18	0.555663	0.584	0.351	1.80E-14	Dendritic cells	DC
B2M1	7.83E-25	0.549072	0.997	0.95	1.57E-21	Dendritic cells	DC
ATP1B1	4.03E-142	0.547777	0.703	0.228	8.05E-139	Dendritic cells	DC
MCF2	1.80E-97	0.54651	0.571	0.178	3.60E-94	Dendritic cells	DC
BTBD3	4.48E-47	0.538313	0.546	0.196	8.96E-44	Dendritic cells	DC
VAV22	8.78E-86	0.52689	0.688	0.202	1.76E-82	Dendritic cells	DC
SLAMF7	2.84E-84	0.5256	0.591	0.227	5.69E-81	Dendritic cells	DC
SAT11	5.17E-40	0.514975	0.787	0.464	1.03E-36	Dendritic cells	DC
SSPN1	1.61E-93	0.509683	0.632	0.187	3.22E-90	Dendritic cells	DC
MMP21	1.72E-154	0.509613	0.708	0.193	3.43E-151	Dendritic cells	DC
NECTIN22	2.46E-126	0.506928	0.685	0.178	4.92E-123	Dendritic cells	DC
TCF46	1.66E-75	0.50628	0.865	0.342	3.33E-72	Dendritic cells	DC
MEF2C2	0	2.086312	0.936	0.275	0	Class-switched memory B-cells	BC
BCL11A	0	1.995757	0.82	0.159	0	Class-switched memory B-cells	BC
ADAM28	0	1.974404	0.859	0.184	0	Class-switched memory B-cells	BC
IGKC	2.07E-198	1.874458	0.657	0.325	4.13E-195	Class-switched memory B-cells	BC
ARHGAP243	0	1.858688	0.917	0.294	0	Class-switched memory B-cells	BC
WDFY41	0	1.622687	0.84	0.145	0	Class-switched memory B-cells	BC
IGHM	0	1.54398	0.606	0.199	0	Class-switched memory B-cells	BC
SYK1	0	1.522341	0.815	0.178	0	Class-switched memory B-cells	BC
CR11	0	1.487057	0.672	0.173	0	Class-switched memory B-cells	BC
PLEKHG12	0	1.48366	0.805	0.286	0	Class-switched memory B-cells	BC
CD831	0	1.457143	0.741	0.22	0	Class-switched memory B-cells	BC
HLA-DRB11	0	1.416644	0.818	0.238	0	Class-switched memory B-cells	BC
SWAP701	0	1.37865	0.82	0.237	0	Class-switched memory B-cells	BC
HLA-DPB11	0	1.367134	0.798	0.335	0	Class-switched memory B-cells	BC
HLA-DRB51	0	1.365933	0.768	0.306	0	Class-switched memory B-cells	BC
CIITA1	0	1.272843	0.785	0.193	0	Class-switched memory B-cells	BC
RUBCNL	0	1.203465	0.715	0.146	0	Class-switched memory B-cells	BC
CCSER12	3.07E-176	1.203032	0.656	0.312	6.14E-173	Class-switched memory B-cells	BC
PIK3AP11	0	1.164307	0.765	0.184	0	Class-switched memory B-cells	BC
HLA-DQB1	0	1.160716	0.735	0.297	0	Class-switched memory B-cells	BC
TBC1D92	1.02E-264	1.155844	0.68	0.238	2.05E-261	Class-switched memory B-cells	BC
HLA-DQA1	0	1.145961	0.727	0.218	0	Class-switched memory B-cells	BC
AIM2	0	1.13476	0.679	0.187	0	Class-switched memory B-cells	BC
SSPN	2.35E-254	1.120251	0.56	0.18	4.70E-251	Class-switched memory B-cells	BC
COBLL12	0	1.101376	0.777	0.221	0	Class-switched memory B-cells	BC
KYNU1	0	0.969318	0.662	0.133	0	Class-switched memory B-cells	BC
RAB30	8.78E-204	0.960366	0.74	0.4	1.76E-200	Class-switched memory B-cells	BC
ALOX51	2.59E-226	0.920477	0.577	0.184	5.18E-223	Class-switched memory B-cells	BC
HDAC93	1.86E-251	0.87332	0.728	0.271	3.71E-248	Class-switched memory B-cells	BC
BASP11	2.67E-199	0.852738	0.582	0.21	5.33E-196	Class-switched memory B-cells	BC
RASGRP3	3.73E-203	0.841825	0.581	0.225	7.47E-200	Class-switched memory B-cells	BC
VAV3	2.57E-226	0.831665	0.772	0.362	5.14E-223	Class-switched memory B-cells	BC
PRAG1	2.27E-157	0.825339	0.65	0.348	4.53E-154	Class-switched memory B-cells	BC
TLR10	0	0.823368	0.575	0.14	0	Class-switched memory B-cells	BC
CR2	3.36E-227	0.819956	0.566	0.163	6.71E-224	Class-switched memory B-cells	BC
FAM49A1	3.27E-167	0.799937	0.592	0.209	6.55E-164	Class-switched memory B-cells	BC
DENND31	1.34E-274	0.789197	0.639	0.228	2.68E-271	Class-switched memory B-cells	BC
FGD21	0	0.788401	0.614	0.163	0	Class-switched memory B-cells	BC
ADAM191	3.42E-166	0.786064	0.736	0.404	6.83E-163	Class-switched memory B-cells	BC
COL4A41	4.99E-244	0.756211	0.54	0.146	9.98E-241	Class-switched memory B-cells	BC
EAF2	1.22E-172	0.748466	0.517	0.205	2.44E-169	Class-switched memory B-cells	BC
CLIC41	1.57E-211	0.734446	0.603	0.215	3.15E-208	Class-switched memory B-cells	BC
ENTPD12	3.26E-145	0.725388	0.627	0.292	6.52E-142	Class-switched memory B-cells	BC
FAM46C	4.95E-89	0.722624	0.538	0.345	9.91E-86	Class-switched memory B-cells	BC
CLECL1	5.46E-270	0.704579	0.564	0.21	1.09E-266	Class-switched memory B-cells	BC
VAV21	3.17E-146	0.686092	0.541	0.196	6.34E-143	Class-switched memory B-cells	BC
UVRAG	2.15E-162	0.675104	0.89	0.621	4.31E-159	Class-switched memory B-cells	BC
ATP2B1	4.32E-130	0.670911	0.866	0.615	8.65E-127	Class-switched memory B-cells	BC
DAPP1	9.29E-182	0.667193	0.682	0.344	1.86E-178	Class-switched memory B-cells	BC
ALCAM1	2.40E-110	0.666814	0.593	0.325	4.79E-107	Class-switched memory B-cells	BC
UBE2E23	1.08E-136	0.665435	0.781	0.426	2.17E-133	Class-switched memory B-cells	BC
IRF81	3.11E-240	0.652432	0.553	0.171	6.21E-237	Class-switched memory B-cells	BC
SLC9A7	2.28E-110	0.647422	0.523	0.265	4.56E-107	Class-switched memory B-cells	BC
CD40	1.50E-189	0.646376	0.526	0.19	3.00E-186	Class-switched memory B-cells	BC
PAWR1	3.26E-188	0.632686	0.565	0.193	6.53E-185	Class-switched memory B-cells	BC
RAPGEF11	1.03E-114	0.628375	0.861	0.636	2.05E-111	Class-switched memory B-cells	BC
MCOLN2	3.20E-119	0.617462	0.566	0.313	6.39E-116	Class-switched memory B-cells	BC
PDE4B1	6.71E-94	0.616509	0.773	0.558	1.34E-90	Class-switched memory B-cells	BC
SNX10	1.91E-169	0.607887	0.595	0.295	3.82E-166	Class-switched memory B-cells	BC
ANGPTL1	2.45E-184	0.564429	0.523	0.229	4.90E-181	Class-switched memory B-cells	BC
PDE4D1	6.54E-31	0.557372	0.732	0.618	1.31E-27	Class-switched memory B-cells	BC
VOPP1	3.43E-71	0.549175	0.795	0.654	6.86E-68	Class-switched memory B-cells	BC
BMP2K2	7.03E-149	0.526492	0.762	0.385	1.41E-145	Class-switched memory B-cells	BC
MTSS11	4.31E-67	0.517755	0.51	0.261	8.63E-64	Class-switched memory B-cells	BC
PTPN1	1.09E-74	0.516415	0.725	0.516	2.19E-71	Class-switched memory B-cells	BC
GSAP1	2.87E-72	0.514491	0.629	0.373	5.75E-69	Class-switched memory B-cells	BC
TCF44	1.05E-173	0.510924	0.784	0.332	2.09E-170	Class-switched memory B-cells	BC
RRAS21	3.42E-73	0.503779	0.591	0.36	6.84E-70	Class-switched memory B-cells	BC
ESRRG	9.70E-43	2.383254	0.506	0.264	1.94E-39	CD4+ T-cells_3	CD4+ TC3
RAPGEF5	1.19E-64	1.673266	0.525	0.263	2.37E-61	CD4+ T-cells_3	CD4+ TC3
CD109	2.01E-265	1.30377	0.622	0.276	4.02E-262	CD4+ T-cells_3	CD4+ TC3
KIAA1217	3.73E-59	0.938165	0.548	0.268	7.46E-56	CD4+ T-cells_3	CD4+ TC3
PLCB11	4.22E-121	0.859902	0.712	0.438	8.43E-118	CD4+ T-cells_3	CD4+ TC3
SLCO5A1	5.37E-10	0.847752	0.57	0.577	1.07E-06	CD4+ T-cells_3	CD4+ TC3
ACTR3C	5.47E-154	0.727942	0.617	0.334	1.09E-150	CD4+ T-cells_3	CD4+ TC3
PRKG1	1.84E-55	0.6672	0.555	0.28	3.69E-52	CD4+ T-cells_3	CD4+ TC3
SLC16A10	9.25E-133	0.630952	0.649	0.391	1.85E-129	CD4+ T-cells_3	CD4+ TC3
CPEB4	2.87E-06	0.586417	0.534	0.395	0.005737	CD4+ T-cells_3	CD4+ TC3
ALCAM	4.56E-21	0.528059	0.505	0.321	9.11E-18	CD4+ T-cells_3	CD4+ TC3
TPT1	0	1.803174	0.996	0.772	0	CD4+ T-cells_2	CD4+ TC2
RPS12	0	1.68455	0.982	0.675	0	CD4+ T-cells_2	CD4+ TC2
RPL32	0	1.647422	0.99	0.687	0	CD4+ T-cells_2	CD4+ TC2
RPL30	0	1.621287	0.991	0.704	0	CD4+ T-cells_2	CD4+ TC2
RPS18	0	1.606008	0.99	0.698	0	CD4+ T-cells_2	CD4+ TC2
RPS23	0	1.587719	0.985	0.662	0	CD4+ T-cells_2	CD4+ TC2
RPS14	0	1.544621	0.972	0.636	0	CD4+ T-cells_2	CD4+ TC2
RPL11	0	1.539195	0.988	0.672	0	CD4+ T-cells_2	CD4+ TC2
RPLP1	0	1.53532	0.994	0.743	0	CD4+ T-cells_2	CD4+ TC2
RPS4X	0	1.533459	0.982	0.65	0	CD4+ T-cells_2	CD4+ TC2
EEF1A1	0	1.530072	0.999	0.793	0	CD4+ T-cells_2	CD4+ TC2
RPL19	0	1.513059	0.984	0.657	0	CD4+ T-cells_2	CD4+ TC2
RPL34	0	1.495511	0.987	0.652	0	CD4+ T-cells_2	CD4+ TC2
RPL10	0	1.494178	0.996	0.769	0	CD4+ T-cells_2	CD4+ TC2
RPS27A	0	1.493856	0.985	0.686	0	CD4+ T-cells_2	CD4+ TC2
RPS8	0	1.492607	0.978	0.628	0	CD4+ T-cells_2	CD4+ TC2
RPS13	0	1.47345	0.939	0.565	0	CD4+ T-cells_2	CD4+ TC2
RPL41	0	1.464925	0.986	0.716	0	CD4+ T-cells_2	CD4+ TC2
RPS25	0	1.427883	0.969	0.623	0	CD4+ T-cells_2	CD4+ TC2
RPS19	0	1.425397	0.992	0.72	0	CD4+ T-cells_2	CD4+ TC2
RPS3	0	1.417376	0.983	0.681	0	CD4+ T-cells_2	CD4+ TC2
RPS15	0	1.409442	0.974	0.622	0	CD4+ T-cells_2	CD4+ TC2
RPL28	0	1.40787	0.994	0.703	0	CD4+ T-cells_2	CD4+ TC2
RPL3	0	1.394139	0.979	0.645	0	CD4+ T-cells_2	CD4+ TC2
RPL29	0	1.391861	0.969	0.625	0	CD4+ T-cells_2	CD4+ TC2
RPL35A	0	1.391332	0.94	0.57	0	CD4+ T-cells_2	CD4+ TC2
RPL18	0	1.383626	0.968	0.615	0	CD4+ T-cells_2	CD4+ TC2
RPL27A	0	1.370406	0.977	0.639	0	CD4+ T-cells_2	CD4+ TC2
TMSB4X	0	1.348015	0.998	0.85	0	CD4+ T-cells_2	CD4+ TC2
RPL14	0	1.344209	0.952	0.604	0	CD4+ T-cells_2	CD4+ TC2
RPL13A	0	1.339293	0.992	0.705	0	CD4+ T-cells_2	CD4+ TC2
RPS2	0	1.327815	0.988	0.71	0	CD4+ T-cells_2	CD4+ TC2
RPL6	0	1.308113	0.962	0.605	0	CD4+ T-cells_2	CD4+ TC2
RPL15	0	1.286118	0.959	0.619	0	CD4+ T-cells_2	CD4+ TC2
RPL7A	0	1.278841	0.932	0.585	0	CD4+ T-cells_2	CD4+ TC2
FAU	0	1.236748	0.923	0.559	0	CD4+ T-cells_2	CD4+ TC2
TMSB10	0	1.227254	0.985	0.719	0	CD4+ T-cells_2	CD4+ TC2
[truncated: 377 more rows]
