# Supplementary material for: Endothelial ADGRF5(GPR116) governs vascular adaptation required for sustained thermogenic remodeling of brown adipose tissue
Source: Mol Metab. 2026 Mar 6;107:102346. doi: 10.1016/j.molmet.2026.102346 (PMC13053757; doi:10.1016/j.molmet.2026.102346)
Supplement: Extended File 3 [file mmc17.xlsx]

## Sheet: BAT cold RT frequencies_Mouse
	X1_BAT_WT_RT	X1_BAT_WT_cold	X2_BAT_WT_RT	X2_BAT_WT_cold	X3_BAT_WT_RT	X3_BAT_WT_cold	X4_BAT_WT_RT	X4_BAT_WT_cold	X5_BAT_WT_RT	X5_BAT_WT_cold	X6_BAT_WT_RT	X6_BAT_WT_cold	X7_BAT_WT_RT	X7_BAT_WT_cold	X8_BAT_WT_RT	X8_BAT_WT_cold	X9_BAT_WT_RT	X9_BAT_WT_cold	X10_BAT_WT_RT	X10_BAT_WT_cold	X11_BAT_WT_RT	X11_BAT_WT_cold	X12_BAT_WT_RT	X12_BAT_WT_cold
Htr1d	0	0	0	0	0	0	0	0	0	0	0	0	0	0	0	0	0	0	0	0	0	0	0	0
Htr1f	0.382086	0.784998	0.115407	0.423579	0.540784	0.620155	0.487805	0.657895	0.558659	1.89573	0.60015	1.31363	1.25196	1.59468	0.445633	0.982318	0.439883	0.385109	0	1.79372	0	1.44928	0	0
Htr2a	0.177715	0.312545	0.865551	2.012	3.96575	3.41085	0.162602	0.657895	0.139665	1.89573	0	0.328407	0.625978	1.3289	4.54545	5.89391	0.58651	0.513479	0.917431	0	0	0	9.09091	3.33333
Htr2b	0.54203	0.857683	0.980958	0.81186	0.315457	0.258398	0.97561	0.328947	0.418994	0.947867	0.60015	1.80624	1.64319	1.59468	0.713012	0.589391	0.293255	0.385109	0.611621	0	7.04225	5.7971	0	0
Htr2c	0.373201	0.67597	0.403924	0.247088	0.495719	0.516796	0	0.328947	0.558659	0.473934	0.750188	1.31363	0.469484	1.3289	0.445633	0.785855	0.439883	0.12837	0.611621	0	1.40845	0	0	0
Htr4	0.577572	0.828609	0.230814	0.388281	0.270392	0.723514	0.325203	1.97368	0.698324	0.473934	0.60015	0.985222	1.17371	0.930233	0.445633	0.589391	0.439883	1.02696	0	0.896861	0	0	0	3.33333
Htr7	0.311001	0.486989	0.115407	0.176491	0.315457	0.413437	0.162602	0.986842	0.418994	0	0.375094	0.164204	0.391236	0.598007	2.04991	1.76817	1.75953	1.15533	0	0.896861	0	0	0	3.33333
Chrm2	0.355429	0.545137	0.0577034	0.494176	0.585849	0.516796	0.325203	0.328947	1.25698	7.109	0.300075	0.492611	0.469484	0.598007	0.534759	0.0982318	0.879765	0.513479	1.22324	1.34529	0	0	0	6.66667
Chrm3	1.46615	2.50036	7.84766	8.68337	9.37359	9.35401	2.76423	2.63158	3.77095	4.73934	2.32558	2.46305	7.1205	7.04319	3.38681	3.14342	2.93255	3.97946	2.14067	3.58744	38.0282	57.971	9.09091	10
Adora1	24.258	31.7706	3.57761	3.07095	12.3479	9.25065	17.2358	25	7.82123	6.16114	22.5056	34.647	33.0203	28.7708	16.0428	11.7878	19.0616	13.2221	20.1835	10.7623	12.6761	14.4928	0	10
Adora2a	0.328772	0.472452	9.46336	26.4737	1.57729	3.87597	0.487805	3.61842	0.977654	1.4218	0.750188	2.46305	11.8936	26.113	5.08021	5.89391	4.54545	8.4724	2.14067	7.62332	4.22535	10.1449	0	23.3333
Adora2b	0	0	0	0	0	0	0	0	0	0	0	0	0	0	0	0	0	0	0	0	0	0	0	0
Adora3	0	0	0	0	0	0	0	0	0	0	0	0	0	0	0	0	0	0	0	0	0	0	0	0
Adra1a	88.3153	98.3282	12.5216	21.4966	36.0072	36.3824	57.3984	77.3026	24.0223	32.2275	52.6632	65.1888	90.2973	97.2093	52.0499	51.7682	50.4399	44.0308	43.4251	40.8072	35.2113	37.6812	18.1818	53.3333
Adra1b	0.399858	1.07574	0.288517	0.247088	7.16539	9.66408	1.30081	0.328947	1.11732	1.4218	0.450113	0.821018	0.782473	0.996678	4.09982	8.15324	1.46628	1.15533	0.611621	0	0	0	9.09091	3.33333
Adra1d	6.32664	7.11586	0.34622	0.494176	3.01938	2.48062	4.55285	4.60526	1.11732	0	6.0015	6.40394	7.98122	7.30897	5.43672	8.84086	3.66569	2.18228	4.58716	1.34529	1.40845	2.89855	0	0
Adrb1	16.1098	9.04201	1.03866	0.953053	7.21046	2.73902	11.2195	8.88158	4.88827	2.36967	9.00225	6.73235	22.457	8.90365	13.369	17.78	13.6364	6.16175	9.78593	5.8296	4.22535	7.24638	9.09091	3.33333
Adrb2	0.959659	1.91162	0.403924	0.81186	0.405588	1.13695	0.813008	2.63158	3.07263	2.8436	0.975244	4.5977	1.4867	2.92359	0.445633	1.76817	1.90616	3.85109	0	0.896861	2.8169	5.7971	0	0
Adrb3	71.8767	89.6933	9.52106	14.2605	31.1852	25.5814	49.4309	64.4737	23.324	22.7488	89.1223	93.5961	80.1252	89.5681	39.3939	32.1218	45.3079	37.0988	41.5902	31.3901	25.3521	39.1304	9.09091	36.6667
Agtr1a	0.2488	0.58148	0.403924	0.917755	12.6183	21.6021	0.487805	1.64474	1.67598	3.31754	0.525131	1.47783	0.312989	0.930233	28.2531	50.9823	2.05279	2.31065	3.97554	4.93274	0	0	27.2727	10
Agtr1b	0	0	0	0	0	0	0	0	0	0	0	0	0	0	0	0	0	0	0	0	0	0	0	0
Aplnr	0.106629	0.188981	3.63531	3.31804	0.856242	0.206718	0.97561	0.657895	0.558659	0	0.450113	0.656814	4.46009	2.25914	1.87166	0.982318	1.46628	0.513479	0.30581	1.34529	0	0	0	10
Nmbr	0.515372	0.901294	0.17311	0.317684	0.360523	0.620155	0.325203	0.986842	2.3743	3.79147	0.675169	0.821018	0.938967	1.06312	0.713012	0.589391	0.879765	0.385109	0.917431	1.34529	2.8169	0	0	0
Bdkrb2	0.097743	0.14537	1.09636	2.47088	1.35196	3.46253	0.162602	0	0.139665	0.473934	0.225056	0.328407	1.25196	2.7907	0.356506	0.491159	0.58651	1.2837	0	1.34529	0	0	0	0
Cnr1	0.408744	1.24291	0.288517	0.21179	0.315457	0.516796	0.487805	0.657895	0	0.947867	6.0015	11.0016	0.547731	1.26246	0.356506	0.589391	0.146628	0.898588	0.30581	0	0	0	0	0
Cnr2	0.1244	0.218055	0.288517	0.494176	0.0450653	0.206718	0.162602	0.328947	0.139665	0.473934	0.150038	0.164204	0.86072	0.531561	0.445633	0.491159	3.95894	5.26316	0	0	0	0	0	0
Cmklr1	0.284343	0.617822	5.25101	5.82421	9.64398	19.4832	1.30081	3.61842	1.25698	2.8436	30.1575	31.3629	3.75587	4.38538	3.83244	2.55403	17.1554	35.0449	3.97554	1.79372	0	0	9.09091	30
Ccr1	0	0	0	0	0	0	0	0	0	0	0	0	0	0	0	0	0	0	0	0	0	0	0	0
Ccr2	0.142172	0.116296	0.115407	0.176491	0.450653	0.206718	0.162602	0.328947	0.139665	0	0.225056	0.656814	0.312989	0.797342	1.06952	0.392927	9.38416	14.249	0.30581	0.896861	0	0	0	6.66667
Ccr5	0.168829	0.334351	0.0577034	0.423579	0.495719	0.258398	0.325203	0.328947	0.418994	0.473934	0.450113	0.328407	0.469484	1.19601	1.24777	1.17878	10.7038	26.0591	1.22324	0.44843	0	0	0	0
Ccr7	0	0	0	0	0	0	0	0	0	0	0	0	0	0	0	0	0	0	0	0	0	0	0	0
Ccr9	1.07517	2.22416	0.288517	0.529474	1.48716	1.80879	1.62602	1.64474	0.558659	2.8436	0.975244	1.64204	1.25196	2.52492	1.3369	2.1611	0.879765	2.43902	1.52905	1.34529	1.40845	4.34783	0	0
Ccr10	0.559801	1.0394	0	0.0705965	0.450653	0.258398	0.650407	0.657895	0.139665	0.473934	0.825206	0.164204	0.86072	1.46179	0.534759	0.785855	0.293255	0.256739	0.30581	1.34529	2.8169	0	0	0
Cxcr4	0	0	0	0	0	0	0	0	0	0	0	0	0	0	0	0	0	0	0	0	0	0	0	0
Cxcr5	0	0.399767	0	0.317684	0	0.155039	0	0	0	0	0	0.492611	0	0.863787	0	0.687623	0	3.46598	0	0	0	0	0	0
Cxcr6	0.559801	0.915831	0.17311	0.247088	0.450653	0.413437	0.813008	0	0.698324	0.947867	0.225056	0.656814	0.625978	0.863787	0.0891266	0.884086	0.439883	2.82413	0.917431	0.44843	0	2.89855	0	0
Cx3cr1	1.53723	3.30717	0.923254	1.72962	2.02794	2.48062	0.97561	2.63158	5.44693	14.6919	1.35034	3.44828	3.12989	4.38538	3.65419	5.59921	4.10557	5.64827	2.14067	4.4843	0	4.34783	9.09091	3.33333
Ackr1	0	0	0	0	0	0	0	0	0	0	0	0	0	0	0	0	0	0	0	0	0	0	0	0
Ackr2	0.0888573	0.116296	0	0.0705965	3.69536	8.32041	0	0	0.558659	0	0.0750188	0.164204	0.234742	0.13289	0.534759	0.392927	0	0.898588	0.30581	0	12.6761	20.2899	27.2727	0
Ackr3	19.9218	48.6771	6.00115	9.24815	27.7603	36.8992	15.2846	34.8684	7.68156	16.5877	4.8012	10.1806	28.0125	49.701	14.9733	23.4774	13.783	19.5122	16.8196	20.6278	15.493	34.7826	45.4545	16.6667
Ackr4	4.10521	9.93604	0.519331	1.16484	2.02794	2.5323	2.27642	3.61842	2.65363	3.79147	2.17554	7.38916	5.86854	8.9701	2.40642	3.24165	2.93255	4.49294	2.75229	5.8296	2.8169	2.89855	9.09091	6.66667
Ccrl2	0	0.029074	0	0.988352	0	0.258398	0	0.328947	0	1.4218	0	0.164204	0	0.730897	0	1.17878	0	0.256739	0	0.896861	0	0	0	3.33333
Cckbr	0	0.399767	0	0.21179	0	0.413437	0	0.657895	0	0	0	0.821018	0	0.664452	0	0.0982318	0	0.256739	0	0	0	1.44928	0	0
Gpr4	0.133286	0.254397	6.40508	14.9665	0.901307	1.34367	0.162602	0.986842	0.558659	0.947867	0.60015	1.80624	6.41628	13.289	2.13904	4.0275	2.05279	3.97946	1.52905	2.24215	2.8169	0	0	13.3333
Gpr17	0	0.82134	0	1.72962	0	0.826873	0	1.97368	0	0	0	0.985222	0	1.92691	0	0.982318	0	0.256739	0	0.896861	0	0	0	0
Gpr19	5.23369	12.2329	1.55799	2.0826	4.95719	6.45995	4.06504	7.89474	5.44693	12.3223	6.37659	11.0016	8.4507	12.6246	7.13012	8.44794	5.13196	8.72914	5.19878	8.07175	7.04225	11.5942	9.09091	0
Gpr20	0	0.109027	0	0.0352983	0	0.155039	0	0	0	0.947867	0	0.164204	0	0.199336	0	10.9037	0	0	0	0	0	0	0	0
Gpr21	1.88377	2.82018	0.692441	1.62372	1.80261	2.63566	0.325203	1.64474	0.977654	2.8436	1.87547	4.7619	3.83412	4.05316	3.11943	3.83104	2.34604	2.05392	1.83486	3.13901	1.40845	1.44928	0	0
Gpr34	0	0.109027	0	0.0352983	0	0.155039	0	0	0	0.473934	0	0.164204	0	0.199336	0	0.196464	0	6.29012	0	0	0	1.44928	0	0
Gpr35	1.00409	1.38828	0.288517	0.458878	0.946372	0.671835	1.13821	0.657895	0.977654	2.36967	0.525131	1.97044	1.17371	1.72757	0.980392	0.785855	1.6129	1.79718	1.22324	0.896861	1.40845	0	0	0
Gpr39	0.435401	0.792266	0.17311	0.741264	2.97431	5.5814	0.325203	0.328947	0.418994	0	0.450113	1.14943	1.01721	1.46179	0.891266	1.76817	0.733138	1.15533	0	1.34529	1.40845	0	0	3.33333
Gpr45	0	0.523332	0	0.247088	0	0.103359	0	0.657895	0	1.4218	0	0.821018	0	0.598007	0	0.687623	0	0.385109	0	0.44843	0	0	0	0
Gpr52	0	0	0	0	0	0	0	0	0	0	0	0	0	0	0	0	0	0	0	0	0	0	0	0
Gpr63	1.66163	1.64995	0.634737	1.55312	3.33484	5.99483	1.78862	1.64474	0.837989	0.473934	1.50038	2.79146	4.1471	2.52492	3.74332	4.22397	2.05279	1.02696	2.75229	7.17489	1.40845	2.89855	0	3.33333
Gpr65	0	0	0	0	0	0	0	0	0	0	0	0	0	0	0	0	0	0	0	0	0	0	0	0
Gpr68	0.257686	0.82134	0.807848	1.27074	0.360523	0.775194	0	0.328947	0.558659	1.4218	0.825206	0.328407	1.01721	1.46179	0.713012	0.884086	1.02639	3.20924	0.611621	0.44843	0	0	0	0
Gpr87	0	0.508795	0	0.0705965	0	0.155039	0	0	0	0.473934	0	0.492611	0	0.398671	0	0.294695	0	0	0	0.44843	0	0	0	0
Gpr132	0	0.29074	0	0.21179	0	0.310078	0	0.328947	0	0.473934	0	0.164204	0	0.199336	0	1.08055	0	7.70218	0	0.44843	0	0	0	0
Gpr135	5.57135	5.82207	0.750144	0.458878	3.87562	2.22222	2.92683	3.94737	0.977654	1.4218	3.07577	4.5977	7.51174	5.51495	3.20856	2.25933	2.19941	2.82413	3.36391	3.13901	2.8169	0	9.09091	6.66667
Gpr141	0.293229	0.479721	0.115407	0.458878	0.405588	0.310078	0.162602	0.328947	0.837989	0	0.225056	0.492611	0.391236	0.996678	0.356506	1.37525	2.49267	2.05392	0.611621	0.896861	0	0	0	0
Gpr146	13.3019	31.9378	8.71321	14.437	8.83281	12.0413	7.64228	20.7237	13.5475	21.327	24.6812	35.7964	24.1002	39.1362	13.369	18.664	18.7683	23.1065	16.208	15.6951	18.3099	28.9855	9.09091	13.3333
Gpr149	0	0.377962	0	0.247088	0	0.155039	0	0	0	0	0	0.164204	0	0.465116	0	0.687623	0	0	0	0.44843	0	0	0	0
Gpr152	0	0	0	0	0	0	0	0	0	0	0	0	0	0	0	0	0	0	0	0	0	0	0	0
Gpr153	0.257686	0.399767	0.288517	0.388281	10.7706	11.7829	0	0.328947	0.418994	1.4218	0.525131	0.492611	1.09546	0.797342	4.27807	7.56385	0.733138	0.898588	3.0581	0.44843	0	0	18.1818	6.66667
Gpr160	0.66643	0.741387	8.82862	19.167	2.47859	2.22222	1.13821	0.328947	1.67598	2.8436	1.50038	3.11987	11.5806	18.1395	3.92157	4.91159	14.5161	25.4172	2.14067	4.4843	1.40845	2.89855	9.09091	3.33333
Gpr161	0.151057	0.210786	0.634737	0.988352	3.47003	6.77003	0.325203	0.657895	0.139665	0.473934	0.150038	0.328407	0.312989	0.863787	1.51515	2.94695	0.439883	0.385109	0.917431	1.79372	0	1.44928	0	6.66667
Gpr171	0	0.276203	0	0	0	0.206718	0	0.328947	0	0.473934	0	0.656814	0	0.332226	0	0.491159	0	1.92555	0	0.896861	0	0	0	0
Gpr173	0.0533144	0.14537	0.0577034	0.141193	3.10951	5.27132	0.162602	0.657895	0.27933	0.473934	0.0750188	0.328407	0.0782473	0.265781	3.20856	4.6169	0.439883	0.12837	1.52905	2.24215	1.40845	0	0	0
Gpr176	0.257686	0.414304	0.230814	0.388281	0.991438	1.13695	0.325203	0.657895	0	0.473934	0.525131	0.492611	0.86072	0.664452	1.51515	1.76817	0.146628	0.641849	0.611621	0.44843	0	1.44928	0	0
Gpr182	0	0.225323	0	1.30604	0	0.155039	0	0	0	0.473934	0	0	0	0.930233	0	1.76817	0	0.256739	0	0	0	8.69565	0	3.33333
Gpr183	0.2488	0.58148	0.230814	0.494176	0.225327	0.155039	0.162602	0	0.418994	0	0.525131	0.328407	0.547731	0.996678	0.445633	0.785855	4.54545	8.60077	0.917431	0.44843	0	0	0	0
Lgr4	24.8623	32.73	3.4622	5.47123	22.2172	22.3256	14.7967	19.0789	27.933	44.0758	30.0075	41.2151	32.1596	35.4153	21.3012	24.2633	17.0088	16.5597	35.474	48.8789	12.6761	18.8406	27.2727	20
Lgr5	0.622001	0.886757	0.403924	0.423579	0.585849	0.258398	0.487805	0.328947	0.139665	0.473934	0.60015	0.328407	1.4867	1.3289	0.713012	0.491159	1.02639	1.2837	3.97554	4.93274	0	2.89855	0	0
Lgr6	41.9673	76.8135	4.44316	8.93046	18.0261	20.3618	30.7317	56.25	14.1061	21.327	11.853	17.0772	53.4429	74.9502	24.8663	29.1749	28.2991	29.9101	21.7125	25.5605	22.5352	31.8841	9.09091	33.3333
Mas1	0	0.29074	0	0.21179	0	0.516796	0	0.328947	0	0.473934	0	0.492611	0	0.730897	0	0.589391	0	0.513479	0	0.44843	0	0	0	0
Mrgpre	0	0	0	0	0	0	0	0	0	0	0	0	0	0	0	0	0	0	0	0	0	0	0	0
Mrgprf	0.0355429	0.072685	0	0.0352983	2.11807	1.91214	0.162602	0	0.418994	0	0.0750188	0	0.156495	0	1.60428	1.8664	0.293255	0.256739	3.97554	4.4843	0	0	0	0
C3ar1	0	0.0944905	0	0.176491	0	0.103359	0	0.657895	0	0.473934	0	0.164204	0	0.199336	0	0.491159	0	11.1682	0	0	0	0	0	0
C5ar1	0.0444286	0.116296	0.17311	0.317684	0.315457	0.0516796	0	0.328947	0.27933	0.473934	0.150038	0	0.156495	0.13289	0.445633	0.294695	6.30499	15.0193	0.611621	0	0	0	0	6.66667
C5ar2	0	0	0	0	0	0	0	0	0	0	0	0	0	0	0	0	0	0	0	0	0	0	0	0
Drd1	0	0.327082	0	0	0	0.103359	0	0.328947	0	0.473934	0	3.77668	0	0.332226	0	0.785855	0	0.12837	0	0	0	1.44928	0	0
Drd3	0	0	0	0	0	0	0	0	0	0	0	0	0	0	0	0	0	0	0	0	0	0	0	0
Ednra	0.417629	0.545137	0.865551	0.705965	4.32627	7.8553	1.46341	2.63158	1.67598	2.36967	13.5784	19.5402	1.01721	1.3289	35.3832	54.1257	1.31965	1.79718	3.0581	2.24215	2.8169	1.44928	9.09091	6.66667
Ednrb	0.319886	0.87222	9.40565	28.168	1.66742	4.28941	1.95122	2.96053	1.39665	5.6872	1.05026	3.44828	9.07668	27.4419	16.8449	42.4361	20.3812	33.3761	4.28135	9.41704	4.22535	8.69565	0	16.6667
Fpr3	0	0.428841	0	0.176491	0	0.310078	0	0.657895	0	0.473934	0	0.656814	0	0.730897	0	0.196464	0	0.256739	0	0	0	1.44928	0	0
Ffar1	1.58166	2.07879	0.403924	0.494176	1.39703	1.55039	0.650407	1.64474	2.3743	1.89573	1.50038	1.64204	2.89515	2.72425	2.13904	1.08055	2.93255	2.31065	1.52905	1.34529	1.40845	1.44928	0	0
Ffar2	0.586458	0.283471	0.403924	0.317684	0.856242	0.258398	0.97561	0.328947	1.11732	0.473934	24.6812	33.9901	0.86072	0.598007	1.51515	0.785855	1.75953	0.898588	2.14067	0.896861	1.40845	0	0	0
Ffar4	11.0716	50.1308	0.865551	3.91811	5.54304	12.0413	7.64228	32.5658	4.05028	11.3744	12.5281	27.7504	16.0407	52.0266	5.7041	16.0118	7.91789	18.1001	8.56269	16.5919	1.40845	5.7971	0	13.3333
Galr1	0.115514	0.283471	0.34622	0.282386	0.405588	0.258398	0.325203	0	0.698324	0.947867	0.375094	0.492611	0.391236	0.265781	8.7344	22.888	0.146628	0.513479	0.30581	0	0	0	0	0
Fshr	0.613115	0.923099	0.403924	0.423579	0.721046	0.723514	0.97561	0.657895	0.139665	0.947867	0.750188	1.80624	1.09546	0.863787	0.891266	0.785855	1.17302	1.54044	0.30581	0	1.40845	1.44928	0	0
Lhcgr	0.177715	0.421573	0.0577034	0.352983	0.225327	0.258398	0.325203	0	0.418994	0.473934	0.300075	0.656814	0.312989	0.531561	12.1212	19.5481	0.439883	0.385109	0	0.44843	0	0	0	0
Tshr	9.85427	14.6315	1.6157	2.18849	6.57954	4.8062	9.5935	10.1974	6.14525	3.79147	69.6174	81.7734	15.493	16.6777	7.21925	5.40275	12.3167	5.39153	8.25688	6.72646	8.4507	5.7971	0	3.33333
Gpr18	0	0.399767	0	0.317684	0	0.206718	0	0	0	0.947867	0	0.328407	0	0.332226	0	0.589391	0	0.641849	0	0.44843	0	0	0	3.33333
Gper1	0	0.072685	0	1.16484	0	0.155039	0	0	0	0	0	0	0	0.930233	0	1.57171	0	0	0	0	0	0	0	0
Hrh1	0.257686	0.43611	1.78881	1.90611	1.39703	1.29199	0.325203	1.31579	0.698324	2.36967	0.525131	0.492611	1.01721	1.92691	1.60428	1.66994	19.9413	23.8768	0.917431	0.896861	0	0	0	0
Hrh2	0.213258	0.38523	13.8488	11.2248	5.99369	6.87339	0.487805	0.657895	1.67598	1.4218	1.12528	1.97044	13.1455	9.63455	5.79323	2.94695	6.8915	7.44544	3.36391	4.03587	2.8169	2.89855	0	6.66667
Hcar1	3.08335	0.486989	0.34622	0.741264	1.48716	0.258398	2.27642	0.986842	1.25698	0	8.55214	14.2857	4.77308	0.996678	2.58467	1.37525	2.6393	0.513479	2.44648	0.44843	0	2.89855	0	0
Hcar2	0	0	0	0	0	0	0	0	0	0	0	0	0	0	0	0	0	0	0	0	0	0	0	0
Kiss1r	0.737516	1.49004	0	0.282386	0.540784	0.465116	0.325203	0.328947	0.27933	0	1.42536	1.64204	1.79969	1.12957	0.713012	0.589391	1.6129	0.513479	0.611621	1.34529	0	1.44928	0	0
Cysltr1	0.0710858	0.23986	1.90421	2.54148	0.135196	0.413437	0.325203	0.328947	0.27933	0.473934	0.225056	0.164204	0.938967	2.72425	0.534759	0.884086	7.77126	10.9114	0.30581	1.34529	0	1.44928	0	0
Cysltr2	0	0.116296	0	0.564772	0	0.826873	0	0.328947	0	0	0	0	0	0.930233	0	5.30452	0	2.82413	0	0.44843	0	0	0	3.33333
Lpar1	0.72863	1.07574	0.865551	0.988352	38.5309	53.1266	2.60163	2.30263	1.81564	3.31754	1.12528	1.80624	1.79969	2.72425	3.38681	4.91159	17.3021	20.6675	25.6881	46.1883	0	2.89855	54.5455	10
Lpar2	0	0	0	0	0	0	0	0	0	0	0	0	0	0	0	0	0	0	0	0	0	0	0	0
Lpar3	0	0.305277	0	0.317684	0	0.671835	0	0.657895	0	0	0	0.164204	0	0.598007	0	0.294695	0	0.770218	0	0	0	0	0	0
Lpar4	0.275458	0.116296	0.750144	1.23544	1.21676	1.55039	0.487805	0.328947	0.418994	0	1.27532	1.64204	1.72144	1.3289	0.713012	0.491159	0.293255	0.256739	0.611621	1.34529	0	1.44928	0	3.33333
Lpar5	0	0	0	0	0	0	0	0	0	0	0	0	0	0	0	0	0	0	0	0	0	0	0	0
Lpar6	16.332	11.2371	11.0791	17.3315	9.91438	7.3385	11.3821	8.88158	7.5419	6.16114	18.7547	27.2578	28.0908	24.5847	14.7059	8.54617	16.129	13.8639	14.3731	9.86547	4.22535	13.0435	9.09091	26.6667
S1pr1	0.390972	0.864951	19.2729	44.7935	2.70392	4.39276	1.13821	4.93421	1.53631	4.2654	1.35034	3.44828	16.5884	39.5349	7.21925	9.82318	8.94428	17.9718	6.11621	11.2108	14.0845	24.6377	0	26.6667
S1pr2	0.133286	0.196249	0.750144	1.05895	3.33484	4.8062	0.162602	0	0.27933	0.473934	0.150038	0	0.704225	1.12957	1.87166	2.35756	1.46628	2.18228	2.14067	1.79372	1.40845	0	0	6.66667
S1pr3	0.097743	0.23986	0.461627	0.81186	1.89274	2.89406	0.325203	0	0.27933	1.4218	0.225056	0.164204	0.391236	0.730897	15.1515	29.3713	0.146628	0.513479	8.56269	11.2108	0	0	0	0
S1pr5	0.879687	1.75171	0.115407	0.176491	0.360523	0.465116	0.325203	0.657895	0.139665	0.473934	0.0750188	0.328407	1.40845	2.0598	0.891266	0.687623	0.58651	0.898588	0.611621	1.34529	0	0	0	0
Mc2r	5.06487	11.4406	0.403924	0.917755	2.52366	3.51421	2.92683	8.55263	1.67598	2.8436	11.5529	17.0772	6.33803	11.6944	3.29768	3.73281	4.54545	3.46598	3.0581	4.03587	2.8169	0	9.09091	0
Mc5r	0	0.879488	0	0.0352983	0	0.310078	0	0.986842	0	5.6872	0	0.985222	0	1.72757	0	0.294695	0	0.385109	0	0	0	1.44928	0	0
Npffr1	1.14626	2.94374	0.230814	0.247088	0.585849	0.775194	0.487805	0.986842	0.698324	1.4218	0.825206	1.14943	1.56495	3.12292	1.06952	0.785855	0.733138	1.41207	0	1.79372	2.8169	1.44928	0	0
Npsr1	0.54203	1.18477	0.519331	0.635369	0.360523	0.878553	1.62602	1.31579	0.558659	0.473934	0.975244	1.47783	0.782473	2.0598	0.802139	0.982318	1.17302	0.898588	0.30581	0.44843	0	0	0	0
Npy1r	0	0.109027	0	0.247088	0	1.55039	0	0	0	0	0	0.164204	0	0.13289	0	9.23379	0	0.12837	0	0.44843	0	0	0	0
Ntsr2	0	7.12313	0	0.317684	0	1.70543	0	4.27632	0	1.4218	0	1.14943	0	6.9103	0	2.1611	0	1.79718	0	2.24215	0	1.44928	0	3.33333
Oprm1	0.950773	1.54092	0.692441	0.776562	0.946372	0.826873	0.813008	1.31579	1.39665	0.947867	1.35034	1.97044	1.01721	2.32558	1.06952	1.27701	0.439883	2.82413	0.611621	0.44843	0	0	0	0
Opn1sw	0	0	0	0	0	0	0	0	0	0	0	0	0	0	0	0	0	0	0	0	0	0	0	0
Opn3	0.506487	0.864951	0.519331	1.20014	0.946372	1.34367	0.325203	0.986842	0.698324	0	6.07652	19.2118	1.25196	1.79402	1.3369	1.96464	1.46628	3.33761	1.22324	0.896861	1.40845	1.44928	9.09091	3.33333
Opn5	0	0.392499	0	0.0352983	0	0.258398	0	0.328947	0	0	0	0.164204	0	0.265781	0	0.0982318	0	0	0	0	0	0	0	3.33333
Hcrtr2	0	0.472452	0	0.176491	0	0.310078	0	0.657895	0	0	0	0.328407	0	0.265781	0	0.294695	0	1.2837	0	0	0	0	0	0
P2ry1	1.42172	2.58032	0.230814	0.564772	1.35196	2.73902	1.30081	2.30263	1.11732	1.89573	0.225056	1.14943	1.40845	2.59136	0.980392	0.294695	1.6129	1.15533	1.83486	1.79372	0	2.89855	0	3.33333
P2ry2	0.755287	3.24175	1.6157	6.35369	2.92925	2.94574	0.650407	0.657895	8.10056	12.7962	1.2003	1.97044	3.67762	7.6412	2.31729	3.83104	0.879765	2.69576	3.97554	3.13901	1.40845	4.34783	0	3.33333
P2ry6	0.204372	0.457915	1.26947	3.00035	1.93781	3.35917	0.813008	1.31579	2.09497	2.36967	0.300075	1.14943	1.17371	2.45847	3.38681	5.89391	25.2199	42.1053	2.44648	0.896861	0	0	0	6.66667
P2ry12	1.42172	1.88254	0.577034	0.317684	0.585849	0.878553	0.650407	2.96053	1.25698	1.4218	1.57539	3.77668	1.56495	1.99336	1.24777	0.982318	9.09091	16.5597	6.42202	7.62332	0	4.34783	0	0
P2ry14	1.75937	2.66027	0.403924	0.352983	2.07301	3.35917	1.46341	1.97368	0.977654	0.473934	1.87547	3.94089	2.73865	2.39203	2.31729	3.43811	3.66569	4.49294	1.83486	0.44843	0	1.44928	0	0
Ptafr	0.204372	0.29074	0.288517	0.352983	0.585849	0.310078	0.162602	0	0.558659	0.947867	0.300075	0.492611	0.938967	1.06312	1.24777	0.884086	19.3548	28.6264	0.611621	0.44843	4.22535	0	0	3.33333
Ptger1	1.51946	2.9292	0.577034	1.09425	0.766111	1.08527	1.30081	2.30263	0.418994	1.4218	0.750188	0.985222	2.34742	3.12292	1.6934	2.4558	1.17302	1.66881	1.52905	2.24215	1.40845	1.44928	0	3.33333
Ptger2	0.0355429	0.087222	0.0577034	0.141193	0.450653	1.18863	0	0	0.698324	0.473934	0	0.328407	0.156495	0.398671	7.75401	14.5383	0.879765	2.56739	0.30581	0.44843	1.40845	5.7971	0	0
Ptger3	21.0947	12.3928	4.03924	3.74162	12.3028	5.89147	18.8618	13.1579	8.10056	1.4218	31.6579	15.1067	28.482	12.8239	28.7879	24.3615	17.0088	5.00642	13.1498	5.38117	12.6761	11.5942	9.09091	6.66667
Ptger4	0.444286	0.850414	4.55857	11.2954	1.39703	2.2739	0.813008	1.31579	0.698324	0.947867	0.825206	2.29885	4.06886	12.0266	1.87166	3.83104	2.34604	5.64827	0.917431	4.93274	2.8169	1.44928	0	0
Ptgfr	0	0.210786	0	0.21179	0	2.5323	0	0.657895	0	0.947867	0	6.40394	0	0.398671	0	0.294695	0	0.12837	0	0	0	4.34783	0	0
Ptgir	0	0.029074	0	0.141193	0	1.70543	0	0.328947	0	0	0	0.164204	0	0.13289	0	2.75049	0	0.770218	0	0	0	0	0	0
Tbxa2r	0	0.0654165	0	0.564772	0	0.465116	0	0	0	0	0	0.164204	0	0.531561	0	2.94695	0	0.898588	0	0	0	0	0	0
F2r	0.346543	0.930368	0.980958	4.20049	0.540784	1.39535	0.325203	1.64474	1.25698	5.6872	0.0750188	0.821018	1.40845	3.78738	1.51515	4.42043	0.879765	2.18228	0.30581	0.44843	2.8169	8.69565	0	13.3333
F2rl1	0	0.0508795	0	2.57677	0	0.310078	0	0	0	0.473934	0	0	0	0.930233	0	0.196464	0	1.15533	0	0	0	14.4928	0	6.66667
Rxfp1	0	0.552406	0	0.317684	0	0.361757	0	0.657895	0	0.947867	0	0.328407	0	0.797342	0	0.392927	0	0.898588	0	0.44843	0	0	0	0
Rxfp2	0	0	0	0	0	0	0	0	0	0	0	0	0	0	0	0	0	0	0	0	0	0	0	0
Sucnr1	0.319886	0	0.115407	0	0.180261	0	0.325203	0	0	0	3.82596	0	0.391236	0	0.891266	0	0.439883	0	0.917431	0	0	0	0	0
Tacr1	0.408744	0.450647	0.17311	0.458878	0.450653	0.413437	0.325203	0	0.27933	0.947867	0.0750188	0.821018	0.312989	0.730897	0.534759	1.08055	0.146628	0.641849	0.30581	0.44843	0	0	0	0
Tacr2	0	0	0	0	0	0	0	0	0	0	0	0	0	0	0	0	0	0	0	0	0	0	0	0
Tacr3	0.364315	0.632359	0.0577034	0.458878	0.315457	0.206718	0.487805	0.328947	0.139665	0.947867	0.375094	0.656814	0.704225	0.531561	0.623886	0.0982318	0.439883	0.770218	0	0.44843	0	0	0	0
Oxtr	0	0	0	0	0	0	0	0	0	0	0	0	0	0	0	0	0	0	0	0	0	0	0	0
Calcr	0	0	0	0	0	0	0	0	0	0	0	0	0	0	0	0	0	0	0	0	0	0	0	0
Calcrl	1.08406	1.57726	24.8702	25.5559	18.9725	35.4522	1.46341	3.61842	6.42458	8.05687	3.52588	4.10509	21.831	22.7907	18.8057	29.3713	13.6364	19.8973	8.25688	6.72646	36.6197	59.4203	27.2727	26.6667
Crhr2	0.275458	0.298008	0	0.282386	0.405588	0.206718	0.650407	1.31579	47.067	55.4502	0.225056	0.492611	0.156495	0.797342	7.30838	10.609	0.733138	0.513479	0.611621	0.44843	0	0	0	0
Gipr	0.1244	0.407036	0.115407	0.529474	0.270392	0.516796	0.162602	0.657895	0.418994	1.89573	0.375094	0.656814	0.391236	0.930233	16.3102	46.169	0.879765	1.66881	0.611621	1.79372	0	0	0	0
Glp2r	0.435401	0.588748	0.403924	0.423579	1.57729	4.13437	0.325203	0.328947	0.558659	0.473934	0.525131	1.14943	0.86072	1.06312	0.534759	1.08055	2.19941	3.72272	3.36391	4.03587	0	2.89855	9.09091	0
Gcgr	0	0	0	0	0	0	0	0	0	0	0	0	0	0	0	0	0	0	0	0	0	0	0	0
Sctr	19.0777	14.0282	1.32718	1.23544	8.56242	4.34109	14.1463	7.56579	10.1955	19.4313	45.4614	62.3974	27.4648	15.814	17.3797	20.4322	15.9824	6.54685	13.1498	4.03587	7.04225	1.44928	0	20
Pth1r	5.9801	2.02791	6.00115	13.4839	7.52591	7.18346	5.20325	1.31579	3.35196	0	11.4029	5.91133	12.8326	14.8837	12.9234	16.6994	7.91789	5.26316	7.95107	2.69058	2.8169	0	9.09091	6.66667
Pth2r	0.701973	1.49731	0.288517	0.352983	0.315457	0.826873	0.813008	1.64474	0.558659	0.473934	1.05026	3.11987	1.17371	1.72757	0.891266	0.589391	0.58651	1.54044	1.83486	1.34529	0	0	0	0
Adcyap1r1	0.195486	0.283471	0.230814	0.317684	6.62461	12.093	0	0.328947	0.837989	0.947867	0.450113	0.985222	0.547731	0.664452	14.795	9.03733	0.58651	0.513479	1.83486	0.896861	0	0	0	3.33333
Vipr1	0	0	0	0	0	0	0	0	0	0	0	0	0	0	0	0	0	0	0	0	0	0	0	0
Vipr2	0.266572	0.29074	0.34622	0.635369	1.1717	2.73902	0.487805	0.657895	0.418994	0	0	0.492611	0.312989	0.332226	2.6738	3.43811	0	1.2837	0.611621	0	0	1.44928	0	3.33333
Gabbr1	1.95486	1.50458	14.599	20.9319	10.6354	15.6072	1.95122	2.63158	5.02793	6.16114	6.07652	9.35961	15.5712	19.9336	16.221	18.9587	13.1965	17.8434	14.6789	17.9372	16.9014	23.1884	18.1818	30
Gabbr2	0.897459	2.15148	0.461627	0.705965	1.1717	1.39535	1.30081	1.64474	1.53631	3.31754	1.50038	2.13465	1.09546	2.0598	0.980392	1.57171	2.78592	5.5199	1.52905	1.34529	0	4.34783	0	0
Grm1	0.924116	1.78078	0.692441	1.02365	1.08157	0.981912	0.97561	1.31579	1.11732	1.4218	1.27532	2.29885	1.95618	2.0598	1.24777	1.8664	1.90616	0.898588	0.917431	1.79372	0	0	9.09091	3.33333
Grm3	1.32397	2.08606	0.692441	0.953053	1.35196	2.22222	1.62602	0.986842	1.95531	1.89573	1.12528	1.64204	3.05164	2.52492	1.6934	2.06287	1.46628	1.66881	3.36391	1.34529	0	1.44928	0	6.66667
Grm4	0	0	0	0	0	0	0	0	0	0	0	0	0	0	0	0	0	0	0	0	0	0	0	0
Grm5	1.59943	3.11819	0.750144	2.0473	2.29833	2.99742	1.46341	2.96053	2.09497	6.16114	2.02551	3.61248	2.89515	4.78405	1.60428	3.63458	3.66569	4.36457	3.0581	5.38117	2.8169	2.89855	0	6.66667
Grm7	2.55909	4.57189	1.55799	1.87081	3.06444	3.72093	3.08943	3.28947	2.3743	3.79147	2.62566	4.10509	4.38185	6.37874	2.49554	2.94695	3.37243	3.85109	2.14067	2.69058	2.8169	0	9.09091	10
Grm8	2.41692	3.52522	1.03866	2.15319	4.14601	4.23773	2.11382	4.60526	2.93296	5.6872	2.47562	3.44828	5.08607	4.78405	4.45633	5.59921	2.78592	3.85109	2.75229	2.69058	1.40845	1.44928	0	3.33333
Tas1r1	0	0	0	0	0	0	0	0	0	0	0	0	0	0	0	0	0	0	0	0	0	0	0	0
Tas1r3	0.346543	0.341619	0.461627	0.564772	0.495719	0.361757	0.325203	0.328947	0.418994	0	0.675169	0.821018	1.09546	0.730897	0.802139	0.589391	0.146628	0.385109	0	0	1.40845	0	0	3.33333
Casr	0.222143	0.319814	0	0.352983	0.495719	0.206718	0.487805	1.64474	10.1955	16.1137	0.150038	0.492611	0.312989	0.465116	0.356506	0.0982318	0.146628	0.513479	0.30581	0.44843	0	0	9.09091	0
Gpr156	1.10183	1.54092	0.519331	0.352983	0.360523	0.671835	0.97561	1.64474	0.837989	0.473934	9.90248	9.52381	1.95618	2.12625	0.891266	0.785855	1.31965	1.15533	3.36391	4.93274	0	1.44928	0	6.66667
Gpr158	1.16403	2.08606	0.17311	1.05895	1.48716	1.29199	2.11382	2.96053	1.39665	1.89573	1.72543	0.821018	1.87793	2.0598	1.06952	1.27701	1.6129	1.66881	0.30581	1.34529	0	0	9.09091	0
Gpr179	0	0	0	0	0	0	0	0	0	0	0	0	0	0	0	0	0	0	0	0	0	0	0	0
Gprc5a	0	0.138101	0	3.45923	0	0.620155	0	0.328947	0	0	0	0.164204	0	1.99336	0	0.589391	0	0.641849	0	0.44843	0	0	0	6.66667
Gprc5b	27.5813	18.978	7.03982	8.1539	21.0455	22.4806	20.6504	14.1447	11.3128	6.63507	30.5326	34.647	37.7934	24.3189	22.6381	14.2436	24.0469	11.6816	24.159	21.0762	25.3521	17.3913	18.1818	23.3333
Gprc5c	3.71423	5.87295	0.230814	0.458878	2.02794	1.29199	2.92683	3.28947	12.4302	16.5877	1.95049	3.61248	6.25978	5.98007	15.0624	23.2809	10.2639	14.249	3.66972	1.34529	2.8169	2.89855	0	0
Fzd1	0.462058	0.552406	0.34622	0.81186	1.12663	0.930233	0.487805	1.31579	0.418994	0	0.675169	1.14943	0.469484	1.46179	0.713012	2.1611	0.146628	0	1.52905	0.896861	0	0	0	3.33333
Fzd2	0	0	0	0	0	0	0	0	0	0	0	0	0	0	0	0	0	0	0	0	0	0	0	0
Fzd3	1.09294	4.73179	0.865551	1.55312	1.71248	2.73902	0.813008	4.60526	0.837989	1.89573	4.42611	13.9573	1.95618	5.04983	1.15865	2.25933	0.879765	2.56739	9.78593	17.4888	0	4.34783	9.09091	6.66667
Fzd4	12.6799	14.7551	11.483	24.0381	10.9959	17.4677	9.9187	15.7895	21.5084	26.0664	22.4306	22.6601	21.831	28.5714	18.984	26.7191	11.1437	8.60077	12.5382	9.41704	14.0845	17.3913	18.1818	30
Fzd5	0.568687	1.14115	0.980958	0.670667	0.585849	0.671835	0.325203	0.657895	0.27933	0.947867	1.27532	1.97044	1.09546	1.19601	1.24777	1.17878	0.733138	1.2837	1.22324	0.44843	1.40845	1.44928	0	3.33333
Fzd6	1.95486	5.99651	13.6757	26.7561	3.28977	4.34109	1.78862	7.89474	4.32961	10.9005	1.35034	2.95567	13.7715	27.6412	5.7041	10.5108	5.13196	8.4724	3.0581	8.07175	25.3521	52.1739	9.09091	26.6667
Fzd7	2.29252	2.87833	0.577034	0.741264	2.11807	1.24031	1.95122	3.94737	5.72626	8.53081	1.50038	2.95567	2.11268	2.85714	4.0107	5.79568	2.05279	1.54044	2.75229	3.13901	1.40845	1.44928	0	10
Fzd8	1.40395	1.62088	0.923254	0.953053	1.26183	1.65375	1.30081	1.31579	0.558659	0.473934	1.42536	1.97044	2.89515	2.72425	1.87166	2.1611	0.879765	1.02696	2.44648	0.896861	0	0	0	3.33333
Smo	5.86458	5.55313	3.4045	5.15355	13.6097	19.3282	5.52846	3.28947	6.84358	11.3744	16.8042	24.3021	11.2676	8.37209	11.943	16.6994	7.91789	9.37099	7.64526	11.2108	7.04225	7.24638	0	10
Adgra2	0.284343	0.414304	3.4045	6.00071	8.15683	10.0775	0.487805	1.31579	1.53631	1.89573	0.60015	0.985222	3.59937	5.78073	10.7843	16.4047	2.34604	2.43902	9.48012	13.0045	12.6761	34.7826	18.1818	13.3333
Adgra3	8.2193	16.7466	5.25101	8.47158	9.77918	14.7287	7.80488	14.8026	10.6145	17.5355	8.02701	18.555	17.0579	20.5316	12.8342	22.9862	8.35777	8.72914	11.0092	8.96861	7.04225	8.69565	0	26.6667
Adgrb1	0	0.777729	0	0.176491	0	0.310078	0	0	0	0	0	0.328407	0	0.863787	0	1.37525	0	0.385109	0	5.8296	0	0	0	0
Adgrb3	1.7416	2.48583	1.03866	1.69432	2.3434	2.32558	1.46341	1.97368	1.95531	2.8436	1.80045	3.28407	3.67762	3.32226	3.29768	3.33988	2.6393	1.66881	12.2324	13.9013	0	0	0	3.33333
Celsr1	0.355429	0.58148	1.6157	1.12954	0.630915	0.516796	0.487805	0	0.418994	0.473934	0.375094	0.821018	1.79969	1.39535	0.980392	0.785855	1.90616	1.41207	8.56269	11.6592	9.85915	17.3913	0	6.66667
Celsr2	2.6124	2.31138	0.519331	1.09425	1.35196	1.08527	2.27642	0.986842	2.3743	2.8436	19.2048	29.064	4.22535	2.52492	2.13904	1.8664	3.66569	1.2837	8.56269	10.3139	1.40845	1.44928	0	6.66667
Celsr3	1.77715	2.25323	0.115407	0.247088	0.811176	0.723514	0.97561	2.96053	0.977654	1.89573	0.825206	0.492611	2.26917	1.99336	1.3369	0.785855	2.05279	1.2837	1.22324	0.896861	1.40845	0	9.09091	0
Adgrd1	0.497601	1.06847	1.03866	1.30604	49.2114	56.0207	2.11382	2.30263	2.23464	2.36967	1.27532	1.80624	1.64319	2.32558	8.82353	11.9843	3.22581	2.82413	5.19878	0.896861	0	0	54.5455	6.66667
Adgre1	0.879687	1.40282	0.807848	0.776562	0.946372	1.70543	1.30081	1.31579	0.977654	2.8436	1.80045	1.97044	1.3302	2.72425	2.85205	2.25933	35.1906	42.8755	2.14067	2.24215	1.40845	2.89855	9.09091	0
Adgre4	0.213258	0.683239	0.17311	0.317684	0.180261	0.258398	0.162602	0.328947	0.139665	0.947867	0.225056	0.656814	0.625978	0.531561	0.623886	0.589391	6.74487	11.9384	0.611621	0.896861	0	1.44928	0	0
Adgre5	7.10858	8.84576	18.6382	33.0039	11.2663	15.0904	5.69106	9.86842	8.24022	16.5877	15.0038	11.4943	24.5696	36.0797	19.8752	31.2377	22.7273	30.9371	10.3976	12.1076	5.6338	14.4928	18.1818	30
Adgrf2	2.23032	4.73179	0.288517	0.564772	0.67598	1.86047	1.46341	2.30263	3.21229	7.109	2.02551	3.28407	3.05164	4.18605	1.6934	2.65226	1.46628	1.02696	2.75229	1.34529	0	2.89855	0	0
Adgrf3	0	0.632359	0	0.105895	0	0.0516796	0	0	0	0.947867	0	0.328407	0	0.531561	0	0.196464	0	0.513479	0	0.896861	0	0	0	0
Adgrf4	0.648658	2.18055	0.288517	0.176491	0.495719	0.775194	0.97561	0.986842	1.11732	2.8436	0.975244	1.64204	1.4867	2.25914	0.623886	1.17878	0.879765	0.898588	0.30581	1.34529	1.40845	0	0	0
Adgrf5	2.60352	5.61855	73.0525	92.905	14.466	18.9664	7.80488	26.3158	8.37989	13.7441	7.35184	15.4351	69.7966	86.711	43.672	57.5639	23.607	25.4172	21.4067	22.87	56.338	79.7101	9.09091	70
Adgrg1	0.311001	0.748655	17.5418	37.1691	3.19964	4.8062	0.650407	2.96053	2.09497	5.21327	1.2003	3.77668	16.0407	33.7542	6.14973	8.84086	7.33138	9.49936	7.03364	10.3139	1.40845	8.69565	0	20
Adgrg2	2.59463	6.876	0.403924	0.81186	11.8973	13.7984	2.43902	5.26316	2.09497	1.89573	14.4036	39.0805	3.99061	7.17608	2.04991	2.84872	2.6393	3.85109	1.83486	3.13901	0	1.44928	27.2727	6.66667
Adgrg3	0.106629	0.23986	1.55799	6.70667	0.315457	0.671835	0.325203	0.657895	0.139665	0.947867	0.300075	0.821018	1.79969	5.64784	0.980392	2.55403	1.02639	2.82413	0.30581	1.34529	46.4789	55.0725	0	0
Adgrg4	0	0.392499	0	0.0705965	0	0.361757	0	0	0	0	0	0.164204	0	0.598007	0	0.785855	0	1.02696	0	0	0	0	0	0
Adgrg6	0.657544	0.96671	5.0779	3.03565	1.44209	2.0155	0.813008	0.328947	0.837989	2.36967	0.525131	0.985222	3.75587	2.99003	2.04991	1.37525	12.4633	19.7689	30.8869	56.9507	0	1.44928	0	0
Adgrl1	3.82086	1.83166	2.94287	4.83586	5.81343	6.56331	3.25203	2.30263	5.30726	7.58294	4.35109	6.56814	9.07668	5.31561	22.0143	26.3261	6.15836	5.00642	5.50459	4.03587	8.4507	2.89855	9.09091	10
Adgrl2	1.25289	2.07879	38.8921	52.7356	9.37359	13.23	2.76423	5.26316	5.44693	7.109	10.4276	15.2709	37.011	51.0963	30.303	36.2475	15.9824	19.3838	21.1009	13.9013	14.0845	28.9855	18.1818	63.3333
Adgrl3	2.49689	3.67786	1.6734	2.71797	5.49797	9.6124	1.95122	5.26316	3.63128	7.109	3.6009	4.7619	3.75587	4.51827	39.6613	51.0806	4.39883	6.03338	40.6728	47.9821	1.40845	1.44928	0	13.3333
Adgrl4	2.28363	4.59369	62.6659	85.7395	11.4015	14.1085	4.39024	13.8158	7.12291	11.3744	7.27682	13.9573	63.5368	84.7176	22.1034	23.2809	20.8211	23.4917	20.1835	20.1794	22.5352	37.6812	18.1818	66.6667
Adgrv1	1.71495	2.88559	1.32718	1.90611	1.75755	2.37726	1.78862	2.30263	2.23464	4.73934	1.87547	2.46305	4.06886	3.72093	5.34759	11.1002	3.37243	3.46598	3.36391	2.69058	11.2676	11.5942	0	3.33333
Gpr107	27.3058	46.4602	12.1754	22.3085	27.2195	37.7261	17.2358	32.2368	23.6034	36.4929	28.7322	45.6486	41.8623	54.0199	31.9964	35.7564	28.8856	39.923	27.8287	30.9417	18.3099	31.8841	27.2727	30
Gpr137	6.69095	7.62465	0.865551	1.62372	4.10095	3.30749	3.25203	5.26316	2.65363	1.89573	6.30158	10.3448	10.0939	7.70764	4.81283	4.0275	6.45161	5.5199	6.11621	3.13901	1.40845	5.7971	0	10
Tpra1	5.02044	8.47507	2.19273	3.24744	4.91212	4.28941	1.95122	5.92105	5.02793	12.3223	4.87622	4.7619	9.15493	9.36877	5.34759	6.38507	6.01173	6.54685	5.8104	5.38117	1.40845	4.34783	0	3.33333
Gpr157	2.19478	4.41198	0.750144	1.72962	1.84768	1.80879	1.78862	3.94737	6.56425	11.8483	2.92573	6.23974	3.67762	5.51495	2.6738	2.84872	2.6393	4.10783	2.44648	0.896861	0	5.7971	0	0
Gpr1	0.159943	0.268934	1.44259	2.47088	4.10095	6.61499	0	0.328947	0.418994	0.947867	0.225056	0.164204	0.704225	2.45847	0.534759	0.589391	0.439883	1.2837	0.30581	0.44843	0	0	9.09091	0

## Sheet: Mouse BAT GPCRs > 1%
Class	Cluster number	Cluster name	GPCR	Ambinet Tm 8oC	Ambient Tm 22oC
Class A	1	BAds	Htr1d	0	0
Class A	1	BAds	Htr1f	0.784998	0.382086
Class A	1	BAds	Htr2a	0.312545	0.177715
Class A	1	BAds	Htr2b	0.857683	0.54203
Class A	1	BAds	Htr2c	0.67597	0.373201
Class A	1	BAds	Htr4	0.828609	0.577572
Class A	1	BAds	Htr7	0.486989	0.311001
Class A	1	BAds	Chrm2	0.545137	0.355429
Class A	1	BAds	Chrm3	2.50036	1.46615
Class A	1	BAds	Adora1	31.7706	24.258
Class A	1	BAds	Adora2a	0.472452	0.328772
Class A	1	BAds	Adora2b	0	0
Class A	1	BAds	Adora3	0	0
Class A	1	BAds	Adra1a	98.3282	88.3153
Class A	1	BAds	Adra1b	1.07574	0.399858
Class A	1	BAds	Adra1d	7.11586	6.32664
Class A	1	BAds	Adrb1	9.04201	16.1098
Class A	1	BAds	Adrb2	1.91162	0.959659
Class A	1	BAds	Adrb3	89.6933	71.8767
Class A	1	BAds	Agtr1a	0.58148	0.2488
Class A	1	BAds	Agtr1b	0	0
Class A	1	BAds	Aplnr	0.188981	0.106629
Class A	1	BAds	Nmbr	0.901294	0.515372
Class A	1	BAds	Bdkrb2	0.14537	0.097743
Class A	1	BAds	Cnr1	1.24291	0.408744
Class A	1	BAds	Cnr2	0.218055	0.1244
Class A	1	BAds	Cmklr1	0.617822	0.284343
Class A	1	BAds	Ccr1	0	0
Class A	1	BAds	Ccr2	0.116296	0.142172
Class A	1	BAds	Ccr5	0.334351	0.168829
Class A	1	BAds	Ccr7	0	0
Class A	1	BAds	Ccr9	2.22416	1.07517
Class A	1	BAds	Ccr10	1.0394	0.559801
Class A	1	BAds	Cxcr4	0	0
Class A	1	BAds	Cxcr5	0.399767	0
Class A	1	BAds	Cxcr6	0.915831	0.559801
Class A	1	BAds	Cx3cr1	3.30717	1.53723
Class A	1	BAds	Ackr1	0	0
Class A	1	BAds	Ackr2	0.116296	0.0888573
Class A	1	BAds	Ackr3	48.6771	19.9218
Class A	1	BAds	Ackr4	9.93604	4.10521
Class A	1	BAds	Ccrl2	0.029074	0
Class A	1	BAds	Cckbr	0.399767	0
Class A	1	BAds	Gpr4	0.254397	0.133286
Class A	1	BAds	Gpr17	0.82134	0
Class A	1	BAds	Gpr19	12.2329	5.23369
Class A	1	BAds	Gpr20	0.109027	0
Class A	1	BAds	Gpr21	2.82018	1.88377
Class A	1	BAds	Gpr34	0.109027	0
Class A	1	BAds	Gpr35	1.38828	1.00409
Class A	1	BAds	Gpr39	0.792266	0.435401
Class A	1	BAds	Gpr45	0.523332	0
Class A	1	BAds	Gpr52	0	0
Class A	1	BAds	Gpr63	1.64995	1.66163
Class A	1	BAds	Gpr65	0	0
Class A	1	BAds	Gpr68	0.82134	0.257686
Class A	1	BAds	Gpr87	0.508795	0
Class A	1	BAds	Gpr132	0.29074	0
Class A	1	BAds	Gpr135	5.82207	5.57135
Class A	1	BAds	Gpr141	0.479721	0.293229
Class A	1	BAds	Gpr146	31.9378	13.3019
Class A	1	BAds	Gpr149	0.377962	0
Class A	1	BAds	Gpr152	0	0
Class A	1	BAds	Gpr153	0.399767	0.257686
Class A	1	BAds	Gpr160	0.741387	0.66643
Class A	1	BAds	Gpr161	0.210786	0.151057
Class A	1	BAds	Gpr171	0.276203	0
Class A	1	BAds	Gpr173	0.14537	0.0533144
Class A	1	BAds	Gpr176	0.414304	0.257686
Class A	1	BAds	Gpr182	0.225323	0
Class A	1	BAds	Gpr183	0.58148	0.2488
Class A	1	BAds	Lgr4	32.73	24.8623
Class A	1	BAds	Lgr5	0.886757	0.622001
Class A	1	BAds	Lgr6	76.8135	41.9673
Class A	1	BAds	Mas1	0.29074	0
Class A	1	BAds	Mrgpre	0	0
Class A	1	BAds	Mrgprf	0.072685	0.0355429
Class A	1	BAds	C3ar1	0.0944905	0
Class A	1	BAds	C5ar1	0.116296	0.0444286
Class A	1	BAds	C5ar2	0	0
Class A	1	BAds	Drd1	0.327082	0
Class A	1	BAds	Drd3	0	0
Class A	1	BAds	Ednra	0.545137	0.417629
Class A	1	BAds	Ednrb	0.87222	0.319886
Class A	1	BAds	Fpr3	0.428841	0
Class A	1	BAds	Ffar1	2.07879	1.58166
Class A	1	BAds	Ffar2	0.283471	0.586458
Class A	1	BAds	Ffar4	50.1308	11.0716
Class A	1	BAds	Galr1	0.283471	0.115514
Class A	1	BAds	Fshr	0.923099	0.613115
Class A	1	BAds	Lhcgr	0.421573	0.177715
Class A	1	BAds	Tshr	14.6315	9.85427
Class A	1	BAds	Gpr18	0.399767	0
Class A	1	BAds	Gper1	0.072685	0
Class A	1	BAds	Hrh1	0.43611	0.257686
Class A	1	BAds	Hrh2	0.38523	0.213258
Class A	1	BAds	Hcar1	0.486989	3.08335
Class A	1	BAds	Hcar2	0	0
Class A	1	BAds	Kiss1r	1.49004	0.737516
Class A	1	BAds	Cysltr1	0.23986	0.0710858
Class A	1	BAds	Cysltr2	0.116296	0
Class A	1	BAds	Lpar1	1.07574	0.72863
Class A	1	BAds	Lpar2	0	0
Class A	1	BAds	Lpar3	0.305277	0
Class A	1	BAds	Lpar4	0.116296	0.275458
Class A	1	BAds	Lpar5	0	0
Class A	1	BAds	Lpar6	11.2371	16.332
Class A	1	BAds	S1pr1	0.864951	0.390972
Class A	1	BAds	S1pr2	0.196249	0.133286
Class A	1	BAds	S1pr3	0.23986	0.097743
Class A	1	BAds	S1pr5	1.75171	0.879687
Class A	1	BAds	Mc2r	11.4406	5.06487
Class A	1	BAds	Mc5r	0.879488	0
Class A	1	BAds	Npffr1	2.94374	1.14626
Class A	1	BAds	Npsr1	1.18477	0.54203
Class A	1	BAds	Npy1r	0.109027	0
Class A	1	BAds	Ntsr2	7.12313	0
Class A	1	BAds	Oprm1	1.54092	0.950773
Class A	1	BAds	Opn1sw	0	0
Class A	1	BAds	Opn3	0.864951	0.506487
Class A	1	BAds	Opn5	0.392499	0
Class A	1	BAds	Hcrtr2	0.472452	0
Class A	1	BAds	P2ry1	2.58032	1.42172
Class A	1	BAds	P2ry2	3.24175	0.755287
Class A	1	BAds	P2ry6	0.457915	0.204372
Class A	1	BAds	P2ry12	1.88254	1.42172
Class A	1	BAds	P2ry14	2.66027	1.75937
Class A	1	BAds	Ptafr	0.29074	0.204372
Class A	1	BAds	Ptger1	2.9292	1.51946
Class A	1	BAds	Ptger2	0.087222	0.0355429
Class A	1	BAds	Ptger3	12.3928	21.0947
Class A	1	BAds	Ptger4	0.850414	0.444286
Class A	1	BAds	Ptgfr	0.210786	0
Class A	1	BAds	Ptgir	0.029074	0
Class A	1	BAds	Tbxa2r	0.0654165	0
Class A	1	BAds	F2r	0.930368	0.346543
Class A	1	BAds	F2rl1	0.0508795	0
Class A	1	BAds	Rxfp1	0.552406	0
Class A	1	BAds	Rxfp2	0	0
Class A	1	BAds	Sucnr1	0	0.319886
Class A	1	BAds	Tacr1	0.450647	0.408744
Class A	1	BAds	Tacr2	0	0
Class A	1	BAds	Tacr3	0.632359	0.364315
Class A	1	BAds	Oxtr	0	0
Class B	1	BAds	Calcr	0	0
Class B	1	BAds	Calcrl	1.57726	1.08406
Class B	1	BAds	Crhr2	0.298008	0.275458
Class B	1	BAds	Gipr	0.407036	0.1244
Class B	1	BAds	Glp2r	0.588748	0.435401
Class B	1	BAds	Gcgr	0	0
Class B	1	BAds	Sctr	14.0282	19.0777
Class B	1	BAds	Pth1r	2.02791	5.9801
Class B	1	BAds	Pth2r	1.49731	0.701973
Class B	1	BAds	Adcyap1r1	0.283471	0.195486
Class B	1	BAds	Vipr1	0	0
Class B	1	BAds	Vipr2	0.29074	0.266572
Class C	1	BAds	Gabbr1	1.50458	1.95486
Class C	1	BAds	Gabbr2	2.15148	0.897459
Class C	1	BAds	Grm1	1.78078	0.924116
Class C	1	BAds	Grm3	2.08606	1.32397
Class C	1	BAds	Grm4	0	0
Class C	1	BAds	Grm5	3.11819	1.59943
Class C	1	BAds	Grm7	4.57189	2.55909
Class C	1	BAds	Grm8	3.52522	2.41692
Class C	1	BAds	Tas1r1	0	0
Class C	1	BAds	Tas1r3	0.341619	0.346543
Class C	1	BAds	Casr	0.319814	0.222143
Class C	1	BAds	Gpr156	1.54092	1.10183
Class C	1	BAds	Gpr158	2.08606	1.16403
Class C	1	BAds	Gpr179	0	0
Class C	1	BAds	Gprc5a	0.138101	0
Class C	1	BAds	Gprc5b	18.978	27.5813
Class C	1	BAds	Gprc5c	5.87295	3.71423
Frizzled	1	BAds	Fzd1	0.552406	0.462058
Frizzled	1	BAds	Fzd2	0	0
Frizzled	1	BAds	Fzd3	4.73179	1.09294
Frizzled	1	BAds	Fzd4	14.7551	12.6799
Frizzled	1	BAds	Fzd5	1.14115	0.568687
Frizzled	1	BAds	Fzd6	5.99651	1.95486
Frizzled	1	BAds	Fzd7	2.87833	2.29252
Frizzled	1	BAds	Fzd8	1.62088	1.40395
Frizzled	1	BAds	Smo	5.55313	5.86458
Adhesion	1	BAds	Adgra2	0.414304	0.284343
Adhesion	1	BAds	Adgra3	16.7466	8.2193
Adhesion	1	BAds	Adgrb1	0.777729	0
Adhesion	1	BAds	Adgrb3	2.48583	1.7416
Adhesion	1	BAds	Celsr1	0.58148	0.355429
Adhesion	1	BAds	Celsr2	2.31138	2.6124
Adhesion	1	BAds	Celsr3	2.25323	1.77715
Adhesion	1	BAds	Adgrd1	1.06847	0.497601
Adhesion	1	BAds	Adgre1	1.40282	0.879687
Adhesion	1	BAds	Adgre4	0.683239	0.213258
Adhesion	1	BAds	Adgre5	8.84576	7.10858
Adhesion	1	BAds	Adgrf2	4.73179	2.23032
Adhesion	1	BAds	Adgrf3	0.632359	0
Adhesion	1	BAds	Adgrf4	2.18055	0.648658
Adhesion	1	BAds	Adgrf5	5.61855	2.60352
Adhesion	1	BAds	Adgrg1	0.748655	0.311001
Adhesion	1	BAds	Adgrg2	6.876	2.59463
Adhesion	1	BAds	Adgrg3	0.23986	0.106629
Adhesion	1	BAds	Adgrg4	0.392499	0
Adhesion	1	BAds	Adgrg6	0.96671	0.657544
Adhesion	1	BAds	Adgrl1	1.83166	3.82086
Adhesion	1	BAds	Adgrl2	2.07879	1.25289
Adhesion	1	BAds	Adgrl3	3.67786	2.49689
Adhesion	1	BAds	Adgrl4	4.59369	2.28363
Adhesion	1	BAds	Adgrv1	2.88559	1.71495
Other 7TM proteins	1	BAds	Gpr107	46.4602	27.3058
Other 7TM proteins	1	BAds	Gpr137	7.62465	6.69095
Other 7TM proteins	1	BAds	Tpra1	8.47507	5.02044
Other 7TM proteins	1	BAds	Gpr157	4.41198	2.19478
Class A	1	BAds	Gpr1	0.268934	0.159943
Class A	2	EC2	Htr1d	0	0
Class A	2	EC2	Htr1f	0.423579	0.115407
Class A	2	EC2	Htr2a	2.012	0.865551
Class A	2	EC2	Htr2b	0.81186	0.980958
Class A	2	EC2	Htr2c	0.247088	0.403924
Class A	2	EC2	Htr4	0.388281	0.230814
Class A	2	EC2	Htr7	0.176491	0.115407
Class A	2	EC2	Chrm2	0.494176	0.0577034
Class A	2	EC2	Chrm3	8.68337	7.84766
Class A	2	EC2	Adora1	3.07095	3.57761
Class A	2	EC2	Adora2a	26.4737	9.46336
Class A	2	EC2	Adora2b	0	0
Class A	2	EC2	Adora3	0	0
Class A	2	EC2	Adra1a	21.4966	12.5216
Class A	2	EC2	Adra1b	0.247088	0.288517
Class A	2	EC2	Adra1d	0.494176	0.34622
Class A	2	EC2	Adrb1	0.953053	1.03866
Class A	2	EC2	Adrb2	0.81186	0.403924
Class A	2	EC2	Adrb3	14.2605	9.52106
Class A	2	EC2	Agtr1a	0.917755	0.403924
Class A	2	EC2	Agtr1b	0	0
Class A	2	EC2	Aplnr	3.31804	3.63531
Class A	2	EC2	Nmbr	0.317684	0.17311
Class A	2	EC2	Bdkrb2	2.47088	1.09636
Class A	2	EC2	Cnr1	0.21179	0.288517
Class A	2	EC2	Cnr2	0.494176	0.288517
Class A	2	EC2	Cmklr1	5.82421	5.25101
Class A	2	EC2	Ccr1	0	0
Class A	2	EC2	Ccr2	0.176491	0.115407
Class A	2	EC2	Ccr5	0.423579	0.0577034
Class A	2	EC2	Ccr7	0	0
Class A	2	EC2	Ccr9	0.529474	0.288517
Class A	2	EC2	Ccr10	0.0705965	0
Class A	2	EC2	Cxcr4	0	0
Class A	2	EC2	Cxcr5	0.317684	0
Class A	2	EC2	Cxcr6	0.247088	0.17311
Class A	2	EC2	Cx3cr1	1.72962	0.923254
Class A	2	EC2	Ackr1	0	0
Class A	2	EC2	Ackr2	0.0705965	0
Class A	2	EC2	Ackr3	9.24815	6.00115
Class A	2	EC2	Ackr4	1.16484	0.519331
Class A	2	EC2	Ccrl2	0.988352	0
Class A	2	EC2	Cckbr	0.21179	0
Class A	2	EC2	Gpr4	14.9665	6.40508
Class A	2	EC2	Gpr17	1.72962	0
Class A	2	EC2	Gpr19	2.0826	1.55799
Class A	2	EC2	Gpr20	0.0352983	0
Class A	2	EC2	Gpr21	1.62372	0.692441
Class A	2	EC2	Gpr34	0.0352983	0
Class A	2	EC2	Gpr35	0.458878	0.288517
Class A	2	EC2	Gpr39	0.741264	0.17311
Class A	2	EC2	Gpr45	0.247088	0
Class A	2	EC2	Gpr52	0	0
Class A	2	EC2	Gpr63	1.55312	0.634737
Class A	2	EC2	Gpr65	0	0
Class A	2	EC2	Gpr68	1.27074	0.807848
Class A	2	EC2	Gpr87	0.0705965	0
Class A	2	EC2	Gpr132	0.21179	0
Class A	2	EC2	Gpr135	0.458878	0.750144
Class A	2	EC2	Gpr141	0.458878	0.115407
Class A	2	EC2	Gpr146	14.437	8.71321
Class A	2	EC2	Gpr149	0.247088	0
Class A	2	EC2	Gpr152	0	0
Class A	2	EC2	Gpr153	0.388281	0.288517
Class A	2	EC2	Gpr160	19.167	8.82862
Class A	2	EC2	Gpr161	0.988352	0.634737
Class A	2	EC2	Gpr171	0	0
Class A	2	EC2	Gpr173	0.141193	0.0577034
Class A	2	EC2	Gpr176	0.388281	0.230814
Class A	2	EC2	Gpr182	1.30604	0
Class A	2	EC2	Gpr183	0.494176	0.230814
Class A	2	EC2	Lgr4	5.47123	3.4622
Class A	2	EC2	Lgr5	0.423579	0.403924
Class A	2	EC2	Lgr6	8.93046	4.44316
Class A	2	EC2	Mas1	0.21179	0
Class A	2	EC2	Mrgpre	0	0
Class A	2	EC2	Mrgprf	0.0352983	0
Class A	2	EC2	C3ar1	0.176491	0
Class A	2	EC2	C5ar1	0.317684	0.17311
Class A	2	EC2	C5ar2	0	0
Class A	2	EC2	Drd1	0	0
Class A	2	EC2	Drd3	0	0
Class A	2	EC2	Ednra	0.705965	0.865551
Class A	2	EC2	Ednrb	28.168	9.40565
Class A	2	EC2	Fpr3	0.176491	0
Class A	2	EC2	Ffar1	0.494176	0.403924
Class A	2	EC2	Ffar2	0.317684	0.403924
Class A	2	EC2	Ffar4	3.91811	0.865551
Class A	2	EC2	Galr1	0.282386	0.34622
Class A	2	EC2	Fshr	0.423579	0.403924
Class A	2	EC2	Lhcgr	0.352983	0.0577034
Class A	2	EC2	Tshr	2.18849	1.6157
Class A	2	EC2	Gpr18	0.317684	0
Class A	2	EC2	Gper1	1.16484	0
Class A	2	EC2	Hrh1	1.90611	1.78881
Class A	2	EC2	Hrh2	11.2248	13.8488
Class A	2	EC2	Hcar1	0.741264	0.34622
Class A	2	EC2	Hcar2	0	0
Class A	2	EC2	Kiss1r	0.282386	0
Class A	2	EC2	Cysltr1	2.54148	1.90421
Class A	2	EC2	Cysltr2	0.564772	0
Class A	2	EC2	Lpar1	0.988352	0.865551
Class A	2	EC2	Lpar2	0	0
Class A	2	EC2	Lpar3	0.317684	0
Class A	2	EC2	Lpar4	1.23544	0.750144
Class A	2	EC2	Lpar5	0	0
Class A	2	EC2	Lpar6	17.3315	11.0791
Class A	2	EC2	S1pr1	44.7935	19.2729
Class A	2	EC2	S1pr2	1.05895	0.750144
Class A	2	EC2	S1pr3	0.81186	0.461627
Class A	2	EC2	S1pr5	0.176491	0.115407
Class A	2	EC2	Mc2r	0.917755	0.403924
Class A	2	EC2	Mc5r	0.0352983	0
Class A	2	EC2	Npffr1	0.247088	0.230814
Class A	2	EC2	Npsr1	0.635369	0.519331
Class A	2	EC2	Npy1r	0.247088	0
Class A	2	EC2	Ntsr2	0.317684	0
Class A	2	EC2	Oprm1	0.776562	0.692441
Class A	2	EC2	Opn1sw	0	0
Class A	2	EC2	Opn3	1.20014	0.519331
Class A	2	EC2	Opn5	0.0352983	0
Class A	2	EC2	Hcrtr2	0.176491	0
Class A	2	EC2	P2ry1	0.564772	0.230814
Class A	2	EC2	P2ry2	6.35369	1.6157
Class A	2	EC2	P2ry6	3.00035	1.26947
Class A	2	EC2	P2ry12	0.317684	0.577034
Class A	2	EC2	P2ry14	0.352983	0.403924
Class A	2	EC2	Ptafr	0.352983	0.288517
Class A	2	EC2	Ptger1	1.09425	0.577034
Class A	2	EC2	Ptger2	0.141193	0.0577034
Class A	2	EC2	Ptger3	3.74162	4.03924
Class A	2	EC2	Ptger4	11.2954	4.55857
Class A	2	EC2	Ptgfr	0.21179	0
Class A	2	EC2	Ptgir	0.141193	0
Class A	2	EC2	Tbxa2r	0.564772	0
Class A	2	EC2	F2r	4.20049	0.980958
Class A	2	EC2	F2rl1	2.57677	0
Class A	2	EC2	Rxfp1	0.317684	0
Class A	2	EC2	Rxfp2	0	0
Class A	2	EC2	Sucnr1	0	0.115407
Class A	2	EC2	Tacr1	0.458878	0.17311
Class A	2	EC2	Tacr2	0	0
Class A	2	EC2	Tacr3	0.458878	0.0577034
Class A	2	EC2	Oxtr	0	0
Class B	2	EC2	Calcr	0	0
Class B	2	EC2	Calcrl	25.5559	24.8702
Class B	2	EC2	Crhr2	0.282386	0
Class B	2	EC2	Gipr	0.529474	0.115407
Class B	2	EC2	Glp2r	0.423579	0.403924
Class B	2	EC2	Gcgr	0	0
Class B	2	EC2	Sctr	1.23544	1.32718
Class B	2	EC2	Pth1r	13.4839	6.00115
Class B	2	EC2	Pth2r	0.352983	0.288517
Class B	2	EC2	Adcyap1r1	0.317684	0.230814
Class B	2	EC2	Vipr1	0	0
Class B	2	EC2	Vipr2	0.635369	0.34622
Class C	2	EC2	Gabbr1	20.9319	14.599
Class C	2	EC2	Gabbr2	0.705965	0.461627
Class C	2	EC2	Grm1	1.02365	0.692441
Class C	2	EC2	Grm3	0.953053	0.692441
Class C	2	EC2	Grm4	0	0
Class C	2	EC2	Grm5	2.0473	0.750144
Class C	2	EC2	Grm7	1.87081	1.55799
Class C	2	EC2	Grm8	2.15319	1.03866
Class C	2	EC2	Tas1r1	0	0
Class C	2	EC2	Tas1r3	0.564772	0.461627
Class C	2	EC2	Casr	0.352983	0
Class C	2	EC2	Gpr156	0.352983	0.519331
Class C	2	EC2	Gpr158	1.05895	0.17311
Class C	2	EC2	Gpr179	0	0
Class C	2	EC2	Gprc5a	3.45923	0
Class C	2	EC2	Gprc5b	8.1539	7.03982
Class C	2	EC2	Gprc5c	0.458878	0.230814
Frizzled	2	EC2	Fzd1	0.81186	0.34622
Frizzled	2	EC2	Fzd2	0	0
Frizzled	2	EC2	Fzd3	1.55312	0.865551
Frizzled	2	EC2	Fzd4	24.0381	11.483
Frizzled	2	EC2	Fzd5	0.670667	0.980958
Frizzled	2	EC2	Fzd6	26.7561	13.6757
Frizzled	2	EC2	Fzd7	0.741264	0.577034
Frizzled	2	EC2	Fzd8	0.953053	0.923254
Frizzled	2	EC2	Smo	5.15355	3.4045
Adhesion	2	EC2	Adgra2	6.00071	3.4045
Adhesion	2	EC2	Adgra3	8.47158	5.25101
Adhesion	2	EC2	Adgrb1	0.176491	0
Adhesion	2	EC2	Adgrb3	1.69432	1.03866
Adhesion	2	EC2	Celsr1	1.12954	1.6157
Adhesion	2	EC2	Celsr2	1.09425	0.519331
Adhesion	2	EC2	Celsr3	0.247088	0.115407
Adhesion	2	EC2	Adgrd1	1.30604	1.03866
Adhesion	2	EC2	Adgre1	0.776562	0.807848
Adhesion	2	EC2	Adgre4	0.317684	0.17311
Adhesion	2	EC2	Adgre5	33.0039	18.6382
Adhesion	2	EC2	Adgrf2	0.564772	0.288517
Adhesion	2	EC2	Adgrf3	0.105895	0
Adhesion	2	EC2	Adgrf4	0.176491	0.288517
Adhesion	2	EC2	Adgrf5	92.905	73.0525
Adhesion	2	EC2	Adgrg1	37.1691	17.5418
Adhesion	2	EC2	Adgrg2	0.81186	0.403924
Adhesion	2	EC2	Adgrg3	6.70667	1.55799
Adhesion	2	EC2	Adgrg4	0.0705965	0
Adhesion	2	EC2	Adgrg6	3.03565	5.0779
Adhesion	2	EC2	Adgrl1	4.83586	2.94287
Adhesion	2	EC2	Adgrl2	52.7356	38.8921
Adhesion	2	EC2	Adgrl3	2.71797	1.6734
Adhesion	2	EC2	Adgrl4	85.7395	62.6659
Adhesion	2	EC2	Adgrv1	1.90611	1.32718
Other 7TM proteins	2	EC2	Gpr107	22.3085	12.1754
Other 7TM proteins	2	EC2	Gpr137	1.62372	0.865551
Other 7TM proteins	2	EC2	Tpra1	3.24744	2.19273
Other 7TM proteins	2	EC2	Gpr157	1.72962	0.750144
Class A	2	EC2	Gpr1	2.47088	1.44259
Class A	3	APCs	Htr1d	0	0
Class A	3	APCs	Htr1f	0.620155	0.540784
Class A	3	APCs	Htr2a	3.41085	3.96575
Class A	3	APCs	Htr2b	0.258398	0.315457
Class A	3	APCs	Htr2c	0.516796	0.495719
Class A	3	APCs	Htr4	0.723514	0.270392
Class A	3	APCs	Htr7	0.413437	0.315457
Class A	3	APCs	Chrm2	0.516796	0.585849
Class A	3	APCs	Chrm3	9.35401	9.37359
Class A	3	APCs	Adora1	9.25065	12.3479
Class A	3	APCs	Adora2a	3.87597	1.57729
Class A	3	APCs	Adora2b	0	0
Class A	3	APCs	Adora3	0	0
Class A	3	APCs	Adra1a	36.3824	36.0072
Class A	3	APCs	Adra1b	9.66408	7.16539
Class A	3	APCs	Adra1d	2.48062	3.01938
Class A	3	APCs	Adrb1	2.73902	7.21046
Class A	3	APCs	Adrb2	1.13695	0.405588
Class A	3	APCs	Adrb3	25.5814	31.1852
Class A	3	APCs	Agtr1a	21.6021	12.6183
Class A	3	APCs	Agtr1b	0	0
Class A	3	APCs	Aplnr	0.206718	0.856242
Class A	3	APCs	Nmbr	0.620155	0.360523
Class A	3	APCs	Bdkrb2	3.46253	1.35196
Class A	3	APCs	Cnr1	0.516796	0.315457
Class A	3	APCs	Cnr2	0.206718	0.0450653
Class A	3	APCs	Cmklr1	19.4832	9.64398
Class A	3	APCs	Ccr1	0	0
Class A	3	APCs	Ccr2	0.206718	0.450653
Class A	3	APCs	Ccr5	0.258398	0.495719
Class A	3	APCs	Ccr7	0	0
Class A	3	APCs	Ccr9	1.80879	1.48716
Class A	3	APCs	Ccr10	0.258398	0.450653
Class A	3	APCs	Cxcr4	0	0
Class A	3	APCs	Cxcr5	0.155039	0
Class A	3	APCs	Cxcr6	0.413437	0.450653
Class A	3	APCs	Cx3cr1	2.48062	2.02794
Class A	3	APCs	Ackr1	0	0
Class A	3	APCs	Ackr2	8.32041	3.69536
Class A	3	APCs	Ackr3	36.8992	27.7603
Class A	3	APCs	Ackr4	2.5323	2.02794
Class A	3	APCs	Ccrl2	0.258398	0
Class A	3	APCs	Cckbr	0.413437	0
Class A	3	APCs	Gpr4	1.34367	0.901307
Class A	3	APCs	Gpr17	0.826873	0
Class A	3	APCs	Gpr19	6.45995	4.95719
Class A	3	APCs	Gpr20	0.155039	0
Class A	3	APCs	Gpr21	2.63566	1.80261
Class A	3	APCs	Gpr34	0.155039	0
Class A	3	APCs	Gpr35	0.671835	0.946372
Class A	3	APCs	Gpr39	5.5814	2.97431
Class A	3	APCs	Gpr45	0.103359	0
Class A	3	APCs	Gpr52	0	0
Class A	3	APCs	Gpr63	5.99483	3.33484
Class A	3	APCs	Gpr65	0	0
Class A	3	APCs	Gpr68	0.775194	0.360523
Class A	3	APCs	Gpr87	0.155039	0
Class A	3	APCs	Gpr132	0.310078	0
Class A	3	APCs	Gpr135	2.22222	3.87562
Class A	3	APCs	Gpr141	0.310078	0.405588
Class A	3	APCs	Gpr146	12.0413	8.83281
Class A	3	APCs	Gpr149	0.155039	0
Class A	3	APCs	Gpr152	0	0
Class A	3	APCs	Gpr153	11.7829	10.7706
Class A	3	APCs	Gpr160	2.22222	2.47859
Class A	3	APCs	Gpr161	6.77003	3.47003
Class A	3	APCs	Gpr171	0.206718	0
Class A	3	APCs	Gpr173	5.27132	3.10951
Class A	3	APCs	Gpr176	1.13695	0.991438
Class A	3	APCs	Gpr182	0.155039	0
Class A	3	APCs	Gpr183	0.155039	0.225327
Class A	3	APCs	Lgr4	22.3256	22.2172
Class A	3	APCs	Lgr5	0.258398	0.585849
Class A	3	APCs	Lgr6	20.3618	18.0261
Class A	3	APCs	Mas1	0.516796	0
Class A	3	APCs	Mrgpre	0	0
Class A	3	APCs	Mrgprf	1.91214	2.11807
Class A	3	APCs	C3ar1	0.103359	0
Class A	3	APCs	C5ar1	0.0516796	0.315457
Class A	3	APCs	C5ar2	0	0
Class A	3	APCs	Drd1	0.103359	0
Class A	3	APCs	Drd3	0	0
Class A	3	APCs	Ednra	7.8553	4.32627
Class A	3	APCs	Ednrb	4.28941	1.66742
Class A	3	APCs	Fpr3	0.310078	0
Class A	3	APCs	Ffar1	1.55039	1.39703
Class A	3	APCs	Ffar2	0.258398	0.856242
Class A	3	APCs	Ffar4	12.0413	5.54304
Class A	3	APCs	Galr1	0.258398	0.405588
Class A	3	APCs	Fshr	0.723514	0.721046
Class A	3	APCs	Lhcgr	0.258398	0.225327
Class A	3	APCs	Tshr	4.8062	6.57954
Class A	3	APCs	Gpr18	0.206718	0
Class A	3	APCs	Gper1	0.155039	0
Class A	3	APCs	Hrh1	1.29199	1.39703
Class A	3	APCs	Hrh2	6.87339	5.99369
Class A	3	APCs	Hcar1	0.258398	1.48716
Class A	3	APCs	Hcar2	0	0
Class A	3	APCs	Kiss1r	0.465116	0.540784
Class A	3	APCs	Cysltr1	0.413437	0.135196
Class A	3	APCs	Cysltr2	0.826873	0
Class A	3	APCs	Lpar1	53.1266	38.5309
Class A	3	APCs	Lpar2	0	0
Class A	3	APCs	Lpar3	0.671835	0
Class A	3	APCs	Lpar4	1.55039	1.21676
Class A	3	APCs	Lpar5	0	0
Class A	3	APCs	Lpar6	7.3385	9.91438
Class A	3	APCs	S1pr1	4.39276	2.70392
Class A	3	APCs	S1pr2	4.8062	3.33484
Class A	3	APCs	S1pr3	2.89406	1.89274
Class A	3	APCs	S1pr5	0.465116	0.360523
Class A	3	APCs	Mc2r	3.51421	2.52366
Class A	3	APCs	Mc5r	0.310078	0
Class A	3	APCs	Npffr1	0.775194	0.585849
Class A	3	APCs	Npsr1	0.878553	0.360523
Class A	3	APCs	Npy1r	1.55039	0
Class A	3	APCs	Ntsr2	1.70543	0
Class A	3	APCs	Oprm1	0.826873	0.946372
Class A	3	APCs	Opn1sw	0	0
Class A	3	APCs	Opn3	1.34367	0.946372
Class A	3	APCs	Opn5	0.258398	0
Class A	3	APCs	Hcrtr2	0.310078	0
Class A	3	APCs	P2ry1	2.73902	1.35196
Class A	3	APCs	P2ry2	2.94574	2.92925
Class A	3	APCs	P2ry6	3.35917	1.93781
Class A	3	APCs	P2ry12	0.878553	0.585849
Class A	3	APCs	P2ry14	3.35917	2.07301
Class A	3	APCs	Ptafr	0.310078	0.585849
Class A	3	APCs	Ptger1	1.08527	0.766111
Class A	3	APCs	Ptger2	1.18863	0.450653
Class A	3	APCs	Ptger3	5.89147	12.3028
Class A	3	APCs	Ptger4	2.2739	1.39703
Class A	3	APCs	Ptgfr	2.5323	0
Class A	3	APCs	Ptgir	1.70543	0
Class A	3	APCs	Tbxa2r	0.465116	0
Class A	3	APCs	F2r	1.39535	0.540784
Class A	3	APCs	F2rl1	0.310078	0
Class A	3	APCs	Rxfp1	0.361757	0
Class A	3	APCs	Rxfp2	0	0
Class A	3	APCs	Sucnr1	0	0.180261
Class A	3	APCs	Tacr1	0.413437	0.450653
Class A	3	APCs	Tacr2	0	0
Class A	3	APCs	Tacr3	0.206718	0.315457
Class A	3	APCs	Oxtr	0	0
Class B	3	APCs	Calcr	0	0
Class B	3	APCs	Calcrl	35.4522	18.9725
Class B	3	APCs	Crhr2	0.206718	0.405588
Class B	3	APCs	Gipr	0.516796	0.270392
Class B	3	APCs	Glp2r	4.13437	1.57729
Class B	3	APCs	Gcgr	0	0
Class B	3	APCs	Sctr	4.34109	8.56242
Class B	3	APCs	Pth1r	7.18346	7.52591
Class B	3	APCs	Pth2r	0.826873	0.315457
Class B	3	APCs	Adcyap1r1	12.093	6.62461
Class B	3	APCs	Vipr1	0	0
Class B	3	APCs	Vipr2	2.73902	1.1717
Class C	3	APCs	Gabbr1	15.6072	10.6354
Class C	3	APCs	Gabbr2	1.39535	1.1717
Class C	3	APCs	Grm1	0.981912	1.08157
Class C	3	APCs	Grm3	2.22222	1.35196
Class C	3	APCs	Grm4	0	0
Class C	3	APCs	Grm5	2.99742	2.29833
Class C	3	APCs	Grm7	3.72093	3.06444
Class C	3	APCs	Grm8	4.23773	4.14601
Class C	3	APCs	Tas1r1	0	0
Class C	3	APCs	Tas1r3	0.361757	0.495719
Class C	3	APCs	Casr	0.206718	0.495719
Class C	3	APCs	Gpr156	0.671835	0.360523
Class C	3	APCs	Gpr158	1.29199	1.48716
Class C	3	APCs	Gpr179	0	0
Class C	3	APCs	Gprc5a	0.620155	0
Class C	3	APCs	Gprc5b	22.4806	21.0455
Class C	3	APCs	Gprc5c	1.29199	2.02794
Frizzled	3	APCs	Fzd1	0.930233	1.12663
Frizzled	3	APCs	Fzd2	0	0
Frizzled	3	APCs	Fzd3	2.73902	1.71248
Frizzled	3	APCs	Fzd4	17.4677	10.9959
Frizzled	3	APCs	Fzd5	0.671835	0.585849
Frizzled	3	APCs	Fzd6	4.34109	3.28977
Frizzled	3	APCs	Fzd7	1.24031	2.11807
Frizzled	3	APCs	Fzd8	1.65375	1.26183
Frizzled	3	APCs	Smo	19.3282	13.6097
Adhesion	3	APCs	Adgra2	10.0775	8.15683
Adhesion	3	APCs	Adgra3	14.7287	9.77918
Adhesion	3	APCs	Adgrb1	0.310078	0
Adhesion	3	APCs	Adgrb3	2.32558	2.3434
Adhesion	3	APCs	Celsr1	0.516796	0.630915
Adhesion	3	APCs	Celsr2	1.08527	1.35196
Adhesion	3	APCs	Celsr3	0.723514	0.811176
Adhesion	3	APCs	Adgrd1	56.0207	49.2114
Adhesion	3	APCs	Adgre1	1.70543	0.946372
Adhesion	3	APCs	Adgre4	0.258398	0.180261
Adhesion	3	APCs	Adgre5	15.0904	11.2663
Adhesion	3	APCs	Adgrf2	1.86047	0.67598
Adhesion	3	APCs	Adgrf3	0.0516796	0
Adhesion	3	APCs	Adgrf4	0.775194	0.495719
Adhesion	3	APCs	Adgrf5	18.9664	14.466
Adhesion	3	APCs	Adgrg1	4.8062	3.19964
Adhesion	3	APCs	Adgrg2	13.7984	11.8973
Adhesion	3	APCs	Adgrg3	0.671835	0.315457
Adhesion	3	APCs	Adgrg4	0.361757	0
Adhesion	3	APCs	Adgrg6	2.0155	1.44209
Adhesion	3	APCs	Adgrl1	6.56331	5.81343
Adhesion	3	APCs	Adgrl2	13.23	9.37359
Adhesion	3	APCs	Adgrl3	9.6124	5.49797
Adhesion	3	APCs	Adgrl4	14.1085	11.4015
Adhesion	3	APCs	Adgrv1	2.37726	1.75755
Other 7TM proteins	3	APCs	Gpr107	37.7261	27.2195
Other 7TM proteins	3	APCs	Gpr137	3.30749	4.10095
Other 7TM proteins	3	APCs	Tpra1	4.28941	4.91212
Other 7TM proteins	3	APCs	Gpr157	1.80879	1.84768
Class A	3	APCs	Gpr1	6.61499	4.10095
Class A	4	MyoC	Htr1d	0	0
Class A	4	MyoC	Htr1f	0.657895	0.487805
Class A	4	MyoC	Htr2a	0.657895	0.162602
Class A	4	MyoC	Htr2b	0.328947	0.97561
Class A	4	MyoC	Htr2c	0.328947	0
Class A	4	MyoC	Htr4	1.97368	0.325203
Class A	4	MyoC	Htr7	0.986842	0.162602
Class A	4	MyoC	Chrm2	0.328947	0.325203
Class A	4	MyoC	Chrm3	2.63158	2.76423
Class A	4	MyoC	Adora1	25	17.2358
Class A	4	MyoC	Adora2a	3.61842	0.487805
Class A	4	MyoC	Adora2b	0	0
Class A	4	MyoC	Adora3	0	0
Class A	4	MyoC	Adra1a	77.3026	57.3984
Class A	4	MyoC	Adra1b	0.328947	1.30081
Class A	4	MyoC	Adra1d	4.60526	4.55285
Class A	4	MyoC	Adrb1	8.88158	11.2195
Class A	4	MyoC	Adrb2	2.63158	0.813008
Class A	4	MyoC	Adrb3	64.4737	49.4309
Class A	4	MyoC	Agtr1a	1.64474	0.487805
Class A	4	MyoC	Agtr1b	0	0
Class A	4	MyoC	Aplnr	0.657895	0.97561
Class A	4	MyoC	Nmbr	0.986842	0.325203
Class A	4	MyoC	Bdkrb2	0	0.162602
Class A	4	MyoC	Cnr1	0.657895	0.487805
Class A	4	MyoC	Cnr2	0.328947	0.162602
Class A	4	MyoC	Cmklr1	3.61842	1.30081
Class A	4	MyoC	Ccr1	0	0
Class A	4	MyoC	Ccr2	0.328947	0.162602
Class A	4	MyoC	Ccr5	0.328947	0.325203
Class A	4	MyoC	Ccr7	0	0
Class A	4	MyoC	Ccr9	1.64474	1.62602
Class A	4	MyoC	Ccr10	0.657895	0.650407
Class A	4	MyoC	Cxcr4	0	0
Class A	4	MyoC	Cxcr5	0	0
Class A	4	MyoC	Cxcr6	0	0.813008
Class A	4	MyoC	Cx3cr1	2.63158	0.97561
Class A	4	MyoC	Ackr1	0	0
Class A	4	MyoC	Ackr2	0	0
Class A	4	MyoC	Ackr3	34.8684	15.2846
Class A	4	MyoC	Ackr4	3.61842	2.27642
Class A	4	MyoC	Ccrl2	0.328947	0
Class A	4	MyoC	Cckbr	0.657895	0
Class A	4	MyoC	Gpr4	0.986842	0.162602
Class A	4	MyoC	Gpr17	1.97368	0
Class A	4	MyoC	Gpr19	7.89474	4.06504
Class A	4	MyoC	Gpr20	0	0
Class A	4	MyoC	Gpr21	1.64474	0.325203
Class A	4	MyoC	Gpr34	0	0
Class A	4	MyoC	Gpr35	0.657895	1.13821
Class A	4	MyoC	Gpr39	0.328947	0.325203
Class A	4	MyoC	Gpr45	0.657895	0
Class A	4	MyoC	Gpr52	0	0
Class A	4	MyoC	Gpr63	1.64474	1.78862
Class A	4	MyoC	Gpr65	0	0
Class A	4	MyoC	Gpr68	0.328947	0
Class A	4	MyoC	Gpr87	0	0
Class A	4	MyoC	Gpr132	0.328947	0
Class A	4	MyoC	Gpr135	3.94737	2.92683
Class A	4	MyoC	Gpr141	0.328947	0.162602
Class A	4	MyoC	Gpr146	20.7237	7.64228
Class A	4	MyoC	Gpr149	0	0
Class A	4	MyoC	Gpr152	0	0
Class A	4	MyoC	Gpr153	0.328947	0
Class A	4	MyoC	Gpr160	0.328947	1.13821
Class A	4	MyoC	Gpr161	0.657895	0.325203
Class A	4	MyoC	Gpr171	0.328947	0
Class A	4	MyoC	Gpr173	0.657895	0.162602
Class A	4	MyoC	Gpr176	0.657895	0.325203
Class A	4	MyoC	Gpr182	0	0
Class A	4	MyoC	Gpr183	0	0.162602
Class A	4	MyoC	Lgr4	19.0789	14.7967
Class A	4	MyoC	Lgr5	0.328947	0.487805
Class A	4	MyoC	Lgr6	56.25	30.7317
Class A	4	MyoC	Mas1	0.328947	0
Class A	4	MyoC	Mrgpre	0	0
Class A	4	MyoC	Mrgprf	0	0.162602
Class A	4	MyoC	C3ar1	0.657895	0
Class A	4	MyoC	C5ar1	0.328947	0
Class A	4	MyoC	C5ar2	0	0
Class A	4	MyoC	Drd1	0.328947	0
Class A	4	MyoC	Drd3	0	0
Class A	4	MyoC	Ednra	2.63158	1.46341
Class A	4	MyoC	Ednrb	2.96053	1.95122
Class A	4	MyoC	Fpr3	0.657895	0
Class A	4	MyoC	Ffar1	1.64474	0.650407
Class A	4	MyoC	Ffar2	0.328947	0.97561
Class A	4	MyoC	Ffar4	32.5658	7.64228
Class A	4	MyoC	Galr1	0	0.325203
Class A	4	MyoC	Fshr	0.657895	0.97561
Class A	4	MyoC	Lhcgr	0	0.325203
Class A	4	MyoC	Tshr	10.1974	9.5935
Class A	4	MyoC	Gpr18	0	0
Class A	4	MyoC	Gper1	0	0
Class A	4	MyoC	Hrh1	1.31579	0.325203
Class A	4	MyoC	Hrh2	0.657895	0.487805
Class A	4	MyoC	Hcar1	0.986842	2.27642
Class A	4	MyoC	Hcar2	0	0
Class A	4	MyoC	Kiss1r	0.328947	0.325203
Class A	4	MyoC	Cysltr1	0.328947	0.325203
Class A	4	MyoC	Cysltr2	0.328947	0
Class A	4	MyoC	Lpar1	2.30263	2.60163
Class A	4	MyoC	Lpar2	0	0
Class A	4	MyoC	Lpar3	0.657895	0
Class A	4	MyoC	Lpar4	0.328947	0.487805
Class A	4	MyoC	Lpar5	0	0
Class A	4	MyoC	Lpar6	8.88158	11.3821
Class A	4	MyoC	S1pr1	4.93421	1.13821
Class A	4	MyoC	S1pr2	0	0.162602
Class A	4	MyoC	S1pr3	0	0.325203
Class A	4	MyoC	S1pr5	0.657895	0.325203
Class A	4	MyoC	Mc2r	8.55263	2.92683
Class A	4	MyoC	Mc5r	0.986842	0
Class A	4	MyoC	Npffr1	0.986842	0.487805
Class A	4	MyoC	Npsr1	1.31579	1.62602
Class A	4	MyoC	Npy1r	0	0
Class A	4	MyoC	Ntsr2	4.27632	0
Class A	4	MyoC	Oprm1	1.31579	0.813008
Class A	4	MyoC	Opn1sw	0	0
Class A	4	MyoC	Opn3	0.986842	0.325203
Class A	4	MyoC	Opn5	0.328947	0
Class A	4	MyoC	Hcrtr2	0.657895	0
Class A	4	MyoC	P2ry1	2.30263	1.30081
Class A	4	MyoC	P2ry2	0.657895	0.650407
Class A	4	MyoC	P2ry6	1.31579	0.813008
Class A	4	MyoC	P2ry12	2.96053	0.650407
Class A	4	MyoC	P2ry14	1.97368	1.46341
Class A	4	MyoC	Ptafr	0	0.162602
Class A	4	MyoC	Ptger1	2.30263	1.30081
Class A	4	MyoC	Ptger2	0	0
Class A	4	MyoC	Ptger3	13.1579	18.8618
Class A	4	MyoC	Ptger4	1.31579	0.813008
Class A	4	MyoC	Ptgfr	0.657895	0
Class A	4	MyoC	Ptgir	0.328947	0
Class A	4	MyoC	Tbxa2r	0	0
Class A	4	MyoC	F2r	1.64474	0.325203
Class A	4	MyoC	F2rl1	0	0
Class A	4	MyoC	Rxfp1	0.657895	0
Class A	4	MyoC	Rxfp2	0	0
Class A	4	MyoC	Sucnr1	0	0.325203
Class A	4	MyoC	Tacr1	0	0.325203
Class A	4	MyoC	Tacr2	0	0
Class A	4	MyoC	Tacr3	0.328947	0.487805
Class A	4	MyoC	Oxtr	0	0
Class B	4	MyoC	Calcr	0	0
Class B	4	MyoC	Calcrl	3.61842	1.46341
Class B	4	MyoC	Crhr2	1.31579	0.650407
Class B	4	MyoC	Gipr	0.657895	0.162602
Class B	4	MyoC	Glp2r	0.328947	0.325203
Class B	4	MyoC	Gcgr	0	0
Class B	4	MyoC	Sctr	7.56579	14.1463
Class B	4	MyoC	Pth1r	1.31579	5.20325
Class B	4	MyoC	Pth2r	1.64474	0.813008
Class B	4	MyoC	Adcyap1r1	0.328947	0
Class B	4	MyoC	Vipr1	0	0
Class B	4	MyoC	Vipr2	0.657895	0.487805
Class C	4	MyoC	Gabbr1	2.63158	1.95122
Class C	4	MyoC	Gabbr2	1.64474	1.30081
Class C	4	MyoC	Grm1	1.31579	0.97561
Class C	4	MyoC	Grm3	0.986842	1.62602
Class C	4	MyoC	Grm4	0	0
Class C	4	MyoC	Grm5	2.96053	1.46341
Class C	4	MyoC	Grm7	3.28947	3.08943
Class C	4	MyoC	Grm8	4.60526	2.11382
Class C	4	MyoC	Tas1r1	0	0
Class C	4	MyoC	Tas1r3	0.328947	0.325203
Class C	4	MyoC	Casr	1.64474	0.487805
Class C	4	MyoC	Gpr156	1.64474	0.97561
Class C	4	MyoC	Gpr158	2.96053	2.11382
Class C	4	MyoC	Gpr179	0	0
Class C	4	MyoC	Gprc5a	0.328947	0
Class C	4	MyoC	Gprc5b	14.1447	20.6504
Class C	4	MyoC	Gprc5c	3.28947	2.92683
Frizzled	4	MyoC	Fzd1	1.31579	0.487805
Frizzled	4	MyoC	Fzd2	0	0
Frizzled	4	MyoC	Fzd3	4.60526	0.813008
Frizzled	4	MyoC	Fzd4	15.7895	9.9187
Frizzled	4	MyoC	Fzd5	0.657895	0.325203
Frizzled	4	MyoC	Fzd6	7.89474	1.78862
Frizzled	4	MyoC	Fzd7	3.94737	1.95122
Frizzled	4	MyoC	Fzd8	1.31579	1.30081
Frizzled	4	MyoC	Smo	3.28947	5.52846
Adhesion	4	MyoC	Adgra2	1.31579	0.487805
Adhesion	4	MyoC	Adgra3	14.8026	7.80488
Adhesion	4	MyoC	Adgrb1	0	0
Adhesion	4	MyoC	Adgrb3	1.97368	1.46341
Adhesion	4	MyoC	Celsr1	0	0.487805
Adhesion	4	MyoC	Celsr2	0.986842	2.27642
Adhesion	4	MyoC	Celsr3	2.96053	0.97561
Adhesion	4	MyoC	Adgrd1	2.30263	2.11382
Adhesion	4	MyoC	Adgre1	1.31579	1.30081
Adhesion	4	MyoC	Adgre4	0.328947	0.162602
Adhesion	4	MyoC	Adgre5	9.86842	5.69106
Adhesion	4	MyoC	Adgrf2	2.30263	1.46341
Adhesion	4	MyoC	Adgrf3	0	0
Adhesion	4	MyoC	Adgrf4	0.986842	0.97561
Adhesion	4	MyoC	Adgrf5	26.3158	7.80488
Adhesion	4	MyoC	Adgrg1	2.96053	0.650407
Adhesion	4	MyoC	Adgrg2	5.26316	2.43902
Adhesion	4	MyoC	Adgrg3	0.657895	0.325203
Adhesion	4	MyoC	Adgrg4	0	0
Adhesion	4	MyoC	Adgrg6	0.328947	0.813008
Adhesion	4	MyoC	Adgrl1	2.30263	3.25203
Adhesion	4	MyoC	Adgrl2	5.26316	2.76423
Adhesion	4	MyoC	Adgrl3	5.26316	1.95122
Adhesion	4	MyoC	Adgrl4	13.8158	4.39024
Adhesion	4	MyoC	Adgrv1	2.30263	1.78862
Other 7TM proteins	4	MyoC	Gpr107	32.2368	17.2358
Other 7TM proteins	4	MyoC	Gpr137	5.26316	3.25203
Other 7TM proteins	4	MyoC	Tpra1	5.92105	1.95122
Other 7TM proteins	4	MyoC	Gpr157	3.94737	1.78862
Class A	4	MyoC	Gpr1	0.328947	0
Class A	5	Myo-Cont.Ads	Htr1d	0	0
Class A	5	Myo-Cont.Ads	Htr1f	1.89573	0.558659
Class A	5	Myo-Cont.Ads	Htr2a	1.89573	0.139665
Class A	5	Myo-Cont.Ads	Htr2b	0.947867	0.418994
Class A	5	Myo-Cont.Ads	Htr2c	0.473934	0.558659
Class A	5	Myo-Cont.Ads	Htr4	0.473934	0.698324
Class A	5	Myo-Cont.Ads	Htr7	0	0.418994
Class A	5	Myo-Cont.Ads	Chrm2	7.109	1.25698
Class A	5	Myo-Cont.Ads	Chrm3	4.73934	3.77095
Class A	5	Myo-Cont.Ads	Adora1	6.16114	7.82123
Class A	5	Myo-Cont.Ads	Adora2a	1.4218	0.977654
Class A	5	Myo-Cont.Ads	Adora2b	0	0
Class A	5	Myo-Cont.Ads	Adora3	0	0
Class A	5	Myo-Cont.Ads	Adra1a	32.2275	24.0223
Class A	5	Myo-Cont.Ads	Adra1b	1.4218	1.11732
Class A	5	Myo-Cont.Ads	Adra1d	0	1.11732
Class A	5	Myo-Cont.Ads	Adrb1	2.36967	4.88827
Class A	5	Myo-Cont.Ads	Adrb2	2.8436	3.07263
Class A	5	Myo-Cont.Ads	Adrb3	22.7488	23.324
Class A	5	Myo-Cont.Ads	Agtr1a	3.31754	1.67598
Class A	5	Myo-Cont.Ads	Agtr1b	0	0
Class A	5	Myo-Cont.Ads	Aplnr	0	0.558659
Class A	5	Myo-Cont.Ads	Nmbr	3.79147	2.3743
Class A	5	Myo-Cont.Ads	Bdkrb2	0.473934	0.139665
Class A	5	Myo-Cont.Ads	Cnr1	0.947867	0
Class A	5	Myo-Cont.Ads	Cnr2	0.473934	0.139665
Class A	5	Myo-Cont.Ads	Cmklr1	2.8436	1.25698
Class A	5	Myo-Cont.Ads	Ccr1	0	0
Class A	5	Myo-Cont.Ads	Ccr2	0	0.139665
Class A	5	Myo-Cont.Ads	Ccr5	0.473934	0.418994
Class A	5	Myo-Cont.Ads	Ccr7	0	0
Class A	5	Myo-Cont.Ads	Ccr9	2.8436	0.558659
Class A	5	Myo-Cont.Ads	Ccr10	0.473934	0.139665
Class A	5	Myo-Cont.Ads	Cxcr4	0	0
Class A	5	Myo-Cont.Ads	Cxcr5	0	0
Class A	5	Myo-Cont.Ads	Cxcr6	0.947867	0.698324
Class A	5	Myo-Cont.Ads	Cx3cr1	14.6919	5.44693
Class A	5	Myo-Cont.Ads	Ackr1	0	0
Class A	5	Myo-Cont.Ads	Ackr2	0	0.558659
Class A	5	Myo-Cont.Ads	Ackr3	16.5877	7.68156
Class A	5	Myo-Cont.Ads	Ackr4	3.79147	2.65363
Class A	5	Myo-Cont.Ads	Ccrl2	1.4218	0
Class A	5	Myo-Cont.Ads	Cckbr	0	0
Class A	5	Myo-Cont.Ads	Gpr4	0.947867	0.558659
Class A	5	Myo-Cont.Ads	Gpr17	0	0
Class A	5	Myo-Cont.Ads	Gpr19	12.3223	5.44693
Class A	5	Myo-Cont.Ads	Gpr20	0.947867	0
Class A	5	Myo-Cont.Ads	Gpr21	2.8436	0.977654
Class A	5	Myo-Cont.Ads	Gpr34	0.473934	0
Class A	5	Myo-Cont.Ads	Gpr35	2.36967	0.977654
Class A	5	Myo-Cont.Ads	Gpr39	0	0.418994
Class A	5	Myo-Cont.Ads	Gpr45	1.4218	0
Class A	5	Myo-Cont.Ads	Gpr52	0	0
Class A	5	Myo-Cont.Ads	Gpr63	0.473934	0.837989
Class A	5	Myo-Cont.Ads	Gpr65	0	0
Class A	5	Myo-Cont.Ads	Gpr68	1.4218	0.558659
Class A	5	Myo-Cont.Ads	Gpr87	0.473934	0
Class A	5	Myo-Cont.Ads	Gpr132	0.473934	0
Class A	5	Myo-Cont.Ads	Gpr135	1.4218	0.977654
Class A	5	Myo-Cont.Ads	Gpr141	0	0.837989
Class A	5	Myo-Cont.Ads	Gpr146	21.327	13.5475
Class A	5	Myo-Cont.Ads	Gpr149	0	0
Class A	5	Myo-Cont.Ads	Gpr152	0	0
Class A	5	Myo-Cont.Ads	Gpr153	1.4218	0.418994
Class A	5	Myo-Cont.Ads	Gpr160	2.8436	1.67598
Class A	5	Myo-Cont.Ads	Gpr161	0.473934	0.139665
Class A	5	Myo-Cont.Ads	Gpr171	0.473934	0
Class A	5	Myo-Cont.Ads	Gpr173	0.473934	0.27933
Class A	5	Myo-Cont.Ads	Gpr176	0.473934	0
Class A	5	Myo-Cont.Ads	Gpr182	0.473934	0
Class A	5	Myo-Cont.Ads	Gpr183	0	0.418994
Class A	5	Myo-Cont.Ads	Lgr4	44.0758	27.933
Class A	5	Myo-Cont.Ads	Lgr5	0.473934	0.139665
Class A	5	Myo-Cont.Ads	Lgr6	21.327	14.1061
Class A	5	Myo-Cont.Ads	Mas1	0.473934	0
Class A	5	Myo-Cont.Ads	Mrgpre	0	0
Class A	5	Myo-Cont.Ads	Mrgprf	0	0.418994
Class A	5	Myo-Cont.Ads	C3ar1	0.473934	0
Class A	5	Myo-Cont.Ads	C5ar1	0.473934	0.27933
Class A	5	Myo-Cont.Ads	C5ar2	0	0
Class A	5	Myo-Cont.Ads	Drd1	0.473934	0
Class A	5	Myo-Cont.Ads	Drd3	0	0
Class A	5	Myo-Cont.Ads	Ednra	2.36967	1.67598
Class A	5	Myo-Cont.Ads	Ednrb	5.6872	1.39665
Class A	5	Myo-Cont.Ads	Fpr3	0.473934	0
Class A	5	Myo-Cont.Ads	Ffar1	1.89573	2.3743
Class A	5	Myo-Cont.Ads	Ffar2	0.473934	1.11732
Class A	5	Myo-Cont.Ads	Ffar4	11.3744	4.05028
Class A	5	Myo-Cont.Ads	Galr1	0.947867	0.698324
Class A	5	Myo-Cont.Ads	Fshr	0.947867	0.139665
Class A	5	Myo-Cont.Ads	Lhcgr	0.473934	0.418994
Class A	5	Myo-Cont.Ads	Tshr	3.79147	6.14525
Class A	5	Myo-Cont.Ads	Gpr18	0.947867	0
Class A	5	Myo-Cont.Ads	Gper1	0	0
Class A	5	Myo-Cont.Ads	Hrh1	2.36967	0.698324
Class A	5	Myo-Cont.Ads	Hrh2	1.4218	1.67598
Class A	5	Myo-Cont.Ads	Hcar1	0	1.25698
Class A	5	Myo-Cont.Ads	Hcar2	0	0
Class A	5	Myo-Cont.Ads	Kiss1r	0	0.27933
Class A	5	Myo-Cont.Ads	Cysltr1	0.473934	0.27933
Class A	5	Myo-Cont.Ads	Cysltr2	0	0
Class A	5	Myo-Cont.Ads	Lpar1	3.31754	1.81564
Class A	5	Myo-Cont.Ads	Lpar2	0	0
Class A	5	Myo-Cont.Ads	Lpar3	0	0
Class A	5	Myo-Cont.Ads	Lpar4	0	0.418994
Class A	5	Myo-Cont.Ads	Lpar5	0	0
Class A	5	Myo-Cont.Ads	Lpar6	6.16114	7.5419
Class A	5	Myo-Cont.Ads	S1pr1	4.2654	1.53631
Class A	5	Myo-Cont.Ads	S1pr2	0.473934	0.27933
Class A	5	Myo-Cont.Ads	S1pr3	1.4218	0.27933
Class A	5	Myo-Cont.Ads	S1pr5	0.473934	0.139665
Class A	5	Myo-Cont.Ads	Mc2r	2.8436	1.67598
Class A	5	Myo-Cont.Ads	Mc5r	5.6872	0
Class A	5	Myo-Cont.Ads	Npffr1	1.4218	0.698324
Class A	5	Myo-Cont.Ads	Npsr1	0.473934	0.558659
Class A	5	Myo-Cont.Ads	Npy1r	0	0
Class A	5	Myo-Cont.Ads	Ntsr2	1.4218	0
Class A	5	Myo-Cont.Ads	Oprm1	0.947867	1.39665
Class A	5	Myo-Cont.Ads	Opn1sw	0	0
Class A	5	Myo-Cont.Ads	Opn3	0	0.698324
Class A	5	Myo-Cont.Ads	Opn5	0	0
Class A	5	Myo-Cont.Ads	Hcrtr2	0	0
Class A	5	Myo-Cont.Ads	P2ry1	1.89573	1.11732
Class A	5	Myo-Cont.Ads	P2ry2	12.7962	8.10056
Class A	5	Myo-Cont.Ads	P2ry6	2.36967	2.09497
Class A	5	Myo-Cont.Ads	P2ry12	1.4218	1.25698
Class A	5	Myo-Cont.Ads	P2ry14	0.473934	0.977654
Class A	5	Myo-Cont.Ads	Ptafr	0.947867	0.558659
Class A	5	Myo-Cont.Ads	Ptger1	1.4218	0.418994
Class A	5	Myo-Cont.Ads	Ptger2	0.473934	0.698324
Class A	5	Myo-Cont.Ads	Ptger3	1.4218	8.10056
Class A	5	Myo-Cont.Ads	Ptger4	0.947867	0.698324
Class A	5	Myo-Cont.Ads	Ptgfr	0.947867	0
Class A	5	Myo-Cont.Ads	Ptgir	0	0
Class A	5	Myo-Cont.Ads	Tbxa2r	0	0
Class A	5	Myo-Cont.Ads	F2r	5.6872	1.25698
Class A	5	Myo-Cont.Ads	F2rl1	0.473934	0
Class A	5	Myo-Cont.Ads	Rxfp1	0.947867	0
Class A	5	Myo-Cont.Ads	Rxfp2	0	0
Class A	5	Myo-Cont.Ads	Sucnr1	0	0
Class A	5	Myo-Cont.Ads	Tacr1	0.947867	0.27933
Class A	5	Myo-Cont.Ads	Tacr2	0	0
Class A	5	Myo-Cont.Ads	Tacr3	0.947867	0.139665
Class A	5	Myo-Cont.Ads	Oxtr	0	0
Class B	5	Myo-Cont.Ads	Calcr	0	0
Class B	5	Myo-Cont.Ads	Calcrl	8.05687	6.42458
Class B	5	Myo-Cont.Ads	Crhr2	55.4502	47.067
Class B	5	Myo-Cont.Ads	Gipr	1.89573	0.418994
Class B	5	Myo-Cont.Ads	Glp2r	0.473934	0.558659
Class B	5	Myo-Cont.Ads	Gcgr	0	0
Class B	5	Myo-Cont.Ads	Sctr	19.4313	10.1955
Class B	5	Myo-Cont.Ads	Pth1r	0	3.35196
Class B	5	Myo-Cont.Ads	Pth2r	0.473934	0.558659
Class B	5	Myo-Cont.Ads	Adcyap1r1	0.947867	0.837989
Class B	5	Myo-Cont.Ads	Vipr1	0	0
Class B	5	Myo-Cont.Ads	Vipr2	0	0.418994
Class C	5	Myo-Cont.Ads	Gabbr1	6.16114	5.02793
Class C	5	Myo-Cont.Ads	Gabbr2	3.31754	1.53631
Class C	5	Myo-Cont.Ads	Grm1	1.4218	1.11732
Class C	5	Myo-Cont.Ads	Grm3	1.89573	1.95531
Class C	5	Myo-Cont.Ads	Grm4	0	0
Class C	5	Myo-Cont.Ads	Grm5	6.16114	2.09497
Class C	5	Myo-Cont.Ads	Grm7	3.79147	2.3743
Class C	5	Myo-Cont.Ads	Grm8	5.6872	2.93296
Class C	5	Myo-Cont.Ads	Tas1r1	0	0
Class C	5	Myo-Cont.Ads	Tas1r3	0	0.418994
Class C	5	Myo-Cont.Ads	Casr	16.1137	10.1955
Class C	5	Myo-Cont.Ads	Gpr156	0.473934	0.837989
Class C	5	Myo-Cont.Ads	Gpr158	1.89573	1.39665
Class C	5	Myo-Cont.Ads	Gpr179	0	0
Class C	5	Myo-Cont.Ads	Gprc5a	0	0
Class C	5	Myo-Cont.Ads	Gprc5b	6.63507	11.3128
Class C	5	Myo-Cont.Ads	Gprc5c	16.5877	12.4302
Frizzled	5	Myo-Cont.Ads	Fzd1	0	0.418994
Frizzled	5	Myo-Cont.Ads	Fzd2	0	0
Frizzled	5	Myo-Cont.Ads	Fzd3	1.89573	0.837989
Frizzled	5	Myo-Cont.Ads	Fzd4	26.0664	21.5084
Frizzled	5	Myo-Cont.Ads	Fzd5	0.947867	0.27933
Frizzled	5	Myo-Cont.Ads	Fzd6	10.9005	4.32961
Frizzled	5	Myo-Cont.Ads	Fzd7	8.53081	5.72626
Frizzled	5	Myo-Cont.Ads	Fzd8	0.473934	0.558659
Frizzled	5	Myo-Cont.Ads	Smo	11.3744	6.84358
Adhesion	5	Myo-Cont.Ads	Adgra2	1.89573	1.53631
Adhesion	5	Myo-Cont.Ads	Adgra3	17.5355	10.6145
Adhesion	5	Myo-Cont.Ads	Adgrb1	0	0
Adhesion	5	Myo-Cont.Ads	Adgrb3	2.8436	1.95531
Adhesion	5	Myo-Cont.Ads	Celsr1	0.473934	0.418994
Adhesion	5	Myo-Cont.Ads	Celsr2	2.8436	2.3743
Adhesion	5	Myo-Cont.Ads	Celsr3	1.89573	0.977654
Adhesion	5	Myo-Cont.Ads	Adgrd1	2.36967	2.23464
Adhesion	5	Myo-Cont.Ads	Adgre1	2.8436	0.977654
Adhesion	5	Myo-Cont.Ads	Adgre4	0.947867	0.139665
Adhesion	5	Myo-Cont.Ads	Adgre5	16.5877	8.24022
Adhesion	5	Myo-Cont.Ads	Adgrf2	7.109	3.21229
Adhesion	5	Myo-Cont.Ads	Adgrf3	0.947867	0
Adhesion	5	Myo-Cont.Ads	Adgrf4	2.8436	1.11732
Adhesion	5	Myo-Cont.Ads	Adgrf5	13.7441	8.37989
Adhesion	5	Myo-Cont.Ads	Adgrg1	5.21327	2.09497
Adhesion	5	Myo-Cont.Ads	Adgrg2	1.89573	2.09497
Adhesion	5	Myo-Cont.Ads	Adgrg3	0.947867	0.139665
Adhesion	5	Myo-Cont.Ads	Adgrg4	0	0
Adhesion	5	Myo-Cont.Ads	Adgrg6	2.36967	0.837989
Adhesion	5	Myo-Cont.Ads	Adgrl1	7.58294	5.30726
Adhesion	5	Myo-Cont.Ads	Adgrl2	7.109	5.44693
Adhesion	5	Myo-Cont.Ads	Adgrl3	7.109	3.63128
Adhesion	5	Myo-Cont.Ads	Adgrl4	11.3744	7.12291
Adhesion	5	Myo-Cont.Ads	Adgrv1	4.73934	2.23464
Other 7TM proteins	5	Myo-Cont.Ads	Gpr107	36.4929	23.6034
Other 7TM proteins	5	Myo-Cont.Ads	Gpr137	1.89573	2.65363
Other 7TM proteins	5	Myo-Cont.Ads	Tpra1	12.3223	5.02793
Other 7TM proteins	5	Myo-Cont.Ads	Gpr157	11.8483	6.56425
Class A	5	Myo-Cont.Ads	Gpr1	0.947867	0.418994
Class A	6	WAds	Htr1d	0	0
Class A	6	WAds	Htr1f	1.31363	0.60015
Class A	6	WAds	Htr2a	0.328407	0
Class A	6	WAds	Htr2b	1.80624	0.60015
Class A	6	WAds	Htr2c	1.31363	0.750188
Class A	6	WAds	Htr4	0.985222	0.60015
Class A	6	WAds	Htr7	0.164204	0.375094
Class A	6	WAds	Chrm2	0.492611	0.300075
Class A	6	WAds	Chrm3	2.46305	2.32558
Class A	6	WAds	Adora1	34.647	22.5056
Class A	6	WAds	Adora2a	2.46305	0.750188
Class A	6	WAds	Adora2b	0	0
Class A	6	WAds	Adora3	0	0
Class A	6	WAds	Adra1a	65.1888	52.6632
Class A	6	WAds	Adra1b	0.821018	0.450113
Class A	6	WAds	Adra1d	6.40394	6.0015
Class A	6	WAds	Adrb1	6.73235	9.00225
Class A	6	WAds	Adrb2	4.5977	0.975244
Class A	6	WAds	Adrb3	93.5961	89.1223
Class A	6	WAds	Agtr1a	1.47783	0.525131
Class A	6	WAds	Agtr1b	0	0
Class A	6	WAds	Aplnr	0.656814	0.450113
Class A	6	WAds	Nmbr	0.821018	0.675169
Class A	6	WAds	Bdkrb2	0.328407	0.225056
Class A	6	WAds	Cnr1	11.0016	6.0015
Class A	6	WAds	Cnr2	0.164204	0.150038
Class A	6	WAds	Cmklr1	31.3629	30.1575
Class A	6	WAds	Ccr1	0	0
Class A	6	WAds	Ccr2	0.656814	0.225056
Class A	6	WAds	Ccr5	0.328407	0.450113
Class A	6	WAds	Ccr7	0	0
Class A	6	WAds	Ccr9	1.64204	0.975244
Class A	6	WAds	Ccr10	0.164204	0.825206
Class A	6	WAds	Cxcr4	0	0
Class A	6	WAds	Cxcr5	0.492611	0
Class A	6	WAds	Cxcr6	0.656814	0.225056
Class A	6	WAds	Cx3cr1	3.44828	1.35034
Class A	6	WAds	Ackr1	0	0
Class A	6	WAds	Ackr2	0.164204	0.0750188
Class A	6	WAds	Ackr3	10.1806	4.8012
Class A	6	WAds	Ackr4	7.38916	2.17554
Class A	6	WAds	Ccrl2	0.164204	0
Class A	6	WAds	Cckbr	0.821018	0
Class A	6	WAds	Gpr4	1.80624	0.60015
Class A	6	WAds	Gpr17	0.985222	0
Class A	6	WAds	Gpr19	11.0016	6.37659
Class A	6	WAds	Gpr20	0.164204	0
Class A	6	WAds	Gpr21	4.7619	1.87547
Class A	6	WAds	Gpr34	0.164204	0
Class A	6	WAds	Gpr35	1.97044	0.525131
Class A	6	WAds	Gpr39	1.14943	0.450113
Class A	6	WAds	Gpr45	0.821018	0
Class A	6	WAds	Gpr52	0	0
Class A	6	WAds	Gpr63	2.79146	1.50038
Class A	6	WAds	Gpr65	0	0
Class A	6	WAds	Gpr68	0.328407	0.825206
Class A	6	WAds	Gpr87	0.492611	0
Class A	6	WAds	Gpr132	0.164204	0
Class A	6	WAds	Gpr135	4.5977	3.07577
Class A	6	WAds	Gpr141	0.492611	0.225056
Class A	6	WAds	Gpr146	35.7964	24.6812
Class A	6	WAds	Gpr149	0.164204	0
Class A	6	WAds	Gpr152	0	0
Class A	6	WAds	Gpr153	0.492611	0.525131
Class A	6	WAds	Gpr160	3.11987	1.50038
Class A	6	WAds	Gpr161	0.328407	0.150038
Class A	6	WAds	Gpr171	0.656814	0
Class A	6	WAds	Gpr173	0.328407	0.0750188
Class A	6	WAds	Gpr176	0.492611	0.525131
Class A	6	WAds	Gpr182	0	0
Class A	6	WAds	Gpr183	0.328407	0.525131
Class A	6	WAds	Lgr4	41.2151	30.0075
Class A	6	WAds	Lgr5	0.328407	0.60015
Class A	6	WAds	Lgr6	17.0772	11.853
Class A	6	WAds	Mas1	0.492611	0
Class A	6	WAds	Mrgpre	0	0
Class A	6	WAds	Mrgprf	0	0.0750188
Class A	6	WAds	C3ar1	0.164204	0
Class A	6	WAds	C5ar1	0	0.150038
Class A	6	WAds	C5ar2	0	0
Class A	6	WAds	Drd1	3.77668	0
Class A	6	WAds	Drd3	0	0
Class A	6	WAds	Ednra	19.5402	13.5784
Class A	6	WAds	Ednrb	3.44828	1.05026
Class A	6	WAds	Fpr3	0.656814	0
Class A	6	WAds	Ffar1	1.64204	1.50038
Class A	6	WAds	Ffar2	33.9901	24.6812
Class A	6	WAds	Ffar4	27.7504	12.5281
Class A	6	WAds	Galr1	0.492611	0.375094
Class A	6	WAds	Fshr	1.80624	0.750188
Class A	6	WAds	Lhcgr	0.656814	0.300075
Class A	6	WAds	Tshr	81.7734	69.6174
Class A	6	WAds	Gpr18	0.328407	0
Class A	6	WAds	Gper1	0	0
Class A	6	WAds	Hrh1	0.492611	0.525131
Class A	6	WAds	Hrh2	1.97044	1.12528
Class A	6	WAds	Hcar1	14.2857	8.55214
Class A	6	WAds	Hcar2	0	0
Class A	6	WAds	Kiss1r	1.64204	1.42536
Class A	6	WAds	Cysltr1	0.164204	0.225056
Class A	6	WAds	Cysltr2	0	0
Class A	6	WAds	Lpar1	1.80624	1.12528
Class A	6	WAds	Lpar2	0	0
Class A	6	WAds	Lpar3	0.164204	0
Class A	6	WAds	Lpar4	1.64204	1.27532
Class A	6	WAds	Lpar5	0	0
Class A	6	WAds	Lpar6	27.2578	18.7547
Class A	6	WAds	S1pr1	3.44828	1.35034
Class A	6	WAds	S1pr2	0	0.150038
Class A	6	WAds	S1pr3	0.164204	0.225056
Class A	6	WAds	S1pr5	0.328407	0.0750188
Class A	6	WAds	Mc2r	17.0772	11.5529
Class A	6	WAds	Mc5r	0.985222	0
Class A	6	WAds	Npffr1	1.14943	0.825206
Class A	6	WAds	Npsr1	1.47783	0.975244
Class A	6	WAds	Npy1r	0.164204	0
Class A	6	WAds	Ntsr2	1.14943	0
Class A	6	WAds	Oprm1	1.97044	1.35034
Class A	6	WAds	Opn1sw	0	0
Class A	6	WAds	Opn3	19.2118	6.07652
Class A	6	WAds	Opn5	0.164204	0
Class A	6	WAds	Hcrtr2	0.328407	0
Class A	6	WAds	P2ry1	1.14943	0.225056
Class A	6	WAds	P2ry2	1.97044	1.2003
Class A	6	WAds	P2ry6	1.14943	0.300075
Class A	6	WAds	P2ry12	3.77668	1.57539
Class A	6	WAds	P2ry14	3.94089	1.87547
Class A	6	WAds	Ptafr	0.492611	0.300075
Class A	6	WAds	Ptger1	0.985222	0.750188
Class A	6	WAds	Ptger2	0.328407	0
Class A	6	WAds	Ptger3	15.1067	31.6579
Class A	6	WAds	Ptger4	2.29885	0.825206
Class A	6	WAds	Ptgfr	6.40394	0
Class A	6	WAds	Ptgir	0.164204	0
Class A	6	WAds	Tbxa2r	0.164204	0
Class A	6	WAds	F2r	0.821018	0.0750188
Class A	6	WAds	F2rl1	0	0
Class A	6	WAds	Rxfp1	0.328407	0
Class A	6	WAds	Rxfp2	0	0
Class A	6	WAds	Sucnr1	0	3.82596
Class A	6	WAds	Tacr1	0.821018	0.0750188
Class A	6	WAds	Tacr2	0	0
Class A	6	WAds	Tacr3	0.656814	0.375094
Class A	6	WAds	Oxtr	0	0
Class B	6	WAds	Calcr	0	0
Class B	6	WAds	Calcrl	4.10509	3.52588
Class B	6	WAds	Crhr2	0.492611	0.225056
Class B	6	WAds	Gipr	0.656814	0.375094
Class B	6	WAds	Glp2r	1.14943	0.525131
Class B	6	WAds	Gcgr	0	0
Class B	6	WAds	Sctr	62.3974	45.4614
Class B	6	WAds	Pth1r	5.91133	11.4029
Class B	6	WAds	Pth2r	3.11987	1.05026
Class B	6	WAds	Adcyap1r1	0.985222	0.450113
Class B	6	WAds	Vipr1	0	0
Class B	6	WAds	Vipr2	0.492611	0
Class C	6	WAds	Gabbr1	9.35961	6.07652
Class C	6	WAds	Gabbr2	2.13465	1.50038
Class C	6	WAds	Grm1	2.29885	1.27532
Class C	6	WAds	Grm3	1.64204	1.12528
Class C	6	WAds	Grm4	0	0
Class C	6	WAds	Grm5	3.61248	2.02551
Class C	6	WAds	Grm7	4.10509	2.62566
Class C	6	WAds	Grm8	3.44828	2.47562
Class C	6	WAds	Tas1r1	0	0
Class C	6	WAds	Tas1r3	0.821018	0.675169
Class C	6	WAds	Casr	0.492611	0.150038
Class C	6	WAds	Gpr156	9.52381	9.90248
Class C	6	WAds	Gpr158	0.821018	1.72543
Class C	6	WAds	Gpr179	0	0
Class C	6	WAds	Gprc5a	0.164204	0
Class C	6	WAds	Gprc5b	34.647	30.5326
Class C	6	WAds	Gprc5c	3.61248	1.95049
Frizzled	6	WAds	Fzd1	1.14943	0.675169
Frizzled	6	WAds	Fzd2	0	0
Frizzled	6	WAds	Fzd3	13.9573	4.42611
Frizzled	6	WAds	Fzd4	22.6601	22.4306
Frizzled	6	WAds	Fzd5	1.97044	1.27532
Frizzled	6	WAds	Fzd6	2.95567	1.35034
Frizzled	6	WAds	Fzd7	2.95567	1.50038
Frizzled	6	WAds	Fzd8	1.97044	1.42536
Frizzled	6	WAds	Smo	24.3021	16.8042
Adhesion	6	WAds	Adgra2	0.985222	0.60015
Adhesion	6	WAds	Adgra3	18.555	8.02701
Adhesion	6	WAds	Adgrb1	0.328407	0
Adhesion	6	WAds	Adgrb3	3.28407	1.80045
Adhesion	6	WAds	Celsr1	0.821018	0.375094
Adhesion	6	WAds	Celsr2	29.064	19.2048
Adhesion	6	WAds	Celsr3	0.492611	0.825206
Adhesion	6	WAds	Adgrd1	1.80624	1.27532
Adhesion	6	WAds	Adgre1	1.97044	1.80045
Adhesion	6	WAds	Adgre4	0.656814	0.225056
Adhesion	6	WAds	Adgre5	11.4943	15.0038
Adhesion	6	WAds	Adgrf2	3.28407	2.02551
Adhesion	6	WAds	Adgrf3	0.328407	0
Adhesion	6	WAds	Adgrf4	1.64204	0.975244
Adhesion	6	WAds	Adgrf5	15.4351	7.35184
Adhesion	6	WAds	Adgrg1	3.77668	1.2003
Adhesion	6	WAds	Adgrg2	39.0805	14.4036
Adhesion	6	WAds	Adgrg3	0.821018	0.300075
Adhesion	6	WAds	Adgrg4	0.164204	0
Adhesion	6	WAds	Adgrg6	0.985222	0.525131
Adhesion	6	WAds	Adgrl1	6.56814	4.35109
Adhesion	6	WAds	Adgrl2	15.2709	10.4276
Adhesion	6	WAds	Adgrl3	4.7619	3.6009
Adhesion	6	WAds	Adgrl4	13.9573	7.27682
Adhesion	6	WAds	Adgrv1	2.46305	1.87547
Other 7TM proteins	6	WAds	Gpr107	45.6486	28.7322
Other 7TM proteins	6	WAds	Gpr137	10.3448	6.30158
Other 7TM proteins	6	WAds	Tpra1	4.7619	4.87622
Other 7TM proteins	6	WAds	Gpr157	6.23974	2.92573
Class A	6	WAds	Gpr1	0.164204	0.225056
Class A	7	EC1	Htr1d	0	0
Class A	7	EC1	Htr1f	1.59468	1.25196
Class A	7	EC1	Htr2a	1.3289	0.625978
Class A	7	EC1	Htr2b	1.59468	1.64319
Class A	7	EC1	Htr2c	1.3289	0.469484
Class A	7	EC1	Htr4	0.930233	1.17371
Class A	7	EC1	Htr7	0.598007	0.391236
Class A	7	EC1	Chrm2	0.598007	0.469484
Class A	7	EC1	Chrm3	7.04319	7.1205
Class A	7	EC1	Adora1	28.7708	33.0203
Class A	7	EC1	Adora2a	26.113	11.8936
Class A	7	EC1	Adora2b	0	0
Class A	7	EC1	Adora3	0	0
Class A	7	EC1	Adra1a	97.2093	90.2973
Class A	7	EC1	Adra1b	0.996678	0.782473
Class A	7	EC1	Adra1d	7.30897	7.98122
Class A	7	EC1	Adrb1	8.90365	22.457
Class A	7	EC1	Adrb2	2.92359	1.4867
Class A	7	EC1	Adrb3	89.5681	80.1252
Class A	7	EC1	Agtr1a	0.930233	0.312989
Class A	7	EC1	Agtr1b	0	0
Class A	7	EC1	Aplnr	2.25914	4.46009
Class A	7	EC1	Nmbr	1.06312	0.938967
Class A	7	EC1	Bdkrb2	2.7907	1.25196
Class A	7	EC1	Cnr1	1.26246	0.547731
Class A	7	EC1	Cnr2	0.531561	0.86072
Class A	7	EC1	Cmklr1	4.38538	3.75587
Class A	7	EC1	Ccr1	0	0
Class A	7	EC1	Ccr2	0.797342	0.312989
Class A	7	EC1	Ccr5	1.19601	0.469484
Class A	7	EC1	Ccr7	0	0
Class A	7	EC1	Ccr9	2.52492	1.25196
Class A	7	EC1	Ccr10	1.46179	0.86072
Class A	7	EC1	Cxcr4	0	0
Class A	7	EC1	Cxcr5	0.863787	0
Class A	7	EC1	Cxcr6	0.863787	0.625978
Class A	7	EC1	Cx3cr1	4.38538	3.12989
Class A	7	EC1	Ackr1	0	0
Class A	7	EC1	Ackr2	0.13289	0.234742
Class A	7	EC1	Ackr3	49.701	28.0125
Class A	7	EC1	Ackr4	8.9701	5.86854
Class A	7	EC1	Ccrl2	0.730897	0
Class A	7	EC1	Cckbr	0.664452	0
Class A	7	EC1	Gpr4	13.289	6.41628
Class A	7	EC1	Gpr17	1.92691	0
Class A	7	EC1	Gpr19	12.6246	8.4507
Class A	7	EC1	Gpr20	0.199336	0
Class A	7	EC1	Gpr21	4.05316	3.83412
Class A	7	EC1	Gpr34	0.199336	0
Class A	7	EC1	Gpr35	1.72757	1.17371
Class A	7	EC1	Gpr39	1.46179	1.01721
Class A	7	EC1	Gpr45	0.598007	0
Class A	7	EC1	Gpr52	0	0
Class A	7	EC1	Gpr63	2.52492	4.1471
Class A	7	EC1	Gpr65	0	0
Class A	7	EC1	Gpr68	1.46179	1.01721
Class A	7	EC1	Gpr87	0.398671	0
Class A	7	EC1	Gpr132	0.199336	0
Class A	7	EC1	Gpr135	5.51495	7.51174
Class A	7	EC1	Gpr141	0.996678	0.391236
Class A	7	EC1	Gpr146	39.1362	24.1002
Class A	7	EC1	Gpr149	0.465116	0
Class A	7	EC1	Gpr152	0	0
Class A	7	EC1	Gpr153	0.797342	1.09546
Class A	7	EC1	Gpr160	18.1395	11.5806
Class A	7	EC1	Gpr161	0.863787	0.312989
Class A	7	EC1	Gpr171	0.332226	0
Class A	7	EC1	Gpr173	0.265781	0.0782473
Class A	7	EC1	Gpr176	0.664452	0.86072
Class A	7	EC1	Gpr182	0.930233	0
Class A	7	EC1	Gpr183	0.996678	0.547731
Class A	7	EC1	Lgr4	35.4153	32.1596
Class A	7	EC1	Lgr5	1.3289	1.4867
Class A	7	EC1	Lgr6	74.9502	53.4429
Class A	7	EC1	Mas1	0.730897	0
Class A	7	EC1	Mrgpre	0	0
Class A	7	EC1	Mrgprf	0	0.156495
Class A	7	EC1	C3ar1	0.199336	0
Class A	7	EC1	C5ar1	0.13289	0.156495
Class A	7	EC1	C5ar2	0	0
Class A	7	EC1	Drd1	0.332226	0
Class A	7	EC1	Drd3	0	0
Class A	7	EC1	Ednra	1.3289	1.01721
Class A	7	EC1	Ednrb	27.4419	9.07668
Class A	7	EC1	Fpr3	0.730897	0
Class A	7	EC1	Ffar1	2.72425	2.89515
Class A	7	EC1	Ffar2	0.598007	0.86072
Class A	7	EC1	Ffar4	52.0266	16.0407
Class A	7	EC1	Galr1	0.265781	0.391236
Class A	7	EC1	Fshr	0.863787	1.09546
Class A	7	EC1	Lhcgr	0.531561	0.312989
Class A	7	EC1	Tshr	16.6777	15.493
Class A	7	EC1	Gpr18	0.332226	0
Class A	7	EC1	Gper1	0.930233	0
Class A	7	EC1	Hrh1	1.92691	1.01721
Class A	7	EC1	Hrh2	9.63455	13.1455
Class A	7	EC1	Hcar1	0.996678	4.77308
Class A	7	EC1	Hcar2	0	0
Class A	7	EC1	Kiss1r	1.12957	1.79969
Class A	7	EC1	Cysltr1	2.72425	0.938967
Class A	7	EC1	Cysltr2	0.930233	0
Class A	7	EC1	Lpar1	2.72425	1.79969
Class A	7	EC1	Lpar2	0	0
Class A	7	EC1	Lpar3	0.598007	0
Class A	7	EC1	Lpar4	1.3289	1.72144
Class A	7	EC1	Lpar5	0	0
Class A	7	EC1	Lpar6	24.5847	28.0908
Class A	7	EC1	S1pr1	39.5349	16.5884
Class A	7	EC1	S1pr2	1.12957	0.704225
Class A	7	EC1	S1pr3	0.730897	0.391236
Class A	7	EC1	S1pr5	2.0598	1.40845
Class A	7	EC1	Mc2r	11.6944	6.33803
Class A	7	EC1	Mc5r	1.72757	0
Class A	7	EC1	Npffr1	3.12292	1.56495
Class A	7	EC1	Npsr1	2.0598	0.782473
Class A	7	EC1	Npy1r	0.13289	0
Class A	7	EC1	Ntsr2	6.9103	0
Class A	7	EC1	Oprm1	2.32558	1.01721
Class A	7	EC1	Opn1sw	0	0
Class A	7	EC1	Opn3	1.79402	1.25196
Class A	7	EC1	Opn5	0.265781	0
Class A	7	EC1	Hcrtr2	0.265781	0
Class A	7	EC1	P2ry1	2.59136	1.40845
Class A	7	EC1	P2ry2	7.6412	3.67762
Class A	7	EC1	P2ry6	2.45847	1.17371
Class A	7	EC1	P2ry12	1.99336	1.56495
Class A	7	EC1	P2ry14	2.39203	2.73865
Class A	7	EC1	Ptafr	1.06312	0.938967
Class A	7	EC1	Ptger1	3.12292	2.34742
Class A	7	EC1	Ptger2	0.398671	0.156495
Class A	7	EC1	Ptger3	12.8239	28.482
Class A	7	EC1	Ptger4	12.0266	4.06886
Class A	7	EC1	Ptgfr	0.398671	0
Class A	7	EC1	Ptgir	0.13289	0
Class A	7	EC1	Tbxa2r	0.531561	0
Class A	7	EC1	F2r	3.78738	1.40845
Class A	7	EC1	F2rl1	0.930233	0
Class A	7	EC1	Rxfp1	0.797342	0
Class A	7	EC1	Rxfp2	0	0
Class A	7	EC1	Sucnr1	0	0.391236
Class A	7	EC1	Tacr1	0.730897	0.312989
Class A	7	EC1	Tacr2	0	0
Class A	7	EC1	Tacr3	0.531561	0.704225
Class A	7	EC1	Oxtr	0	0
Class B	7	EC1	Calcr	0	0
Class B	7	EC1	Calcrl	22.7907	21.831
Class B	7	EC1	Crhr2	0.797342	0.156495
Class B	7	EC1	Gipr	0.930233	0.391236
Class B	7	EC1	Glp2r	1.06312	0.86072
Class B	7	EC1	Gcgr	0	0
Class B	7	EC1	Sctr	15.814	27.4648
Class B	7	EC1	Pth1r	14.8837	12.8326
Class B	7	EC1	Pth2r	1.72757	1.17371
Class B	7	EC1	Adcyap1r1	0.664452	0.547731
Class B	7	EC1	Vipr1	0	0
Class B	7	EC1	Vipr2	0.332226	0.312989
Class C	7	EC1	Gabbr1	19.9336	15.5712
Class C	7	EC1	Gabbr2	2.0598	1.09546
Class C	7	EC1	Grm1	2.0598	1.95618
Class C	7	EC1	Grm3	2.52492	3.05164
Class C	7	EC1	Grm4	0	0
Class C	7	EC1	Grm5	4.78405	2.89515
Class C	7	EC1	Grm7	6.37874	4.38185
Class C	7	EC1	Grm8	4.78405	5.08607
Class C	7	EC1	Tas1r1	0	0
Class C	7	EC1	Tas1r3	0.730897	1.09546
Class C	7	EC1	Casr	0.465116	0.312989
Class C	7	EC1	Gpr156	2.12625	1.95618
Class C	7	EC1	Gpr158	2.0598	1.87793
Class C	7	EC1	Gpr179	0	0
Class C	7	EC1	Gprc5a	1.99336	0
Class C	7	EC1	Gprc5b	24.3189	37.7934
Class C	7	EC1	Gprc5c	5.98007	6.25978
Frizzled	7	EC1	Fzd1	1.46179	0.469484
Frizzled	7	EC1	Fzd2	0	0
Frizzled	7	EC1	Fzd3	5.04983	1.95618
Frizzled	7	EC1	Fzd4	28.5714	21.831
Frizzled	7	EC1	Fzd5	1.19601	1.09546
Frizzled	7	EC1	Fzd6	27.6412	13.7715
Frizzled	7	EC1	Fzd7	2.85714	2.11268
Frizzled	7	EC1	Fzd8	2.72425	2.89515
Frizzled	7	EC1	Smo	8.37209	11.2676
Adhesion	7	EC1	Adgra2	5.78073	3.59937
Adhesion	7	EC1	Adgra3	20.5316	17.0579
Adhesion	7	EC1	Adgrb1	0.863787	0
Adhesion	7	EC1	Adgrb3	3.32226	3.67762
Adhesion	7	EC1	Celsr1	1.39535	1.79969
Adhesion	7	EC1	Celsr2	2.52492	4.22535
Adhesion	7	EC1	Celsr3	1.99336	2.26917
Adhesion	7	EC1	Adgrd1	2.32558	1.64319
Adhesion	7	EC1	Adgre1	2.72425	1.3302
Adhesion	7	EC1	Adgre4	0.531561	0.625978
Adhesion	7	EC1	Adgre5	36.0797	24.5696
Adhesion	7	EC1	Adgrf2	4.18605	3.05164
Adhesion	7	EC1	Adgrf3	0.531561	0
Adhesion	7	EC1	Adgrf4	2.25914	1.4867
Adhesion	7	EC1	Adgrf5	86.711	69.7966
Adhesion	7	EC1	Adgrg1	33.7542	16.0407
Adhesion	7	EC1	Adgrg2	7.17608	3.99061
Adhesion	7	EC1	Adgrg3	5.64784	1.79969
Adhesion	7	EC1	Adgrg4	0.598007	0
Adhesion	7	EC1	Adgrg6	2.99003	3.75587
Adhesion	7	EC1	Adgrl1	5.31561	9.07668
Adhesion	7	EC1	Adgrl2	51.0963	37.011
Adhesion	7	EC1	Adgrl3	4.51827	3.75587
Adhesion	7	EC1	Adgrl4	84.7176	63.5368
Adhesion	7	EC1	Adgrv1	3.72093	4.06886
Other 7TM proteins	7	EC1	Gpr107	54.0199	41.8623
Other 7TM proteins	7	EC1	Gpr137	7.70764	10.0939
Other 7TM proteins	7	EC1	Tpra1	9.36877	9.15493
Other 7TM proteins	7	EC1	Gpr157	5.51495	3.67762
Class A	7	EC1	Gpr1	2.45847	0.704225
Class A	8	MuralC	Htr1d	0	0
Class A	8	MuralC	Htr1f	0.982318	0.445633
Class A	8	MuralC	Htr2a	5.89391	4.54545
Class A	8	MuralC	Htr2b	0.589391	0.713012
Class A	8	MuralC	Htr2c	0.785855	0.445633
Class A	8	MuralC	Htr4	0.589391	0.445633
Class A	8	MuralC	Htr7	1.76817	2.04991
Class A	8	MuralC	Chrm2	0.0982318	0.534759
Class A	8	MuralC	Chrm3	3.14342	3.38681
Class A	8	MuralC	Adora1	11.7878	16.0428
Class A	8	MuralC	Adora2a	5.89391	5.08021
Class A	8	MuralC	Adora2b	0	0
Class A	8	MuralC	Adora3	0	0
Class A	8	MuralC	Adra1a	51.7682	52.0499
Class A	8	MuralC	Adra1b	8.15324	4.09982
Class A	8	MuralC	Adra1d	8.84086	5.43672
Class A	8	MuralC	Adrb1	17.78	13.369
Class A	8	MuralC	Adrb2	1.76817	0.445633
Class A	8	MuralC	Adrb3	32.1218	39.3939
Class A	8	MuralC	Agtr1a	50.9823	28.2531
Class A	8	MuralC	Agtr1b	0	0
Class A	8	MuralC	Aplnr	0.982318	1.87166
Class A	8	MuralC	Nmbr	0.589391	0.713012
Class A	8	MuralC	Bdkrb2	0.491159	0.356506
Class A	8	MuralC	Cnr1	0.589391	0.356506
Class A	8	MuralC	Cnr2	0.491159	0.445633
Class A	8	MuralC	Cmklr1	2.55403	3.83244
Class A	8	MuralC	Ccr1	0	0
Class A	8	MuralC	Ccr2	0.392927	1.06952
Class A	8	MuralC	Ccr5	1.17878	1.24777
Class A	8	MuralC	Ccr7	0	0
Class A	8	MuralC	Ccr9	2.1611	1.3369
Class A	8	MuralC	Ccr10	0.785855	0.534759
Class A	8	MuralC	Cxcr4	0	0
Class A	8	MuralC	Cxcr5	0.687623	0
Class A	8	MuralC	Cxcr6	0.884086	0.0891266
Class A	8	MuralC	Cx3cr1	5.59921	3.65419
Class A	8	MuralC	Ackr1	0	0
Class A	8	MuralC	Ackr2	0.392927	0.534759
Class A	8	MuralC	Ackr3	23.4774	14.9733
Class A	8	MuralC	Ackr4	3.24165	2.40642
Class A	8	MuralC	Ccrl2	1.17878	0
Class A	8	MuralC	Cckbr	0.0982318	0
Class A	8	MuralC	Gpr4	4.0275	2.13904
Class A	8	MuralC	Gpr17	0.982318	0
Class A	8	MuralC	Gpr19	8.44794	7.13012
Class A	8	MuralC	Gpr20	10.9037	0
Class A	8	MuralC	Gpr21	3.83104	3.11943
Class A	8	MuralC	Gpr34	0.196464	0
Class A	8	MuralC	Gpr35	0.785855	0.980392
Class A	8	MuralC	Gpr39	1.76817	0.891266
Class A	8	MuralC	Gpr45	0.687623	0
Class A	8	MuralC	Gpr52	0	0
Class A	8	MuralC	Gpr63	4.22397	3.74332
Class A	8	MuralC	Gpr65	0	0
Class A	8	MuralC	Gpr68	0.884086	0.713012
Class A	8	MuralC	Gpr87	0.294695	0
Class A	8	MuralC	Gpr132	1.08055	0
Class A	8	MuralC	Gpr135	2.25933	3.20856
Class A	8	MuralC	Gpr141	1.37525	0.356506
Class A	8	MuralC	Gpr146	18.664	13.369
Class A	8	MuralC	Gpr149	0.687623	0
Class A	8	MuralC	Gpr152	0	0
Class A	8	MuralC	Gpr153	7.56385	4.27807
Class A	8	MuralC	Gpr160	4.91159	3.92157
Class A	8	MuralC	Gpr161	2.94695	1.51515
Class A	8	MuralC	Gpr171	0.491159	0
Class A	8	MuralC	Gpr173	4.6169	3.20856
Class A	8	MuralC	Gpr176	1.76817	1.51515
Class A	8	MuralC	Gpr182	1.76817	0
Class A	8	MuralC	Gpr183	0.785855	0.445633
Class A	8	MuralC	Lgr4	24.2633	21.3012
Class A	8	MuralC	Lgr5	0.491159	0.713012
Class A	8	MuralC	Lgr6	29.1749	24.8663
Class A	8	MuralC	Mas1	0.589391	0
Class A	8	MuralC	Mrgpre	0	0
Class A	8	MuralC	Mrgprf	1.8664	1.60428
Class A	8	MuralC	C3ar1	0.491159	0
Class A	8	MuralC	C5ar1	0.294695	0.445633
Class A	8	MuralC	C5ar2	0	0
Class A	8	MuralC	Drd1	0.785855	0
Class A	8	MuralC	Drd3	0	0
Class A	8	MuralC	Ednra	54.1257	35.3832
Class A	8	MuralC	Ednrb	42.4361	16.8449
Class A	8	MuralC	Fpr3	0.196464	0
Class A	8	MuralC	Ffar1	1.08055	2.13904
Class A	8	MuralC	Ffar2	0.785855	1.51515
Class A	8	MuralC	Ffar4	16.0118	5.7041
Class A	8	MuralC	Galr1	22.888	8.7344
Class A	8	MuralC	Fshr	0.785855	0.891266
Class A	8	MuralC	Lhcgr	19.5481	12.1212
Class A	8	MuralC	Tshr	5.40275	7.21925
Class A	8	MuralC	Gpr18	0.589391	0
Class A	8	MuralC	Gper1	1.57171	0
Class A	8	MuralC	Hrh1	1.66994	1.60428
Class A	8	MuralC	Hrh2	2.94695	5.79323
Class A	8	MuralC	Hcar1	1.37525	2.58467
Class A	8	MuralC	Hcar2	0	0
Class A	8	MuralC	Kiss1r	0.589391	0.713012
Class A	8	MuralC	Cysltr1	0.884086	0.534759
Class A	8	MuralC	Cysltr2	5.30452	0
Class A	8	MuralC	Lpar1	4.91159	3.38681
Class A	8	MuralC	Lpar2	0	0
Class A	8	MuralC	Lpar3	0.294695	0
Class A	8	MuralC	Lpar4	0.491159	0.713012
Class A	8	MuralC	Lpar5	0	0
Class A	8	MuralC	Lpar6	8.54617	14.7059
Class A	8	MuralC	S1pr1	9.82318	7.21925
Class A	8	MuralC	S1pr2	2.35756	1.87166
Class A	8	MuralC	S1pr3	29.3713	15.1515
Class A	8	MuralC	S1pr5	0.687623	0.891266
Class A	8	MuralC	Mc2r	3.73281	3.29768
Class A	8	MuralC	Mc5r	0.294695	0
Class A	8	MuralC	Npffr1	0.785855	1.06952
Class A	8	MuralC	Npsr1	0.982318	0.802139
Class A	8	MuralC	Npy1r	9.23379	0
Class A	8	MuralC	Ntsr2	2.1611	0
Class A	8	MuralC	Oprm1	1.27701	1.06952
Class A	8	MuralC	Opn1sw	0	0
Class A	8	MuralC	Opn3	1.96464	1.3369
Class A	8	MuralC	Opn5	0.0982318	0
Class A	8	MuralC	Hcrtr2	0.294695	0
Class A	8	MuralC	P2ry1	0.294695	0.980392
Class A	8	MuralC	P2ry2	3.83104	2.31729
Class A	8	MuralC	P2ry6	5.89391	3.38681
Class A	8	MuralC	P2ry12	0.982318	1.24777
Class A	8	MuralC	P2ry14	3.43811	2.31729
Class A	8	MuralC	Ptafr	0.884086	1.24777
Class A	8	MuralC	Ptger1	2.4558	1.6934
Class A	8	MuralC	Ptger2	14.5383	7.75401
Class A	8	MuralC	Ptger3	24.3615	28.7879
Class A	8	MuralC	Ptger4	3.83104	1.87166
Class A	8	MuralC	Ptgfr	0.294695	0
Class A	8	MuralC	Ptgir	2.75049	0
Class A	8	MuralC	Tbxa2r	2.94695	0
Class A	8	MuralC	F2r	4.42043	1.51515
Class A	8	MuralC	F2rl1	0.196464	0
Class A	8	MuralC	Rxfp1	0.392927	0
Class A	8	MuralC	Rxfp2	0	0
Class A	8	MuralC	Sucnr1	0	0.891266
Class A	8	MuralC	Tacr1	1.08055	0.534759
Class A	8	MuralC	Tacr2	0	0
Class A	8	MuralC	Tacr3	0.0982318	0.623886
Class A	8	MuralC	Oxtr	0	0
Class B	8	MuralC	Calcr	0	0
Class B	8	MuralC	Calcrl	29.3713	18.8057
Class B	8	MuralC	Crhr2	10.609	7.30838
Class B	8	MuralC	Gipr	46.169	16.3102
Class B	8	MuralC	Glp2r	1.08055	0.534759
Class B	8	MuralC	Gcgr	0	0
Class B	8	MuralC	Sctr	20.4322	17.3797
Class B	8	MuralC	Pth1r	16.6994	12.9234
Class B	8	MuralC	Pth2r	0.589391	0.891266
Class B	8	MuralC	Adcyap1r1	9.03733	14.795
Class B	8	MuralC	Vipr1	0	0
Class B	8	MuralC	Vipr2	3.43811	2.6738
Class C	8	MuralC	Gabbr1	18.9587	16.221
Class C	8	MuralC	Gabbr2	1.57171	0.980392
Class C	8	MuralC	Grm1	1.8664	1.24777
Class C	8	MuralC	Grm3	2.06287	1.6934
Class C	8	MuralC	Grm4	0	0
Class C	8	MuralC	Grm5	3.63458	1.60428
Class C	8	MuralC	Grm7	2.94695	2.49554
Class C	8	MuralC	Grm8	5.59921	4.45633
Class C	8	MuralC	Tas1r1	0	0
Class C	8	MuralC	Tas1r3	0.589391	0.802139
Class C	8	MuralC	Casr	0.0982318	0.356506
Class C	8	MuralC	Gpr156	0.785855	0.891266
Class C	8	MuralC	Gpr158	1.27701	1.06952
Class C	8	MuralC	Gpr179	0	0
Class C	8	MuralC	Gprc5a	0.589391	0
Class C	8	MuralC	Gprc5b	14.2436	22.6381
Class C	8	MuralC	Gprc5c	23.2809	15.0624
Frizzled	8	MuralC	Fzd1	2.1611	0.713012
Frizzled	8	MuralC	Fzd2	0	0
Frizzled	8	MuralC	Fzd3	2.25933	1.15865
Frizzled	8	MuralC	Fzd4	26.7191	18.984
Frizzled	8	MuralC	Fzd5	1.17878	1.24777
Frizzled	8	MuralC	Fzd6	10.5108	5.7041
Frizzled	8	MuralC	Fzd7	5.79568	4.0107
Frizzled	8	MuralC	Fzd8	2.1611	1.87166
Frizzled	8	MuralC	Smo	16.6994	11.943
Adhesion	8	MuralC	Adgra2	16.4047	10.7843
Adhesion	8	MuralC	Adgra3	22.9862	12.8342
Adhesion	8	MuralC	Adgrb1	1.37525	0
Adhesion	8	MuralC	Adgrb3	3.33988	3.29768
Adhesion	8	MuralC	Celsr1	0.785855	0.980392
Adhesion	8	MuralC	Celsr2	1.8664	2.13904
Adhesion	8	MuralC	Celsr3	0.785855	1.3369
Adhesion	8	MuralC	Adgrd1	11.9843	8.82353
Adhesion	8	MuralC	Adgre1	2.25933	2.85205
Adhesion	8	MuralC	Adgre4	0.589391	0.623886
Adhesion	8	MuralC	Adgre5	31.2377	19.8752
Adhesion	8	MuralC	Adgrf2	2.65226	1.6934
Adhesion	8	MuralC	Adgrf3	0.196464	0
Adhesion	8	MuralC	Adgrf4	1.17878	0.623886
Adhesion	8	MuralC	Adgrf5	57.5639	43.672
Adhesion	8	MuralC	Adgrg1	8.84086	6.14973
Adhesion	8	MuralC	Adgrg2	2.84872	2.04991
Adhesion	8	MuralC	Adgrg3	2.55403	0.980392
Adhesion	8	MuralC	Adgrg4	0.785855	0
Adhesion	8	MuralC	Adgrg6	1.37525	2.04991
Adhesion	8	MuralC	Adgrl1	26.3261	22.0143
Adhesion	8	MuralC	Adgrl2	36.2475	30.303
Adhesion	8	MuralC	Adgrl3	51.0806	39.6613
Adhesion	8	MuralC	Adgrl4	23.2809	22.1034
Adhesion	8	MuralC	Adgrv1	11.1002	5.34759
Other 7TM proteins	8	MuralC	Gpr107	35.7564	31.9964
Other 7TM proteins	8	MuralC	Gpr137	4.0275	4.81283
Other 7TM proteins	8	MuralC	Tpra1	6.38507	5.34759
Other 7TM proteins	8	MuralC	Gpr157	2.84872	2.6738
Class A	8	MuralC	Gpr1	0.589391	0.534759
Class A	9	Macro	Htr1d	0	0
Class A	9	Macro	Htr1f	0.385109	0.439883
Class A	9	Macro	Htr2a	0.513479	0.58651
Class A	9	Macro	Htr2b	0.385109	0.293255
Class A	9	Macro	Htr2c	0.12837	0.439883
Class A	9	Macro	Htr4	1.02696	0.439883
Class A	9	Macro	Htr7	1.15533	1.75953
Class A	9	Macro	Chrm2	0.513479	0.879765
Class A	9	Macro	Chrm3	3.97946	2.93255
Class A	9	Macro	Adora1	13.2221	19.0616
Class A	9	Macro	Adora2a	8.4724	4.54545
Class A	9	Macro	Adora2b	0	0
Class A	9	Macro	Adora3	0	0
Class A	9	Macro	Adra1a	44.0308	50.4399
Class A	9	Macro	Adra1b	1.15533	1.46628
Class A	9	Macro	Adra1d	2.18228	3.66569
Class A	9	Macro	Adrb1	6.16175	13.6364
Class A	9	Macro	Adrb2	3.85109	1.90616
Class A	9	Macro	Adrb3	37.0988	45.3079
Class A	9	Macro	Agtr1a	2.31065	2.05279
Class A	9	Macro	Agtr1b	0	0
Class A	9	Macro	Aplnr	0.513479	1.46628
Class A	9	Macro	Nmbr	0.385109	0.879765
Class A	9	Macro	Bdkrb2	1.2837	0.58651
Class A	9	Macro	Cnr1	0.898588	0.146628
Class A	9	Macro	Cnr2	5.26316	3.95894
Class A	9	Macro	Cmklr1	35.0449	17.1554
Class A	9	Macro	Ccr1	0	0
Class A	9	Macro	Ccr2	14.249	9.38416
Class A	9	Macro	Ccr5	26.0591	10.7038
Class A	9	Macro	Ccr7	0	0
Class A	9	Macro	Ccr9	2.43902	0.879765
Class A	9	Macro	Ccr10	0.256739	0.293255
Class A	9	Macro	Cxcr4	0	0
Class A	9	Macro	Cxcr5	3.46598	0
Class A	9	Macro	Cxcr6	2.82413	0.439883
Class A	9	Macro	Cx3cr1	5.64827	4.10557
Class A	9	Macro	Ackr1	0	0
Class A	9	Macro	Ackr2	0.898588	0
Class A	9	Macro	Ackr3	19.5122	13.783
Class A	9	Macro	Ackr4	4.49294	2.93255
Class A	9	Macro	Ccrl2	0.256739	0
Class A	9	Macro	Cckbr	0.256739	0
Class A	9	Macro	Gpr4	3.97946	2.05279
Class A	9	Macro	Gpr17	0.256739	0
Class A	9	Macro	Gpr19	8.72914	5.13196
Class A	9	Macro	Gpr20	0	0
Class A	9	Macro	Gpr21	2.05392	2.34604
Class A	9	Macro	Gpr34	6.29012	0
Class A	9	Macro	Gpr35	1.79718	1.6129
Class A	9	Macro	Gpr39	1.15533	0.733138
Class A	9	Macro	Gpr45	0.385109	0
Class A	9	Macro	Gpr52	0	0
Class A	9	Macro	Gpr63	1.02696	2.05279
Class A	9	Macro	Gpr65	0	0
Class A	9	Macro	Gpr68	3.20924	1.02639
Class A	9	Macro	Gpr87	0	0
Class A	9	Macro	Gpr132	7.70218	0
Class A	9	Macro	Gpr135	2.82413	2.19941
Class A	9	Macro	Gpr141	2.05392	2.49267
Class A	9	Macro	Gpr146	23.1065	18.7683
Class A	9	Macro	Gpr149	0	0
Class A	9	Macro	Gpr152	0	0
Class A	9	Macro	Gpr153	0.898588	0.733138
Class A	9	Macro	Gpr160	25.4172	14.5161
Class A	9	Macro	Gpr161	0.385109	0.439883
Class A	9	Macro	Gpr171	1.92555	0
Class A	9	Macro	Gpr173	0.12837	0.439883
Class A	9	Macro	Gpr176	0.641849	0.146628
Class A	9	Macro	Gpr182	0.256739	0
Class A	9	Macro	Gpr183	8.60077	4.54545
Class A	9	Macro	Lgr4	16.5597	17.0088
Class A	9	Macro	Lgr5	1.2837	1.02639
Class A	9	Macro	Lgr6	29.9101	28.2991
Class A	9	Macro	Mas1	0.513479	0
Class A	9	Macro	Mrgpre	0	0
Class A	9	Macro	Mrgprf	0.256739	0.293255
Class A	9	Macro	C3ar1	11.1682	0
Class A	9	Macro	C5ar1	15.0193	6.30499
Class A	9	Macro	C5ar2	0	0
Class A	9	Macro	Drd1	0.12837	0
Class A	9	Macro	Drd3	0	0
Class A	9	Macro	Ednra	1.79718	1.31965
Class A	9	Macro	Ednrb	33.3761	20.3812
Class A	9	Macro	Fpr3	0.256739	0
Class A	9	Macro	Ffar1	2.31065	2.93255
Class A	9	Macro	Ffar2	0.898588	1.75953
Class A	9	Macro	Ffar4	18.1001	7.91789
Class A	9	Macro	Galr1	0.513479	0.146628
Class A	9	Macro	Fshr	1.54044	1.17302
Class A	9	Macro	Lhcgr	0.385109	0.439883
Class A	9	Macro	Tshr	5.39153	12.3167
Class A	9	Macro	Gpr18	0.641849	0
Class A	9	Macro	Gper1	0	0
Class A	9	Macro	Hrh1	23.8768	19.9413
Class A	9	Macro	Hrh2	7.44544	6.8915
Class A	9	Macro	Hcar1	0.513479	2.6393
Class A	9	Macro	Hcar2	0	0
Class A	9	Macro	Kiss1r	0.513479	1.6129
Class A	9	Macro	Cysltr1	10.9114	7.77126
Class A	9	Macro	Cysltr2	2.82413	0
Class A	9	Macro	Lpar1	20.6675	17.3021
Class A	9	Macro	Lpar2	0	0
Class A	9	Macro	Lpar3	0.770218	0
Class A	9	Macro	Lpar4	0.256739	0.293255
Class A	9	Macro	Lpar5	0	0
Class A	9	Macro	Lpar6	13.8639	16.129
Class A	9	Macro	S1pr1	17.9718	8.94428
Class A	9	Macro	S1pr2	2.18228	1.46628
Class A	9	Macro	S1pr3	0.513479	0.146628
Class A	9	Macro	S1pr5	0.898588	0.58651
Class A	9	Macro	Mc2r	3.46598	4.54545
Class A	9	Macro	Mc5r	0.385109	0
Class A	9	Macro	Npffr1	1.41207	0.733138
Class A	9	Macro	Npsr1	0.898588	1.17302
Class A	9	Macro	Npy1r	0.12837	0
Class A	9	Macro	Ntsr2	1.79718	0
Class A	9	Macro	Oprm1	2.82413	0.439883
Class A	9	Macro	Opn1sw	0	0
Class A	9	Macro	Opn3	3.33761	1.46628
Class A	9	Macro	Opn5	0	0
Class A	9	Macro	Hcrtr2	1.2837	0
Class A	9	Macro	P2ry1	1.15533	1.6129
Class A	9	Macro	P2ry2	2.69576	0.879765
Class A	9	Macro	P2ry6	42.1053	25.2199
Class A	9	Macro	P2ry12	16.5597	9.09091
Class A	9	Macro	P2ry14	4.49294	3.66569
Class A	9	Macro	Ptafr	28.6264	19.3548
Class A	9	Macro	Ptger1	1.66881	1.17302
Class A	9	Macro	Ptger2	2.56739	0.879765
Class A	9	Macro	Ptger3	5.00642	17.0088
Class A	9	Macro	Ptger4	5.64827	2.34604
Class A	9	Macro	Ptgfr	0.12837	0
Class A	9	Macro	Ptgir	0.770218	0
Class A	9	Macro	Tbxa2r	0.898588	0
Class A	9	Macro	F2r	2.18228	0.879765
Class A	9	Macro	F2rl1	1.15533	0
Class A	9	Macro	Rxfp1	0.898588	0
Class A	9	Macro	Rxfp2	0	0
Class A	9	Macro	Sucnr1	0	0.439883
Class A	9	Macro	Tacr1	0.641849	0.146628
Class A	9	Macro	Tacr2	0	0
Class A	9	Macro	Tacr3	0.770218	0.439883
Class A	9	Macro	Oxtr	0	0
Class B	9	Macro	Calcr	0	0
Class B	9	Macro	Calcrl	19.8973	13.6364
Class B	9	Macro	Crhr2	0.513479	0.733138
Class B	9	Macro	Gipr	1.66881	0.879765
Class B	9	Macro	Glp2r	3.72272	2.19941
Class B	9	Macro	Gcgr	0	0
Class B	9	Macro	Sctr	6.54685	15.9824
Class B	9	Macro	Pth1r	5.26316	7.91789
Class B	9	Macro	Pth2r	1.54044	0.58651
Class B	9	Macro	Adcyap1r1	0.513479	0.58651
Class B	9	Macro	Vipr1	0	0
Class B	9	Macro	Vipr2	1.2837	0
Class C	9	Macro	Gabbr1	17.8434	13.1965
Class C	9	Macro	Gabbr2	5.5199	2.78592
Class C	9	Macro	Grm1	0.898588	1.90616
Class C	9	Macro	Grm3	1.66881	1.46628
Class C	9	Macro	Grm4	0	0
Class C	9	Macro	Grm5	4.36457	3.66569
Class C	9	Macro	Grm7	3.85109	3.37243
Class C	9	Macro	Grm8	3.85109	2.78592
Class C	9	Macro	Tas1r1	0	0
Class C	9	Macro	Tas1r3	0.385109	0.146628
Class C	9	Macro	Casr	0.513479	0.146628
Class C	9	Macro	Gpr156	1.15533	1.31965
Class C	9	Macro	Gpr158	1.66881	1.6129
Class C	9	Macro	Gpr179	0	0
Class C	9	Macro	Gprc5a	0.641849	0
Class C	9	Macro	Gprc5b	11.6816	24.0469
Class C	9	Macro	Gprc5c	14.249	10.2639
Frizzled	9	Macro	Fzd1	0	0.146628
Frizzled	9	Macro	Fzd2	0	0
Frizzled	9	Macro	Fzd3	2.56739	0.879765
Frizzled	9	Macro	Fzd4	8.60077	11.1437
Frizzled	9	Macro	Fzd5	1.2837	0.733138
Frizzled	9	Macro	Fzd6	8.4724	5.13196
Frizzled	9	Macro	Fzd7	1.54044	2.05279
Frizzled	9	Macro	Fzd8	1.02696	0.879765
Frizzled	9	Macro	Smo	9.37099	7.91789
Adhesion	9	Macro	Adgra2	2.43902	2.34604
Adhesion	9	Macro	Adgra3	8.72914	8.35777
Adhesion	9	Macro	Adgrb1	0.385109	0
Adhesion	9	Macro	Adgrb3	1.66881	2.6393
Adhesion	9	Macro	Celsr1	1.41207	1.90616
Adhesion	9	Macro	Celsr2	1.2837	3.66569
Adhesion	9	Macro	Celsr3	1.2837	2.05279
Adhesion	9	Macro	Adgrd1	2.82413	3.22581
Adhesion	9	Macro	Adgre1	42.8755	35.1906
Adhesion	9	Macro	Adgre4	11.9384	6.74487
Adhesion	9	Macro	Adgre5	30.9371	22.7273
Adhesion	9	Macro	Adgrf2	1.02696	1.46628
Adhesion	9	Macro	Adgrf3	0.513479	0
Adhesion	9	Macro	Adgrf4	0.898588	0.879765
Adhesion	9	Macro	Adgrf5	25.4172	23.607
Adhesion	9	Macro	Adgrg1	9.49936	7.33138
Adhesion	9	Macro	Adgrg2	3.85109	2.6393
Adhesion	9	Macro	Adgrg3	2.82413	1.02639
Adhesion	9	Macro	Adgrg4	1.02696	0
Adhesion	9	Macro	Adgrg6	19.7689	12.4633
Adhesion	9	Macro	Adgrl1	5.00642	6.15836
Adhesion	9	Macro	Adgrl2	19.3838	15.9824
Adhesion	9	Macro	Adgrl3	6.03338	4.39883
Adhesion	9	Macro	Adgrl4	23.4917	20.8211
Adhesion	9	Macro	Adgrv1	3.46598	3.37243
Other 7TM proteins	9	Macro	Gpr107	39.923	28.8856
Other 7TM proteins	9	Macro	Gpr137	5.5199	6.45161
Other 7TM proteins	9	Macro	Tpra1	6.54685	6.01173
Other 7TM proteins	9	Macro	Gpr157	4.10783	2.6393
Class A	9	Macro	Gpr1	1.2837	0.439883
Class A	10	SC	Htr1d	0	0
Class A	10	SC	Htr1f	1.79372	0
Class A	10	SC	Htr2a	0	0.917431
Class A	10	SC	Htr2b	0	0.611621
Class A	10	SC	Htr2c	0	0.611621
Class A	10	SC	Htr4	0.896861	0
Class A	10	SC	Htr7	0.896861	0
Class A	10	SC	Chrm2	1.34529	1.22324
Class A	10	SC	Chrm3	3.58744	2.14067
Class A	10	SC	Adora1	10.7623	20.1835
Class A	10	SC	Adora2a	7.62332	2.14067
Class A	10	SC	Adora2b	0	0
Class A	10	SC	Adora3	0	0
Class A	10	SC	Adra1a	40.8072	43.4251
Class A	10	SC	Adra1b	0	0.611621
Class A	10	SC	Adra1d	1.34529	4.58716
Class A	10	SC	Adrb1	5.8296	9.78593
Class A	10	SC	Adrb2	0.896861	0
Class A	10	SC	Adrb3	31.3901	41.5902
Class A	10	SC	Agtr1a	4.93274	3.97554
Class A	10	SC	Agtr1b	0	0
Class A	10	SC	Aplnr	1.34529	0.30581
Class A	10	SC	Nmbr	1.34529	0.917431
Class A	10	SC	Bdkrb2	1.34529	0
Class A	10	SC	Cnr1	0	0.30581
Class A	10	SC	Cnr2	0	0
Class A	10	SC	Cmklr1	1.79372	3.97554
Class A	10	SC	Ccr1	0	0
Class A	10	SC	Ccr2	0.896861	0.30581
Class A	10	SC	Ccr5	0.44843	1.22324
Class A	10	SC	Ccr7	0	0
Class A	10	SC	Ccr9	1.34529	1.52905
Class A	10	SC	Ccr10	1.34529	0.30581
Class A	10	SC	Cxcr4	0	0
Class A	10	SC	Cxcr5	0	0
Class A	10	SC	Cxcr6	0.44843	0.917431
Class A	10	SC	Cx3cr1	4.4843	2.14067
Class A	10	SC	Ackr1	0	0
Class A	10	SC	Ackr2	0	0.30581
Class A	10	SC	Ackr3	20.6278	16.8196
Class A	10	SC	Ackr4	5.8296	2.75229
Class A	10	SC	Ccrl2	0.896861	0
Class A	10	SC	Cckbr	0	0
Class A	10	SC	Gpr4	2.24215	1.52905
Class A	10	SC	Gpr17	0.896861	0
Class A	10	SC	Gpr19	8.07175	5.19878
Class A	10	SC	Gpr20	0	0
Class A	10	SC	Gpr21	3.13901	1.83486
Class A	10	SC	Gpr34	0	0
Class A	10	SC	Gpr35	0.896861	1.22324
Class A	10	SC	Gpr39	1.34529	0
Class A	10	SC	Gpr45	0.44843	0
Class A	10	SC	Gpr52	0	0
Class A	10	SC	Gpr63	7.17489	2.75229
Class A	10	SC	Gpr65	0	0
Class A	10	SC	Gpr68	0.44843	0.611621
Class A	10	SC	Gpr87	0.44843	0
Class A	10	SC	Gpr132	0.44843	0
Class A	10	SC	Gpr135	3.13901	3.36391
Class A	10	SC	Gpr141	0.896861	0.611621
Class A	10	SC	Gpr146	15.6951	16.208
Class A	10	SC	Gpr149	0.44843	0
Class A	10	SC	Gpr152	0	0
Class A	10	SC	Gpr153	0.44843	3.0581
Class A	10	SC	Gpr160	4.4843	2.14067
Class A	10	SC	Gpr161	1.79372	0.917431
Class A	10	SC	Gpr171	0.896861	0
Class A	10	SC	Gpr173	2.24215	1.52905
Class A	10	SC	Gpr176	0.44843	0.611621
Class A	10	SC	Gpr182	0	0
Class A	10	SC	Gpr183	0.44843	0.917431
Class A	10	SC	Lgr4	48.8789	35.474
Class A	10	SC	Lgr5	4.93274	3.97554
Class A	10	SC	Lgr6	25.5605	21.7125
Class A	10	SC	Mas1	0.44843	0
Class A	10	SC	Mrgpre	0	0
Class A	10	SC	Mrgprf	4.4843	3.97554
Class A	10	SC	C3ar1	0	0
Class A	10	SC	C5ar1	0	0.611621
Class A	10	SC	C5ar2	0	0
Class A	10	SC	Drd1	0	0
Class A	10	SC	Drd3	0	0
Class A	10	SC	Ednra	2.24215	3.0581
Class A	10	SC	Ednrb	9.41704	4.28135
Class A	10	SC	Fpr3	0	0
Class A	10	SC	Ffar1	1.34529	1.52905
Class A	10	SC	Ffar2	0.896861	2.14067
Class A	10	SC	Ffar4	16.5919	8.56269
Class A	10	SC	Galr1	0	0.30581
Class A	10	SC	Fshr	0	0.30581
Class A	10	SC	Lhcgr	0.44843	0
[truncated: 545 more rows]

## Sheet: Human BAT raw freq (Sun W etal)
	CD4..T.cells_1	CD4..T.cells_2	CD4..T.cells_3	Macro	Pread/Fibro	Chondro/Fibro	EC1	BC	EC2	MyoC	DC	Ad
HTR1F	0.00819941	0	0	0.278681	0	0	0.230415	0	0	0.236407	0.253807	0
HTR2A	0.122991	0.0907029	0.374376	0.418021	0.764137	0.332963	0.384025	0.0834725	0.238663	5.20095	0	0.193736
HTR2B	0.532962	0.714286	0.499168	1.53275	0.305655	0.332963	2.07373	0.500835	4.53461	0.472813	4.31472	0.581208
HTR2C	1.52509	1.38322	6.03161	1.71853	0.662252	1.7758	1.5361	1.08514	0.835322	0.945626	5.83756	1.8082
HTR4	1.3201	1.02041	4.49251	1.11472	1.37545	1.72031	8.67896	1.83639	3.10263	2.12766	1.52284	4.45593
HTR5A	0.040997	0.0793651	0.249584	0.0464468	0	0.110988	0.0768049	0.0834725	0	0	0.253807	0.0322893
HTR6	0.196786	0.204082	0.374376	0.13934	0.0509424	0.166482	0.0768049	0.0834725	0.119332	0	0	0.0645786
HTR7	0.524762	0.442177	3.49418	6.27032	0.662252	1.10988	0.537634	0.584307	0.477327	0.70922	15.736	0.581208
CHRM1	0.0491965	0.0340136	0.332779	0.0928936	0	0.0554939	0	0	0	0	0.253807	0
CHRM2	0.434569	0.31746	3.28619	0.650255	0.662252	0.943396	0.768049	0.250417	0.238663	0.472813	0.761421	0.678076
CHRM3	10.4706	13.7302	11.98	2.92615	5.09424	3.32963	15.361	3.17195	17.3031	2.83688	6.09137	4.87569
CHRM5	3.79633	4.62585	6.48918	2.13655	3.66786	3.16315	3.0722	4.09015	3.69928	2.60047	11.6751	4.64966
ADORA1	0.401771	0.226757	2.41265	1.4863	0.764137	0.99889	0.230415	0.417362	0.357995	0	0.507614	2.80917
ADORA2A	0.0245982	0.102041	0	0.0464468	0	0	0	0.0834725	0	0	1.26904	0
ADORA2B	0.869137	0.884354	1.16473	1.43985	1.06979	1.38735	1.15207	0.417362	0.357995	0.945626	2.03046	0.904101
ADRA1A	1.22171	0.952381	5.15807	1.34696	5.96026	32.242	1.38249	0.834725	2.14797	12.766	3.29949	55.2793
ADRA1B	0.401771	0.442177	3.32779	0.557362	12.7866	6.15982	1.22888	0.834725	3.22196	5.67376	1.26904	3.45496
ADRA1D	0.196786	0.113379	1.41431	0.0928936	0.0509424	0.887902	0.15361	0.250417	0	2.60047	0.253807	0.0645786
ADRA2A	0.0737947	0.0340136	0.166389	0.0464468	0.254712	2.7192	0.921659	0.166945	0	0.70922	0	1.58218
ADRA2B	0.0573959	0.0226757	0.0415973	0.0464468	0.356597	0	0.384025	0	0	0.945626	0	0
ADRA2C	0.0163988	0.0113379	0	0	0	0	0.998464	0.0834725	0	0.472813	0	0
ADRB1	0.0737947	0.0793651	0.249584	0.464468	3.41314	0.887902	0.384025	0.166945	0.238663	1.18203	0.253807	10.9461
ADRB2	0.918334	1.1678	0.249584	2.27589	0.254712	0.332963	4.14747	1.66945	2.2673	0.236407	1.01523	5.77979
ADRB3	0	0	0	0.0464468	0	0	0	0.0834725	0	0	0.253807	0.839522
APLNR	0.122991	0.0340136	0.457571	0.0464468	0.815079	2.10877	5.14593	0.166945	0.119332	0.236407	0	0.0968679
GPBAR1	0.155789	0.0793651	0.0831947	0.836043	0.0509424	0	0.15361	0.0834725	0	0	0	0.161447
NMBR	0.40997	0.351474	1.87188	0.557362	0.713194	0.887902	0.537634	0.250417	0.477327	0	0.507614	2.68001
GRPR	0.131191	0.0907029	0.499168	0.0928936	0	0.332963	0.460829	0.250417	0.119332	0	0.761421	0.0322893
BDKRB1	0.0163988	0	0.124792	0.0928936	0.458482	0.110988	0.0768049	0	0	0	0	0
CNR1	0.270581	0.226757	1.66389	0.928936	0.356597	4.88346	5.91398	17.6127	0.596659	5.67376	3.5533	0.419761
CNR2	3.73893	2.23356	7.7371	4.22666	2.08864	2.99667	1.92012	53.2554	1.90931	1.18203	2.28426	2.4217
CMKLR1	0.803542	0.408163	2.57903	37.9006	2.69995	1.22087	4.60829	0.500835	1.55131	6.85579	0.253807	0.968679
CCR1	0.196786	0.170068	0.374376	4.92336	0.305655	0.388457	0	1.00167	0.119332	0	0.507614	0.161447
CCR2	1.53329	2.92517	0.332779	0.603809	0.407539	0.277469	0.230415	0.918197	0.238663	0.236407	0.507614	0.0645786
CCR3	0.491965	0.430839	1.83028	0.696702	1.01885	0.443951	1.5361	0.584307	0.119332	0.945626	0.761421	1.96965
CCR4	7.87143	13.7415	1.33111	0.510915	0.916964	0.665927	0.384025	0.834725	1.07399	0.236407	0.761421	0.904101
CCR5	1.61528	2.85714	0.291181	0.928936	0.254712	0.0554939	0.0768049	0.66778	0.238663	0.236407	0.761421	0.355182
CCR6	8.53559	11.7347	2.49584	1.67209	1.27356	0.721421	0.921659	26.5442	1.31265	1.18203	7.36041	1.77591
CCR7	36.2906	67.9478	7.23794	3.29772	4.78859	3.32963	2.84178	20.1169	3.57995	2.83688	76.6497	6.07039
CCR8	0.992129	1.04308	0.291181	0	0.0509424	0.166482	0	0.166945	0	0	0	0.0968679
CCR9	0.500164	0.85034	0.790349	0.232234	0.458482	0.277469	0.15361	0.250417	0.357995	0	2.53807	0.387472
CCR10	0.573959	1.05442	0.62396	0.232234	1.37545	0.166482	1.30568	0.834725	0.596659	1.41844	1.77665	0.742654
CXCR1	0.0245982	0	0.0831947	0.0464468	0.0509424	0	0	0	0	0	0	0
CXCR2	0.0655953	0.102041	0.332779	0.371575	0.0509424	0	0.0768049	0.0834725	0	0	0	0.0968679
CXCR3	4.2063	9.18367	1.03993	0.418021	0.356597	0.0554939	0.230415	4.09015	0.477327	0.70922	2.53807	0.613497
CXCR4	30.2148	52.4603	8.19468	6.96702	5.96026	3.88457	3.84025	43.823	7.5179	4.96454	56.3452	6.45786
CXCR5	6.60872	11.0771	2.03827	0.88249	1.52827	0.887902	0.460829	27.8798	0.71599	1.89125	2.53807	1.35615
CXCR6	1.82027	2.29025	0.332779	0	0.20377	0.110988	0.230415	0.500835	0	0.236407	0.507614	0.419761
CX3CR1	1.09872	0.816327	0.582363	1.99721	0.101885	0.388457	0	0.250417	0.119332	0.472813	1.01523	0.129157
XCR1	0.0819941	0.0226757	0.415973	0.603809	0.0509424	0.221976	0.0768049	0.250417	0	0	0	0.0322893
ACKR1	0.598557	0.442177	3.28619	1.16117	1.01885	3.6626	26.1137	0.66778	3.34129	0.472813	2.03046	0.678076
ACKR2	0.114792	0.204082	0.415973	0.0928936	0.20377	0.221976	0.15361	0	0.238663	0	0.253807	1.48531
ACKR3	2.50902	4.28571	2.24626	0.836043	42.3841	1.55383	5.14593	2.08681	11.6945	10.8747	12.6904	13.6261
ACKR4	1.61528	2.10884	0.790349	0.88249	4.83953	0.832408	1.45929	2.17028	7.04057	0.472813	1.77665	2.80917
CCRL2	0.336176	0.498866	0.124792	1.11472	0	0.221976	0.998464	0.417362	0.357995	0.236407	2.03046	0.0645786
CCKAR	0.00819941	0.0113379	0.0831947	0	0	0	0	0	0	0	0	0
CCKBR	0.0163988	0.0340136	0.207987	0	0.0509424	0.221976	0	0	0	0	0.507614	0.0645786
GPR3	0.00819941	0	0	0	0	0.110988	0.0768049	0	0	0	0	0
GPR12	0.0163988	0.0113379	0.0415973	0.0464468	0	0	0.0768049	0	0	0	0	0
GPR15	0.401771	0.578231	0.0831947	0	0	0	0	0.33389	0.119332	0	0	0.0322893
GPR17	0.040997	0.0113379	0.207987	0	0.305655	0.110988	1.84332	0.0834725	0.477327	0	0.253807	0
GPR19	4.37029	4.89796	1.87188	0.557362	0.815079	0.887902	1.22888	2.08681	0.71599	0.472813	2.03046	0.839522
GPR20	0.00819941	0.0340136	0.166389	0	0.0509424	0	0.15361	0	0	7.0922	0.507614	0
GPR22	0.172188	0.170068	0	0	0.101885	0	0	0.0834725	0	0	0.507614	0.0322893
GPR26	0.0245982	0.0566893	0.124792	0.0464468	0.101885	0	0.0768049	0	0	0	0	0.0322893
GPR27	0.0655953	0.124717	0.0831947	0.0464468	0.152827	0	0.0768049	0	0.119332	0	0.253807	0
GPR33	0.0901935	0.0680272	0.62396	0.232234	0.20377	0.277469	0.230415	0.166945	0.238663	0	0.253807	0.0645786
GPR34	3.83732	4.95465	1.33111	11.4724	1.52827	1.60932	0.998464	2.08681	0.954654	0.70922	2.03046	5.87665
GPR35	2.30403	2.73243	1.45591	1.30051	1.06979	0.665927	1.22888	1.58598	0.71599	0.945626	3.29949	1.48531
GPR37	0.0245982	0.0453515	0.124792	0.0464468	0.0509424	0	0.15361	0	0.477327	0	0	0.581208
GPR37L1	0.131191	0.272109	0.582363	0.0464468	0.101885	0.110988	0.15361	0.0834725	0.238663	0	0.253807	0.193736
GPR39	1.23811	0.612245	5.53245	1.11472	4.38105	1.7758	0.691244	0.751252	2.6253	0.70922	29.4416	1.77591
GPR61	0.0245982	0.0226757	0.124792	0	0.0509424	0.0554939	0	0	0	0	0	0
GPR63	0.918334	1.14512	1.24792	0.464468	0.764137	2.7192	0.768049	0.166945	0.596659	8.74704	3.04569	0.516629
GPR65	12.4303	24.0023	2.62063	5.8523	1.37545	0.665927	0.614439	14.7746	1.07399	0.945626	8.62944	1.58218
GPR68	7.32207	8.23129	2.49584	0.650255	1.42639	1.05438	1.6129	3.00501	1.90931	1.41844	2.03046	1.03326
GPR82	4.46868	4.96599	1.16473	1.34696	0.866021	0.99889	1.07527	2.17028	0.71599	0.472813	1.52284	1.13013
GPR83	0.131191	0.147392	0.166389	0.13934	0.0509424	0.443951	0	0.250417	0.119332	0	0	0.0645786
GPR84	0.00819941	0.0226757	0.0415973	0.185787	0	0.0554939	0	0	0	0	0	0
GPR85	0.672352	0.657596	1.03993	3.62285	0.662252	0.554939	2.68817	0.66778	0.71599	0.70922	0.761421	0.93639
GPR87	0.0327976	0.0340136	0.207987	0.0464468	0	0.0554939	0.0768049	0.0834725	0	0	1.01523	0.129157
GPR88	0.0163988	0.0113379	0	0	0.407539	0	0.0768049	0	0.119332	0	0	0.161447
GPR132	16.6776	23.3673	6.53078	20.6224	2.39429	12.8191	1.99693	19.3656	2.2673	1.41844	71.3198	3.26122
GPR135	3.41915	3.37868	1.99667	4.41245	14.162	5.27192	4.37788	4.75793	4.53461	8.74704	2.53807	21.3755
GPR139	0.188586	0.102041	1.12313	0.0928936	0.20377	0.332963	0.0768049	0.250417	0.119332	0.236407	0.253807	0.322893
GPR146	0.96753	1.93878	0.582363	0.13934	0.916964	0.221976	4.30108	0.417362	4.53461	0.70922	1.01523	7.8463
GPR149	0.582158	0.702948	1.95507	0.743149	0.509424	0.499445	0.460829	0.751252	0.238663	0.472813	0.761421	0.45205
GPR150	0.368973	0.975057	0.0415973	0.0464468	0.101885	0	0	0.250417	0.119332	0	0.253807	0.129157
GPR151	0	0	0.0831947	0	0	0	0	0	0	0	0	0
GPR153	0.54936	0.464853	1.20632	3.11194	3.10749	1.38735	0.30722	0.417362	1.19332	0.70922	18.5279	1.96965
GPR160	5.73139	10.5102	9.23461	5.71296	1.52827	1.44284	7.14286	10.1002	2.14797	2.12766	15.9898	2.38941
GPR161	0.442768	0.272109	2.03827	1.67209	5.7565	3.10766	5.37634	0.751252	3.46062	4.96454	3.5533	1.00097
GPR162	0.0491965	0.0340136	0.291181	1.67209	0.20377	0.443951	0.844854	0	0.119332	0	0.761421	0.258314
GPR171	17.7599	25.9297	3.1198	2.13655	1.98675	0.776915	0.768049	2.67112	2.38663	2.12766	6.34518	2.16338
GPR173	0.631355	0.453515	3.03661	1.85787	17.0148	12.3751	8.52535	0.834725	6.68258	11.8203	3.29949	2.51857
GPR174	3.05838	4.93197	0.415973	0.371575	0.0509424	0.110988	0	1.08514	0.357995	0	0.253807	0.129157
GPR176	1.13152	0.69161	6.61398	2.36879	7.48854	28.0244	3.68664	1.58598	2.02864	11.3475	0.761421	2.35712
GPR182	0.0491965	0	0.166389	0.0464468	0.0509424	0.0554939	0	0	1.90931	0	0	0.0645786
GPR183	25.4756	41.61	4.57571	10.6828	3.3622	2.77469	2.45776	23.9566	2.38663	3.5461	38.3249	4.42364
LGR4	1.98426	1.80272	8.19468	7.98885	26.8976	9.60044	3.76344	4.50751	6.68258	22.4586	5.32995	59.1217
LGR5	0.680551	0.385488	3.82696	0.789596	0.815079	2.38624	0.460829	1.08514	0.71599	4.25532	0.761421	0.48434
LGR6	2.04985	1.08844	3.61897	0.789596	0.764137	0.887902	0.460829	0.584307	0.835322	10.4019	1.01523	0.48434
MAS1	0.0819941	0.192744	0.332779	0.0928936	0.152827	1.27636	0.230415	0.166945	0.119332	0.472813	0.507614	0.322893
MRGPRE	0	0.0340136	0.415973	0.0928936	0.0509424	0.166482	0.0768049	0	0	0	0.253807	0.129157
MRGPRF	0.131191	0.147392	0.540765	0	3.51503	1.66482	0.537634	0.166945	0.238663	8.51064	0	0.48434
P2RY10	21.1873	33.7302	3.99334	2.83326	2.39429	1.38735	1.6129	23.6227	2.74463	1.18203	45.4315	2.38941
TAAR2	0.0655953	0.0453515	0.457571	0.232234	0	0.110988	0	0.166945	0	0	0	0.0645786
C3AR1	1.47589	1.95011	1.12313	10.3112	0.662252	0.443951	0.614439	0.751252	0	0.70922	2.03046	0.516629
C5AR1	2.86979	4.27438	6.40599	13.4231	3.41314	7.2697	1.45929	2.4207	1.90931	4.49173	5.58376	3.09977
C5AR2	0.573959	0.589569	1.87188	9.98607	0.662252	1.10988	0.384025	0.584307	0.477327	0.70922	1.01523	0.710365
DRD1	0.0163988	0	0.0831947	0.0464468	0.0509424	0.110988	0	0	0	0.472813	0	0.0968679
DRD2	0.163988	0.102041	0.915141	0.0928936	0.305655	0.110988	0.230415	0.166945	0	0	0.253807	0.290604
DRD3	1.73008	1.32653	3.0782	0.696702	0.509424	0.721421	0.230415	0.918197	0.477327	0.236407	0.253807	1.00097
DRD4	0.450968	0.702948	0.540765	0.510915	1.12073	0.110988	0.691244	0.751252	0.119332	0.472813	1.01523	2.80917
DRD5	0.00819941	0	0.124792	0	0.0509424	0	0	0	0	0	0	0
EDNRA	0.754346	1.11111	5.82363	0.650255	1.83393	4.93896	2.84178	1.08514	0.954654	49.8818	2.53807	2.61543
EDNRB	0.237783	0.147392	0.790349	0.371575	5.34896	7.88013	3.91705	0.0834725	15.5131	4.01891	0.761421	4.87569
FPR1	0.672352	0.362812	2.66223	9.5216	0.611309	1.44284	0.844854	1.16861	0.835322	0.472813	4.82234	0.645786
FPR2	0.147589	0.0793651	0.457571	0.975383	0.20377	0.166482	0.15361	0.166945	0.119332	0	0	0.0322893
FPR3	0.844539	0.578231	3.41098	34.6958	0.815079	1.99778	1.15207	0.584307	1.90931	0.70922	9.64467	1.61447
FFAR1	0.00819941	0	0	0.0464468	0	0	0	0.417362	0	0	0	0
FFAR2	0.163988	0.124717	0.873544	0.510915	0	0.110988	0.691244	0.166945	0	2.36407	0	0.0322893
FFAR3	0	0.0113379	0.0415973	0	0	0.0554939	0	0	0	0	0	0
FFAR4	0.303378	0.192744	1.5391	0.88249	0.101885	0.554939	0.768049	0.500835	0.357995	0.472813	0.507614	5.81208
GALR1	0.221384	0.272109	1.12313	1.25406	7.03006	0.332963	0.460829	0.500835	0.119332	0	0.761421	0.419761
GALR3	0.00819941	0	0	0	0.0509424	0	0.0768049	0	0	0	0	0
FSHR	1.64808	1.59864	4.36772	1.43985	1.27356	1.94229	1.38249	1.58598	0.357995	0.472813	2.53807	1.25928
TSHR	5.5428	4.95465	8.27787	4.13377	4.48293	3.27414	3.45622	4.75793	2.14797	5.67376	5.58376	4.48821
GNRHR	0.573959	0.555556	0.207987	0.232234	0.356597	0.332963	0	0.417362	0	0.472813	0.253807	0.129157
GPR18	6.9695	14.2857	0.873544	1.34696	0.815079	0.332963	0.691244	10.2671	1.19332	0.236407	3.80711	0.904101
GPR55	1.85307	2.49433	2.12146	0.743149	0.254712	0.499445	0.30722	1.66945	0.238663	0.236407	5.58376	0.548918
GPER1	0.664152	0.770975	0.790349	0.185787	0.967906	0.499445	3.149	1.08514	2.74463	1.65485	0.507614	1.38844
HRH1	1.76287	1.60998	6.98835	39.3869	21.2939	4.49501	24.0399	1.08514	3.69928	0.945626	4.31472	4.39135
HRH2	9.43752	17.8798	3.53577	6.36321	1.73204	1.88679	1.22888	0.584307	1.55131	9.45626	2.53807	1.42073
HRH4	0.934733	1.00907	1.24792	0.557362	0.458482	0.665927	0.614439	0.417362	0.71599	0.236407	1.01523	0.742654
HCAR1	0.155789	0.170068	2.16306	0.232234	0.866021	0.0554939	0.691244	0.166945	0.596659	2.12766	0.761421	7.03907
HCAR2	0.0491965	0.0566893	0.0831947	0.418021	0.0509424	0.0554939	0.0768049	0	0	0.236407	0	2.97062
KISS1R	0.459167	1.29252	0.0415973	0.13934	0	0.110988	0	0.500835	0.119332	0.236407	0.253807	0.0645786
LTB4R2	0.0901935	0.0453515	0	0	0.0509424	0	0	0.166945	0	0	0	0.0645786
CYSLTR1	14.9803	20.873	3.74376	8.91779	3.0056	1.7758	13.8249	24.8748	2.6253	8.27423	2.79188	2.77688
CYSLTR2	4.1325	4.75057	1.99667	11.2401	1.52827	4.88346	3.60983	0.66778	1.19332	1.41844	9.13706	7.52341
LPAR1	3.03378	1.5873	13.9351	25.5458	64.8497	68.5905	3.84025	3.00501	3.10263	4.01891	47.9695	10.7846
LPAR2	7.65825	9.71655	3.32779	6.31677	5.70555	3.38513	1.84332	4.8414	2.2673	2.36407	7.61421	3.6164
LPAR3	0.639554	0.53288	3.0782	0.789596	0.356597	0.943396	0.230415	0.66778	0.119332	0.472813	0.761421	0.290604
LPAR4	0.0491965	0.0340136	0.332779	0.0928936	2.75089	0.776915	0.30722	0.0834725	0.119332	0.236407	0	0.48434
LPAR5	5.00164	7.46032	3.82696	4.31955	1.3245	1.44284	0.921659	21.8698	1.31265	0.236407	3.29949	1.35615
LPAR6	21.6382	31.7687	6.36439	23.2699	10.647	8.76804	25.0384	9.6828	9.66587	4.25532	22.0812	8.84727
S1PR1	13.2338	30.805	2.74542	1.53275	2.0377	0.943396	11.5207	7.59599	13.4845	0.945626	10.6599	2.51857
S1PR3	0.229583	0.226757	1.12313	0.371575	4.22822	7.93563	0.691244	0.250417	0.357995	1.89125	1.26904	0.387472
S1PR4	11.0446	27.2336	3.03661	1.53275	1.73204	0.943396	1.99693	9.34891	2.50597	1.18203	3.04569	2.32483
S1PR5	0.500164	0.453515	0.0831947	0	0.101885	0.110988	0	0	0	0	0.507614	0.129157
MCHR1	0.0163988	0.0453515	0.0831947	0	0	0	0	0	0	0	0.253807	0
MC1R	2.837	4.59184	1.12313	1.67209	1.93581	1.05438	1.45929	2.67112	0.596659	0.472813	2.28426	1.25928
MC2R	0.00819941	0	0.457571	0	0	0.0554939	0.0768049	0.0834725	0	0	0	0
MC5R	0	0	0	0	0	0.110988	0	0	0	0	0	0.0322893
MTNR1B	0	0	0	0.13934	0	0	0	0	0	0	0	0
NMUR1	0.311578	0.15873	0.291181	0	0.560367	0.0554939	0.384025	0.166945	0	1.41844	0	0.48434
NMUR2	0.0163988	0.0566893	0.457571	0.0464468	0	0.110988	0.15361	0.166945	0	0	0.253807	0.0968679
NPFFR1	0.344375	0.351474	1.66389	0.743149	0.356597	1.7758	0.230415	0.417362	0.357995	0	18.5279	0.355182
NPFFR2	0.401771	0.53288	2.24626	0.418021	0.560367	1.16537	1.99693	0.33389	0.835322	0.472813	1.01523	0.581208
NPSR1	1.28731	0.861678	5.32446	1.4863	1.27356	1.72031	1.68971	1.16861	1.07399	0.945626	2.03046	2.16338
NPBWR1	0	0	0	0	0	0	0	0	0	0	0	0
NPY1R	0.188586	0.124717	1.16473	0.743149	6.01121	11.7647	1.30568	0.417362	10.2625	12.5296	1.52284	6.9422
NPY2R	0.00819941	0	0.0831947	0	0	0	0	0	0	0	0	0
NPY5R	0.245982	0.226757	0.291181	0.13934	1.01885	1.8313	0.30722	0.166945	0.71599	0.472813	0.253807	0.871811
NTSR1	1.55789	1.75737	2.16306	0.650255	0.662252	0.554939	0.844854	1.41903	0.238663	0.945626	1.26904	0.581208
NTSR2	0.0491965	0.0226757	0.457571	0	0.0509424	0.0554939	0	0	0	0	0	0
OPRD1	0.705149	0.555556	3.61897	0.557362	0.764137	1.44284	0.614439	0.500835	0.596659	0	0.507614	1.25928
OPRK1	0.270581	0.47619	0.582363	0.232234	0.0509424	0.332963	0.30722	0	0	0	0.761421	0.387472
OPRM1	17.8829	20.6236	8.27787	3.34417	2.0377	2.21976	2.22734	2.33723	2.14797	3.30969	2.28426	3.0352
OPRL1	0.426369	0.634921	0.415973	1.25406	0.407539	0.388457	0.460829	1.5025	0.357995	0	4.06091	0.355182
OPN1MW	0.00819941	0.0113379	0.166389	0	0	0.0554939	0	0	0	0	0	0.0322893
OPN1SW	0.426369	0.555556	0.207987	0.185787	0.815079	0.166482	0.0768049	0.417362	0	0.236407	0.507614	0.0645786
OPN3	2.714	4.161	2.37105	5.99164	1.47733	1.72031	1.22888	9.84975	2.6253	1.41844	10.6599	2.90604
OPN4	0.0983929	0.0113379	0.332779	0.13934	0.0509424	0.166482	0.230415	0	0.119332	0	0.253807	0.0645786
OPN5	0.0327976	0.0113379	0.582363	0.0928936	0.0509424	0	0.0768049	0	0	0	0	0.0645786
HCRTR1	0.319777	0.351474	0.540765	0.325128	0.152827	0.0554939	0.921659	0.250417	0.954654	0	1.01523	0.129157
HCRTR2	0.524762	0.453515	3.28619	1.16117	0.356597	0.610433	0.768049	0.33389	0.477327	0.70922	2.03046	0.807233
OXGR1	0.00819941	0	0	0.0928936	0	0	0	0	1.55131	0	0	0
P2RY1	0.155789	0.204082	0.207987	0.928936	0.662252	0.0554939	0.921659	0	0.119332	0.236407	0.761421	0.161447
P2RY2	0.0983929	0.102041	0.457571	0.464468	0.101885	0.221976	0.384025	0	0.238663	0.236407	0.253807	0.161447
P2RY6	0.295179	0.15873	2.03827	10.5434	0.20377	0.721421	0.614439	1.00167	0.357995	0.945626	1.01523	0.516629
P2RY12	0.41817	0.328798	1.03993	9.70739	4.22822	0.332963	0.844854	6.34391	0.238663	0.472813	7.86802	4.81111
P2RY13	0.213185	0.181406	0.249584	9.38226	0.0509424	0.110988	0	0.500835	0.238663	0.236407	28.4264	0.290604
P2RY14	4.1489	3.84354	6.198	26.3353	1.57922	2.55272	3.91705	6.17696	2.2673	11.3475	65.2284	3.26122
PTAFR	1.77107	2.09751	4.53411	12.4942	1.47733	2.05327	7.8341	5.42571	1.78998	1.65485	12.9442	1.5176
PROKR1	0.00819941	0	0.0415973	0	0	0	0	0	0	0	0	0.0322893
PROKR2	0.0327976	0.0453515	0.249584	0.0464468	0	0.0554939	0	0.166945	0	0.236407	0.253807	0.0645786
PRLHR	0.00819941	0.0113379	0.207987	0	0	0.0554939	0	0	0	0	0	0
PTGDR	6.03477	3.62812	1.78869	0.836043	3.41314	1.16537	6.98925	0.751252	0.238663	11.3475	0.507614	1.42073
PTGDR2	0.213185	0.464853	0.207987	0.13934	0.101885	0.0554939	0.614439	0	0.119332	0.236407	0	0.0645786
PTGER1	0.00819941	0	0.166389	0.0464468	0	0.221976	0.0768049	0	0	0	0	0.0322893
PTGER2	4.37029	5.68027	1.16473	1.3934	0.662252	0.499445	0.691244	1.00167	1.67064	1.89125	0.253807	0.678076
PTGER3	1.49229	1.43991	5.15807	2.74036	7.13194	8.2131	2.91859	1.66945	4.05728	5.20095	3.5533	70.9073
PTGER4	18.7275	23.6054	4.28453	11.2401	7.33571	4.27303	9.447	5.25876	3.22196	2.12766	37.3096	4.61737
PTGFR	0.844539	0.827664	3.74376	0.928936	13.8054	8.04661	1.68971	0.918197	4.8926	0	2.03046	2.90604
PTGIR	2.42703	3.06122	1.5391	2.09011	2.75089	4.49501	0.30722	0.751252	0.357995	2.12766	33.7563	0.678076
TBXA2R	0.737947	1.22449	1.78869	0.371575	1.37545	0.166482	1.76651	1.08514	0.954654	7.32861	0.507614	0.774943
F2R	4.87045	5	1.5807	0.650255	2.34335	0.332963	5.83717	1.75292	4.17661	0.236407	0.761421	1.16242
F2RL1	0.705149	1.39456	1.03993	0.836043	0.560367	0.610433	0.30722	0.500835	0.477327	0.236407	0.253807	0.645786
F2RL2	1.55789	1.56463	0.499168	0.464468	0.152827	0.110988	0.0768049	0.834725	0.357995	0.236407	0	0.193736
F2RL3	0.0245982	0.0453515	0.291181	0.464468	0	0.277469	0.537634	0.166945	0.357995	0	0	0
QRFPR	0.172188	0.0680272	0.956739	0.185787	0.0509424	0.499445	0.0768049	0.250417	0.119332	0.236407	0.507614	0.258314
RXFP1	2.63201	2.46032	7.32113	2.78681	2.49618	2.77469	4.37788	1.66945	1.90931	0.945626	4.82234	2.58314
RXFP2	0.237783	0.15873	1.12313	0.185787	0.356597	0.166482	0.230415	0.250417	0.119332	0	0.761421	0.322893
SSTR1	0.00819941	0	0.0415973	0	0	0	0.614439	0	0	0	0	0
SSTR2	0.303378	0.351474	1.45591	0.232234	0.356597	2.49723	0.537634	0.751252	0.119332	0.472813	1.52284	0.258314
SSTR3	1.29551	3.02721	0.415973	0.185787	0.101885	0.277469	0.15361	0.751252	0.357995	0	0	0.193736
SUCNR1	0.0163988	0.0793651	0.291181	1.95077	0.20377	0	1.92012	0.166945	0	5.20095	2.79188	0.161447
TACR1	3.61594	4.46712	4.78369	1.3934	2.90372	5.60488	33.4101	4.17362	8.83055	10.1655	2.53807	2.4217
TACR2	0.0491965	0.0793651	0.790349	0	0.101885	0.166482	0.15361	0	0.119332	0.236407	0	0.0968679
TACR3	0.926533	1.17914	2.87022	1.25406	0.866021	1.10988	0.614439	0.834725	1.07399	0.472813	2.53807	1.06555
TRHR	0.0245982	0.0340136	0.415973	0	0.20377	0	0.0768049	0	0	0	0	0
AVPR1A	0.0327976	0.0566893	0.291181	0	0.662252	0.388457	2.22734	0.166945	0.119332	8.03783	0.253807	0.548918
AVPR1B	0	0	0.0831947	0	0.0509424	0.0554939	0	0	0	0	0	0
AVPR2	0.0163988	0.0340136	0.207987	0.0928936	0	0	1.5361	0.0834725	0.71599	0	0	0.0322893
OXTR	0.0819941	0.147392	0.124792	0.278681	0.152827	0.166482	0.30722	0.0834725	0.119332	0	0.761421	0.0968679
CALCR	0.327976	0.306122	2.32945	5.48072	0.560367	0.721421	0.15361	0.417362	0.596659	0.236407	1.01523	0.45205
CALCRL	2.04985	2.52834	4.90849	6.27032	11.0545	3.6626	57.5269	1.91987	46.8974	12.0567	19.2893	66.0639
CRHR2	0.0573959	0.0680272	0.499168	0.13934	0.0509424	0.0554939	0.15361	0.0834725	0	0.236407	0.761421	0
GHRHR	0.0901935	0.0566893	1.24792	0.185787	0.20377	0.443951	0.460829	0.0834725	0	0.472813	0.253807	0.129157
GIPR	3.49295	3.53741	4.11814	2.55458	0.815079	0.610433	2.45776	2.08681	0.71599	9.92908	4.31472	1.48531
GLP1R	0.114792	0.226757	0.582363	0.278681	0.20377	0.332963	0.15361	0.166945	3.46062	0	0	0.290604
GLP2R	0.368973	0.31746	2.28785	0.464468	0.713194	6.3263	0.614439	0.250417	0.71599	0.945626	5.58376	2.7123
GCGR	0.131191	0.124717	1.08153	0	0.0509424	0	0.0768049	0.33389	0.596659	0	5.07614	0.193736
SCTR	0.40997	0.283447	3.36938	1.53275	0.916964	1.49834	0.844854	0.166945	0.596659	0.70922	0.761421	2.51857
PTH1R	0.483765	0.37415	2.53744	0.464468	7.59042	13.596	1.84332	0.500835	0.477327	11.3475	0.761421	6.9422
PTH2R	2.99278	2.82313	7.98669	3.57641	14.162	3.16315	2.15054	3.17195	2.98329	5.67376	5.83756	8.71811
ADCYAP1R1	0.0655953	0.0566893	0.374376	0.0464468	2.85278	0	1.15207	0.0834725	0	4.25532	0.253807	0.226025
VIPR1	7.42047	11.678	3.49418	3.43706	1.78299	3.44062	4.14747	2.33723	1.90931	12.0567	2.53807	1.84049
VIPR2	1.59888	1.14512	4.15973	0.603809	1.22262	6.60377	0.230415	0.500835	0.71599	6.38298	0.253807	0.904101
GABBR1	12.9223	15.6349	12.2712	8.12819	25.4712	16.8147	23.8095	16.6945	14.9165	33.0969	35.0254	11.8179
GABBR2	1.73827	1.42857	10.1913	1.90432	1.63016	3.44062	2.38095	1.83639	0.835322	1.65485	2.03046	2.00194
GRM1	1.13972	1.28118	3.82696	0.836043	1.12073	1.66482	1.22888	1.16861	0.71599	0.472813	1.77665	1.5176
GRM2	0.54936	0.498866	0.207987	0.0928936	0.152827	0.0554939	0.0768049	0.166945	0	0	0	0.0968679
GRM3	0.803542	0.975057	3.61897	0.418021	0.560367	0.721421	0.768049	0.751252	0.477327	0.945626	1.01523	0.45205
GRM4	0.377173	0.260771	2.16306	0.510915	0.152827	0.554939	0.230415	0.66778	0.238663	0.472813	0.253807	0.355182
GRM5	1.79567	1.74603	9.27621	2.92615	5.96026	2.10877	1.5361	1.58598	1.55131	1.41844	1.26904	3.42267
GRM6	0.155789	0.124717	0.707155	0.278681	0.0509424	0.332963	0.384025	0.166945	0	0.472813	0.507614	0.290604
GRM7	4.1079	3.45805	28.7022	5.0627	6.06215	9.93341	3.149	3.17195	3.10263	5.91017	6.59898	4.94026
GRM8	3.94392	3.65079	10.4409	3.25128	4.38105	6.15982	4.07066	3.3389	4.05728	2.60047	9.39086	5.68292
TAS1R1	0.713349	0.759637	1.70549	0.975383	1.01885	0.499445	0.844854	0.834725	0.596659	0.70922	1.01523	1.16242
TAS1R3	0.254182	0.15873	0.0831947	0.0464468	0	0	0.15361	0.66778	0	0	0	0.0645786
CASR	3.47655	3.78685	23.1281	1.95077	3.10749	1.27636	1.68971	2.92154	2.50597	3.5461	5.58376	2.22796
GPR156	1.07412	1.03175	4.53411	1.67209	2.29241	1.22087	1.07527	0.918197	0.71599	2.60047	1.26904	2.4217
GPR158	3.05018	2.63039	8.02829	2.55458	2.85278	2.33074	2.38095	2.92154	2.14797	2.83688	8.62944	3.51954
GPR179	0.0819941	0.0566893	0.374376	0.0464468	0.0509424	0.221976	0.0768049	0.250417	0.119332	0	0.253807	0.129157
GPRC5A	0.680551	0.510204	4.49251	0.789596	15.1299	1.38735	2.22734	0.500835	2.6253	1.18203	0.761421	2.13109
GPRC5B	0.393572	0.37415	2.03827	3.76219	9.67906	3.32963	14.5929	0.33389	18.6158	4.01891	0.761421	1.90507
GPRC5C	0.327976	0.147392	1.91348	1.20762	0.356597	1.05438	1.84332	0.33389	1.78998	5.20095	0.761421	3.09977
GPRC5D	0.163988	0.113379	1.08153	0.371575	0.20377	0	0.15361	0.0834725	0.119332	0.236407	0.253807	0.193736
GPRC6A	0.0983929	0.0907029	0.207987	0.13934	0.305655	0.0554939	0	0.0834725	0	0	0.253807	0.161447
FZD1	0.040997	0.294785	0.124792	0.464468	2.90372	0.110988	0.844854	0.166945	0.71599	0.236407	3.04569	0.0968679
FZD2	0.0573959	0.0340136	0.0415973	0.743149	0.713194	0	0.15361	0.166945	0	0.236407	4.31472	0.0322893
FZD3	4.01771	4.95465	4.7005	1.30051	2.34335	4.05105	1.38249	3.25543	1.19332	11.5839	5.58376	1.48531
FZD4	0.237783	0.362812	1.45591	0.418021	19.3581	1.66482	26.5745	0.33389	8.83055	8.74704	1.77665	30.804
FZD5	0.163988	0.226757	0.374376	0.650255	0.407539	0.99889	1.99693	0.417362	1.31265	0.236407	2.79188	5.10171
FZD6	5.5592	7.56236	7.57072	0.743149	8.7621	3.55161	33.9478	6.17696	38.4248	11.5839	7.86802	13.5615
FZD7	0.0655953	0.0566893	0.332779	0.185787	5.80744	1.72031	0.30722	0.0834725	0.119332	0.472813	8.12183	0.645786
FZD8	0.0737947	0.0453515	0.291181	0.0928936	1.98675	0.665927	3.149	0.166945	1.90931	0.70922	2.79188	0.290604
FZD9	0.00819941	0	0	0	0	0	0.0768049	0	0.357995	0	0	0
FZD10	0.00819941	0.0226757	0.166389	0	0.254712	0	0	0	2.38663	0	0	0
SMO	2.42703	2.3356	4.45092	3.71575	7.69231	6.04883	1.15207	3.42237	1.55131	1.65485	8.12183	4.2299
ADGRA1	0.106592	0.113379	0.582363	0.0464468	0.101885	0.0554939	0.15361	0.0834725	0.477327	0	0.253807	0.0322893
ADGRA2	0.68875	0.657596	4.15973	1.30051	19.2562	10.5438	19.8157	0.751252	14.6778	12.2931	1.52284	8.52438
ADGRA3	4.35389	6.85941	10.1498	5.0627	29.9032	10.0999	5.29954	1.66945	17.6611	23.8771	3.80711	33.5486
ADGRB1	0.664152	0.668934	1.20632	1.11472	0.407539	1.72031	0.768049	1.08514	0.119332	0.236407	2.28426	0.48434
ADGRB2	0.311578	0.294785	0.62396	0.13934	0.305655	1.27636	0.230415	0.751252	0.238663	1.65485	0.761421	1.29157
ADGRB3	3.30436	2.22222	12.396	4.04087	13.1941	8.1576	10.5223	3.08848	3.22196	19.8582	17.0051	7.07136
CELSR1	3.02558	2.31293	12.3128	5.1556	2.19052	22.475	10.5223	18.4474	32.2196	1.65485	16.4975	3.90701
CELSR2	0.40997	0.487528	0.540765	0.0928936	0.152827	1.27636	0.230415	0.33389	0.119332	1.89125	0	0.322893
CELSR3	0.82814	0.895692	0.249584	0.185787	0.0509424	0	0.30722	0.33389	0.357995	0	0	0.355182
ADGRD1	0.680551	0.714286	3.24459	1.71853	36.7804	2.55272	1.07527	1.08514	1.07399	16.7849	3.04569	4.03616
ADGRD2	0.180387	0.113379	1.6223	0.13934	0	0.0554939	0.15361	0.250417	0	0.236407	0	0.0645786
ADGRE1	2.8452	4.71655	2.41265	2.55458	1.17168	1.22087	0.921659	1.58598	0.596659	0.70922	1.52284	0.93639
ADGRE2	1.80387	1.4966	7.7371	23.7343	1.78299	2.88568	1.5361	2.00334	3.22196	1.65485	5.07614	2.09881
ADGRE3	3.98491	7.58503	6.11481	5.01626	4.83953	2.21976	3.68664	5.92654	2.74463	2.83688	3.5533	4.77882
ADGRE5	35.2985	44.2857	16.8469	33.163	15.1299	17.0366	6.68203	33.8898	10.2625	15.8392	19.0355	9.9774
ADGRF1	0.303378	0.181406	0.915141	0.232234	0.254712	0.388457	0.30722	0.33389	0	0.70922	0.253807	0.161447
ADGRF2	0.040997	0.0453515	0.415973	0.0464468	0	0.0554939	0.0768049	0	0	0	0	0
ADGRF3	3.00918	4.61451	2.07987	0.836043	1.22262	1.44284	0.384025	1.75292	1.55131	0.472813	1.52284	1.87278
ADGRF4	0.00819941	0	0.0831947	0	0.0509424	0	0	0	0	0	0	0
ADGRF5	0.811742	0.69161	4.82529	0.975383	1.01885	1.60932	28.4178	0.500835	31.8616	13.7116	1.77665	1.93736
ADGRG1	0.910134	0.578231	1.78869	0.185787	0.560367	0.221976	7.7573	0.584307	2.74463	0.945626	0.253807	0.516629
ADGRG2	2.31223	2.31293	14.3095	3.57641	18.3902	28.7458	3.68664	1.91987	3.69928	2.60047	10.6599	10.7201
ADGRG3	0.311578	0.124717	1.24792	0.325128	0.152827	0.332963	0.691244	0.250417	2.14797	0.472813	0	0.322893
ADGRG4	0.180387	0.0453515	1.41431	0.185787	0.356597	0.166482	0.384025	0.0834725	0.119332	0	0.253807	0.45205
ADGRG5	2.7878	2.14286	3.82696	1.71853	0.866021	1.33185	0.537634	25.8765	0.238663	1.18203	1.77665	1.32386
ADGRG6	1.56609	1.97279	3.41098	13.516	1.52827	1.33185	28.5714	1.33556	6.80191	1.89125	8.62944	1.35615
ADGRG7	0.426369	0.396825	1.41431	0.325128	0.611309	0.554939	0.230415	0.33389	0.477327	0	1.77665	1.09784
ADGRL1	7.02689	11.0204	8.36106	5.10915	8.60927	6.82575	9.447	2.17028	9.7852	11.1111	20.3046	10.8815
ADGRL2	4.28009	3.66213	29.5341	5.8523	32.3484	43.9512	50.384	4.34057	44.9881	28.8416	8.12183	51.4369
ADGRL3	4.60807	4.35374	24.4592	7.3386	5.65461	19.3674	4.60829	3.92321	3.46062	53.6643	6.85279	10.494
ADGRL4	0.614956	0.47619	3.74376	1.16117	0.967906	1.16537	64.7465	0.834725	8.23389	1.89125	0.761421	1.96965
ADGRV1	2.89439	2.59637	13.8103	3.29772	3.31126	5.04994	2.30415	2.33723	2.98329	2.36407	7.1066	4.16532
GPR107	25.5002	30.2381	14.7671	24.9884	25.8278	21.4761	26.8049	25.8765	25.4177	25.5319	53.0457	27.9948
GPR137	4.48508	6.42857	4.11814	4.50534	5.55273	4.49501	3.45622	4.75793	2.38663	3.07329	16.2437	4.06845
TPRA1	3.91112	6.28118	3.203	3.94798	8.60927	2.49723	4.30108	4.17362	3.93795	3.30969	8.37563	4.5205
GPR143	0.344375	0.21542	2.32945	0.650255	0.407539	0.665927	0.614439	0.33389	0.238663	0	0.253807	0.48434
GPR157	3.42735	4.89796	6.2812	7.52438	5.29801	4.66149	2.84178	5.50918	3.22196	5.20095	75.8883	6.19955
GPR1	0.795343	0.589569	4.78369	0.928936	8.91493	2.27525	1.15207	0.33389	9.18854	0.70922	1.52284	2.51857

## Sheet: HumanBATGPCRs>1%
Class	Cluster	GPCR	Frequency
Class A	CD4..T.cells_1	HTR1F	0.00819941
Class A	CD4..T.cells_1	HTR2A	0.122991
Class A	CD4..T.cells_1	HTR2B	0.532962
Class A	CD4..T.cells_1	HTR2C	1.52509
Class A	CD4..T.cells_1	HTR4	1.3201
Class A	CD4..T.cells_1	HTR5A	0.040997
Class A	CD4..T.cells_1	HTR6	0.196786
Class A	CD4..T.cells_1	HTR7	0.524762
Class A	CD4..T.cells_1	CHRM1	0.0491965
Class A	CD4..T.cells_1	CHRM2	0.434569
Class A	CD4..T.cells_1	CHRM3	10.4706
Class A	CD4..T.cells_1	CHRM5	3.79633
Class A	CD4..T.cells_1	ADORA1	0.401771
Class A	CD4..T.cells_1	ADORA2A	0.0245982
Class A	CD4..T.cells_1	ADORA2B	0.869137
Class A	CD4..T.cells_1	ADRA1A	1.22171						H
Class A	CD4..T.cells_1	ADRA1B	0.401771
Class A	CD4..T.cells_1	ADRA1D	0.196786
Class A	CD4..T.cells_1	ADRA2A	0.0737947
Class A	CD4..T.cells_1	ADRA2B	0.0573959
Class A	CD4..T.cells_1	ADRA2C	0.0163988
Class A	CD4..T.cells_1	ADRB1	0.0737947
Class A	CD4..T.cells_1	ADRB2	0.918334
Class A	CD4..T.cells_1	ADRB3	0
Class A	CD4..T.cells_1	APLNR	0.122991
Class A	CD4..T.cells_1	GPBAR1	0.155789
Class A	CD4..T.cells_1	NMBR	0.40997
Class A	CD4..T.cells_1	GRPR	0.131191
Class A	CD4..T.cells_1	BDKRB1	0.0163988
Class A	CD4..T.cells_1	CNR1	0.270581
Class A	CD4..T.cells_1	CNR2	3.73893
Class A	CD4..T.cells_1	CMKLR1	0.803542
Class A	CD4..T.cells_1	CCR1	0.196786
Class A	CD4..T.cells_1	CCR2	1.53329
Class A	CD4..T.cells_1	CCR3	0.491965
Class A	CD4..T.cells_1	CCR4	7.87143
Class A	CD4..T.cells_1	CCR5	1.61528
Class A	CD4..T.cells_1	CCR6	8.53559
Class A	CD4..T.cells_1	CCR7	36.2906
Class A	CD4..T.cells_1	CCR8	0.992129
Class A	CD4..T.cells_1	CCR9	0.500164
Class A	CD4..T.cells_1	CCR10	0.573959
Class A	CD4..T.cells_1	CXCR1	0.0245982
Class A	CD4..T.cells_1	CXCR2	0.0655953
Class A	CD4..T.cells_1	CXCR3	4.2063
Class A	CD4..T.cells_1	CXCR4	30.2148
Class A	CD4..T.cells_1	CXCR5	6.60872
Class A	CD4..T.cells_1	CXCR6	1.82027
Class A	CD4..T.cells_1	CX3CR1	1.09872
Class A	CD4..T.cells_1	XCR1	0.0819941
Class A	CD4..T.cells_1	ACKR1	0.598557
Class A	CD4..T.cells_1	ACKR2	0.114792
Class A	CD4..T.cells_1	ACKR3	2.50902
Class A	CD4..T.cells_1	ACKR4	1.61528
Class A	CD4..T.cells_1	CCRL2	0.336176
Class A	CD4..T.cells_1	CCKAR	0.00819941
Class A	CD4..T.cells_1	CCKBR	0.0163988
Class A	CD4..T.cells_1	GPR3	0.00819941
Class A	CD4..T.cells_1	GPR12	0.0163988
Class A	CD4..T.cells_1	GPR15	0.401771
Class A	CD4..T.cells_1	GPR17	0.040997
Class A	CD4..T.cells_1	GPR19	4.37029
Class A	CD4..T.cells_1	GPR20	0.00819941
Class A	CD4..T.cells_1	GPR22	0.172188
Class A	CD4..T.cells_1	GPR26	0.0245982
Class A	CD4..T.cells_1	GPR27	0.0655953
Class A	CD4..T.cells_1	GPR33	0.0901935
Class A	CD4..T.cells_1	GPR34	3.83732
Class A	CD4..T.cells_1	GPR35	2.30403
Class A	CD4..T.cells_1	GPR37	0.0245982
Class A	CD4..T.cells_1	GPR37L1	0.131191
Class A	CD4..T.cells_1	GPR39	1.23811
Class A	CD4..T.cells_1	GPR61	0.0245982
Class A	CD4..T.cells_1	GPR63	0.918334
Class A	CD4..T.cells_1	GPR65	12.4303
Class A	CD4..T.cells_1	GPR68	7.32207
Class A	CD4..T.cells_1	GPR82	4.46868
Class A	CD4..T.cells_1	GPR83	0.131191
Class A	CD4..T.cells_1	GPR84	0.00819941
Class A	CD4..T.cells_1	GPR85	0.672352
Class A	CD4..T.cells_1	GPR87	0.0327976
Class A	CD4..T.cells_1	GPR88	0.0163988
Class A	CD4..T.cells_1	GPR132	16.6776
Class A	CD4..T.cells_1	GPR135	3.41915
Class A	CD4..T.cells_1	GPR139	0.188586
Class A	CD4..T.cells_1	GPR146	0.96753
Class A	CD4..T.cells_1	GPR149	0.582158
Class A	CD4..T.cells_1	GPR150	0.368973
Class A	CD4..T.cells_1	GPR151	0
Class A	CD4..T.cells_1	GPR153	0.54936
Class A	CD4..T.cells_1	GPR160	5.73139
Class A	CD4..T.cells_1	GPR161	0.442768
Class A	CD4..T.cells_1	GPR162	0.0491965
Class A	CD4..T.cells_1	GPR171	17.7599
Class A	CD4..T.cells_1	GPR173	0.631355
Class A	CD4..T.cells_1	GPR174	3.05838
Class A	CD4..T.cells_1	GPR176	1.13152
Class A	CD4..T.cells_1	GPR182	0.0491965
Class A	CD4..T.cells_1	GPR183	25.4756
Class A	CD4..T.cells_1	LGR4	1.98426
Class A	CD4..T.cells_1	LGR5	0.680551
Class A	CD4..T.cells_1	LGR6	2.04985
Class A	CD4..T.cells_1	MAS1	0.0819941
Class A	CD4..T.cells_1	MRGPRE	0
Class A	CD4..T.cells_1	MRGPRF	0.131191
Class A	CD4..T.cells_1	P2RY10	21.1873
Class A	CD4..T.cells_1	TAAR2	0.0655953
Class A	CD4..T.cells_1	C3AR1	1.47589
Class A	CD4..T.cells_1	C5AR1	2.86979
Class A	CD4..T.cells_1	C5AR2	0.573959
Class A	CD4..T.cells_1	DRD1	0.0163988
Class A	CD4..T.cells_1	DRD2	0.163988
Class A	CD4..T.cells_1	DRD3	1.73008
Class A	CD4..T.cells_1	DRD4	0.450968
Class A	CD4..T.cells_1	DRD5	0.00819941
Class A	CD4..T.cells_1	EDNRA	0.754346
Class A	CD4..T.cells_1	EDNRB	0.237783
Class A	CD4..T.cells_1	FPR1	0.672352
Class A	CD4..T.cells_1	FPR2	0.147589
Class A	CD4..T.cells_1	FPR3	0.844539
Class A	CD4..T.cells_1	FFAR1	0.00819941
Class A	CD4..T.cells_1	FFAR2	0.163988
Class A	CD4..T.cells_1	FFAR3	0
Class A	CD4..T.cells_1	FFAR4	0.303378
Class A	CD4..T.cells_1	GALR1	0.221384
Class A	CD4..T.cells_1	GALR3	0.00819941
Class A	CD4..T.cells_1	FSHR	1.64808
Class A	CD4..T.cells_1	TSHR	5.5428
Class A	CD4..T.cells_1	GNRHR	0.573959
Class A	CD4..T.cells_1	GPR18	6.9695
Class A	CD4..T.cells_1	GPR55	1.85307
Class A	CD4..T.cells_1	GPER1	0.664152
Class A	CD4..T.cells_1	HRH1	1.76287
Class A	CD4..T.cells_1	HRH2	9.43752
Class A	CD4..T.cells_1	HRH4	0.934733
Class A	CD4..T.cells_1	HCAR1	0.155789
Class A	CD4..T.cells_1	HCAR2	0.0491965
Class A	CD4..T.cells_1	KISS1R	0.459167
Class A	CD4..T.cells_1	LTB4R2	0.0901935
Class A	CD4..T.cells_1	CYSLTR1	14.9803
Class A	CD4..T.cells_1	CYSLTR2	4.1325
Class A	CD4..T.cells_1	LPAR1	3.03378
Class A	CD4..T.cells_1	LPAR2	7.65825
Class A	CD4..T.cells_1	LPAR3	0.639554
Class A	CD4..T.cells_1	LPAR4	0.0491965
Class A	CD4..T.cells_1	LPAR5	5.00164
Class A	CD4..T.cells_1	LPAR6	21.6382
Class A	CD4..T.cells_1	S1PR1	13.2338
Class A	CD4..T.cells_1	S1PR3	0.229583
Class A	CD4..T.cells_1	S1PR4	11.0446
Class A	CD4..T.cells_1	S1PR5	0.500164
Class A	CD4..T.cells_1	MCHR1	0.0163988
Class A	CD4..T.cells_1	MC1R	2.837
Class A	CD4..T.cells_1	MC2R	0.00819941
Class A	CD4..T.cells_1	MC5R	0
Class A	CD4..T.cells_1	MTNR1B	0
Class A	CD4..T.cells_1	NMUR1	0.311578
Class A	CD4..T.cells_1	NMUR2	0.0163988
Class A	CD4..T.cells_1	NPFFR1	0.344375
Class A	CD4..T.cells_1	NPFFR2	0.401771
Class A	CD4..T.cells_1	NPSR1	1.28731
Class A	CD4..T.cells_1	NPBWR1	0
Class A	CD4..T.cells_1	NPY1R	0.188586
Class A	CD4..T.cells_1	NPY2R	0.00819941
Class A	CD4..T.cells_1	NPY5R	0.245982
Class A	CD4..T.cells_1	NTSR1	1.55789
Class A	CD4..T.cells_1	NTSR2	0.0491965
Class A	CD4..T.cells_1	OPRD1	0.705149
Class A	CD4..T.cells_1	OPRK1	0.270581
Class A	CD4..T.cells_1	OPRM1	17.8829
Class A	CD4..T.cells_1	OPRL1	0.426369
Class A	CD4..T.cells_1	OPN1MW	0.00819941
Class A	CD4..T.cells_1	OPN1SW	0.426369
Class A	CD4..T.cells_1	OPN3	2.714
Class A	CD4..T.cells_1	OPN4	0.0983929
Class A	CD4..T.cells_1	OPN5	0.0327976
Class A	CD4..T.cells_1	HCRTR1	0.319777
Class A	CD4..T.cells_1	HCRTR2	0.524762
Class A	CD4..T.cells_1	OXGR1	0.00819941
Class A	CD4..T.cells_1	P2RY1	0.155789
Class A	CD4..T.cells_1	P2RY2	0.0983929
Class A	CD4..T.cells_1	P2RY6	0.295179
Class A	CD4..T.cells_1	P2RY12	0.41817
Class A	CD4..T.cells_1	P2RY13	0.213185
Class A	CD4..T.cells_1	P2RY14	4.1489
Class A	CD4..T.cells_1	PTAFR	1.77107
Class A	CD4..T.cells_1	PROKR1	0.00819941
Class A	CD4..T.cells_1	PROKR2	0.0327976
Class A	CD4..T.cells_1	PRLHR	0.00819941
Class A	CD4..T.cells_1	PTGDR	6.03477
Class A	CD4..T.cells_1	PTGDR2	0.213185
Class A	CD4..T.cells_1	PTGER1	0.00819941
Class A	CD4..T.cells_1	PTGER2	4.37029
Class A	CD4..T.cells_1	PTGER3	1.49229
Class A	CD4..T.cells_1	PTGER4	18.7275
Class A	CD4..T.cells_1	PTGFR	0.844539
Class A	CD4..T.cells_1	PTGIR	2.42703
Class A	CD4..T.cells_1	TBXA2R	0.737947
Class A	CD4..T.cells_1	F2R	4.87045
Class A	CD4..T.cells_1	F2RL1	0.705149
Class A	CD4..T.cells_1	F2RL2	1.55789
Class A	CD4..T.cells_1	F2RL3	0.0245982
Class A	CD4..T.cells_1	QRFPR	0.172188
Class A	CD4..T.cells_1	RXFP1	2.63201
Class A	CD4..T.cells_1	RXFP2	0.237783
Class A	CD4..T.cells_1	SSTR1	0.00819941
Class A	CD4..T.cells_1	SSTR2	0.303378
Class A	CD4..T.cells_1	SSTR3	1.29551
Class A	CD4..T.cells_1	SUCNR1	0.0163988
Class A	CD4..T.cells_1	TACR1	3.61594
Class A	CD4..T.cells_1	TACR2	0.0491965
Class A	CD4..T.cells_1	TACR3	0.926533
Class A	CD4..T.cells_1	TRHR	0.0245982
Class A	CD4..T.cells_1	AVPR1A	0.0327976
Class A	CD4..T.cells_1	AVPR1B	0
Class A	CD4..T.cells_1	AVPR2	0.0163988
Class A	CD4..T.cells_1	OXTR	0.0819941
Class B	CD4..T.cells_1	CALCR	0.327976
Class B	CD4..T.cells_1	CALCRL	2.04985
Class B	CD4..T.cells_1	CRHR2	0.0573959
Class B	CD4..T.cells_1	GHRHR	0.0901935
Class B	CD4..T.cells_1	GIPR	3.49295
Class B	CD4..T.cells_1	GLP1R	0.114792
Class B	CD4..T.cells_1	GLP2R	0.368973
Class B	CD4..T.cells_1	GCGR	0.131191
Class B	CD4..T.cells_1	SCTR	0.40997
Class B	CD4..T.cells_1	PTH1R	0.483765
Class B	CD4..T.cells_1	PTH2R	2.99278
Class B	CD4..T.cells_1	ADCYAP1R1	0.0655953
Class B	CD4..T.cells_1	VIPR1	7.42047
Class B	CD4..T.cells_1	VIPR2	1.59888
Class C	CD4..T.cells_1	GABBR1	12.9223
Class C	CD4..T.cells_1	GABBR2	1.73827
Class C	CD4..T.cells_1	GRM1	1.13972
Class C	CD4..T.cells_1	GRM2	0.54936
Class C	CD4..T.cells_1	GRM3	0.803542
Class C	CD4..T.cells_1	GRM4	0.377173
Class C	CD4..T.cells_1	GRM5	1.79567
Class C	CD4..T.cells_1	GRM6	0.155789
Class C	CD4..T.cells_1	GRM7	4.1079
Class C	CD4..T.cells_1	GRM8	3.94392
Class C	CD4..T.cells_1	TAS1R1	0.713349
Class C	CD4..T.cells_1	TAS1R3	0.254182
Class C	CD4..T.cells_1	CASR	3.47655
Class C	CD4..T.cells_1	GPR156	1.07412
Class C	CD4..T.cells_1	GPR158	3.05018
Class C	CD4..T.cells_1	GPR179	0.0819941
Class C	CD4..T.cells_1	GPRC5A	0.680551
Class C	CD4..T.cells_1	GPRC5B	0.393572
Class C	CD4..T.cells_1	GPRC5C	0.327976
Class C	CD4..T.cells_1	GPRC5D	0.163988
Class C	CD4..T.cells_1	GPRC6A	0.0983929
Frizzled	CD4..T.cells_1	FZD1	0.040997
Frizzled	CD4..T.cells_1	FZD2	0.0573959
Frizzled	CD4..T.cells_1	FZD3	4.01771
Frizzled	CD4..T.cells_1	FZD4	0.237783
Frizzled	CD4..T.cells_1	FZD5	0.163988
Frizzled	CD4..T.cells_1	FZD6	5.5592
Frizzled	CD4..T.cells_1	FZD7	0.0655953
Frizzled	CD4..T.cells_1	FZD8	0.0737947
Frizzled	CD4..T.cells_1	FZD9	0.00819941
Frizzled	CD4..T.cells_1	FZD10	0.00819941
Frizzled	CD4..T.cells_1	SMO	2.42703
Adhesion	CD4..T.cells_1	ADGRA1	0.106592
Adhesion	CD4..T.cells_1	ADGRA2	0.68875
Adhesion	CD4..T.cells_1	ADGRA3	4.35389
Adhesion	CD4..T.cells_1	ADGRB1	0.664152
Adhesion	CD4..T.cells_1	ADGRB2	0.311578
Adhesion	CD4..T.cells_1	ADGRB3	3.30436
Adhesion	CD4..T.cells_1	CELSR1	3.02558
Adhesion	CD4..T.cells_1	CELSR2	0.40997
Adhesion	CD4..T.cells_1	CELSR3	0.82814
Adhesion	CD4..T.cells_1	ADGRD1	0.680551
Adhesion	CD4..T.cells_1	ADGRD2	0.180387
Adhesion	CD4..T.cells_1	ADGRE1	2.8452
Adhesion	CD4..T.cells_1	ADGRE2	1.80387
Adhesion	CD4..T.cells_1	ADGRE3	3.98491
Adhesion	CD4..T.cells_1	ADGRE5	35.2985
Adhesion	CD4..T.cells_1	ADGRF1	0.303378
Adhesion	CD4..T.cells_1	ADGRF2	0.040997
Adhesion	CD4..T.cells_1	ADGRF3	3.00918
Adhesion	CD4..T.cells_1	ADGRF4	0.00819941
Adhesion	CD4..T.cells_1	ADGRF5	0.811742
Adhesion	CD4..T.cells_1	ADGRG1	0.910134
Adhesion	CD4..T.cells_1	ADGRG2	2.31223
Adhesion	CD4..T.cells_1	ADGRG3	0.311578
Adhesion	CD4..T.cells_1	ADGRG4	0.180387
Adhesion	CD4..T.cells_1	ADGRG5	2.7878
Adhesion	CD4..T.cells_1	ADGRG6	1.56609
Adhesion	CD4..T.cells_1	ADGRG7	0.426369
Adhesion	CD4..T.cells_1	ADGRL1	7.02689
Adhesion	CD4..T.cells_1	ADGRL2	4.28009
Adhesion	CD4..T.cells_1	ADGRL3	4.60807
Adhesion	CD4..T.cells_1	ADGRL4	0.614956
Adhesion	CD4..T.cells_1	ADGRV1	2.89439
Other 7TM proteins	CD4..T.cells_1	GPR107	25.5002
Other 7TM proteins	CD4..T.cells_1	GPR137	4.48508
Other 7TM proteins	CD4..T.cells_1	TPRA1	3.91112
Other 7TM proteins	CD4..T.cells_1	GPR143	0.344375
Other 7TM proteins	CD4..T.cells_1	GPR157	3.42735
Class A	CD4..T.cells_1	GPR1	0.795343
Class A	CD4..T.cells_2	HTR1F	0
Class A	CD4..T.cells_2	HTR2A	0.0907029
Class A	CD4..T.cells_2	HTR2B	0.714286
Class A	CD4..T.cells_2	HTR2C	1.38322
Class A	CD4..T.cells_2	HTR4	1.02041
Class A	CD4..T.cells_2	HTR5A	0.0793651
Class A	CD4..T.cells_2	HTR6	0.204082
Class A	CD4..T.cells_2	HTR7	0.442177
Class A	CD4..T.cells_2	CHRM1	0.0340136
Class A	CD4..T.cells_2	CHRM2	0.31746
Class A	CD4..T.cells_2	CHRM3	13.7302
Class A	CD4..T.cells_2	CHRM5	4.62585
Class A	CD4..T.cells_2	ADORA1	0.226757
Class A	CD4..T.cells_2	ADORA2A	0.102041
Class A	CD4..T.cells_2	ADORA2B	0.884354
Class A	CD4..T.cells_2	ADRA1A	0.952381
Class A	CD4..T.cells_2	ADRA1B	0.442177
Class A	CD4..T.cells_2	ADRA1D	0.113379
Class A	CD4..T.cells_2	ADRA2A	0.0340136
Class A	CD4..T.cells_2	ADRA2B	0.0226757
Class A	CD4..T.cells_2	ADRA2C	0.0113379
Class A	CD4..T.cells_2	ADRB1	0.0793651
Class A	CD4..T.cells_2	ADRB2	1.1678
Class A	CD4..T.cells_2	ADRB3	0
Class A	CD4..T.cells_2	APLNR	0.0340136
Class A	CD4..T.cells_2	GPBAR1	0.0793651
Class A	CD4..T.cells_2	NMBR	0.351474
Class A	CD4..T.cells_2	GRPR	0.0907029
Class A	CD4..T.cells_2	BDKRB1	0
Class A	CD4..T.cells_2	CNR1	0.226757
Class A	CD4..T.cells_2	CNR2	2.23356
Class A	CD4..T.cells_2	CMKLR1	0.408163
Class A	CD4..T.cells_2	CCR1	0.170068
Class A	CD4..T.cells_2	CCR2	2.92517
Class A	CD4..T.cells_2	CCR3	0.430839
Class A	CD4..T.cells_2	CCR4	13.7415
Class A	CD4..T.cells_2	CCR5	2.85714
Class A	CD4..T.cells_2	CCR6	11.7347
Class A	CD4..T.cells_2	CCR7	67.9478
Class A	CD4..T.cells_2	CCR8	1.04308
Class A	CD4..T.cells_2	CCR9	0.85034
Class A	CD4..T.cells_2	CCR10	1.05442
Class A	CD4..T.cells_2	CXCR1	0
Class A	CD4..T.cells_2	CXCR2	0.102041
Class A	CD4..T.cells_2	CXCR3	9.18367
Class A	CD4..T.cells_2	CXCR4	52.4603
Class A	CD4..T.cells_2	CXCR5	11.0771
Class A	CD4..T.cells_2	CXCR6	2.29025
Class A	CD4..T.cells_2	CX3CR1	0.816327
Class A	CD4..T.cells_2	XCR1	0.0226757
Class A	CD4..T.cells_2	ACKR1	0.442177
Class A	CD4..T.cells_2	ACKR2	0.204082
Class A	CD4..T.cells_2	ACKR3	4.28571
Class A	CD4..T.cells_2	ACKR4	2.10884
Class A	CD4..T.cells_2	CCRL2	0.498866
Class A	CD4..T.cells_2	CCKAR	0.0113379
Class A	CD4..T.cells_2	CCKBR	0.0340136
Class A	CD4..T.cells_2	GPR3	0
Class A	CD4..T.cells_2	GPR12	0.0113379
Class A	CD4..T.cells_2	GPR15	0.578231
Class A	CD4..T.cells_2	GPR17	0.0113379
Class A	CD4..T.cells_2	GPR19	4.89796
Class A	CD4..T.cells_2	GPR20	0.0340136
Class A	CD4..T.cells_2	GPR22	0.170068
Class A	CD4..T.cells_2	GPR26	0.0566893
Class A	CD4..T.cells_2	GPR27	0.124717
Class A	CD4..T.cells_2	GPR33	0.0680272
Class A	CD4..T.cells_2	GPR34	4.95465
Class A	CD4..T.cells_2	GPR35	2.73243
Class A	CD4..T.cells_2	GPR37	0.0453515
Class A	CD4..T.cells_2	GPR37L1	0.272109
Class A	CD4..T.cells_2	GPR39	0.612245
Class A	CD4..T.cells_2	GPR61	0.0226757
Class A	CD4..T.cells_2	GPR63	1.14512
Class A	CD4..T.cells_2	GPR65	24.0023
Class A	CD4..T.cells_2	GPR68	8.23129
Class A	CD4..T.cells_2	GPR82	4.96599
Class A	CD4..T.cells_2	GPR83	0.147392
Class A	CD4..T.cells_2	GPR84	0.0226757
Class A	CD4..T.cells_2	GPR85	0.657596
Class A	CD4..T.cells_2	GPR87	0.0340136
Class A	CD4..T.cells_2	GPR88	0.0113379
Class A	CD4..T.cells_2	GPR132	23.3673
Class A	CD4..T.cells_2	GPR135	3.37868
Class A	CD4..T.cells_2	GPR139	0.102041
Class A	CD4..T.cells_2	GPR146	1.93878
Class A	CD4..T.cells_2	GPR149	0.702948
Class A	CD4..T.cells_2	GPR150	0.975057
Class A	CD4..T.cells_2	GPR151	0
Class A	CD4..T.cells_2	GPR153	0.464853
Class A	CD4..T.cells_2	GPR160	10.5102
Class A	CD4..T.cells_2	GPR161	0.272109
Class A	CD4..T.cells_2	GPR162	0.0340136
Class A	CD4..T.cells_2	GPR171	25.9297
Class A	CD4..T.cells_2	GPR173	0.453515
Class A	CD4..T.cells_2	GPR174	4.93197
Class A	CD4..T.cells_2	GPR176	0.69161
Class A	CD4..T.cells_2	GPR182	0
Class A	CD4..T.cells_2	GPR183	41.61
Class A	CD4..T.cells_2	LGR4	1.80272
Class A	CD4..T.cells_2	LGR5	0.385488
Class A	CD4..T.cells_2	LGR6	1.08844
Class A	CD4..T.cells_2	MAS1	0.192744
Class A	CD4..T.cells_2	MRGPRE	0.0340136
Class A	CD4..T.cells_2	MRGPRF	0.147392
Class A	CD4..T.cells_2	P2RY10	33.7302
Class A	CD4..T.cells_2	TAAR2	0.0453515
Class A	CD4..T.cells_2	C3AR1	1.95011
Class A	CD4..T.cells_2	C5AR1	4.27438
Class A	CD4..T.cells_2	C5AR2	0.589569
Class A	CD4..T.cells_2	DRD1	0
Class A	CD4..T.cells_2	DRD2	0.102041
Class A	CD4..T.cells_2	DRD3	1.32653
Class A	CD4..T.cells_2	DRD4	0.702948
Class A	CD4..T.cells_2	DRD5	0
Class A	CD4..T.cells_2	EDNRA	1.11111
Class A	CD4..T.cells_2	EDNRB	0.147392
Class A	CD4..T.cells_2	FPR1	0.362812
Class A	CD4..T.cells_2	FPR2	0.0793651
Class A	CD4..T.cells_2	FPR3	0.578231
Class A	CD4..T.cells_2	FFAR1	0
Class A	CD4..T.cells_2	FFAR2	0.124717
Class A	CD4..T.cells_2	FFAR3	0.0113379
Class A	CD4..T.cells_2	FFAR4	0.192744
Class A	CD4..T.cells_2	GALR1	0.272109
Class A	CD4..T.cells_2	GALR3	0
Class A	CD4..T.cells_2	FSHR	1.59864
Class A	CD4..T.cells_2	TSHR	4.95465
Class A	CD4..T.cells_2	GNRHR	0.555556
Class A	CD4..T.cells_2	GPR18	14.2857
Class A	CD4..T.cells_2	GPR55	2.49433
Class A	CD4..T.cells_2	GPER1	0.770975
Class A	CD4..T.cells_2	HRH1	1.60998
Class A	CD4..T.cells_2	HRH2	17.8798
Class A	CD4..T.cells_2	HRH4	1.00907
Class A	CD4..T.cells_2	HCAR1	0.170068
Class A	CD4..T.cells_2	HCAR2	0.0566893
Class A	CD4..T.cells_2	KISS1R	1.29252
Class A	CD4..T.cells_2	LTB4R2	0.0453515
Class A	CD4..T.cells_2	CYSLTR1	20.873
Class A	CD4..T.cells_2	CYSLTR2	4.75057
Class A	CD4..T.cells_2	LPAR1	1.5873
Class A	CD4..T.cells_2	LPAR2	9.71655
Class A	CD4..T.cells_2	LPAR3	0.53288
Class A	CD4..T.cells_2	LPAR4	0.0340136
Class A	CD4..T.cells_2	LPAR5	7.46032
Class A	CD4..T.cells_2	LPAR6	31.7687
Class A	CD4..T.cells_2	S1PR1	30.805
Class A	CD4..T.cells_2	S1PR3	0.226757
Class A	CD4..T.cells_2	S1PR4	27.2336
Class A	CD4..T.cells_2	S1PR5	0.453515
Class A	CD4..T.cells_2	MCHR1	0.0453515
Class A	CD4..T.cells_2	MC1R	4.59184
Class A	CD4..T.cells_2	MC2R	0
Class A	CD4..T.cells_2	MC5R	0
Class A	CD4..T.cells_2	MTNR1B	0
Class A	CD4..T.cells_2	NMUR1	0.15873
Class A	CD4..T.cells_2	NMUR2	0.0566893
Class A	CD4..T.cells_2	NPFFR1	0.351474
Class A	CD4..T.cells_2	NPFFR2	0.53288
Class A	CD4..T.cells_2	NPSR1	0.861678
Class A	CD4..T.cells_2	NPBWR1	0
Class A	CD4..T.cells_2	NPY1R	0.124717
Class A	CD4..T.cells_2	NPY2R	0
Class A	CD4..T.cells_2	NPY5R	0.226757
Class A	CD4..T.cells_2	NTSR1	1.75737
Class A	CD4..T.cells_2	NTSR2	0.0226757
Class A	CD4..T.cells_2	OPRD1	0.555556
Class A	CD4..T.cells_2	OPRK1	0.47619
Class A	CD4..T.cells_2	OPRM1	20.6236
Class A	CD4..T.cells_2	OPRL1	0.634921
Class A	CD4..T.cells_2	OPN1MW	0.0113379
Class A	CD4..T.cells_2	OPN1SW	0.555556
Class A	CD4..T.cells_2	OPN3	4.161
Class A	CD4..T.cells_2	OPN4	0.0113379
Class A	CD4..T.cells_2	OPN5	0.0113379
Class A	CD4..T.cells_2	HCRTR1	0.351474
Class A	CD4..T.cells_2	HCRTR2	0.453515
Class A	CD4..T.cells_2	OXGR1	0
Class A	CD4..T.cells_2	P2RY1	0.204082
Class A	CD4..T.cells_2	P2RY2	0.102041
Class A	CD4..T.cells_2	P2RY6	0.15873
Class A	CD4..T.cells_2	P2RY12	0.328798
Class A	CD4..T.cells_2	P2RY13	0.181406
Class A	CD4..T.cells_2	P2RY14	3.84354
Class A	CD4..T.cells_2	PTAFR	2.09751
Class A	CD4..T.cells_2	PROKR1	0
Class A	CD4..T.cells_2	PROKR2	0.0453515
Class A	CD4..T.cells_2	PRLHR	0.0113379
Class A	CD4..T.cells_2	PTGDR	3.62812
Class A	CD4..T.cells_2	PTGDR2	0.464853
Class A	CD4..T.cells_2	PTGER1	0
Class A	CD4..T.cells_2	PTGER2	5.68027
Class A	CD4..T.cells_2	PTGER3	1.43991
Class A	CD4..T.cells_2	PTGER4	23.6054
Class A	CD4..T.cells_2	PTGFR	0.827664
Class A	CD4..T.cells_2	PTGIR	3.06122
Class A	CD4..T.cells_2	TBXA2R	1.22449
Class A	CD4..T.cells_2	F2R	5
Class A	CD4..T.cells_2	F2RL1	1.39456
Class A	CD4..T.cells_2	F2RL2	1.56463
Class A	CD4..T.cells_2	F2RL3	0.0453515
Class A	CD4..T.cells_2	QRFPR	0.0680272
Class A	CD4..T.cells_2	RXFP1	2.46032
Class A	CD4..T.cells_2	RXFP2	0.15873
Class A	CD4..T.cells_2	SSTR1	0
Class A	CD4..T.cells_2	SSTR2	0.351474
Class A	CD4..T.cells_2	SSTR3	3.02721
Class A	CD4..T.cells_2	SUCNR1	0.0793651
Class A	CD4..T.cells_2	TACR1	4.46712
Class A	CD4..T.cells_2	TACR2	0.0793651
Class A	CD4..T.cells_2	TACR3	1.17914
Class A	CD4..T.cells_2	TRHR	0.0340136
Class A	CD4..T.cells_2	AVPR1A	0.0566893
Class A	CD4..T.cells_2	AVPR1B	0
Class A	CD4..T.cells_2	AVPR2	0.0340136
Class A	CD4..T.cells_2	OXTR	0.147392
Class B	CD4..T.cells_2	CALCR	0.306122
Class B	CD4..T.cells_2	CALCRL	2.52834
Class B	CD4..T.cells_2	CRHR2	0.0680272
Class B	CD4..T.cells_2	GHRHR	0.0566893
Class B	CD4..T.cells_2	GIPR	3.53741
Class B	CD4..T.cells_2	GLP1R	0.226757
Class B	CD4..T.cells_2	GLP2R	0.31746
Class B	CD4..T.cells_2	GCGR	0.124717
Class B	CD4..T.cells_2	SCTR	0.283447
Class B	CD4..T.cells_2	PTH1R	0.37415
Class B	CD4..T.cells_2	PTH2R	2.82313
Class B	CD4..T.cells_2	ADCYAP1R1	0.0566893
Class B	CD4..T.cells_2	VIPR1	11.678
Class B	CD4..T.cells_2	VIPR2	1.14512
Class C	CD4..T.cells_2	GABBR1	15.6349
Class C	CD4..T.cells_2	GABBR2	1.42857
Class C	CD4..T.cells_2	GRM1	1.28118
Class C	CD4..T.cells_2	GRM2	0.498866
Class C	CD4..T.cells_2	GRM3	0.975057
Class C	CD4..T.cells_2	GRM4	0.260771
Class C	CD4..T.cells_2	GRM5	1.74603
Class C	CD4..T.cells_2	GRM6	0.124717
Class C	CD4..T.cells_2	GRM7	3.45805
Class C	CD4..T.cells_2	GRM8	3.65079
Class C	CD4..T.cells_2	TAS1R1	0.759637
Class C	CD4..T.cells_2	TAS1R3	0.15873
Class C	CD4..T.cells_2	CASR	3.78685
Class C	CD4..T.cells_2	GPR156	1.03175
Class C	CD4..T.cells_2	GPR158	2.63039
Class C	CD4..T.cells_2	GPR179	0.0566893
Class C	CD4..T.cells_2	GPRC5A	0.510204
Class C	CD4..T.cells_2	GPRC5B	0.37415
Class C	CD4..T.cells_2	GPRC5C	0.147392
Class C	CD4..T.cells_2	GPRC5D	0.113379
Class C	CD4..T.cells_2	GPRC6A	0.0907029
Frizzled	CD4..T.cells_2	FZD1	0.294785
Frizzled	CD4..T.cells_2	FZD2	0.0340136
Frizzled	CD4..T.cells_2	FZD3	4.95465
Frizzled	CD4..T.cells_2	FZD4	0.362812
Frizzled	CD4..T.cells_2	FZD5	0.226757
Frizzled	CD4..T.cells_2	FZD6	7.56236
Frizzled	CD4..T.cells_2	FZD7	0.0566893
Frizzled	CD4..T.cells_2	FZD8	0.0453515
Frizzled	CD4..T.cells_2	FZD9	0
Frizzled	CD4..T.cells_2	FZD10	0.0226757
Frizzled	CD4..T.cells_2	SMO	2.3356
Adhesion	CD4..T.cells_2	ADGRA1	0.113379
Adhesion	CD4..T.cells_2	ADGRA2	0.657596
Adhesion	CD4..T.cells_2	ADGRA3	6.85941
Adhesion	CD4..T.cells_2	ADGRB1	0.668934
Adhesion	CD4..T.cells_2	ADGRB2	0.294785
Adhesion	CD4..T.cells_2	ADGRB3	2.22222
Adhesion	CD4..T.cells_2	CELSR1	2.31293
Adhesion	CD4..T.cells_2	CELSR2	0.487528
Adhesion	CD4..T.cells_2	CELSR3	0.895692
Adhesion	CD4..T.cells_2	ADGRD1	0.714286
Adhesion	CD4..T.cells_2	ADGRD2	0.113379
Adhesion	CD4..T.cells_2	ADGRE1	4.71655
Adhesion	CD4..T.cells_2	ADGRE2	1.4966
Adhesion	CD4..T.cells_2	ADGRE3	7.58503
Adhesion	CD4..T.cells_2	ADGRE5	44.2857
Adhesion	CD4..T.cells_2	ADGRF1	0.181406
Adhesion	CD4..T.cells_2	ADGRF2	0.0453515
Adhesion	CD4..T.cells_2	ADGRF3	4.61451
Adhesion	CD4..T.cells_2	ADGRF4	0
Adhesion	CD4..T.cells_2	ADGRF5	0.69161
Adhesion	CD4..T.cells_2	ADGRG1	0.578231
Adhesion	CD4..T.cells_2	ADGRG2	2.31293
Adhesion	CD4..T.cells_2	ADGRG3	0.124717
Adhesion	CD4..T.cells_2	ADGRG4	0.0453515
Adhesion	CD4..T.cells_2	ADGRG5	2.14286
Adhesion	CD4..T.cells_2	ADGRG6	1.97279
Adhesion	CD4..T.cells_2	ADGRG7	0.396825
Adhesion	CD4..T.cells_2	ADGRL1	11.0204
Adhesion	CD4..T.cells_2	ADGRL2	3.66213
Adhesion	CD4..T.cells_2	ADGRL3	4.35374
Adhesion	CD4..T.cells_2	ADGRL4	0.47619
Adhesion	CD4..T.cells_2	ADGRV1	2.59637
Other 7TM proteins	CD4..T.cells_2	GPR107	30.2381
Other 7TM proteins	CD4..T.cells_2	GPR137	6.42857
Other 7TM proteins	CD4..T.cells_2	TPRA1	6.28118
Other 7TM proteins	CD4..T.cells_2	GPR143	0.21542
Other 7TM proteins	CD4..T.cells_2	GPR157	4.89796
Class A	CD4..T.cells_2	GPR1	0.589569
Class A	CD4..T.cells_3	HTR1F	0
Class A	CD4..T.cells_3	HTR2A	0.374376
Class A	CD4..T.cells_3	HTR2B	0.499168
Class A	CD4..T.cells_3	HTR2C	6.03161
Class A	CD4..T.cells_3	HTR4	4.49251
Class A	CD4..T.cells_3	HTR5A	0.249584
Class A	CD4..T.cells_3	HTR6	0.374376
Class A	CD4..T.cells_3	HTR7	3.49418
Class A	CD4..T.cells_3	CHRM1	0.332779
Class A	CD4..T.cells_3	CHRM2	3.28619
Class A	CD4..T.cells_3	CHRM3	11.98
Class A	CD4..T.cells_3	CHRM5	6.48918
Class A	CD4..T.cells_3	ADORA1	2.41265
Class A	CD4..T.cells_3	ADORA2A	0
Class A	CD4..T.cells_3	ADORA2B	1.16473
Class A	CD4..T.cells_3	ADRA1A	5.15807
Class A	CD4..T.cells_3	ADRA1B	3.32779
Class A	CD4..T.cells_3	ADRA1D	1.41431
Class A	CD4..T.cells_3	ADRA2A	0.166389
Class A	CD4..T.cells_3	ADRA2B	0.0415973
Class A	CD4..T.cells_3	ADRA2C	0
Class A	CD4..T.cells_3	ADRB1	0.249584
Class A	CD4..T.cells_3	ADRB2	0.249584
Class A	CD4..T.cells_3	ADRB3	0
Class A	CD4..T.cells_3	APLNR	0.457571
Class A	CD4..T.cells_3	GPBAR1	0.0831947
Class A	CD4..T.cells_3	NMBR	1.87188
Class A	CD4..T.cells_3	GRPR	0.499168
Class A	CD4..T.cells_3	BDKRB1	0.124792
Class A	CD4..T.cells_3	CNR1	1.66389
Class A	CD4..T.cells_3	CNR2	7.7371
Class A	CD4..T.cells_3	CMKLR1	2.57903
Class A	CD4..T.cells_3	CCR1	0.374376
Class A	CD4..T.cells_3	CCR2	0.332779
Class A	CD4..T.cells_3	CCR3	1.83028
Class A	CD4..T.cells_3	CCR4	1.33111
Class A	CD4..T.cells_3	CCR5	0.291181
Class A	CD4..T.cells_3	CCR6	2.49584
Class A	CD4..T.cells_3	CCR7	7.23794
Class A	CD4..T.cells_3	CCR8	0.291181
Class A	CD4..T.cells_3	CCR9	0.790349
Class A	CD4..T.cells_3	CCR10	0.62396
Class A	CD4..T.cells_3	CXCR1	0.0831947
Class A	CD4..T.cells_3	CXCR2	0.332779
Class A	CD4..T.cells_3	CXCR3	1.03993
Class A	CD4..T.cells_3	CXCR4	8.19468
Class A	CD4..T.cells_3	CXCR5	2.03827
Class A	CD4..T.cells_3	CXCR6	0.332779
Class A	CD4..T.cells_3	CX3CR1	0.582363
Class A	CD4..T.cells_3	XCR1	0.415973
Class A	CD4..T.cells_3	ACKR1	3.28619
Class A	CD4..T.cells_3	ACKR2	0.415973
Class A	CD4..T.cells_3	ACKR3	2.24626
Class A	CD4..T.cells_3	ACKR4	0.790349
Class A	CD4..T.cells_3	CCRL2	0.124792
Class A	CD4..T.cells_3	CCKAR	0.0831947
Class A	CD4..T.cells_3	CCKBR	0.207987
Class A	CD4..T.cells_3	GPR3	0
Class A	CD4..T.cells_3	GPR12	0.0415973
Class A	CD4..T.cells_3	GPR15	0.0831947
Class A	CD4..T.cells_3	GPR17	0.207987
Class A	CD4..T.cells_3	GPR19	1.87188
Class A	CD4..T.cells_3	GPR20	0.166389
Class A	CD4..T.cells_3	GPR22	0
Class A	CD4..T.cells_3	GPR26	0.124792
Class A	CD4..T.cells_3	GPR27	0.0831947
Class A	CD4..T.cells_3	GPR33	0.62396
Class A	CD4..T.cells_3	GPR34	1.33111
Class A	CD4..T.cells_3	GPR35	1.45591
Class A	CD4..T.cells_3	GPR37	0.124792
Class A	CD4..T.cells_3	GPR37L1	0.582363
Class A	CD4..T.cells_3	GPR39	5.53245
Class A	CD4..T.cells_3	GPR61	0.124792
Class A	CD4..T.cells_3	GPR63	1.24792
Class A	CD4..T.cells_3	GPR65	2.62063
Class A	CD4..T.cells_3	GPR68	2.49584
Class A	CD4..T.cells_3	GPR82	1.16473
Class A	CD4..T.cells_3	GPR83	0.166389
Class A	CD4..T.cells_3	GPR84	0.0415973
Class A	CD4..T.cells_3	GPR85	1.03993
Class A	CD4..T.cells_3	GPR87	0.207987
Class A	CD4..T.cells_3	GPR88	0
Class A	CD4..T.cells_3	GPR132	6.53078
Class A	CD4..T.cells_3	GPR135	1.99667
Class A	CD4..T.cells_3	GPR139	1.12313
Class A	CD4..T.cells_3	GPR146	0.582363
Class A	CD4..T.cells_3	GPR149	1.95507
Class A	CD4..T.cells_3	GPR150	0.0415973
Class A	CD4..T.cells_3	GPR151	0.0831947
Class A	CD4..T.cells_3	GPR153	1.20632
Class A	CD4..T.cells_3	GPR160	9.23461
Class A	CD4..T.cells_3	GPR161	2.03827
Class A	CD4..T.cells_3	GPR162	0.291181
Class A	CD4..T.cells_3	GPR171	3.1198
Class A	CD4..T.cells_3	GPR173	3.03661
Class A	CD4..T.cells_3	GPR174	0.415973
Class A	CD4..T.cells_3	GPR176	6.61398
Class A	CD4..T.cells_3	GPR182	0.166389
Class A	CD4..T.cells_3	GPR183	4.57571
Class A	CD4..T.cells_3	LGR4	8.19468
Class A	CD4..T.cells_3	LGR5	3.82696
Class A	CD4..T.cells_3	LGR6	3.61897
Class A	CD4..T.cells_3	MAS1	0.332779
Class A	CD4..T.cells_3	MRGPRE	0.415973
Class A	CD4..T.cells_3	MRGPRF	0.540765
Class A	CD4..T.cells_3	P2RY10	3.99334
Class A	CD4..T.cells_3	TAAR2	0.457571
Class A	CD4..T.cells_3	C3AR1	1.12313
Class A	CD4..T.cells_3	C5AR1	6.40599
Class A	CD4..T.cells_3	C5AR2	1.87188
Class A	CD4..T.cells_3	DRD1	0.0831947
Class A	CD4..T.cells_3	DRD2	0.915141
Class A	CD4..T.cells_3	DRD3	3.0782
Class A	CD4..T.cells_3	DRD4	0.540765
Class A	CD4..T.cells_3	DRD5	0.124792
Class A	CD4..T.cells_3	EDNRA	5.82363
Class A	CD4..T.cells_3	EDNRB	0.790349
Class A	CD4..T.cells_3	FPR1	2.66223
Class A	CD4..T.cells_3	FPR2	0.457571
Class A	CD4..T.cells_3	FPR3	3.41098
Class A	CD4..T.cells_3	FFAR1	0
Class A	CD4..T.cells_3	FFAR2	0.873544
Class A	CD4..T.cells_3	FFAR3	0.0415973
Class A	CD4..T.cells_3	FFAR4	1.5391
Class A	CD4..T.cells_3	GALR1	1.12313
Class A	CD4..T.cells_3	GALR3	0
Class A	CD4..T.cells_3	FSHR	4.36772
Class A	CD4..T.cells_3	TSHR	8.27787
Class A	CD4..T.cells_3	GNRHR	0.207987
Class A	CD4..T.cells_3	GPR18	0.873544
Class A	CD4..T.cells_3	GPR55	2.12146
Class A	CD4..T.cells_3	GPER1	0.790349
Class A	CD4..T.cells_3	HRH1	6.98835
Class A	CD4..T.cells_3	HRH2	3.53577
Class A	CD4..T.cells_3	HRH4	1.24792
Class A	CD4..T.cells_3	HCAR1	2.16306
Class A	CD4..T.cells_3	HCAR2	0.0831947
Class A	CD4..T.cells_3	KISS1R	0.0415973
Class A	CD4..T.cells_3	LTB4R2	0
Class A	CD4..T.cells_3	CYSLTR1	3.74376
Class A	CD4..T.cells_3	CYSLTR2	1.99667
Class A	CD4..T.cells_3	LPAR1	13.9351
Class A	CD4..T.cells_3	LPAR2	3.32779
Class A	CD4..T.cells_3	LPAR3	3.0782
Class A	CD4..T.cells_3	LPAR4	0.332779
Class A	CD4..T.cells_3	LPAR5	3.82696
Class A	CD4..T.cells_3	LPAR6	6.36439
Class A	CD4..T.cells_3	S1PR1	2.74542
Class A	CD4..T.cells_3	S1PR3	1.12313
Class A	CD4..T.cells_3	S1PR4	3.03661
Class A	CD4..T.cells_3	S1PR5	0.0831947
Class A	CD4..T.cells_3	MCHR1	0.0831947
Class A	CD4..T.cells_3	MC1R	1.12313
Class A	CD4..T.cells_3	MC2R	0.457571
Class A	CD4..T.cells_3	MC5R	0
Class A	CD4..T.cells_3	MTNR1B	0
Class A	CD4..T.cells_3	NMUR1	0.291181
Class A	CD4..T.cells_3	NMUR2	0.457571
Class A	CD4..T.cells_3	NPFFR1	1.66389
Class A	CD4..T.cells_3	NPFFR2	2.24626
Class A	CD4..T.cells_3	NPSR1	5.32446
Class A	CD4..T.cells_3	NPBWR1	0
Class A	CD4..T.cells_3	NPY1R	1.16473
Class A	CD4..T.cells_3	NPY2R	0.0831947
Class A	CD4..T.cells_3	NPY5R	0.291181
Class A	CD4..T.cells_3	NTSR1	2.16306
Class A	CD4..T.cells_3	NTSR2	0.457571
Class A	CD4..T.cells_3	OPRD1	3.61897
Class A	CD4..T.cells_3	OPRK1	0.582363
Class A	CD4..T.cells_3	OPRM1	8.27787
Class A	CD4..T.cells_3	OPRL1	0.415973
Class A	CD4..T.cells_3	OPN1MW	0.166389
Class A	CD4..T.cells_3	OPN1SW	0.207987
Class A	CD4..T.cells_3	OPN3	2.37105
Class A	CD4..T.cells_3	OPN4	0.332779
Class A	CD4..T.cells_3	OPN5	0.582363
Class A	CD4..T.cells_3	HCRTR1	0.540765
Class A	CD4..T.cells_3	HCRTR2	3.28619
Class A	CD4..T.cells_3	OXGR1	0
Class A	CD4..T.cells_3	P2RY1	0.207987
Class A	CD4..T.cells_3	P2RY2	0.457571
Class A	CD4..T.cells_3	P2RY6	2.03827
Class A	CD4..T.cells_3	P2RY12	1.03993
Class A	CD4..T.cells_3	P2RY13	0.249584
Class A	CD4..T.cells_3	P2RY14	6.198
Class A	CD4..T.cells_3	PTAFR	4.53411
Class A	CD4..T.cells_3	PROKR1	0.0415973
Class A	CD4..T.cells_3	PROKR2	0.249584
Class A	CD4..T.cells_3	PRLHR	0.207987
Class A	CD4..T.cells_3	PTGDR	1.78869
Class A	CD4..T.cells_3	PTGDR2	0.207987
Class A	CD4..T.cells_3	PTGER1	0.166389
Class A	CD4..T.cells_3	PTGER2	1.16473
Class A	CD4..T.cells_3	PTGER3	5.15807
Class A	CD4..T.cells_3	PTGER4	4.28453
Class A	CD4..T.cells_3	PTGFR	3.74376
Class A	CD4..T.cells_3	PTGIR	1.5391
Class A	CD4..T.cells_3	TBXA2R	1.78869
Class A	CD4..T.cells_3	F2R	1.5807
Class A	CD4..T.cells_3	F2RL1	1.03993
Class A	CD4..T.cells_3	F2RL2	0.499168
Class A	CD4..T.cells_3	F2RL3	0.291181
Class A	CD4..T.cells_3	QRFPR	0.956739
Class A	CD4..T.cells_3	RXFP1	7.32113
Class A	CD4..T.cells_3	RXFP2	1.12313
Class A	CD4..T.cells_3	SSTR1	0.0415973
Class A	CD4..T.cells_3	SSTR2	1.45591
Class A	CD4..T.cells_3	SSTR3	0.415973
Class A	CD4..T.cells_3	SUCNR1	0.291181
Class A	CD4..T.cells_3	TACR1	4.78369
Class A	CD4..T.cells_3	TACR2	0.790349
Class A	CD4..T.cells_3	TACR3	2.87022
Class A	CD4..T.cells_3	TRHR	0.415973
Class A	CD4..T.cells_3	AVPR1A	0.291181
Class A	CD4..T.cells_3	AVPR1B	0.0831947
Class A	CD4..T.cells_3	AVPR2	0.207987
Class A	CD4..T.cells_3	OXTR	0.124792
Class B	CD4..T.cells_3	CALCR	2.32945
Class B	CD4..T.cells_3	CALCRL	4.90849
Class B	CD4..T.cells_3	CRHR2	0.499168
Class B	CD4..T.cells_3	GHRHR	1.24792
Class B	CD4..T.cells_3	GIPR	4.11814
Class B	CD4..T.cells_3	GLP1R	0.582363
Class B	CD4..T.cells_3	GLP2R	2.28785
Class B	CD4..T.cells_3	GCGR	1.08153
Class B	CD4..T.cells_3	SCTR	3.36938
Class B	CD4..T.cells_3	PTH1R	2.53744
Class B	CD4..T.cells_3	PTH2R	7.98669
Class B	CD4..T.cells_3	ADCYAP1R1	0.374376
Class B	CD4..T.cells_3	VIPR1	3.49418
Class B	CD4..T.cells_3	VIPR2	4.15973
Class C	CD4..T.cells_3	GABBR1	12.2712
Class C	CD4..T.cells_3	GABBR2	10.1913
Class C	CD4..T.cells_3	GRM1	3.82696
Class C	CD4..T.cells_3	GRM2	0.207987
Class C	CD4..T.cells_3	GRM3	3.61897
Class C	CD4..T.cells_3	GRM4	2.16306
Class C	CD4..T.cells_3	GRM5	9.27621
Class C	CD4..T.cells_3	GRM6	0.707155
Class C	CD4..T.cells_3	GRM7	28.7022
Class C	CD4..T.cells_3	GRM8	10.4409
Class C	CD4..T.cells_3	TAS1R1	1.70549
Class C	CD4..T.cells_3	TAS1R3	0.0831947
Class C	CD4..T.cells_3	CASR	23.1281
Class C	CD4..T.cells_3	GPR156	4.53411
Class C	CD4..T.cells_3	GPR158	8.02829
Class C	CD4..T.cells_3	GPR179	0.374376
Class C	CD4..T.cells_3	GPRC5A	4.49251
Class C	CD4..T.cells_3	GPRC5B	2.03827
Class C	CD4..T.cells_3	GPRC5C	1.91348
Class C	CD4..T.cells_3	GPRC5D	1.08153
Class C	CD4..T.cells_3	GPRC6A	0.207987
Frizzled	CD4..T.cells_3	FZD1	0.124792
Frizzled	CD4..T.cells_3	FZD2	0.0415973
Frizzled	CD4..T.cells_3	FZD3	4.7005
Frizzled	CD4..T.cells_3	FZD4	1.45591
Frizzled	CD4..T.cells_3	FZD5	0.374376
Frizzled	CD4..T.cells_3	FZD6	7.57072
Frizzled	CD4..T.cells_3	FZD7	0.332779
Frizzled	CD4..T.cells_3	FZD8	0.291181
Frizzled	CD4..T.cells_3	FZD9	0
Frizzled	CD4..T.cells_3	FZD10	0.166389
Frizzled	CD4..T.cells_3	SMO	4.45092
Adhesion	CD4..T.cells_3	ADGRA1	0.582363
Adhesion	CD4..T.cells_3	ADGRA2	4.15973
Adhesion	CD4..T.cells_3	ADGRA3	10.1498
Adhesion	CD4..T.cells_3	ADGRB1	1.20632
Adhesion	CD4..T.cells_3	ADGRB2	0.62396
Adhesion	CD4..T.cells_3	ADGRB3	12.396
Adhesion	CD4..T.cells_3	CELSR1	12.3128
Adhesion	CD4..T.cells_3	CELSR2	0.540765
Adhesion	CD4..T.cells_3	CELSR3	0.249584
Adhesion	CD4..T.cells_3	ADGRD1	3.24459
Adhesion	CD4..T.cells_3	ADGRD2	1.6223
Adhesion	CD4..T.cells_3	ADGRE1	2.41265
Adhesion	CD4..T.cells_3	ADGRE2	7.7371
Adhesion	CD4..T.cells_3	ADGRE3	6.11481
Adhesion	CD4..T.cells_3	ADGRE5	16.8469
Adhesion	CD4..T.cells_3	ADGRF1	0.915141
Adhesion	CD4..T.cells_3	ADGRF2	0.415973
Adhesion	CD4..T.cells_3	ADGRF3	2.07987
Adhesion	CD4..T.cells_3	ADGRF4	0.0831947
Adhesion	CD4..T.cells_3	ADGRF5	4.82529
Adhesion	CD4..T.cells_3	ADGRG1	1.78869
Adhesion	CD4..T.cells_3	ADGRG2	14.3095
Adhesion	CD4..T.cells_3	ADGRG3	1.24792
Adhesion	CD4..T.cells_3	ADGRG4	1.41431
Adhesion	CD4..T.cells_3	ADGRG5	3.82696
Adhesion	CD4..T.cells_3	ADGRG6	3.41098
Adhesion	CD4..T.cells_3	ADGRG7	1.41431
Adhesion	CD4..T.cells_3	ADGRL1	8.36106
Adhesion	CD4..T.cells_3	ADGRL2	29.5341
Adhesion	CD4..T.cells_3	ADGRL3	24.4592
Adhesion	CD4..T.cells_3	ADGRL4	3.74376
Adhesion	CD4..T.cells_3	ADGRV1	13.8103
Other 7TM proteins	CD4..T.cells_3	GPR107	14.7671
Other 7TM proteins	CD4..T.cells_3	GPR137	4.11814
Other 7TM proteins	CD4..T.cells_3	TPRA1	3.203
Other 7TM proteins	CD4..T.cells_3	GPR143	2.32945
Other 7TM proteins	CD4..T.cells_3	GPR157	6.2812
Class A	CD4..T.cells_3	GPR1	4.78369
Class A	Macro	HTR1F	0.278681
Class A	Macro	HTR2A	0.418021
Class A	Macro	HTR2B	1.53275
Class A	Macro	HTR2C	1.71853
Class A	Macro	HTR4	1.11472
Class A	Macro	HTR5A	0.0464468
Class A	Macro	HTR6	0.13934
Class A	Macro	HTR7	6.27032
Class A	Macro	CHRM1	0.0928936
Class A	Macro	CHRM2	0.650255
Class A	Macro	CHRM3	2.92615
Class A	Macro	CHRM5	2.13655
Class A	Macro	ADORA1	1.4863
Class A	Macro	ADORA2A	0.0464468
Class A	Macro	ADORA2B	1.43985
Class A	Macro	ADRA1A	1.34696
Class A	Macro	ADRA1B	0.557362
Class A	Macro	ADRA1D	0.0928936
Class A	Macro	ADRA2A	0.0464468
Class A	Macro	ADRA2B	0.0464468
Class A	Macro	ADRA2C	0
Class A	Macro	ADRB1	0.464468
Class A	Macro	ADRB2	2.27589
Class A	Macro	ADRB3	0.0464468
Class A	Macro	APLNR	0.0464468
Class A	Macro	GPBAR1	0.836043
Class A	Macro	NMBR	0.557362
Class A	Macro	GRPR	0.0928936
Class A	Macro	BDKRB1	0.0928936
Class A	Macro	CNR1	0.928936
Class A	Macro	CNR2	4.22666
Class A	Macro	CMKLR1	37.9006
Class A	Macro	CCR1	4.92336
Class A	Macro	CCR2	0.603809
Class A	Macro	CCR3	0.696702
Class A	Macro	CCR4	0.510915
Class A	Macro	CCR5	0.928936
Class A	Macro	CCR6	1.67209
Class A	Macro	CCR7	3.29772
Class A	Macro	CCR8	0
Class A	Macro	CCR9	0.232234
Class A	Macro	CCR10	0.232234
Class A	Macro	CXCR1	0.0464468
Class A	Macro	CXCR2	0.371575
Class A	Macro	CXCR3	0.418021
Class A	Macro	CXCR4	6.96702
Class A	Macro	CXCR5	0.88249
Class A	Macro	CXCR6	0
Class A	Macro	CX3CR1	1.99721
Class A	Macro	XCR1	0.603809
Class A	Macro	ACKR1	1.16117
Class A	Macro	ACKR2	0.0928936
Class A	Macro	ACKR3	0.836043
Class A	Macro	ACKR4	0.88249
Class A	Macro	CCRL2	1.11472
Class A	Macro	CCKAR	0
Class A	Macro	CCKBR	0
Class A	Macro	GPR3	0
Class A	Macro	GPR12	0.0464468
Class A	Macro	GPR15	0
Class A	Macro	GPR17	0
Class A	Macro	GPR19	0.557362
Class A	Macro	GPR20	0
Class A	Macro	GPR22	0
Class A	Macro	GPR26	0.0464468
Class A	Macro	GPR27	0.0464468
Class A	Macro	GPR33	0.232234
Class A	Macro	GPR34	11.4724
Class A	Macro	GPR35	1.30051
Class A	Macro	GPR37	0.0464468
Class A	Macro	GPR37L1	0.0464468
Class A	Macro	GPR39	1.11472
Class A	Macro	GPR61	0
Class A	Macro	GPR63	0.464468
Class A	Macro	GPR65	5.8523
Class A	Macro	GPR68	0.650255
Class A	Macro	GPR82	1.34696
Class A	Macro	GPR83	0.13934
Class A	Macro	GPR84	0.185787
Class A	Macro	GPR85	3.62285
Class A	Macro	GPR87	0.0464468
Class A	Macro	GPR88	0
Class A	Macro	GPR132	20.6224
Class A	Macro	GPR135	4.41245
Class A	Macro	GPR139	0.0928936
Class A	Macro	GPR146	0.13934
Class A	Macro	GPR149	0.743149
Class A	Macro	GPR150	0.0464468
Class A	Macro	GPR151	0
Class A	Macro	GPR153	3.11194
Class A	Macro	GPR160	5.71296
Class A	Macro	GPR161	1.67209
Class A	Macro	GPR162	1.67209
Class A	Macro	GPR171	2.13655
Class A	Macro	GPR173	1.85787
Class A	Macro	GPR174	0.371575
Class A	Macro	GPR176	2.36879
Class A	Macro	GPR182	0.0464468
Class A	Macro	GPR183	10.6828
Class A	Macro	LGR4	7.98885
Class A	Macro	LGR5	0.789596
Class A	Macro	LGR6	0.789596
Class A	Macro	MAS1	0.0928936
Class A	Macro	MRGPRE	0.0928936
Class A	Macro	MRGPRF	0
Class A	Macro	P2RY10	2.83326
Class A	Macro	TAAR2	0.232234
Class A	Macro	C3AR1	10.3112
Class A	Macro	C5AR1	13.4231
Class A	Macro	C5AR2	9.98607
Class A	Macro	DRD1	0.0464468
Class A	Macro	DRD2	0.0928936
Class A	Macro	DRD3	0.696702
Class A	Macro	DRD4	0.510915
Class A	Macro	DRD5	0
Class A	Macro	EDNRA	0.650255
Class A	Macro	EDNRB	0.371575
Class A	Macro	FPR1	9.5216
Class A	Macro	FPR2	0.975383
Class A	Macro	FPR3	34.6958
Class A	Macro	FFAR1	0.0464468
Class A	Macro	FFAR2	0.510915
Class A	Macro	FFAR3	0
Class A	Macro	FFAR4	0.88249
Class A	Macro	GALR1	1.25406
Class A	Macro	GALR3	0
Class A	Macro	FSHR	1.43985
Class A	Macro	TSHR	4.13377
Class A	Macro	GNRHR	0.232234
Class A	Macro	GPR18	1.34696
Class A	Macro	GPR55	0.743149
Class A	Macro	GPER1	0.185787
Class A	Macro	HRH1	39.3869
Class A	Macro	HRH2	6.36321
Class A	Macro	HRH4	0.557362
Class A	Macro	HCAR1	0.232234
Class A	Macro	HCAR2	0.418021
Class A	Macro	KISS1R	0.13934
Class A	Macro	LTB4R2	0
Class A	Macro	CYSLTR1	8.91779
Class A	Macro	CYSLTR2	11.2401
Class A	Macro	LPAR1	25.5458
Class A	Macro	LPAR2	6.31677
Class A	Macro	LPAR3	0.789596
Class A	Macro	LPAR4	0.0928936
Class A	Macro	LPAR5	4.31955
Class A	Macro	LPAR6	23.2699
Class A	Macro	S1PR1	1.53275
Class A	Macro	S1PR3	0.371575
Class A	Macro	S1PR4	1.53275
Class A	Macro	S1PR5	0
Class A	Macro	MCHR1	0
Class A	Macro	MC1R	1.67209
Class A	Macro	MC2R	0
Class A	Macro	MC5R	0
Class A	Macro	MTNR1B	0.13934
Class A	Macro	NMUR1	0
Class A	Macro	NMUR2	0.0464468
Class A	Macro	NPFFR1	0.743149
Class A	Macro	NPFFR2	0.418021
Class A	Macro	NPSR1	1.4863
Class A	Macro	NPBWR1	0
Class A	Macro	NPY1R	0.743149
Class A	Macro	NPY2R	0
Class A	Macro	NPY5R	0.13934
Class A	Macro	NTSR1	0.650255
Class A	Macro	NTSR2	0
Class A	Macro	OPRD1	0.557362
Class A	Macro	OPRK1	0.232234
Class A	Macro	OPRM1	3.34417
Class A	Macro	OPRL1	1.25406
Class A	Macro	OPN1MW	0
Class A	Macro	OPN1SW	0.185787
Class A	Macro	OPN3	5.99164
Class A	Macro	OPN4	0.13934
Class A	Macro	OPN5	0.0928936
Class A	Macro	HCRTR1	0.325128
Class A	Macro	HCRTR2	1.16117
Class A	Macro	OXGR1	0.0928936
Class A	Macro	P2RY1	0.928936
Class A	Macro	P2RY2	0.464468
Class A	Macro	P2RY6	10.5434
Class A	Macro	P2RY12	9.70739
Class A	Macro	P2RY13	9.38226
Class A	Macro	P2RY14	26.3353
Class A	Macro	PTAFR	12.4942
Class A	Macro	PROKR1	0
Class A	Macro	PROKR2	0.0464468
Class A	Macro	PRLHR	0
Class A	Macro	PTGDR	0.836043
Class A	Macro	PTGDR2	0.13934
Class A	Macro	PTGER1	0.0464468
Class A	Macro	PTGER2	1.3934
Class A	Macro	PTGER3	2.74036
Class A	Macro	PTGER4	11.2401
Class A	Macro	PTGFR	0.928936
Class A	Macro	PTGIR	2.09011
Class A	Macro	TBXA2R	0.371575
Class A	Macro	F2R	0.650255
Class A	Macro	F2RL1	0.836043
Class A	Macro	F2RL2	0.464468
Class A	Macro	F2RL3	0.464468
Class A	Macro	QRFPR	0.185787
Class A	Macro	RXFP1	2.78681
Class A	Macro	RXFP2	0.185787
Class A	Macro	SSTR1	0
Class A	Macro	SSTR2	0.232234
Class A	Macro	SSTR3	0.185787
Class A	Macro	SUCNR1	1.95077
Class A	Macro	TACR1	1.3934
Class A	Macro	TACR2	0
Class A	Macro	TACR3	1.25406
Class A	Macro	TRHR	0
Class A	Macro	AVPR1A	0
Class A	Macro	AVPR1B	0
Class A	Macro	AVPR2	0.0928936
Class A	Macro	OXTR	0.278681
Class B	Macro	CALCR	5.48072
Class B	Macro	CALCRL	6.27032
Class B	Macro	CRHR2	0.13934
Class B	Macro	GHRHR	0.185787
Class B	Macro	GIPR	2.55458
Class B	Macro	GLP1R	0.278681
Class B	Macro	GLP2R	0.464468
Class B	Macro	GCGR	0
Class B	Macro	SCTR	1.53275
Class B	Macro	PTH1R	0.464468
Class B	Macro	PTH2R	3.57641
Class B	Macro	ADCYAP1R1	0.0464468
Class B	Macro	VIPR1	3.43706
Class B	Macro	VIPR2	0.603809
Class C	Macro	GABBR1	8.12819
Class C	Macro	GABBR2	1.90432
Class C	Macro	GRM1	0.836043
Class C	Macro	GRM2	0.0928936
Class C	Macro	GRM3	0.418021
Class C	Macro	GRM4	0.510915
Class C	Macro	GRM5	2.92615
Class C	Macro	GRM6	0.278681
Class C	Macro	GRM7	5.0627
Class C	Macro	GRM8	3.25128
Class C	Macro	TAS1R1	0.975383
Class C	Macro	TAS1R3	0.0464468
Class C	Macro	CASR	1.95077
Class C	Macro	GPR156	1.67209
Class C	Macro	GPR158	2.55458
Class C	Macro	GPR179	0.0464468
Class C	Macro	GPRC5A	0.789596
Class C	Macro	GPRC5B	3.76219
Class C	Macro	GPRC5C	1.20762
Class C	Macro	GPRC5D	0.371575
Class C	Macro	GPRC6A	0.13934
Frizzled	Macro	FZD1	0.464468
Frizzled	Macro	FZD2	0.743149
Frizzled	Macro	FZD3	1.30051
Frizzled	Macro	FZD4	0.418021
Frizzled	Macro	FZD5	0.650255
Frizzled	Macro	FZD6	0.743149
Frizzled	Macro	FZD7	0.185787
Frizzled	Macro	FZD8	0.0928936
Frizzled	Macro	FZD9	0
Frizzled	Macro	FZD10	0
Frizzled	Macro	SMO	3.71575
Adhesion	Macro	ADGRA1	0.0464468
Adhesion	Macro	ADGRA2	1.30051
Adhesion	Macro	ADGRA3	5.0627
Adhesion	Macro	ADGRB1	1.11472
Adhesion	Macro	ADGRB2	0.13934
Adhesion	Macro	ADGRB3	4.04087
Adhesion	Macro	CELSR1	5.1556
Adhesion	Macro	CELSR2	0.0928936
Adhesion	Macro	CELSR3	0.185787
Adhesion	Macro	ADGRD1	1.71853
Adhesion	Macro	ADGRD2	0.13934
Adhesion	Macro	ADGRE1	2.55458
Adhesion	Macro	ADGRE2	23.7343
Adhesion	Macro	ADGRE3	5.01626
Adhesion	Macro	ADGRE5	33.163
Adhesion	Macro	ADGRF1	0.232234
Adhesion	Macro	ADGRF2	0.0464468
Adhesion	Macro	ADGRF3	0.836043
Adhesion	Macro	ADGRF4	0
Adhesion	Macro	ADGRF5	0.975383
Adhesion	Macro	ADGRG1	0.185787
Adhesion	Macro	ADGRG2	3.57641
Adhesion	Macro	ADGRG3	0.325128
Adhesion	Macro	ADGRG4	0.185787
Adhesion	Macro	ADGRG5	1.71853
Adhesion	Macro	ADGRG6	13.516
Adhesion	Macro	ADGRG7	0.325128
Adhesion	Macro	ADGRL1	5.10915
Adhesion	Macro	ADGRL2	5.8523
Adhesion	Macro	ADGRL3	7.3386
Adhesion	Macro	ADGRL4	1.16117
Adhesion	Macro	ADGRV1	3.29772
Other 7TM proteins	Macro	GPR107	24.9884
Other 7TM proteins	Macro	GPR137	4.50534
Other 7TM proteins	Macro	TPRA1	3.94798
Other 7TM proteins	Macro	GPR143	0.650255
Other 7TM proteins	Macro	GPR157	7.52438
Class A	Macro	GPR1	0.928936
Class A	Pread/Fibro	HTR1F	0
Class A	Pread/Fibro	HTR2A	0.764137
Class A	Pread/Fibro	HTR2B	0.305655
Class A	Pread/Fibro	HTR2C	0.662252
Class A	Pread/Fibro	HTR4	1.37545
Class A	Pread/Fibro	HTR5A	0
Class A	Pread/Fibro	HTR6	0.0509424
Class A	Pread/Fibro	HTR7	0.662252
Class A	Pread/Fibro	CHRM1	0
Class A	Pread/Fibro	CHRM2	0.662252
Class A	Pread/Fibro	CHRM3	5.09424
Class A	Pread/Fibro	CHRM5	3.66786
Class A	Pread/Fibro	ADORA1	0.764137
Class A	Pread/Fibro	ADORA2A	0
Class A	Pread/Fibro	ADORA2B	1.06979
Class A	Pread/Fibro	ADRA1A	5.96026
Class A	Pread/Fibro	ADRA1B	12.7866
Class A	Pread/Fibro	ADRA1D	0.0509424
Class A	Pread/Fibro	ADRA2A	0.254712
Class A	Pread/Fibro	ADRA2B	0.356597
Class A	Pread/Fibro	ADRA2C	0
Class A	Pread/Fibro	ADRB1	3.41314
Class A	Pread/Fibro	ADRB2	0.254712
Class A	Pread/Fibro	ADRB3	0
Class A	Pread/Fibro	APLNR	0.815079
Class A	Pread/Fibro	GPBAR1	0.0509424
Class A	Pread/Fibro	NMBR	0.713194
Class A	Pread/Fibro	GRPR	0
Class A	Pread/Fibro	BDKRB1	0.458482
Class A	Pread/Fibro	CNR1	0.356597
Class A	Pread/Fibro	CNR2	2.08864
Class A	Pread/Fibro	CMKLR1	2.69995
Class A	Pread/Fibro	CCR1	0.305655
Class A	Pread/Fibro	CCR2	0.407539
Class A	Pread/Fibro	CCR3	1.01885
Class A	Pread/Fibro	CCR4	0.916964
Class A	Pread/Fibro	CCR5	0.254712
Class A	Pread/Fibro	CCR6	1.27356
Class A	Pread/Fibro	CCR7	4.78859
Class A	Pread/Fibro	CCR8	0.0509424
Class A	Pread/Fibro	CCR9	0.458482
Class A	Pread/Fibro	CCR10	1.37545
Class A	Pread/Fibro	CXCR1	0.0509424
Class A	Pread/Fibro	CXCR2	0.0509424
Class A	Pread/Fibro	CXCR3	0.356597
Class A	Pread/Fibro	CXCR4	5.96026
Class A	Pread/Fibro	CXCR5	1.52827
Class A	Pread/Fibro	CXCR6	0.20377
Class A	Pread/Fibro	CX3CR1	0.101885
Class A	Pread/Fibro	XCR1	0.0509424
Class A	Pread/Fibro	ACKR1	1.01885
Class A	Pread/Fibro	ACKR2	0.20377
Class A	Pread/Fibro	ACKR3	42.3841
Class A	Pread/Fibro	ACKR4	4.83953
Class A	Pread/Fibro	CCRL2	0
Class A	Pread/Fibro	CCKAR	0
Class A	Pread/Fibro	CCKBR	0.0509424
Class A	Pread/Fibro	GPR3	0
Class A	Pread/Fibro	GPR12	0
Class A	Pread/Fibro	GPR15	0
Class A	Pread/Fibro	GPR17	0.305655
Class A	Pread/Fibro	GPR19	0.815079
Class A	Pread/Fibro	GPR20	0.0509424
Class A	Pread/Fibro	GPR22	0.101885
Class A	Pread/Fibro	GPR26	0.101885
Class A	Pread/Fibro	GPR27	0.152827
Class A	Pread/Fibro	GPR33	0.20377
Class A	Pread/Fibro	GPR34	1.52827
Class A	Pread/Fibro	GPR35	1.06979
Class A	Pread/Fibro	GPR37	0.0509424
Class A	Pread/Fibro	GPR37L1	0.101885
Class A	Pread/Fibro	GPR39	4.38105
Class A	Pread/Fibro	GPR61	0.0509424
Class A	Pread/Fibro	GPR63	0.764137
Class A	Pread/Fibro	GPR65	1.37545
Class A	Pread/Fibro	GPR68	1.42639
Class A	Pread/Fibro	GPR82	0.866021
Class A	Pread/Fibro	GPR83	0.0509424
Class A	Pread/Fibro	GPR84	0
Class A	Pread/Fibro	GPR85	0.662252
Class A	Pread/Fibro	GPR87	0
Class A	Pread/Fibro	GPR88	0.407539
Class A	Pread/Fibro	GPR132	2.39429
Class A	Pread/Fibro	GPR135	14.162
Class A	Pread/Fibro	GPR139	0.20377
Class A	Pread/Fibro	GPR146	0.916964
Class A	Pread/Fibro	GPR149	0.509424
Class A	Pread/Fibro	GPR150	0.101885
Class A	Pread/Fibro	GPR151	0
Class A	Pread/Fibro	GPR153	3.10749
Class A	Pread/Fibro	GPR160	1.52827
Class A	Pread/Fibro	GPR161	5.7565
Class A	Pread/Fibro	GPR162	0.20377
Class A	Pread/Fibro	GPR171	1.98675
Class A	Pread/Fibro	GPR173	17.0148
Class A	Pread/Fibro	GPR174	0.0509424
Class A	Pread/Fibro	GPR176	7.48854
Class A	Pread/Fibro	GPR182	0.0509424
Class A	Pread/Fibro	GPR183	3.3622
Class A	Pread/Fibro	LGR4	26.8976
Class A	Pread/Fibro	LGR5	0.815079
Class A	Pread/Fibro	LGR6	0.764137
Class A	Pread/Fibro	MAS1	0.152827
Class A	Pread/Fibro	MRGPRE	0.0509424
Class A	Pread/Fibro	MRGPRF	3.51503
Class A	Pread/Fibro	P2RY10	2.39429
Class A	Pread/Fibro	TAAR2	0
Class A	Pread/Fibro	C3AR1	0.662252
Class A	Pread/Fibro	C5AR1	3.41314
Class A	Pread/Fibro	C5AR2	0.662252
Class A	Pread/Fibro	DRD1	0.0509424
Class A	Pread/Fibro	DRD2	0.305655
Class A	Pread/Fibro	DRD3	0.509424
Class A	Pread/Fibro	DRD4	1.12073
Class A	Pread/Fibro	DRD5	0.0509424
Class A	Pread/Fibro	EDNRA	1.83393
Class A	Pread/Fibro	EDNRB	5.34896
Class A	Pread/Fibro	FPR1	0.611309
Class A	Pread/Fibro	FPR2	0.20377
Class A	Pread/Fibro	FPR3	0.815079
Class A	Pread/Fibro	FFAR1	0
Class A	Pread/Fibro	FFAR2	0
Class A	Pread/Fibro	FFAR3	0
Class A	Pread/Fibro	FFAR4	0.101885
Class A	Pread/Fibro	GALR1	7.03006
Class A	Pread/Fibro	GALR3	0.0509424
Class A	Pread/Fibro	FSHR	1.27356
Class A	Pread/Fibro	TSHR	4.48293
Class A	Pread/Fibro	GNRHR	0.356597
Class A	Pread/Fibro	GPR18	0.815079
Class A	Pread/Fibro	GPR55	0.254712
Class A	Pread/Fibro	GPER1	0.967906
Class A	Pread/Fibro	HRH1	21.2939
Class A	Pread/Fibro	HRH2	1.73204
Class A	Pread/Fibro	HRH4	0.458482
Class A	Pread/Fibro	HCAR1	0.866021
Class A	Pread/Fibro	HCAR2	0.0509424
Class A	Pread/Fibro	KISS1R	0
Class A	Pread/Fibro	LTB4R2	0.0509424
Class A	Pread/Fibro	CYSLTR1	3.0056
Class A	Pread/Fibro	CYSLTR2	1.52827
Class A	Pread/Fibro	LPAR1	64.8497
Class A	Pread/Fibro	LPAR2	5.70555
Class A	Pread/Fibro	LPAR3	0.356597
Class A	Pread/Fibro	LPAR4	2.75089
Class A	Pread/Fibro	LPAR5	1.3245
Class A	Pread/Fibro	LPAR6	10.647
Class A	Pread/Fibro	S1PR1	2.0377
Class A	Pread/Fibro	S1PR3	4.22822
Class A	Pread/Fibro	S1PR4	1.73204
Class A	Pread/Fibro	S1PR5	0.101885
Class A	Pread/Fibro	MCHR1	0
Class A	Pread/Fibro	MC1R	1.93581
Class A	Pread/Fibro	MC2R	0
Class A	Pread/Fibro	MC5R	0
Class A	Pread/Fibro	MTNR1B	0
Class A	Pread/Fibro	NMUR1	0.560367
Class A	Pread/Fibro	NMUR2	0
Class A	Pread/Fibro	NPFFR1	0.356597
Class A	Pread/Fibro	NPFFR2	0.560367
Class A	Pread/Fibro	NPSR1	1.27356
Class A	Pread/Fibro	NPBWR1	0
Class A	Pread/Fibro	NPY1R	6.01121
Class A	Pread/Fibro	NPY2R	0
Class A	Pread/Fibro	NPY5R	1.01885
Class A	Pread/Fibro	NTSR1	0.662252
Class A	Pread/Fibro	NTSR2	0.0509424
Class A	Pread/Fibro	OPRD1	0.764137
Class A	Pread/Fibro	OPRK1	0.0509424
Class A	Pread/Fibro	OPRM1	2.0377
Class A	Pread/Fibro	OPRL1	0.407539
Class A	Pread/Fibro	OPN1MW	0
Class A	Pread/Fibro	OPN1SW	0.815079
Class A	Pread/Fibro	OPN3	1.47733
Class A	Pread/Fibro	OPN4	0.0509424
Class A	Pread/Fibro	OPN5	0.0509424
Class A	Pread/Fibro	HCRTR1	0.152827
Class A	Pread/Fibro	HCRTR2	0.356597
Class A	Pread/Fibro	OXGR1	0
Class A	Pread/Fibro	P2RY1	0.662252
Class A	Pread/Fibro	P2RY2	0.101885
Class A	Pread/Fibro	P2RY6	0.20377
Class A	Pread/Fibro	P2RY12	4.22822
Class A	Pread/Fibro	P2RY13	0.0509424
Class A	Pread/Fibro	P2RY14	1.57922
Class A	Pread/Fibro	PTAFR	1.47733
Class A	Pread/Fibro	PROKR1	0
Class A	Pread/Fibro	PROKR2	0
Class A	Pread/Fibro	PRLHR	0
Class A	Pread/Fibro	PTGDR	3.41314
Class A	Pread/Fibro	PTGDR2	0.101885
Class A	Pread/Fibro	PTGER1	0
Class A	Pread/Fibro	PTGER2	0.662252
Class A	Pread/Fibro	PTGER3	7.13194
Class A	Pread/Fibro	PTGER4	7.33571
Class A	Pread/Fibro	PTGFR	13.8054
Class A	Pread/Fibro	PTGIR	2.75089
Class A	Pread/Fibro	TBXA2R	1.37545
Class A	Pread/Fibro	F2R	2.34335
Class A	Pread/Fibro	F2RL1	0.560367
Class A	Pread/Fibro	F2RL2	0.152827
Class A	Pread/Fibro	F2RL3	0
Class A	Pread/Fibro	QRFPR	0.0509424
Class A	Pread/Fibro	RXFP1	2.49618
Class A	Pread/Fibro	RXFP2	0.356597
Class A	Pread/Fibro	SSTR1	0
Class A	Pread/Fibro	SSTR2	0.356597
Class A	Pread/Fibro	SSTR3	0.101885
Class A	Pread/Fibro	SUCNR1	0.20377
Class A	Pread/Fibro	TACR1	2.90372
Class A	Pread/Fibro	TACR2	0.101885
Class A	Pread/Fibro	TACR3	0.866021
Class A	Pread/Fibro	TRHR	0.20377
Class A	Pread/Fibro	AVPR1A	0.662252
Class A	Pread/Fibro	AVPR1B	0.0509424
Class A	Pread/Fibro	AVPR2	0
Class A	Pread/Fibro	OXTR	0.152827
Class B	Pread/Fibro	CALCR	0.560367
Class B	Pread/Fibro	CALCRL	11.0545
Class B	Pread/Fibro	CRHR2	0.0509424
Class B	Pread/Fibro	GHRHR	0.20377
Class B	Pread/Fibro	GIPR	0.815079
Class B	Pread/Fibro	GLP1R	0.20377
Class B	Pread/Fibro	GLP2R	0.713194
Class B	Pread/Fibro	GCGR	0.0509424
Class B	Pread/Fibro	SCTR	0.916964
Class B	Pread/Fibro	PTH1R	7.59042
Class B	Pread/Fibro	PTH2R	14.162
Class B	Pread/Fibro	ADCYAP1R1	2.85278
Class B	Pread/Fibro	VIPR1	1.78299
Class B	Pread/Fibro	VIPR2	1.22262
Class C	Pread/Fibro	GABBR1	25.4712
Class C	Pread/Fibro	GABBR2	1.63016
Class C	Pread/Fibro	GRM1	1.12073
Class C	Pread/Fibro	GRM2	0.152827
Class C	Pread/Fibro	GRM3	0.560367
Class C	Pread/Fibro	GRM4	0.152827
Class C	Pread/Fibro	GRM5	5.96026
Class C	Pread/Fibro	GRM6	0.0509424
Class C	Pread/Fibro	GRM7	6.06215
Class C	Pread/Fibro	GRM8	4.38105
Class C	Pread/Fibro	TAS1R1	1.01885
Class C	Pread/Fibro	TAS1R3	0
Class C	Pread/Fibro	CASR	3.10749
Class C	Pread/Fibro	GPR156	2.29241
Class C	Pread/Fibro	GPR158	2.85278
Class C	Pread/Fibro	GPR179	0.0509424
Class C	Pread/Fibro	GPRC5A	15.1299
Class C	Pread/Fibro	GPRC5B	9.67906
Class C	Pread/Fibro	GPRC5C	0.356597
Class C	Pread/Fibro	GPRC5D	0.20377
Class C	Pread/Fibro	GPRC6A	0.305655
Frizzled	Pread/Fibro	FZD1	2.90372
Frizzled	Pread/Fibro	FZD2	0.713194
Frizzled	Pread/Fibro	FZD3	2.34335
Frizzled	Pread/Fibro	FZD4	19.3581
Frizzled	Pread/Fibro	FZD5	0.407539
Frizzled	Pread/Fibro	FZD6	8.7621
Frizzled	Pread/Fibro	FZD7	5.80744
Frizzled	Pread/Fibro	FZD8	1.98675
Frizzled	Pread/Fibro	FZD9	0
Frizzled	Pread/Fibro	FZD10	0.254712
Frizzled	Pread/Fibro	SMO	7.69231
Adhesion	Pread/Fibro	ADGRA1	0.101885
Adhesion	Pread/Fibro	ADGRA2	19.2562
Adhesion	Pread/Fibro	ADGRA3	29.9032
Adhesion	Pread/Fibro	ADGRB1	0.407539
Adhesion	Pread/Fibro	ADGRB2	0.305655
Adhesion	Pread/Fibro	ADGRB3	13.1941
Adhesion	Pread/Fibro	CELSR1	2.19052
Adhesion	Pread/Fibro	CELSR2	0.152827
Adhesion	Pread/Fibro	CELSR3	0.0509424
Adhesion	Pread/Fibro	ADGRD1	36.7804
Adhesion	Pread/Fibro	ADGRD2	0
Adhesion	Pread/Fibro	ADGRE1	1.17168
Adhesion	Pread/Fibro	ADGRE2	1.78299
Adhesion	Pread/Fibro	ADGRE3	4.83953
Adhesion	Pread/Fibro	ADGRE5	15.1299
Adhesion	Pread/Fibro	ADGRF1	0.254712
Adhesion	Pread/Fibro	ADGRF2	0
Adhesion	Pread/Fibro	ADGRF3	1.22262
Adhesion	Pread/Fibro	ADGRF4	0.0509424
Adhesion	Pread/Fibro	ADGRF5	1.01885
Adhesion	Pread/Fibro	ADGRG1	0.560367
Adhesion	Pread/Fibro	ADGRG2	18.3902
Adhesion	Pread/Fibro	ADGRG3	0.152827
Adhesion	Pread/Fibro	ADGRG4	0.356597
Adhesion	Pread/Fibro	ADGRG5	0.866021
Adhesion	Pread/Fibro	ADGRG6	1.52827
Adhesion	Pread/Fibro	ADGRG7	0.611309
Adhesion	Pread/Fibro	ADGRL1	8.60927
Adhesion	Pread/Fibro	ADGRL2	32.3484
Adhesion	Pread/Fibro	ADGRL3	5.65461
Adhesion	Pread/Fibro	ADGRL4	0.967906
Adhesion	Pread/Fibro	ADGRV1	3.31126
Other 7TM proteins	Pread/Fibro	GPR107	25.8278
Other 7TM proteins	Pread/Fibro	GPR137	5.55273
Other 7TM proteins	Pread/Fibro	TPRA1	8.60927
Other 7TM proteins	Pread/Fibro	GPR143	0.407539
Other 7TM proteins	Pread/Fibro	GPR157	5.29801
Class A	Pread/Fibro	GPR1	8.91493
Class A	Chondro/Fibro	HTR1F	0
Class A	Chondro/Fibro	HTR2A	0.332963
Class A	Chondro/Fibro	HTR2B	0.332963
Class A	Chondro/Fibro	HTR2C	1.7758
Class A	Chondro/Fibro	HTR4	1.72031
Class A	Chondro/Fibro	HTR5A	0.110988
Class A	Chondro/Fibro	HTR6	0.166482
Class A	Chondro/Fibro	HTR7	1.10988
Class A	Chondro/Fibro	CHRM1	0.0554939
Class A	Chondro/Fibro	CHRM2	0.943396
Class A	Chondro/Fibro	CHRM3	3.32963
Class A	Chondro/Fibro	CHRM5	3.16315
Class A	Chondro/Fibro	ADORA1	0.99889
Class A	Chondro/Fibro	ADORA2A	0
Class A	Chondro/Fibro	ADORA2B	1.38735
Class A	Chondro/Fibro	ADRA1A	32.242
Class A	Chondro/Fibro	ADRA1B	6.15982
Class A	Chondro/Fibro	ADRA1D	0.887902
Class A	Chondro/Fibro	ADRA2A	2.7192
Class A	Chondro/Fibro	ADRA2B	0
Class A	Chondro/Fibro	ADRA2C	0
Class A	Chondro/Fibro	ADRB1	0.887902
Class A	Chondro/Fibro	ADRB2	0.332963
Class A	Chondro/Fibro	ADRB3	0
Class A	Chondro/Fibro	APLNR	2.10877
Class A	Chondro/Fibro	GPBAR1	0
Class A	Chondro/Fibro	NMBR	0.887902
Class A	Chondro/Fibro	GRPR	0.332963
Class A	Chondro/Fibro	BDKRB1	0.110988
Class A	Chondro/Fibro	CNR1	4.88346
Class A	Chondro/Fibro	CNR2	2.99667
Class A	Chondro/Fibro	CMKLR1	1.22087
Class A	Chondro/Fibro	CCR1	0.388457
Class A	Chondro/Fibro	CCR2	0.277469
Class A	Chondro/Fibro	CCR3	0.443951
Class A	Chondro/Fibro	CCR4	0.665927
Class A	Chondro/Fibro	CCR5	0.0554939
Class A	Chondro/Fibro	CCR6	0.721421
Class A	Chondro/Fibro	CCR7	3.32963
Class A	Chondro/Fibro	CCR8	0.166482
Class A	Chondro/Fibro	CCR9	0.277469
Class A	Chondro/Fibro	CCR10	0.166482
Class A	Chondro/Fibro	CXCR1	0
Class A	Chondro/Fibro	CXCR2	0
Class A	Chondro/Fibro	CXCR3	0.0554939
Class A	Chondro/Fibro	CXCR4	3.88457
Class A	Chondro/Fibro	CXCR5	0.887902
Class A	Chondro/Fibro	CXCR6	0.110988
Class A	Chondro/Fibro	CX3CR1	0.388457
Class A	Chondro/Fibro	XCR1	0.221976
Class A	Chondro/Fibro	ACKR1	3.6626
Class A	Chondro/Fibro	ACKR2	0.221976
Class A	Chondro/Fibro	ACKR3	1.55383
Class A	Chondro/Fibro	ACKR4	0.832408
Class A	Chondro/Fibro	CCRL2	0.221976
Class A	Chondro/Fibro	CCKAR	0
Class A	Chondro/Fibro	CCKBR	0.221976
Class A	Chondro/Fibro	GPR3	0.110988
Class A	Chondro/Fibro	GPR12	0
Class A	Chondro/Fibro	GPR15	0
Class A	Chondro/Fibro	GPR17	0.110988
Class A	Chondro/Fibro	GPR19	0.887902
Class A	Chondro/Fibro	GPR20	0
Class A	Chondro/Fibro	GPR22	0
Class A	Chondro/Fibro	GPR26	0
Class A	Chondro/Fibro	GPR27	0
Class A	Chondro/Fibro	GPR33	0.277469
Class A	Chondro/Fibro	GPR34	1.60932
Class A	Chondro/Fibro	GPR35	0.665927
Class A	Chondro/Fibro	GPR37	0
Class A	Chondro/Fibro	GPR37L1	0.110988
Class A	Chondro/Fibro	GPR39	1.7758
Class A	Chondro/Fibro	GPR61	0.0554939
Class A	Chondro/Fibro	GPR63	2.7192
Class A	Chondro/Fibro	GPR65	0.665927
Class A	Chondro/Fibro	GPR68	1.05438
Class A	Chondro/Fibro	GPR82	0.99889
Class A	Chondro/Fibro	GPR83	0.443951
Class A	Chondro/Fibro	GPR84	0.0554939
Class A	Chondro/Fibro	GPR85	0.554939
Class A	Chondro/Fibro	GPR87	0.0554939
Class A	Chondro/Fibro	GPR88	0
Class A	Chondro/Fibro	GPR132	12.8191
Class A	Chondro/Fibro	GPR135	5.27192
Class A	Chondro/Fibro	GPR139	0.332963
Class A	Chondro/Fibro	GPR146	0.221976
Class A	Chondro/Fibro	GPR149	0.499445
Class A	Chondro/Fibro	GPR150	0
Class A	Chondro/Fibro	GPR151	0
Class A	Chondro/Fibro	GPR153	1.38735
Class A	Chondro/Fibro	GPR160	1.44284
Class A	Chondro/Fibro	GPR161	3.10766
Class A	Chondro/Fibro	GPR162	0.443951
Class A	Chondro/Fibro	GPR171	0.776915
Class A	Chondro/Fibro	GPR173	12.3751
Class A	Chondro/Fibro	GPR174	0.110988
Class A	Chondro/Fibro	GPR176	28.0244
Class A	Chondro/Fibro	GPR182	0.0554939
Class A	Chondro/Fibro	GPR183	2.77469
Class A	Chondro/Fibro	LGR4	9.60044
Class A	Chondro/Fibro	LGR5	2.38624
Class A	Chondro/Fibro	LGR6	0.887902
Class A	Chondro/Fibro	MAS1	1.27636
Class A	Chondro/Fibro	MRGPRE	0.166482
Class A	Chondro/Fibro	MRGPRF	1.66482
Class A	Chondro/Fibro	P2RY10	1.38735
Class A	Chondro/Fibro	TAAR2	0.110988
Class A	Chondro/Fibro	C3AR1	0.443951
Class A	Chondro/Fibro	C5AR1	7.2697
Class A	Chondro/Fibro	C5AR2	1.10988
Class A	Chondro/Fibro	DRD1	0.110988
Class A	Chondro/Fibro	DRD2	0.110988
Class A	Chondro/Fibro	DRD3	0.721421
Class A	Chondro/Fibro	DRD4	0.110988
Class A	Chondro/Fibro	DRD5	0
Class A	Chondro/Fibro	EDNRA	4.93896
Class A	Chondro/Fibro	EDNRB	7.88013
Class A	Chondro/Fibro	FPR1	1.44284
Class A	Chondro/Fibro	FPR2	0.166482
Class A	Chondro/Fibro	FPR3	1.99778
Class A	Chondro/Fibro	FFAR1	0
Class A	Chondro/Fibro	FFAR2	0.110988
Class A	Chondro/Fibro	FFAR3	0.0554939
Class A	Chondro/Fibro	FFAR4	0.554939
Class A	Chondro/Fibro	GALR1	0.332963
Class A	Chondro/Fibro	GALR3	0
Class A	Chondro/Fibro	FSHR	1.94229
Class A	Chondro/Fibro	TSHR	3.27414
Class A	Chondro/Fibro	GNRHR	0.332963
Class A	Chondro/Fibro	GPR18	0.332963
Class A	Chondro/Fibro	GPR55	0.499445
Class A	Chondro/Fibro	GPER1	0.499445
Class A	Chondro/Fibro	HRH1	4.49501
Class A	Chondro/Fibro	HRH2	1.88679
Class A	Chondro/Fibro	HRH4	0.665927
Class A	Chondro/Fibro	HCAR1	0.0554939
Class A	Chondro/Fibro	HCAR2	0.0554939
Class A	Chondro/Fibro	KISS1R	0.110988
Class A	Chondro/Fibro	LTB4R2	0
Class A	Chondro/Fibro	CYSLTR1	1.7758
Class A	Chondro/Fibro	CYSLTR2	4.88346
Class A	Chondro/Fibro	LPAR1	68.5905
Class A	Chondro/Fibro	LPAR2	3.38513
Class A	Chondro/Fibro	LPAR3	0.943396
Class A	Chondro/Fibro	LPAR4	0.776915
Class A	Chondro/Fibro	LPAR5	1.44284
Class A	Chondro/Fibro	LPAR6	8.76804
Class A	Chondro/Fibro	S1PR1	0.943396
Class A	Chondro/Fibro	S1PR3	7.93563
Class A	Chondro/Fibro	S1PR4	0.943396
Class A	Chondro/Fibro	S1PR5	0.110988
Class A	Chondro/Fibro	MCHR1	0
Class A	Chondro/Fibro	MC1R	1.05438
Class A	Chondro/Fibro	MC2R	0.0554939
Class A	Chondro/Fibro	MC5R	0.110988
Class A	Chondro/Fibro	MTNR1B	0
Class A	Chondro/Fibro	NMUR1	0.0554939
Class A	Chondro/Fibro	NMUR2	0.110988
Class A	Chondro/Fibro	NPFFR1	1.7758
Class A	Chondro/Fibro	NPFFR2	1.16537
Class A	Chondro/Fibro	NPSR1	1.72031
Class A	Chondro/Fibro	NPBWR1	0
Class A	Chondro/Fibro	NPY1R	11.7647
Class A	Chondro/Fibro	NPY2R	0
Class A	Chondro/Fibro	NPY5R	1.8313
Class A	Chondro/Fibro	NTSR1	0.554939
Class A	Chondro/Fibro	NTSR2	0.0554939
Class A	Chondro/Fibro	OPRD1	1.44284
Class A	Chondro/Fibro	OPRK1	0.332963
Class A	Chondro/Fibro	OPRM1	2.21976
Class A	Chondro/Fibro	OPRL1	0.388457
Class A	Chondro/Fibro	OPN1MW	0.0554939
Class A	Chondro/Fibro	OPN1SW	0.166482
Class A	Chondro/Fibro	OPN3	1.72031
Class A	Chondro/Fibro	OPN4	0.166482
Class A	Chondro/Fibro	OPN5	0
Class A	Chondro/Fibro	HCRTR1	0.0554939
Class A	Chondro/Fibro	HCRTR2	0.610433
Class A	Chondro/Fibro	OXGR1	0
Class A	Chondro/Fibro	P2RY1	0.0554939
Class A	Chondro/Fibro	P2RY2	0.221976
Class A	Chondro/Fibro	P2RY6	0.721421
Class A	Chondro/Fibro	P2RY12	0.332963
Class A	Chondro/Fibro	P2RY13	0.110988
Class A	Chondro/Fibro	P2RY14	2.55272
Class A	Chondro/Fibro	PTAFR	2.05327
Class A	Chondro/Fibro	PROKR1	0
Class A	Chondro/Fibro	PROKR2	0.0554939
Class A	Chondro/Fibro	PRLHR	0.0554939
Class A	Chondro/Fibro	PTGDR	1.16537
Class A	Chondro/Fibro	PTGDR2	0.0554939
Class A	Chondro/Fibro	PTGER1	0.221976
Class A	Chondro/Fibro	PTGER2	0.499445
Class A	Chondro/Fibro	PTGER3	8.2131
Class A	Chondro/Fibro	PTGER4	4.27303
Class A	Chondro/Fibro	PTGFR	8.04661
Class A	Chondro/Fibro	PTGIR	4.49501
Class A	Chondro/Fibro	TBXA2R	0.166482
Class A	Chondro/Fibro	F2R	0.332963
Class A	Chondro/Fibro	F2RL1	0.610433
Class A	Chondro/Fibro	F2RL2	0.110988
Class A	Chondro/Fibro	F2RL3	0.277469
Class A	Chondro/Fibro	QRFPR	0.499445
Class A	Chondro/Fibro	RXFP1	2.77469
Class A	Chondro/Fibro	RXFP2	0.166482
Class A	Chondro/Fibro	SSTR1	0
Class A	Chondro/Fibro	SSTR2	2.49723
Class A	Chondro/Fibro	SSTR3	0.277469
Class A	Chondro/Fibro	SUCNR1	0
Class A	Chondro/Fibro	TACR1	5.60488
Class A	Chondro/Fibro	TACR2	0.166482
Class A	Chondro/Fibro	TACR3	1.10988
Class A	Chondro/Fibro	TRHR	0
Class A	Chondro/Fibro	AVPR1A	0.388457
Class A	Chondro/Fibro	AVPR1B	0.0554939
Class A	Chondro/Fibro	AVPR2	0
Class A	Chondro/Fibro	OXTR	0.166482
Class B	Chondro/Fibro	CALCR	0.721421
Class B	Chondro/Fibro	CALCRL	3.6626
Class B	Chondro/Fibro	CRHR2	0.0554939
Class B	Chondro/Fibro	GHRHR	0.443951
Class B	Chondro/Fibro	GIPR	0.610433
Class B	Chondro/Fibro	GLP1R	0.332963
Class B	Chondro/Fibro	GLP2R	6.3263
Class B	Chondro/Fibro	GCGR	0
Class B	Chondro/Fibro	SCTR	1.49834
Class B	Chondro/Fibro	PTH1R	13.596
Class B	Chondro/Fibro	PTH2R	3.16315
Class B	Chondro/Fibro	ADCYAP1R1	0
Class B	Chondro/Fibro	VIPR1	3.44062
Class B	Chondro/Fibro	VIPR2	6.60377
Class C	Chondro/Fibro	GABBR1	16.8147
Class C	Chondro/Fibro	GABBR2	3.44062
Class C	Chondro/Fibro	GRM1	1.66482
Class C	Chondro/Fibro	GRM2	0.0554939
Class C	Chondro/Fibro	GRM3	0.721421
Class C	Chondro/Fibro	GRM4	0.554939
Class C	Chondro/Fibro	GRM5	2.10877
Class C	Chondro/Fibro	GRM6	0.332963
Class C	Chondro/Fibro	GRM7	9.93341
Class C	Chondro/Fibro	GRM8	6.15982
Class C	Chondro/Fibro	TAS1R1	0.499445
Class C	Chondro/Fibro	TAS1R3	0
Class C	Chondro/Fibro	CASR	1.27636
Class C	Chondro/Fibro	GPR156	1.22087
Class C	Chondro/Fibro	GPR158	2.33074
Class C	Chondro/Fibro	GPR179	0.221976
Class C	Chondro/Fibro	GPRC5A	1.38735
Class C	Chondro/Fibro	GPRC5B	3.32963
Class C	Chondro/Fibro	GPRC5C	1.05438
Class C	Chondro/Fibro	GPRC5D	0
Class C	Chondro/Fibro	GPRC6A	0.0554939
Frizzled	Chondro/Fibro	FZD1	0.110988
Frizzled	Chondro/Fibro	FZD2	0
Frizzled	Chondro/Fibro	FZD3	4.05105
Frizzled	Chondro/Fibro	FZD4	1.66482
Frizzled	Chondro/Fibro	FZD5	0.99889
Frizzled	Chondro/Fibro	FZD6	3.55161
Frizzled	Chondro/Fibro	FZD7	1.72031
Frizzled	Chondro/Fibro	FZD8	0.665927
Frizzled	Chondro/Fibro	FZD9	0
Frizzled	Chondro/Fibro	FZD10	0
Frizzled	Chondro/Fibro	SMO	6.04883
Adhesion	Chondro/Fibro	ADGRA1	0.0554939
Adhesion	Chondro/Fibro	ADGRA2	10.5438
Adhesion	Chondro/Fibro	ADGRA3	10.0999
Adhesion	Chondro/Fibro	ADGRB1	1.72031
Adhesion	Chondro/Fibro	ADGRB2	1.27636
Adhesion	Chondro/Fibro	ADGRB3	8.1576
Adhesion	Chondro/Fibro	CELSR1	22.475
Adhesion	Chondro/Fibro	CELSR2	1.27636
Adhesion	Chondro/Fibro	CELSR3	0
Adhesion	Chondro/Fibro	ADGRD1	2.55272
Adhesion	Chondro/Fibro	ADGRD2	0.0554939
Adhesion	Chondro/Fibro	ADGRE1	1.22087
Adhesion	Chondro/Fibro	ADGRE2	2.88568
Adhesion	Chondro/Fibro	ADGRE3	2.21976
Adhesion	Chondro/Fibro	ADGRE5	17.0366
Adhesion	Chondro/Fibro	ADGRF1	0.388457
Adhesion	Chondro/Fibro	ADGRF2	0.0554939
Adhesion	Chondro/Fibro	ADGRF3	1.44284
Adhesion	Chondro/Fibro	ADGRF4	0
Adhesion	Chondro/Fibro	ADGRF5	1.60932
Adhesion	Chondro/Fibro	ADGRG1	0.221976
Adhesion	Chondro/Fibro	ADGRG2	28.7458
Adhesion	Chondro/Fibro	ADGRG3	0.332963
Adhesion	Chondro/Fibro	ADGRG4	0.166482
Adhesion	Chondro/Fibro	ADGRG5	1.33185
Adhesion	Chondro/Fibro	ADGRG6	1.33185
Adhesion	Chondro/Fibro	ADGRG7	0.554939
Adhesion	Chondro/Fibro	ADGRL1	6.82575
Adhesion	Chondro/Fibro	ADGRL2	43.9512
Adhesion	Chondro/Fibro	ADGRL3	19.3674
Adhesion	Chondro/Fibro	ADGRL4	1.16537
Adhesion	Chondro/Fibro	ADGRV1	5.04994
Other 7TM proteins	Chondro/Fibro	GPR107	21.4761
Other 7TM proteins	Chondro/Fibro	GPR137	4.49501
Other 7TM proteins	Chondro/Fibro	TPRA1	2.49723
Other 7TM proteins	Chondro/Fibro	GPR143	0.665927
Other 7TM proteins	Chondro/Fibro	GPR157	4.66149
Class A	Chondro/Fibro	GPR1	2.27525
Class A	EC1	HTR1F	0.230415
Class A	EC1	HTR2A	0.384025
Class A	EC1	HTR2B	2.07373
Class A	EC1	HTR2C	1.5361
Class A	EC1	HTR4	8.67896
Class A	EC1	HTR5A	0.0768049
Class A	EC1	HTR6	0.0768049
Class A	EC1	HTR7	0.537634
Class A	EC1	CHRM1	0
Class A	EC1	CHRM2	0.768049
Class A	EC1	CHRM3	15.361
Class A	EC1	CHRM5	3.0722
Class A	EC1	ADORA1	0.230415
Class A	EC1	ADORA2A	0
Class A	EC1	ADORA2B	1.15207
Class A	EC1	ADRA1A	1.38249
Class A	EC1	ADRA1B	1.22888
Class A	EC1	ADRA1D	0.15361
Class A	EC1	ADRA2A	0.921659
Class A	EC1	ADRA2B	0.384025
Class A	EC1	ADRA2C	0.998464
Class A	EC1	ADRB1	0.384025
Class A	EC1	ADRB2	4.14747
Class A	EC1	ADRB3	0
Class A	EC1	APLNR	5.14593
Class A	EC1	GPBAR1	0.15361
Class A	EC1	NMBR	0.537634
Class A	EC1	GRPR	0.460829
Class A	EC1	BDKRB1	0.0768049
Class A	EC1	CNR1	5.91398
Class A	EC1	CNR2	1.92012
Class A	EC1	CMKLR1	4.60829
Class A	EC1	CCR1	0
Class A	EC1	CCR2	0.230415
Class A	EC1	CCR3	1.5361
Class A	EC1	CCR4	0.384025
Class A	EC1	CCR5	0.0768049
Class A	EC1	CCR6	0.921659
Class A	EC1	CCR7	2.84178
Class A	EC1	CCR8	0
Class A	EC1	CCR9	0.15361
Class A	EC1	CCR10	1.30568
Class A	EC1	CXCR1	0
Class A	EC1	CXCR2	0.0768049
Class A	EC1	CXCR3	0.230415
Class A	EC1	CXCR4	3.84025
Class A	EC1	CXCR5	0.460829
Class A	EC1	CXCR6	0.230415
Class A	EC1	CX3CR1	0
Class A	EC1	XCR1	0.0768049
Class A	EC1	ACKR1	26.1137
Class A	EC1	ACKR2	0.15361
Class A	EC1	ACKR3	5.14593
Class A	EC1	ACKR4	1.45929
Class A	EC1	CCRL2	0.998464
Class A	EC1	CCKAR	0
Class A	EC1	CCKBR	0
Class A	EC1	GPR3	0.0768049
Class A	EC1	GPR12	0.0768049
Class A	EC1	GPR15	0
Class A	EC1	GPR17	1.84332
Class A	EC1	GPR19	1.22888
Class A	EC1	GPR20	0.15361
Class A	EC1	GPR22	0
Class A	EC1	GPR26	0.0768049
Class A	EC1	GPR27	0.0768049
Class A	EC1	GPR33	0.230415
Class A	EC1	GPR34	0.998464
Class A	EC1	GPR35	1.22888
Class A	EC1	GPR37	0.15361
Class A	EC1	GPR37L1	0.15361
Class A	EC1	GPR39	0.691244
Class A	EC1	GPR61	0
Class A	EC1	GPR63	0.768049
Class A	EC1	GPR65	0.614439
Class A	EC1	GPR68	1.6129
Class A	EC1	GPR82	1.07527
Class A	EC1	GPR83	0
Class A	EC1	GPR84	0
Class A	EC1	GPR85	2.68817
Class A	EC1	GPR87	0.0768049
Class A	EC1	GPR88	0.0768049
Class A	EC1	GPR132	1.99693
Class A	EC1	GPR135	4.37788
Class A	EC1	GPR139	0.0768049
Class A	EC1	GPR146	4.30108
Class A	EC1	GPR149	0.460829
Class A	EC1	GPR150	0
Class A	EC1	GPR151	0
Class A	EC1	GPR153	0.30722
Class A	EC1	GPR160	7.14286
Class A	EC1	GPR161	5.37634
Class A	EC1	GPR162	0.844854
Class A	EC1	GPR171	0.768049
Class A	EC1	GPR173	8.52535
Class A	EC1	GPR174	0
Class A	EC1	GPR176	3.68664
Class A	EC1	GPR182	0
Class A	EC1	GPR183	2.45776
Class A	EC1	LGR4	3.76344
Class A	EC1	LGR5	0.460829
Class A	EC1	LGR6	0.460829
Class A	EC1	MAS1	0.230415
Class A	EC1	MRGPRE	0.0768049
Class A	EC1	MRGPRF	0.537634
Class A	EC1	P2RY10	1.6129
Class A	EC1	TAAR2	0
Class A	EC1	C3AR1	0.614439
Class A	EC1	C5AR1	1.45929
Class A	EC1	C5AR2	0.384025
Class A	EC1	DRD1	0
Class A	EC1	DRD2	0.230415
Class A	EC1	DRD3	0.230415
Class A	EC1	DRD4	0.691244
Class A	EC1	DRD5	0
Class A	EC1	EDNRA	2.84178
Class A	EC1	EDNRB	3.91705
Class A	EC1	FPR1	0.844854
Class A	EC1	FPR2	0.15361
Class A	EC1	FPR3	1.15207
Class A	EC1	FFAR1	0
Class A	EC1	FFAR2	0.691244
Class A	EC1	FFAR3	0
Class A	EC1	FFAR4	0.768049
Class A	EC1	GALR1	0.460829
Class A	EC1	GALR3	0.0768049
Class A	EC1	FSHR	1.38249
Class A	EC1	TSHR	3.45622
Class A	EC1	GNRHR	0
Class A	EC1	GPR18	0.691244
Class A	EC1	GPR55	0.30722
Class A	EC1	GPER1	3.149
Class A	EC1	HRH1	24.0399
Class A	EC1	HRH2	1.22888
Class A	EC1	HRH4	0.614439
Class A	EC1	HCAR1	0.691244
Class A	EC1	HCAR2	0.0768049
Class A	EC1	KISS1R	0
Class A	EC1	LTB4R2	0
Class A	EC1	CYSLTR1	13.8249
Class A	EC1	CYSLTR2	3.60983
Class A	EC1	LPAR1	3.84025
Class A	EC1	LPAR2	1.84332
Class A	EC1	LPAR3	0.230415
Class A	EC1	LPAR4	0.30722
Class A	EC1	LPAR5	0.921659
Class A	EC1	LPAR6	25.0384
Class A	EC1	S1PR1	11.5207
Class A	EC1	S1PR3	0.691244
Class A	EC1	S1PR4	1.99693
Class A	EC1	S1PR5	0
Class A	EC1	MCHR1	0
Class A	EC1	MC1R	1.45929
Class A	EC1	MC2R	0.0768049
Class A	EC1	MC5R	0
Class A	EC1	MTNR1B	0
Class A	EC1	NMUR1	0.384025
Class A	EC1	NMUR2	0.15361
Class A	EC1	NPFFR1	0.230415
Class A	EC1	NPFFR2	1.99693
Class A	EC1	NPSR1	1.68971
Class A	EC1	NPBWR1	0
Class A	EC1	NPY1R	1.30568
Class A	EC1	NPY2R	0
Class A	EC1	NPY5R	0.30722
Class A	EC1	NTSR1	0.844854
Class A	EC1	NTSR2	0
Class A	EC1	OPRD1	0.614439
Class A	EC1	OPRK1	0.30722
Class A	EC1	OPRM1	2.22734
Class A	EC1	OPRL1	0.460829
Class A	EC1	OPN1MW	0
Class A	EC1	OPN1SW	0.0768049
Class A	EC1	OPN3	1.22888
Class A	EC1	OPN4	0.230415
Class A	EC1	OPN5	0.0768049
Class A	EC1	HCRTR1	0.921659
Class A	EC1	HCRTR2	0.768049
Class A	EC1	OXGR1	0
Class A	EC1	P2RY1	0.921659
Class A	EC1	P2RY2	0.384025
Class A	EC1	P2RY6	0.614439
Class A	EC1	P2RY12	0.844854
Class A	EC1	P2RY13	0
Class A	EC1	P2RY14	3.91705
Class A	EC1	PTAFR	7.8341
Class A	EC1	PROKR1	0
Class A	EC1	PROKR2	0
Class A	EC1	PRLHR	0
Class A	EC1	PTGDR	6.98925
Class A	EC1	PTGDR2	0.614439
Class A	EC1	PTGER1	0.0768049
Class A	EC1	PTGER2	0.691244
[truncated: 1,613 more rows]

## Sheet: piechart RT_Mouse
22 °Cexpression cut off >1% of cells in a certain cell population
GPCR class	number
Adhesion	22
Class A	91
Class B	9
Class C	13
Frizzled	8
TOTAL	143
22oC expression cut off >30% of cells in a certain cell population

## Sheet: piechart cold_Mouse
8 °C expression cut off >1% of cells in a certain cell population
GPCR class	number
Adhesion	24
Class A	117
Class B	9
Class C	14
Frizzled	8
TOTAL	172
8oC expression cut off >30% of cells in a certain cell population

## Sheet: GPCR per cluster RT_Mouse
		Adhesion	Class A	Class B	Class C	Frizzled
Cluster_1	BAds	13	30	3	9	6			RT
Cluster_2	EC2	15	28	3	4	3
Cluster_3	APCs	15	52	6	10	7
Cluster_4	MyoC	14	33	3	9	5
Cluster_5	Myo-Cont.Ads	16	39	4	11	4
Cluster_6	WAds	15	40	4	11	7
Cluster_7	EC1	21	60	4	12	7
Cluster_8	MuralC	18	63	7	9	7
Cluster_9	Macro	21	61	4	11	4
Cluster_10	SC	19	51	6	9	8
Cluster_11	LECs	16	49	3	7	5
Cluster_12	EndMT-like/PVS	10	26	3	6	3

## Sheet: GPCR per cluster cold_Mouse
		Adhesion	Class A	Class B	Class C	Frizzled
Cluster_1	BAds	16	40	4	11	7
Cluster_2	EC2	16	43	3	8	4			COLD
Cluster_3	APCs	17	62	6	9	6
Cluster_4	MyoC	16	44	5	11	7
Cluster_5	Myo-Cont.Ads	19	52	4	11	5
Cluster_6	WAds	16	58	5	10	8
Cluster_7	EC1	21	70	5	12	8
Cluster_8	MuralC	20	71	8	10	8
Cluster_9	Macro	22	76	7	10	7
Cluster_10	SC	20	57	6	11	5
Cluster_11	LECs	18	60	4	8	6
Cluster_12	EndMT-like/PVS	15	54	5	10	8
