# Supplementary material for: Endothelial ADGRF5(GPR116) governs vascular adaptation required for sustained thermogenic remodeling of brown adipose tissue
Source: Mol Metab. 2026 Mar 6;107:102346. doi: 10.1016/j.molmet.2026.102346 (PMC13053757; doi:10.1016/j.molmet.2026.102346)
Supplement: Extended File 4 [file mmc18.xlsx]

## Sheet: Human GPCRs
Genes included in the top 30 intersections of the human GPCR upset plot Fig1
Cell types combinations in intersections	Number of intersections	GPCR gene names
1. GPCRs present in all cell types	48	HTR4,CHRM3,CHRM5,CNR2,CCR7,CXCR4,GPR132,GPR135,GPR160,GPR183,LGR4,P2RY10,C5AR1,TSHR,CYSLTR1,LPAR1,LPAR2,LPAR6,OPRM1,OPN3,P2RY14,PTAFR,PTGER3,PTGER4,TACR1,CALCRL,PTH2R,VIPR1,GABBR1,GRM5,GRM7,GRM8,CASR,GPR158,FZD3,SMO,ADGRA3,ADGRB3,CELSR1,ADGRE2,ADGRE3,ADGRE5,ADGRG2,ADGRG6,ADGRL1,ADGRL2,ADGRL3,ADGRV1
2. CD4.Tcells_3	10	CHRM2,GPR139,GPR149,LPAR3,RXFP2,GHRHR,GRM4,GPRC5D ADGRD2,ADGRG4
3.Dendritic.cells	5	ADORA2A,CCR9,GPR87,HCRTR1,FZD2
4.CD4..T.cells_1/CD4..T.cells_2	5	CCR2,CCR5,CXCR6,F2RL2,SSTR3
5.Myocytes	4	HTR2A,GPR20,FFAR2,NMUR1
6.Endothelial.cells_2	4	GPR182,OXGR1,GLP1R,FZD10
7.CD4..T.cells_3 Preadipocytes/Fibroblasts Chondrocytes/Fibroblasts Endothelial.cells_1 Endothelial.cells_2 Myocytes Dendritic.cells Adipocytes	4	ADRA1B,NPY1R,FZD4,ADGRF5
8. CD4..T.cells_3 Macrophages Preadipocytes/Fibroblasts Chondrocytes/Fibroblasts Endothelial.cells_1 Endothelial.cells_2 Myocytes Dendritic.cells Adipocytes	3	GPR161,GPR173,ADGRA2
9.CD4..T.cells_1 CD4..T.cells_2 CD4..T.cells_3 Class.switched.memory.B.cells Dendritic.cells	3	CXCR3,GPR55,NTSR1
10.CD4..T.cells_1 CD4..T.cells_2 CD4..T.cells_3 Preadipocytes/Fibroblasts Chondrocytes/Fibroblasts Endothelial.cells_1 Class.switched.memory.B.cells Endothelial.cells_2 Myocytes Dendritic.cells Adipocytes	3	ACKR3,GPR68,FZD6
11.Adipocytes	2	ACKR2,HCAR2
12.Endothelial.cells_1	2	GPR17,AVPR2
13.Dendritic cells Macrophages	2	CCRL2,P2RY13
14.Adipocytes CD4..T.cells_3	2	NMBR,FFAR4
15.Dendritic CD4..T.cells_3	2	GCGR,GRM3
16.Dendritic CD4..T.cells_3 Fibroblasts	2	NPFFR1,SSTR2
17.CD4..T.cells_3 Preadipocytes/Fibroblasts Chondrocytes/Fibroblasts Endothelial.cells_1 Endothelial.cells_2 Dendritic.cells Adipocytes	2	PTGFR,GPR1
18.Dendritic.cells Macrophages CD4..T.cells_3	2	HCRTR2,CALCR
19. Dendritic.cells Chondrocytes/Fibroblasts Macrophages CD4..T.cells_3	2	HTR7,C5AR2
20. CD4..T.cells_3 Macrophages Chondrocytes/Fibroblasts Class.switched.memory.B.cells Dendritic.cells	2	FPR1,ADGRB1
21.CD4..T.cells_3 Macrophages Chondrocytes/Fibroblasts Endothelial.cells_1 Endothelial.cells_2 Myocytes Adipocytes	2	GPRC5C,ADGRL4
22. CD4..T.cells_2	2	CCR8,KISS1R
23.CD4..T.cells_1 CD4..T.cells_2 CD4..T.cells_3 Macrophages Preadipocytes/Fibroblasts Class.switched.memory.B.cells Endothelial.cells_2 Myocytes Dendritic.cells Adipocytes	2	CCR6,GPR171
24.CD4..T.cells_1 CD4..T.cells_2 CD4..T.cells_3 Macrophages Preadipocytes/Fibroblasts Chondrocytes/Fibroblasts Endothelial.cells_1 Myocytes Dendritic.cells Adipocytes	2	HRH2,CYSLTR2
25.CD4..T.cells_1 CD4..T.cells_2 CD4..T.cells_3 Macrophages Preadipocytes/Fibroblasts Chondrocytes/Fibroblasts Endothelial.cells_1 Class.switched.memory.B.cells Dendritic.cells Adipocytes	2	FSHR,MC1R
26.CD4..T.cells_1 CD4..T.cells_2 CD4..T.cells_3 Macrophages Preadipocytes/Fibroblasts Chondrocytes/Fibroblasts Endothelial.cells_1 Class.switched.memory.B.cells Endothelial.cells_2 Dendritic.cells Adipocytes	2	HRH1,RXFP1
27.Skeletal.muscle Endothelial.cells_1	1	AVPR1A
28.Endothelial.cells_1 Endothelial.cells_2 Dendritic.cells Adipocytes	1	FZD5
29.Endothelial.cells_1 Class.switched.memory.B.cells Endothelial.cells_2 Myocytes Adipocytes	1	GPER1
30.Chondrocytes/Fibroblasts	1	MAS1

## Sheet: mouse GPCRs RT
Genes included in the top 30 intersections of the mouse GPCR RT upset plot Fig1
Cell types combinations in intersections	Number of intersections	GPCR gene names
1. GPCRs present in all cell types	23	Chrm3,Adra1a,Adrb1,Adrb3,Ackr3,Gpr19,Gpr146,Lgr4,Lgr6,Lpar6, Ptger3,Calcrl,Pth1r,Gabbr1,Grm7,Gprc5b,Fzd4,Fzd6,Adgre5,Adgrf5, Adgrl1,Adgrl2,Adgrl4
2.BAd EC1 APCs Myo-Cont.Ads MyoC WAd EC2 MuralC Macro SC LECs	8	Adora1,Tshr,Sctr,Grm8,Smo,Adgra3,Adgrl3,Adgrv1
3.BAd APCs Myo-Cont.Ads MyoC WAd EC2 MuralC Macro SC LECs	6	Adra1d,Ffar4,Grm5,Gprc5c,Fzd7,Celsr2
4.Macro	5	Cnr2,Gpr141,Gpr183,C5ar1,Adgre4
5.MuralC	4	Gpr176,Galr1,Lhcgr,Gipr
6.EC2	3	Htr1f,Htr4,S1pr5
7.SC MuralC APCs	3	Mrgprf,S1pr3,Adcyap1r1
8.LECs	2	Htr2c,Ccr10
9. Macro MuralC	2	Htr7,Ccr2
10.LECs EC2	2	Htr2b,Tas1r3
11.WAds	2	Cnr1,Sucnr1
12.MuralC APCs	2	Gpr161,Vipr2
13. EC1 APCs MyoC WAd EC2 MuralC Macro SC LECs	2	Hrh2,Adgrg1
14. EC1 APCs Myo-Cont.Ads MyoC WAd EC2 MuralC Macro SC EndMT-like/PVS	2	Cmklr1,Adgrd1
15.EC1 APCs MyogProg MyoC WAd CapECs MuralC Macro SC LECs	2	Ednrb,S1pr1
16.BAd APCs Myo-Cont.Ads MyoC WAd EC2 MuralC Macro SC	2	Hcar1,Grm3
17.BAd APCs Myo-Cont.Ad MyoC WAd EC2 MuralC Macro SC LECs EndMT-like/PVS	2	Ackr4,Mc2r
18. LECs MuralC	1	Ptger2
19.LECs Macro MuralC	1	Ptafr
20.SC Macro MuralC	1	Ccr5
21.Macro EC2	1	Gpr68
22. LECs Macro EC2	1	Fshr
23. SC Macro EC2	1	Lgr5
24.SC EC2 WAd	1	Pth2r
25.Macro EC2 WAd	1	Kiss1r
26.LECs SC MuralC EC2 Wad	1	Fzd5
27.WAd EC2 MuralC Macro SC LECs EndMT-like/PVS	1	Opn3
28.EndMT-like/PVS MyoC	1	Casr
29.LECs MyoC	1	Nmbr
30.SC MyoC	1	Chrm2

## Sheet: mouse GPCPRs COLD
Genes included in the top 30 intersections of the mouse cold GPCR upset plot Fig1
Cell types combinations in intersections	Number of intersections	GPCR gene names
1. GPCRs present in all cell types	32	Chrm3,Adora1,Adra1a,Adrb3,Cx3cr1,Ackr3,Ackr4, Gpr146,Lgr4,Lgr6,Ffar4,Tshr,Lpar6,Ptger3,Calcrl, Sctr,Gabbr1,Grm5,Grm8,Gprc5b,Fzd3,Fzd4,Fzd6,Smo, Adgra3,Adgre5,Adgrf5,Adgrl1,Adgrl2,Adgrl3,Adgrl4, Adgrv1
2.Macro	7	Cnr2,Cxcr5,Gpr171,Gpr183,C3ar1,Hcrtr2,Adgrg4
3.BAd APCs Myo-Cont.Ad MyoC WAd EC2 MuralC Macro SC LECs	6	Ccr9,Ffar1,Gabbr2,Gprc5c,Adgre1,Adgrf2
4.MuralC	5	Gpr20,Galr1,Lhcgr,Tbxa2r,Tacr1
5.BAd APCs Myo-Cont.Ad MyoC WAd EC2 MuralC Macro SC LECs EndMT-like/PVS	5	Adrb1,Lpar1,Ntsr2,Fzd7,Adgrg2
6. EC1 APCs Myo-Cont.Ads MyoC WAd EC2 MuralC Macro SC LECs EndMT-like/PVS	4	Adora2a,Ednrb,S1pr1,Adgrg1
7. EndMT-like/PVS	3	Gpr18,Opn5,Tas1r3
8.LECs Macro	3	Cxcr6,Gpr34,Adgre4
9.LECs	2	Cckbr,Fpr3
10.EndMT-like/PVS Macro	2	Ccr2,C5ar1
11.Macro MuralC	2	Gpr132,Gpr141
12.EndMT-like/PVS Macro MuralC	2	Htr7,Cysltr2
13.MuralC APCs	2	Npy1r,Ptgir
14.SC MuralC APCs	2	Gpr173,Mrgprf
15. EC1 APCs MyoC WAd EC2 MuralC Macro SC LECs EndMT-like/PVS	2	Gpr160,Hrh2
16.SC EC2 Bad	2	Ccr10,S1pr5
17.BAd EC1 APCs MyoC WAd EC2 MuralC Macro SC LECs EndMT-like/PVS	2	P2ry2,Celsr2
18.BAd EC1 APCs MyogProg MyoC WAd EC2 MuralC Macro SC EndMT-like/PVS	2	Grm7,Adgrb3
19.BAd EC1 APCs Myo-Cont.Ads MyoC WAd EC2 MuralC Macro SC LECs	2	Gpr19,Gpr21
20.SC MuralC	1	Adgrb1
21.EndMT-like/PVS Macro EC2	1	Ptafr
22.LECs SC Macro EC2	1	Lgr5
23.Macro MuralC EC2	1	Ccr5
24.WAd	1	Ffar2
25.WAd LECs	1	Drd1
26.LECs Macro WAd	1	Fshr
27.LECs MuralC WAd	1	Hcar1
28.EC2 WAd	1	Htr2c
29.LECs EC2 WAd	1	Htr2b
30.MyoC	1	Gpr45
