# Supplementary material for: Endothelial ADGRF5(GPR116) governs vascular adaptation required for sustained thermogenic remodeling of brown adipose tissue
Source: Mol Metab. 2026 Mar 6;107:102346. doi: 10.1016/j.molmet.2026.102346 (PMC13053757; doi:10.1016/j.molmet.2026.102346)
Supplement: Extended File 5 [file mmc19.xlsx]

## Sheet:  Johansen, et al GPCRs
qPCR detected GPCRs
GPCRs published	our single nucleus RNAseq, mouse BAT dataset		ND: non detected
Adcyap1r1	Detected
Adora2a	Detected
Adora2b	Detected
Adrb1	Detected
Adrb2	Detected
Adrb3	Detected
Avpr2	ND
Calcrl	Detected
Crhr1	ND
Crhr2	Detected
Drd1a	ND
Drd5	ND
Fshr	Detected
Gcgr	Detected
Ghrhr	ND
Gipr	Detected
Glp1r	ND
Glp2r	Detected
Gpbar1	ND
Gpr101	ND
Gpr119	ND
Gpr133	ND
Gpr26	ND
Gpr3	ND
Gpr65	Detected
Htr7	Detected
Lhcgr	Detected
Mc1r	ND
Mc2r	Detected
Mc3r	ND
Mc4r	ND
Mc5r	Detected
Ptgdr	ND
Ptger2	Detected
Ptger4	Detected
Ptgir	Detected
Pth1r	Detected
Rxfp2	Detected
Sctr	Detected
Taar1	ND
Taar4	ND
Tshr	Detected
Vipr1	Detected
Vipr2	Detected

## Sheet:  Klepac et al GPCRs
GPCRs preadipocytes published	our single nucleus RNAseq, mouse BAT dataset	GPCRs mature brown adipocytes	our single nucleus RNAseq, mouse BAT dataset		ND: non detected
Adcyap1r1	Detected	Adcyap1r1	Detected
Adm	Detected	Adm	Detected
Adora2a	Detected	Adora1	Detected
Adora2b	Detected	Adora2a	Detected
Adra1b	Detected	Adora2b	Detected
Adra1d	Detected	Adra1a	Detected
Adra2a	ND	Adra1b	Detected
Adra2b	ND	Adra1d	Detected
Adrb1	Detected	Adra2a	ND
Adrb2	Detected	Adra2b	ND
Adrb3	Detected	Adra2c	ND
Agtr1a	Detected	Adrb1	Detected
Agtr2	ND	Adrb2	Detected
Agtrl1	ND	Adrb3	Detected
Avpr1a	ND	Agtr1a	Detected
Adgrb1	Detected	Agtr1b	Detected
Adgrb2	ND	Agtr2	ND
Bdkrb1	ND	Agtrl1	ND
Bdkrb2	Detected	Avpr1a	ND
C3ar1	Detected	Adgrb2	ND
C5ar1	Detected	Bdkrb1	ND
Calcrl	Detected	Bdkrb2	Detected
Ccr1	Detected	C3ar1	Detected
Ccr2	Detected	C5ar1	Detected
Ccr3	ND	Calcrl	Detected
Ccr4	ND	Ccr1	Detected
Ccr8	ND	Ccr2	Detected
Ccr9	Detected	Ccr3	ND
Ccrl1	ND	Ccr4	ND
Ccrl2	Detected	Ccr5	Detected
Adgre5	Detected	Ccr6	ND
Celsr1	Detected	Ccr8	ND
Celsr2	Detected	Ccr9	Detected
Chrm1	ND	Cx3cr1	Detected
Chrm2	Detected	Ccrl2	Detected
Chrm3	Detected	Adgre5	Detected
Chrm4	ND	Celsr2	Detected
Chrm5	ND	Chrm1	ND
Cmklr1	Detected	Chrm2	Detected
Ackr3	Detected	Chrm3	Detected
Cnr1	Detected	Chrm4	ND
Cx3cr1	Detected	Chrm5	ND
Cxcr3	ND	Cmklr1	Detected
Cxcr6	Detected	Ackr3	Detected
Drd4	ND	Cnr1	Detected
Dusp2	ND	Cnr2	Detected
S1pr1	Detected	Cx3cr1	Detected
Lpar1	Detected	Cxcr3	ND
S1pr3	Detected	Cxcr6	Detected
Lpar2	Detected	Cysltr1	Detected
S1pr2	Detected	Cysltr2	Detected
S1pr4	ND	Darc	ND
Lpar3	Detected	Drd1	Detected
S1pr5	Detected	Drd5	ND
Ednra	Detected	S1pr1	Detected
Eltd1	ND	Lpar1	Detected
Emr1	ND	S1pr3	Detected
F2r	Detected	Lpar2	Detected
F2rl1	Detected	S1pr2	Detected
Fpr1	ND	S1pr4	ND
Fpr-rs2	ND	Lpar3	Detected
Fpr-rs3	ND	S1pr5	Detected
Fpr-rs6	ND	Ednra	Detected
Fpr-rs7	ND	Ednrb	Detected
Fzd1	Detected	Emr1	ND
Fzd2	Detected	F2r	Detected
Fzd3	Detected	F2rl1	Detected
Fzd4	Detected	Ffar1	Detected
Fzd5	Detected	Ffar2	Detected
Fzd6	Detected	Fpr1	ND
Fzd7	Detected	Fprl1	ND
Fzd8	Detected	Fpr-rs2	ND
Fzd9	ND	Fpr-rs3	ND
Gabbr1	Detected	Fpr-rs4	ND
Galr2	ND	Fpr-rs6	ND
Gpbar1	ND	Fpr-rs7	ND
Gpr1	Detected	Fzd1	Detected
Gpr108	Detected	Fzd10	ND
Adgrg5	ND	Fzd2	Detected
Adgrf4	Detected	Fzd3	Detected
Adgrf5	Detected	Fzd4	Detected
Gpr119	ND	Fzd5	Detected
Adgra2	Detected	Fzd6	Detected
Adgra3	Detected	Fzd7	Detected
Adgrd1	Detected	Fzd8	Detected
Gpr135	Detected	Fzd9	ND
Gpr137	Detected	Gabbr1	Detected
Gpr137b	Detected	Galr2	ND
Gpr146	Detected	Gipr	Detected
Gpr149	Detected	Gnrhr	ND
Gpr151	ND	Gpbar1	ND
Gpr152	Detected	Gpr1	Detected
Gpr153	Detected	Gpr108	Detected
Gpr156	Detected	Hcar2	Detected
Gpr160	Detected	Adgrf4	Detected
Gpr161	Detected	Adgrf5	Detected
Gpr162	ND	Gpr119	ND
Gpr17	Detected	Gpr12	ND
Gpr173	Detected	Ffar4	Detected
Tpra1	Detected	Adgra2	Detected
Gpr176	Detected	Adgra3	Detected
Gpr18	Detected	Gpr132	Detected
Gpr183	Detected	Adgrd1	Detected
Gpr19	Detected	Gpr135	Detected
Gpr20	Detected	Gpr137	Detected
Gpr21	Detected	Gpr137b	Detected
Lpar4	Detected	Gpr141	Detected
Gpr3	ND	Gpr146	Detected
Gper1	Detected	Gpr150	ND
Gpr34	Detected	Gpr151	ND
Gpr35	Detected	Gpr152	Detected
Gpr39	Detected	Gpr153	Detected
Gpr4	Detected	Gpr156	Detected
Ptgdr2	ND	Gpr160	Detected
Adgrg1	Detected	Gpr161	Detected
Gpr61	ND	Gpr162	ND
Gpr62	ND	Gpr17	Detected
Gpr63	Detected	Gpr171	Detected
Adgrg2	Detected	Gpr173	Detected
Gpr65	ND	Tpra1	Detected
Gpr75	Detected	Gpr176	Detected
Hcar1	Detected	Gpr18	Detected
Gpr82	ND	Gpr183	Detected
Gpr84	ND	Gpr19	Detected
Gpr85	ND	Gpr20	Detected
Lpar5	Detected	Gpr21	Detected
Gprc5a	Detected	Lpar4	Detected
Gprc5b	Detected	Gpr3	ND
Grm6	ND	Gper1	Detected
Hrh1	Detected	Gpr33	ND
Hrh2	Detected	Gpr34	Detected
Htr1b	ND	Gpr35	Detected
Htr1d	Detected	Gpr39	Detected
Htr2a	Detected	Gpr4	Detected
Kiss1r	Detected	Ptgdr2	ND
Leng4	ND	Gpr45	Detected
Lgr4	Detected	Gpr55	ND
Lgr5	Detected	Adgrg1	Detected
Lgr6	Detected	Gpr6	ND
Rxfp1	Detected	Gpr61	ND
Adgrl1	Detected	Gpr62	ND
Adgrl2	Detected	Gpr63	Detected
Adgrl3	Detected	Adgrg2	Detected
Ltb4r2	ND	Gpr65	Detected
Mas1	Detected	Gpr75	ND
Adgrv1	Detected	C5ar2	Detected
Mc1r	ND	Hcar1	Detected
Mc3r	ND	Gpr82	ND
Mc4r	ND	Gpr84	ND
Mrgprb5	ND	Gpr85	ND
Mrgpre	Detected	Gpr87	Detected
Mrgprf	Detected	Lpar5	Detected
Mtnr1a	ND	Gprc5a	Detected
Npbwr1	ND	Gprc5b	Detected
Npy1r	Detected	Gprc5c	Detected
Npy6r	ND	Grm3	Detected
Oprl1	ND	Hrh1	Detected
P2ry14	Detected	Hrh2	Detected
P2ry2	Detected	Htr1a	ND
P2ry5	ND	Htr1b	ND
P2ry6	Detected	Htr1d	Detected
Prlhr	ND	Htr1f	Detected
Prokr1	ND	Htr2a	Detected
Prokr2	ND	Htr2b	Detected
Ptafr	Detected	Il8ra	ND
Ptger1	Detected	Il8rb	ND
Ptger4	Detected	Kiss1r	Detected
Ptgir	Detected	Leng4	ND
Pthr1	ND	Lgr4	Detected
Pthr2	ND	Lgr6	Detected
Rxfp3	ND	Adgrl1	Detected
Rxfp4	ND	Adgrl2	Detected
Smo	Detected	Adgrl3	Detected
Sstr3	ND	Ltb4r	ND
Sstr4	ND	Ltb4r2	ND
Tacr2	Detected	Mas1	Detected
Tacr3	Detected	Adgrv1	Detected
Tbxa2r	Detected	Mc1r	ND
Tm7sf3	Detected	Mc2r	Detected
Vipr1	Detected	Mc3r	ND
Vipr2	Detected	Mc4r	ND
Xcr1	ND	Mc5r	Detected
		Mrgpra2	ND
		Mrgpra4	ND
		Mrgpra6	ND
		Mrgprb1	ND
		Mrgprb2	ND
		Mrgprb4	ND
		Mrgprb5	ND
		Mrgprd	ND
		Mrgpre	Detected
		Mrgprf	Detected
		Mrgprg	ND
		Npy1r	Detected
		Npy2r	ND
		Npy6r	ND
		Oxgr1	ND
		Oxtr	Detected
		P2ry13	ND
		P2ry14	Detected
		P2ry2	Detected
		P2ry5	ND
		P2ry6	Detected
		Ppyr1	Detected
		Prlhr	ND
		Prokr1	ND
		Ptafr	Detected
		Ptger1	Detected
		Ptger2	Detected
		Ptger3	Detected
		Ptger4	Detected
		Ptgfr	Detected
		Pthr1	ND
		Rxfp3	ND
		Rxfp4	ND
		Sctr	Detected
		Smo	Detected
		Sstr1	ND
		Sstr3	ND
		Sstr4	ND
		Sstr5	ND
		Sucnr1	Detected
		Taar1	ND
		Taar9	ND
		Tbxa2r	Detected
		Tm7sf3	Detected
		Tshr	Detected
		Vipr1	Detected
		Vipr2	Detected
		Xcr1	ND
