# Supplementary material for: Endothelial ADGRF5(GPR116) governs vascular adaptation required for sustained thermogenic remodeling of brown adipose tissue
Source: Mol Metab. 2026 Mar 6;107:102346. doi: 10.1016/j.molmet.2026.102346 (PMC13053757; doi:10.1016/j.molmet.2026.102346)
Supplement: Extended File 6 [file mmc20.xlsx]

## Sheet: BAT clusters markers
	p_val	avg_log2FC	pct.1	pct.2	p_val_adj
Gmpr	0	2.08937	0.493	0.244	0	Brown adipocytes (BAd)	Cluster 1
Gm48397	0	2.06232	0.125	0.038	0	Brown adipocytes (BAd)	Cluster 1
Mfsd2a	0	2.06078	0.153	0.05	0	Brown adipocytes (BAd)	Cluster 1
Gm16183	0	2.05827	0.154	0.047	0	Brown adipocytes (BAd)	Cluster 1
Aspg	0	2.0491	0.784	0.321	0	Brown adipocytes (BAd)	Cluster 1
Cyp2b10	0	2.02434	0.156	0.067	0	Brown adipocytes (BAd)	Cluster 1
Pank1	0	2.02374	0.924	0.483	0	Brown adipocytes (BAd)	Cluster 1
A530065N20Rik	0	2.01771	0.808	0.334	0	Brown adipocytes (BAd)	Cluster 1
Ptgds	0	2.00695	0.14	0.045	0	Brown adipocytes (BAd)	Cluster 1
Kng2	0	1.99657	0.482	0.17	0	Brown adipocytes (BAd)	Cluster 1
Gm10032	0	1.98996	0.223	0.077	0	Brown adipocytes (BAd)	Cluster 1
Slc27a2	0	1.97922	0.676	0.27	0	Brown adipocytes (BAd)	Cluster 1
Dhrs9	0	1.97599	0.182	0.062	0	Brown adipocytes (BAd)	Cluster 1
Lgr6	0	1.96186	0.637	0.258	0	Brown adipocytes (BAd)	Cluster 1
Lncbate10	0	1.95456	0.444	0.178	0	Brown adipocytes (BAd)	Cluster 1
Gm15601	0	1.92507	0.211	0.073	0	Brown adipocytes (BAd)	Cluster 1
Adtrp	0	1.92394	0.592	0.239	0	Brown adipocytes (BAd)	Cluster 1
Slco4a1	0	1.92316	0.316	0.114	0	Brown adipocytes (BAd)	Cluster 1
Ppara	0	1.91398	0.984	0.6	0	Brown adipocytes (BAd)	Cluster 1
Pdk4	0	1.91385	0.838	0.471	0	Brown adipocytes (BAd)	Cluster 1
Acot12	0	1.90197	0.11	0.04	0	Brown adipocytes (BAd)	Cluster 1
ENSMUSG00000120396	0	1.89005	0.783	0.326	0	Brown adipocytes (BAd)	Cluster 1
Spata17	0	1.88747	0.502	0.193	0	Brown adipocytes (BAd)	Cluster 1
Ffar4	0	1.88049	0.334	0.131	0	Brown adipocytes (BAd)	Cluster 1
Pla2g7	0	1.87816	0.355	0.127	0	Brown adipocytes (BAd)	Cluster 1
Gk	0	1.87268	0.782	0.357	0	Brown adipocytes (BAd)	Cluster 1
Xrcc6	0	1.86657	0.918	0.459	0	Brown adipocytes (BAd)	Cluster 1
Gm35853	0	1.86572	0.613	0.254	0	Brown adipocytes (BAd)	Cluster 1
Slc25a48	0	1.86411	0.208	0.078	0	Brown adipocytes (BAd)	Cluster 1
Acot11	0	1.86265	0.844	0.408	0	Brown adipocytes (BAd)	Cluster 1
Ppargc1b	0	1.85903	0.99	0.648	0	Brown adipocytes (BAd)	Cluster 1
Gm15241	0	1.85851	0.219	0.08	0	Brown adipocytes (BAd)	Cluster 1
Ucp1	0	1.858	0.808	0.439	0	Brown adipocytes (BAd)	Cluster 1
F630040K05Rik	0	1.85499	0.103	0.038	0	Brown adipocytes (BAd)	Cluster 1
Adra1a	0	1.85365	0.906	0.45	0	Brown adipocytes (BAd)	Cluster 1
A530053G22Rik	0	1.85325	0.845	0.399	0	Brown adipocytes (BAd)	Cluster 1
Tfr2	0	1.85132	0.117	0.041	0	Brown adipocytes (BAd)	Cluster 1
Arhgef19	0	1.84418	0.16	0.055	0	Brown adipocytes (BAd)	Cluster 1
Myo5b	0	1.8421	0.371	0.147	0	Brown adipocytes (BAd)	Cluster 1
Cabcoco1	0	1.84138	0.319	0.128	0	Brown adipocytes (BAd)	Cluster 1
Hcn2	0	1.82657	0.119	0.041	0	Brown adipocytes (BAd)	Cluster 1
Gm16163	0	1.82431	0.784	0.359	0	Brown adipocytes (BAd)	Cluster 1
Slc4a4	0	1.81709	0.982	0.691	0	Brown adipocytes (BAd)	Cluster 1
Tpte	0	1.81042	0.23	0.091	0	Brown adipocytes (BAd)	Cluster 1
Kcnk3	0	1.8042	0.862	0.419	0	Brown adipocytes (BAd)	Cluster 1
2310069B03Rik	0	1.80317	0.109	0.041	0	Brown adipocytes (BAd)	Cluster 1
Fhdc1	0	1.79886	0.226	0.084	0	Brown adipocytes (BAd)	Cluster 1
Rassf6	0	1.79316	0.218	0.081	0	Brown adipocytes (BAd)	Cluster 1
2810030D12Rik	0	1.79003	0.119	0.043	0	Brown adipocytes (BAd)	Cluster 1
Cidea	0	1.78206	0.908	0.465	0	Brown adipocytes (BAd)	Cluster 1
Ehhadh	0	1.7819	0.529	0.267	0	Brown adipocytes (BAd)	Cluster 1
Fbp2	0	1.77884	0.15	0.055	0	Brown adipocytes (BAd)	Cluster 1
Gtf2ird1	0	1.77875	0.884	0.457	0	Brown adipocytes (BAd)	Cluster 1
Plin5	0	1.77632	0.456	0.181	0	Brown adipocytes (BAd)	Cluster 1
Odad4	0	1.77023	0.391	0.182	0	Brown adipocytes (BAd)	Cluster 1
Cpt1b	0	1.76862	0.853	0.404	0	Brown adipocytes (BAd)	Cluster 1
E330011O21Rik	0	1.76772	0.175	0.07	0	Brown adipocytes (BAd)	Cluster 1
Glt1d1	0	1.76716	0.124	0.057	0	Brown adipocytes (BAd)	Cluster 1
Rnf182	0	1.766	0.107	0.043	0	Brown adipocytes (BAd)	Cluster 1
Slc36a2	0	1.76373	0.937	0.47	0	Brown adipocytes (BAd)	Cluster 1
Slc25a34	0	1.76342	0.139	0.048	0	Brown adipocytes (BAd)	Cluster 1
B430212C06Rik	0	1.75782	0.215	0.082	0	Brown adipocytes (BAd)	Cluster 1
Gm53058	0	1.75749	0.77	0.341	0	Brown adipocytes (BAd)	Cluster 1
E2f2	0	1.75451	0.173	0.065	0	Brown adipocytes (BAd)	Cluster 1
Trim67	0	1.74283	0.355	0.142	0	Brown adipocytes (BAd)	Cluster 1
Gm45012	0	1.73916	0.336	0.138	0	Brown adipocytes (BAd)	Cluster 1
Otop1	0	1.73439	0.415	0.163	0	Brown adipocytes (BAd)	Cluster 1
Col27a1	0	1.73049	0.823	0.406	0	Brown adipocytes (BAd)	Cluster 1
Impa2	0	1.72423	0.402	0.177	0	Brown adipocytes (BAd)	Cluster 1
Esrrg	0	1.72344	0.975	0.571	0	Brown adipocytes (BAd)	Cluster 1
Slc25a42	0	1.71791	0.773	0.359	0	Brown adipocytes (BAd)	Cluster 1
Ntrk3	0	1.71627	0.935	0.521	0	Brown adipocytes (BAd)	Cluster 1
4732419C18Rik	0	1.71157	0.101	0.04	0	Brown adipocytes (BAd)	Cluster 1
Pm20d1	0	1.70915	0.133	0.054	0	Brown adipocytes (BAd)	Cluster 1
Tmem266	0	1.70452	0.155	0.067	0	Brown adipocytes (BAd)	Cluster 1
Ppargc1a	0	1.70175	0.762	0.409	0	Brown adipocytes (BAd)	Cluster 1
Grk3	0	1.69718	0.894	0.441	0	Brown adipocytes (BAd)	Cluster 1
Ybx2	0	1.6937	0.436	0.185	0	Brown adipocytes (BAd)	Cluster 1
Sec14l4	0	1.6931	0.101	0.038	0	Brown adipocytes (BAd)	Cluster 1
Ctsz	0	1.68952	0.465	0.197	0	Brown adipocytes (BAd)	Cluster 1
Nol4l	0	1.68696	0.565	0.25	0	Brown adipocytes (BAd)	Cluster 1
Lncbate1	0	1.67698	0.662	0.297	0	Brown adipocytes (BAd)	Cluster 1
Gm9899	0	1.67674	0.303	0.128	0	Brown adipocytes (BAd)	Cluster 1
Ucp3	0	1.66699	0.659	0.311	0	Brown adipocytes (BAd)	Cluster 1
Tmem132b	0	1.66369	0.164	0.073	0	Brown adipocytes (BAd)	Cluster 1
Mfsd4b1	0	1.66155	0.153	0.06	0	Brown adipocytes (BAd)	Cluster 1
Gm33699	0	1.66124	0.143	0.061	0	Brown adipocytes (BAd)	Cluster 1
Gm44502	0	1.65904	0.309	0.125	0	Brown adipocytes (BAd)	Cluster 1
Ccdc18	0	1.65652	0.257	0.105	0	Brown adipocytes (BAd)	Cluster 1
Cerkl	0	1.65579	0.218	0.088	0	Brown adipocytes (BAd)	Cluster 1
Aifm2	0	1.65491	0.767	0.365	0	Brown adipocytes (BAd)	Cluster 1
Gm826	0	1.65153	0.203	0.078	0	Brown adipocytes (BAd)	Cluster 1
Tspan18	0	1.64934	0.955	0.573	0	Brown adipocytes (BAd)	Cluster 1
Plbd1	0	1.64784	0.744	0.35	0	Brown adipocytes (BAd)	Cluster 1
Gys2	0	1.64467	0.503	0.223	0	Brown adipocytes (BAd)	Cluster 1
Stxbp2	0	1.64451	0.288	0.118	0	Brown adipocytes (BAd)	Cluster 1
Lrrc27	0	1.64374	0.196	0.078	0	Brown adipocytes (BAd)	Cluster 1
Gm10851	0	1.64294	0.209	0.086	0	Brown adipocytes (BAd)	Cluster 1
Phospho1	0	1.64285	0.522	0.257	0	Brown adipocytes (BAd)	Cluster 1
4732440D04Rik	0	1.64223	0.618	0.292	0	Brown adipocytes (BAd)	Cluster 1
Tmeff1	0	1.6416	0.455	0.202	0	Brown adipocytes (BAd)	Cluster 1
Clstn3	0	1.63931	0.483	0.204	0	Brown adipocytes (BAd)	Cluster 1
Ctcflos	0	1.63403	0.907	0.478	0	Brown adipocytes (BAd)	Cluster 1
Tlcd3b	0	1.63251	0.462	0.217	0	Brown adipocytes (BAd)	Cluster 1
Gm35552	0	1.63135	0.546	0.244	0	Brown adipocytes (BAd)	Cluster 1
Slc25a19	0	1.63003	0.762	0.361	0	Brown adipocytes (BAd)	Cluster 1
Ppp1r3b	0	1.62915	0.802	0.38	0	Brown adipocytes (BAd)	Cluster 1
Zswim5	0	1.62854	0.171	0.072	0	Brown adipocytes (BAd)	Cluster 1
Slc25a20	0	1.6263	0.82	0.4	0	Brown adipocytes (BAd)	Cluster 1
Adam12	0	1.62563	0.907	0.537	0	Brown adipocytes (BAd)	Cluster 1
Pnldc1	0	1.62317	0.237	0.099	0	Brown adipocytes (BAd)	Cluster 1
Sirt3	0	1.62252	0.5	0.219	0	Brown adipocytes (BAd)	Cluster 1
Fabp3	0	1.62216	0.39	0.171	0	Brown adipocytes (BAd)	Cluster 1
Sh2b2	0	1.6201	0.818	0.392	0	Brown adipocytes (BAd)	Cluster 1
Gm17276	0	1.61983	0.475	0.213	0	Brown adipocytes (BAd)	Cluster 1
2900089D17Rik	0	1.6195	0.309	0.129	0	Brown adipocytes (BAd)	Cluster 1
1190005I06Rik	0	1.61661	0.35	0.151	0	Brown adipocytes (BAd)	Cluster 1
Sfxn5	0	1.61516	0.777	0.412	0	Brown adipocytes (BAd)	Cluster 1
Acsl5	0	1.61458	0.571	0.32	0	Brown adipocytes (BAd)	Cluster 1
Prkar2b	0	1.60842	0.977	0.615	0	Brown adipocytes (BAd)	Cluster 1
Itpk1	0	1.60683	0.785	0.421	0	Brown adipocytes (BAd)	Cluster 1
Gm17399	0	1.60499	0.114	0.046	0	Brown adipocytes (BAd)	Cluster 1
Abcb8	0	1.60445	0.479	0.213	0	Brown adipocytes (BAd)	Cluster 1
Cxadr	0	1.60438	0.326	0.144	0	Brown adipocytes (BAd)	Cluster 1
Adcy3	0	1.60363	0.723	0.363	0	Brown adipocytes (BAd)	Cluster 1
Mtarc1	0	1.60186	0.199	0.082	0	Brown adipocytes (BAd)	Cluster 1
Rgl3	0	1.5975	0.454	0.197	0	Brown adipocytes (BAd)	Cluster 1
Rgs7	0	1.59596	0.976	0.552	0	Brown adipocytes (BAd)	Cluster 1
Ephx2	0	1.59553	0.802	0.421	0	Brown adipocytes (BAd)	Cluster 1
Pygl	0	1.59443	0.792	0.424	0	Brown adipocytes (BAd)	Cluster 1
Slc16a1	0	1.59415	0.451	0.201	0	Brown adipocytes (BAd)	Cluster 1
Septin9	0	1.58515	0.879	0.504	0	Brown adipocytes (BAd)	Cluster 1
Akap1	0	1.58453	0.83	0.424	0	Brown adipocytes (BAd)	Cluster 1
4930432B10Rik	0	1.58443	0.221	0.094	0	Brown adipocytes (BAd)	Cluster 1
Rims2	0	1.5831	0.187	0.082	0	Brown adipocytes (BAd)	Cluster 1
Mlxipl	0	1.58215	0.974	0.62	0	Brown adipocytes (BAd)	Cluster 1
C1rl	0	1.58055	0.168	0.068	0	Brown adipocytes (BAd)	Cluster 1
Vwa8	0	1.58011	0.963	0.691	0	Brown adipocytes (BAd)	Cluster 1
Gm32200	0	1.57946	0.309	0.136	0	Brown adipocytes (BAd)	Cluster 1
Fam228a	0	1.57748	0.128	0.052	0	Brown adipocytes (BAd)	Cluster 1
Bbof1	0	1.57404	0.416	0.19	0	Brown adipocytes (BAd)	Cluster 1
Pim1	0	1.57387	0.734	0.349	0	Brown adipocytes (BAd)	Cluster 1
Chst8	0	1.57294	0.192	0.083	0	Brown adipocytes (BAd)	Cluster 1
Rap1gap	0	1.57024	0.177	0.072	0	Brown adipocytes (BAd)	Cluster 1
Inca1	0	1.56285	0.478	0.222	0	Brown adipocytes (BAd)	Cluster 1
Erbb4	0	1.5609	0.828	0.422	0	Brown adipocytes (BAd)	Cluster 1
Gpd1	0	1.56066	0.967	0.653	0	Brown adipocytes (BAd)	Cluster 1
Plin2	0	1.55897	0.823	0.474	0	Brown adipocytes (BAd)	Cluster 1
Fam228b	0	1.5589	0.198	0.084	0	Brown adipocytes (BAd)	Cluster 1
Camsap3	0	1.55664	0.177	0.074	0	Brown adipocytes (BAd)	Cluster 1
Gm45470	0	1.55663	0.142	0.062	0	Brown adipocytes (BAd)	Cluster 1
Slc26a8	0	1.54906	0.154	0.067	0	Brown adipocytes (BAd)	Cluster 1
Mapt	0	1.5483	0.638	0.331	0	Brown adipocytes (BAd)	Cluster 1
Tmem79	0	1.5479	0.228	0.11	0	Brown adipocytes (BAd)	Cluster 1
Acacb	0	1.54695	0.996	0.777	0	Brown adipocytes (BAd)	Cluster 1
Pkd2l2	0	1.5464	0.371	0.17	0	Brown adipocytes (BAd)	Cluster 1
Mkln1os	0	1.54512	0.224	0.094	0	Brown adipocytes (BAd)	Cluster 1
A330040F15Rik	0	1.54509	0.117	0.049	0	Brown adipocytes (BAd)	Cluster 1
Gpat4	0	1.54432	0.777	0.423	0	Brown adipocytes (BAd)	Cluster 1
Mpzl2	0	1.54177	0.164	0.07	0	Brown adipocytes (BAd)	Cluster 1
Acp5	0	1.54158	0.398	0.18	0	Brown adipocytes (BAd)	Cluster 1
4930481A15Rik	0	1.53913	0.435	0.195	0	Brown adipocytes (BAd)	Cluster 1
Neil2	0	1.53503	0.112	0.044	0	Brown adipocytes (BAd)	Cluster 1
Wdr93	0	1.53481	0.24	0.105	0	Brown adipocytes (BAd)	Cluster 1
Rilp	0	1.53183	0.318	0.14	0	Brown adipocytes (BAd)	Cluster 1
Fam186a	0	1.53106	0.12	0.053	0	Brown adipocytes (BAd)	Cluster 1
Grtp1	0	1.53052	0.238	0.103	0	Brown adipocytes (BAd)	Cluster 1
Eno1	0	1.52228	0.678	0.338	0	Brown adipocytes (BAd)	Cluster 1
Ifi27	0	1.51907	0.793	0.405	0	Brown adipocytes (BAd)	Cluster 1
Nrg4	0	1.51321	0.969	0.547	0	Brown adipocytes (BAd)	Cluster 1
Gm16537	0	1.51215	0.38	0.171	0	Brown adipocytes (BAd)	Cluster 1
Bri3bp	0	1.50876	0.24	0.106	0	Brown adipocytes (BAd)	Cluster 1
Mecr	0	1.50851	0.636	0.315	0	Brown adipocytes (BAd)	Cluster 1
Shmt1	0	1.50719	0.121	0.054	0	Brown adipocytes (BAd)	Cluster 1
Gm44386	0	1.50554	0.205	0.093	0	Brown adipocytes (BAd)	Cluster 1
Hadhb	0	1.50449	0.84	0.477	0	Brown adipocytes (BAd)	Cluster 1
Adcy10	0	1.50363	0.277	0.135	0	Brown adipocytes (BAd)	Cluster 1
Prelp	0	1.50159	0.462	0.209	0	Brown adipocytes (BAd)	Cluster 1
Cables1	0	1.49977	0.699	0.383	0	Brown adipocytes (BAd)	Cluster 1
Slc25a51	0	1.4994	0.833	0.434	0	Brown adipocytes (BAd)	Cluster 1
Ciapin1	0	1.4936	0.467	0.214	0	Brown adipocytes (BAd)	Cluster 1
Klb	0	1.49265	0.39	0.178	0	Brown adipocytes (BAd)	Cluster 1
Poln	0	1.4905	0.529	0.255	0	Brown adipocytes (BAd)	Cluster 1
Nav2	0	1.48672	0.817	0.493	0	Brown adipocytes (BAd)	Cluster 1
Ddhd2	0	1.48576	0.846	0.49	0	Brown adipocytes (BAd)	Cluster 1
Tmem268	0	1.48543	0.267	0.119	0	Brown adipocytes (BAd)	Cluster 1
Gucd1	0	1.48511	0.655	0.338	0	Brown adipocytes (BAd)	Cluster 1
Elovl3	0	1.48258	0.254	0.121	0	Brown adipocytes (BAd)	Cluster 1
Elovl6	0	1.48056	0.911	0.569	0	Brown adipocytes (BAd)	Cluster 1
Miga2	0	1.47909	0.772	0.394	0	Brown adipocytes (BAd)	Cluster 1
Rwdd3	0	1.47869	0.139	0.062	0	Brown adipocytes (BAd)	Cluster 1
Mrps36	0	1.47666	0.233	0.105	0	Brown adipocytes (BAd)	Cluster 1
Etfdh	0	1.47634	0.637	0.32	0	Brown adipocytes (BAd)	Cluster 1
Dagla	0	1.47463	0.583	0.283	0	Brown adipocytes (BAd)	Cluster 1
Slc25a35	0	1.47393	0.258	0.118	0	Brown adipocytes (BAd)	Cluster 1
Hk2	0	1.4709	0.896	0.554	0	Brown adipocytes (BAd)	Cluster 1
Optn	0	1.4677	0.812	0.458	0	Brown adipocytes (BAd)	Cluster 1
Rpl37rt	0	1.46673	0.141	0.061	0	Brown adipocytes (BAd)	Cluster 1
Eci1	0	1.46605	0.615	0.308	0	Brown adipocytes (BAd)	Cluster 1
Galm	0	1.46554	0.626	0.309	0	Brown adipocytes (BAd)	Cluster 1
Tkt	0	1.46358	0.933	0.594	0	Brown adipocytes (BAd)	Cluster 1
Kctd1	0	1.46274	0.396	0.184	0	Brown adipocytes (BAd)	Cluster 1
Ntrk2	0	1.46247	0.65	0.331	0	Brown adipocytes (BAd)	Cluster 1
C030037D09Rik	4.34662e-300	1.46078	0.103	0.043	8.50808e-296	Brown adipocytes (BAd)	Cluster 1
Rmdn3	0	1.45532	0.494	0.237	0	Brown adipocytes (BAd)	Cluster 1
Sgpl1	0	1.45376	0.53	0.281	0	Brown adipocytes (BAd)	Cluster 1
Pck1	0	1.45302	0.743	0.467	0	Brown adipocytes (BAd)	Cluster 1
H2-Q10	0	1.44981	0.16	0.079	0	Brown adipocytes (BAd)	Cluster 1
Gm10603	0	1.44745	0.14	0.063	0	Brown adipocytes (BAd)	Cluster 1
Dio2	0	1.44646	0.335	0.179	0	Brown adipocytes (BAd)	Cluster 1
Gm26671	0	1.44407	0.277	0.132	0	Brown adipocytes (BAd)	Cluster 1
Oxnad1	0	1.43943	0.258	0.117	0	Brown adipocytes (BAd)	Cluster 1
Scpep1	0	1.43899	0.364	0.175	0	Brown adipocytes (BAd)	Cluster 1
Fbxo44	0	1.43847	0.13	0.056	0	Brown adipocytes (BAd)	Cluster 1
P2rx5	0	1.43818	0.325	0.164	0	Brown adipocytes (BAd)	Cluster 1
Igsf21	0	1.43791	0.181	0.074	0	Brown adipocytes (BAd)	Cluster 1
Slc24a3	0	1.43727	0.968	0.591	0	Brown adipocytes (BAd)	Cluster 1
Vegfa	0	1.43565	0.935	0.592	0	Brown adipocytes (BAd)	Cluster 1
Ppip5k1	0	1.43522	0.835	0.476	0	Brown adipocytes (BAd)	Cluster 1
Uck1	0	1.43393	0.423	0.2	0	Brown adipocytes (BAd)	Cluster 1
Mif4gd	0	1.43375	0.349	0.165	0	Brown adipocytes (BAd)	Cluster 1
Gm30173	0	1.43364	0.244	0.113	0	Brown adipocytes (BAd)	Cluster 1
Gmnn	0	1.43155	0.113	0.052	3.68015e-304	Brown adipocytes (BAd)	Cluster 1
Ahcyl1	0	1.43106	0.878	0.529	0	Brown adipocytes (BAd)	Cluster 1
Tysnd1	0	1.42844	0.28	0.13	0	Brown adipocytes (BAd)	Cluster 1
Pakap.1	0	1.42747	0.81	0.433	0	Brown adipocytes (BAd)	Cluster 1
2010007H06Rik	1,15280528347543e-315	1.42642	0.117	0.053	2,25650106187481e-311	Brown adipocytes (BAd)	Cluster 1
Cyp2u1	0	1.42637	0.202	0.09	0	Brown adipocytes (BAd)	Cluster 1
Gm3289	0	1.42536	0.454	0.214	0	Brown adipocytes (BAd)	Cluster 1
Chdh	0	1.42397	0.353	0.165	0	Brown adipocytes (BAd)	Cluster 1
Grip1	0	1.41709	0.132	0.062	0	Brown adipocytes (BAd)	Cluster 1
Atpaf2	0	1.41695	0.447	0.216	0	Brown adipocytes (BAd)	Cluster 1
Prss36	0	1.41658	0.141	0.069	0	Brown adipocytes (BAd)	Cluster 1
Pafah2	0	1.41637	0.287	0.13	0	Brown adipocytes (BAd)	Cluster 1
4933406I18Rik	0	1.41455	0.891	0.49	0	Brown adipocytes (BAd)	Cluster 1
9330111N05Rik	0	1.41382	0.18	0.092	0	Brown adipocytes (BAd)	Cluster 1
Shroom1	0	1.41301	0.117	0.051	0	Brown adipocytes (BAd)	Cluster 1
Tlcd1	0	1.41172	0.321	0.149	0	Brown adipocytes (BAd)	Cluster 1
Ddo	0	1.40879	0.715	0.374	0	Brown adipocytes (BAd)	Cluster 1
Gnpat	0	1.40846	0.815	0.461	0	Brown adipocytes (BAd)	Cluster 1
Lekr1	0	1.40506	0.339	0.158	0	Brown adipocytes (BAd)	Cluster 1
Lamb3	0	1.40487	0.239	0.113	0	Brown adipocytes (BAd)	Cluster 1
Atad3a	0	1.40314	0.559	0.282	0	Brown adipocytes (BAd)	Cluster 1
Ptp4a1	0	1.39988	0.396	0.198	0	Brown adipocytes (BAd)	Cluster 1
Sik2	0	1.39897	0.974	0.67	0	Brown adipocytes (BAd)	Cluster 1
Col11a2	2.57727e-262	1.39666	0.105	0.052	5.04475e-258	Brown adipocytes (BAd)	Cluster 1
Acad11	0	1.39439	0.718	0.386	0	Brown adipocytes (BAd)	Cluster 1
Crat	0	1.39391	0.72	0.392	0	Brown adipocytes (BAd)	Cluster 1
Itpr2	0	1.393	0.973	0.68	0	Brown adipocytes (BAd)	Cluster 1
Pcyt2	0	1.39254	0.531	0.268	0	Brown adipocytes (BAd)	Cluster 1
Gpd2	0	1.39202	0.908	0.582	0	Brown adipocytes (BAd)	Cluster 1
1810034E14Rik	0	1.38908	0.151	0.07	0	Brown adipocytes (BAd)	Cluster 1
Nr4a2	0	1.3884	0.201	0.098	0	Brown adipocytes (BAd)	Cluster 1
Ttc38	0	1.38733	0.276	0.132	0	Brown adipocytes (BAd)	Cluster 1
Plet1os	0	1.38695	0.254	0.11	0	Brown adipocytes (BAd)	Cluster 1
Apmap	0	1.38607	0.521	0.258	0	Brown adipocytes (BAd)	Cluster 1
Slc22a5	0	1.38525	0.618	0.325	0	Brown adipocytes (BAd)	Cluster 1
L3hypdh	0	1.38469	0.284	0.136	0	Brown adipocytes (BAd)	Cluster 1
Pcca	0	1.3833	0.832	0.564	0	Brown adipocytes (BAd)	Cluster 1
Sema4b	0	1.38315	0.458	0.228	0	Brown adipocytes (BAd)	Cluster 1
Dipk1b	0	1.38297	0.131	0.064	0	Brown adipocytes (BAd)	Cluster 1
Frrs1	0	1.38091	0.285	0.132	0	Brown adipocytes (BAd)	Cluster 1
Dmac2	0	1.38011	0.346	0.161	0	Brown adipocytes (BAd)	Cluster 1
Rnf152	0	1.37634	0.723	0.369	0	Brown adipocytes (BAd)	Cluster 1
Letmd1	0	1.37387	0.541	0.262	0	Brown adipocytes (BAd)	Cluster 1
Mcrip2	0	1.37307	0.303	0.148	0	Brown adipocytes (BAd)	Cluster 1
Rmnd1	0	1.37234	0.584	0.3	0	Brown adipocytes (BAd)	Cluster 1
Ltbp2	0	1.37118	0.387	0.194	0	Brown adipocytes (BAd)	Cluster 1
Wdr4	0	1.36991	0.422	0.205	0	Brown adipocytes (BAd)	Cluster 1
Decr1	0	1.3671	0.663	0.352	0	Brown adipocytes (BAd)	Cluster 1
Idh3a	0	1.36666	0.729	0.392	0	Brown adipocytes (BAd)	Cluster 1
Abcc10	0	1.36621	0.304	0.145	0	Brown adipocytes (BAd)	Cluster 1
8430426J06Rik	0	1.36578	0.133	0.063	0	Brown adipocytes (BAd)	Cluster 1
Plin1	0	1.36546	0.943	0.507	0	Brown adipocytes (BAd)	Cluster 1
Gnas	0	1.36528	0.904	0.72	0	Brown adipocytes (BAd)	Cluster 1
Pnpla3	0	1.36449	0.846	0.448	0	Brown adipocytes (BAd)	Cluster 1
Immp2l	0	1.36275	0.98	0.696	0	Brown adipocytes (BAd)	Cluster 1
Cds1	0	1.36031	0.363	0.177	0	Brown adipocytes (BAd)	Cluster 1
Sorcs2	0	1.35718	0.303	0.155	0	Brown adipocytes (BAd)	Cluster 1
Zfp691	7,90603007714392e-311	1.35635	0.109	0.046	1.54753e-306	Brown adipocytes (BAd)	Cluster 1
Acaca	0	1.35612	0.994	0.784	0	Brown adipocytes (BAd)	Cluster 1
Dhcr7	0	1.35485	0.164	0.075	0	Brown adipocytes (BAd)	Cluster 1
Cluh	0	1.35384	0.867	0.5	0	Brown adipocytes (BAd)	Cluster 1
Abcd3	0	1.35328	0.845	0.507	0	Brown adipocytes (BAd)	Cluster 1
Pfkl	0	1.35265	0.554	0.285	0	Brown adipocytes (BAd)	Cluster 1
Hsdl2	0	1.35247	0.568	0.296	0	Brown adipocytes (BAd)	Cluster 1
Afg3l2	0	1.35088	0.675	0.369	0	Brown adipocytes (BAd)	Cluster 1
Gm20721	0	1.35052	0.27	0.13	0	Brown adipocytes (BAd)	Cluster 1
Chkb	0	1.35028	0.51	0.254	0	Brown adipocytes (BAd)	Cluster 1
6430550D23Rik	0	1.35001	0.188	0.091	0	Brown adipocytes (BAd)	Cluster 1
Dnajc15	0	1.34859	0.545	0.276	0	Brown adipocytes (BAd)	Cluster 1
Pde3b	0	1.34516	0.932	0.551	0	Brown adipocytes (BAd)	Cluster 1
Pclo	0	1.3411	0.258	0.128	0	Brown adipocytes (BAd)	Cluster 1
Mtor	0	1.34088	0.804	0.491	0	Brown adipocytes (BAd)	Cluster 1
Mrap	0	1.33997	0.436	0.213	0	Brown adipocytes (BAd)	Cluster 1
Aco2	0	1.33912	0.96	0.642	0	Brown adipocytes (BAd)	Cluster 1
Slc25a17	0	1.33605	0.593	0.317	0	Brown adipocytes (BAd)	Cluster 1
Pfkp	0	1.33405	0.589	0.338	0	Brown adipocytes (BAd)	Cluster 1
Mettl24	0	1.33388	0.235	0.126	0	Brown adipocytes (BAd)	Cluster 1
Slc7a6	0	1.33344	0.567	0.3	0	Brown adipocytes (BAd)	Cluster 1
Med12l	0	1.33056	0.51	0.267	0	Brown adipocytes (BAd)	Cluster 1
Nfyc	0	1.3303	0.838	0.5	0	Brown adipocytes (BAd)	Cluster 1
Rgs2	0	1.3272	0.262	0.138	0	Brown adipocytes (BAd)	Cluster 1
Lctl	0	1.32645	0.212	0.113	0	Brown adipocytes (BAd)	Cluster 1
2810021J22Rik	0	1.32507	0.113	0.049	9.5708e-305	Brown adipocytes (BAd)	Cluster 1
Cntnap1	0	1.32459	0.476	0.243	0	Brown adipocytes (BAd)	Cluster 1
Prdm16	0	1.32434	0.913	0.515	0	Brown adipocytes (BAd)	Cluster 1
Flcn	0	1.32321	0.507	0.259	0	Brown adipocytes (BAd)	Cluster 1
Dlat	0	1.32259	0.832	0.494	0	Brown adipocytes (BAd)	Cluster 1
Slc11a2	0	1.32044	0.367	0.185	0	Brown adipocytes (BAd)	Cluster 1
Pkm	0	1.31958	0.781	0.485	0	Brown adipocytes (BAd)	Cluster 1
Ccdc69	0	1.31863	0.357	0.191	0	Brown adipocytes (BAd)	Cluster 1
Rdh13	0	1.31726	0.291	0.141	0	Brown adipocytes (BAd)	Cluster 1
Crls1	0	1.31725	0.454	0.235	0	Brown adipocytes (BAd)	Cluster 1
Fastkd1	0	1.3129	0.335	0.164	0	Brown adipocytes (BAd)	Cluster 1
Cnst	0	1.3127	0.811	0.507	0	Brown adipocytes (BAd)	Cluster 1
Sh3kbp1	0	1.31242	0.884	0.514	0	Brown adipocytes (BAd)	Cluster 1
Rxrg	0	1.31203	0.206	0.099	0	Brown adipocytes (BAd)	Cluster 1
Esrra	0	1.31105	0.688	0.368	0	Brown adipocytes (BAd)	Cluster 1
Rmdn1	0	1.31086	0.759	0.452	0	Brown adipocytes (BAd)	Cluster 1
Nr6a1	0	1.31065	0.766	0.437	0	Brown adipocytes (BAd)	Cluster 1
Cntfr	0	1.31028	0.228	0.108	0	Brown adipocytes (BAd)	Cluster 1
Oplah	0	1.3097	0.526	0.269	0	Brown adipocytes (BAd)	Cluster 1
Atxn2	0	1.30944	0.925	0.613	0	Brown adipocytes (BAd)	Cluster 1
Zfp641	0	1.30789	0.243	0.12	0	Brown adipocytes (BAd)	Cluster 1
Poc1a	0	1.30741	0.163	0.076	0	Brown adipocytes (BAd)	Cluster 1
Tomm40	0	1.3058	0.481	0.25	0	Brown adipocytes (BAd)	Cluster 1
Sdhaf4	1.13049e-256	1.30573	0.107	0.051	2.21282e-252	Brown adipocytes (BAd)	Cluster 1
Pkn1	0	1.30324	0.826	0.497	0	Brown adipocytes (BAd)	Cluster 1
Txlng	0	1.30208	0.917	0.548	0	Brown adipocytes (BAd)	Cluster 1
Gm17484	0	1.30167	0.189	0.091	0	Brown adipocytes (BAd)	Cluster 1
Acad10	0	1.30114	0.46	0.244	0	Brown adipocytes (BAd)	Cluster 1
Apoo	0	1.30035	0.404	0.2	0	Brown adipocytes (BAd)	Cluster 1
Ganc	0	1.29817	0.599	0.323	0	Brown adipocytes (BAd)	Cluster 1
Lipe	0	1.29719	0.967	0.614	0	Brown adipocytes (BAd)	Cluster 1
Echdc3	0	1.29608	0.194	0.093	0	Brown adipocytes (BAd)	Cluster 1
Pex11a	0	1.29586	0.302	0.149	0	Brown adipocytes (BAd)	Cluster 1
Dhrs4	0	1.29328	0.26	0.128	0	Brown adipocytes (BAd)	Cluster 1
4931406C07Rik	0	1.29093	0.658	0.363	0	Brown adipocytes (BAd)	Cluster 1
BC028528	0	1.28968	0.313	0.154	0	Brown adipocytes (BAd)	Cluster 1
Clybl	0	1.28733	0.83	0.496	0	Brown adipocytes (BAd)	Cluster 1
Acsl1	0	1.28643	0.992	0.719	0	Brown adipocytes (BAd)	Cluster 1
Parm1	0	1.2854	0.552	0.316	0	Brown adipocytes (BAd)	Cluster 1
Adipor2	0	1.28534	0.991	0.723	0	Brown adipocytes (BAd)	Cluster 1
4732471J01Rik	0	1.28457	0.725	0.414	0	Brown adipocytes (BAd)	Cluster 1
Tecpr1	0	1.28406	0.656	0.392	0	Brown adipocytes (BAd)	Cluster 1
Etfbkmt	0	1.28375	0.253	0.131	0	Brown adipocytes (BAd)	Cluster 1
Entpd5	0	1.2836	0.441	0.23	0	Brown adipocytes (BAd)	Cluster 1
Prkag2	0	1.28117	0.905	0.58	0	Brown adipocytes (BAd)	Cluster 1
Nudt7	0	1.28078	0.508	0.264	0	Brown adipocytes (BAd)	Cluster 1
Fam234a	0	1.28068	0.559	0.287	0	Brown adipocytes (BAd)	Cluster 1
Nox1	0	1.28022	0.197	0.099	0	Brown adipocytes (BAd)	Cluster 1
Lgals4	0	1.27995	0.338	0.17	0	Brown adipocytes (BAd)	Cluster 1
Tfrc	0	1.2799	0.536	0.291	0	Brown adipocytes (BAd)	Cluster 1
Atat1	0	1.27875	0.328	0.168	0	Brown adipocytes (BAd)	Cluster 1
Urb1	0	1.27873	0.372	0.191	0	Brown adipocytes (BAd)	Cluster 1
Shb	0	1.27835	0.602	0.333	0	Brown adipocytes (BAd)	Cluster 1
Sbk1	0	1.27762	0.389	0.202	0	Brown adipocytes (BAd)	Cluster 1
Tmem53	0	1.2775	0.233	0.114	0	Brown adipocytes (BAd)	Cluster 1
Ppp2r5a	0	1.27034	0.961	0.67	0	Brown adipocytes (BAd)	Cluster 1
Flad1	0	1.2702	0.348	0.177	0	Brown adipocytes (BAd)	Cluster 1
Dgat1	0	1.26998	0.749	0.395	0	Brown adipocytes (BAd)	Cluster 1
Exd1	0	1.26902	0.268	0.141	0	Brown adipocytes (BAd)	Cluster 1
Mtch2	0	1.2671	0.681	0.385	0	Brown adipocytes (BAd)	Cluster 1
Hemk1	0	1.26643	0.226	0.116	0	Brown adipocytes (BAd)	Cluster 1
Mapre3	0	1.26583	0.518	0.278	0	Brown adipocytes (BAd)	Cluster 1
Pex5	0	1.26561	0.477	0.254	0	Brown adipocytes (BAd)	Cluster 1
Sucla2	0	1.26499	0.798	0.467	0	Brown adipocytes (BAd)	Cluster 1
Mpc1	0	1.26219	0.771	0.452	0	Brown adipocytes (BAd)	Cluster 1
Slc43a2	0	1.26214	0.457	0.247	0	Brown adipocytes (BAd)	Cluster 1
Coq8a	0	1.26206	0.775	0.429	0	Brown adipocytes (BAd)	Cluster 1
Car14	2.14069e-249	1.26125	0.113	0.057	4.19019e-245	Brown adipocytes (BAd)	Cluster 1
2900005J15Rik	6.50742e-273	1.26104	0.121	0.059	1.27376e-268	Brown adipocytes (BAd)	Cluster 1
Bcl2l13	0	1.26069	0.586	0.32	0	Brown adipocytes (BAd)	Cluster 1
Acaa2	0	1.26022	0.702	0.393	0	Brown adipocytes (BAd)	Cluster 1
Tuba8	0	1.25925	0.222	0.111	0	Brown adipocytes (BAd)	Cluster 1
Agpat2	0	1.25857	0.826	0.488	0	Brown adipocytes (BAd)	Cluster 1
Wdr73	0	1.25843	0.286	0.142	0	Brown adipocytes (BAd)	Cluster 1
Gm26542	0	1.25805	0.332	0.176	0	Brown adipocytes (BAd)	Cluster 1
Hadha	0	1.25672	0.902	0.598	0	Brown adipocytes (BAd)	Cluster 1
Rad9b	0	1.25594	0.222	0.117	0	Brown adipocytes (BAd)	Cluster 1
Gnao1	0	1.25489	0.559	0.297	0	Brown adipocytes (BAd)	Cluster 1
Lurap1	0	1.25376	0.273	0.14	0	Brown adipocytes (BAd)	Cluster 1
Aacs	0	1.25323	0.793	0.437	0	Brown adipocytes (BAd)	Cluster 1
Ptgr2	0	1.25264	0.615	0.338	0	Brown adipocytes (BAd)	Cluster 1
Ogdh	0	1.25147	0.919	0.643	0	Brown adipocytes (BAd)	Cluster 1
Ccdc159	2.49557e-227	1.24991	0.103	0.052	4.88482e-223	Brown adipocytes (BAd)	Cluster 1
Ankrd9	0	1.24799	0.162	0.086	0	Brown adipocytes (BAd)	Cluster 1
Gm49513	0	1.24667	0.646	0.345	0	Brown adipocytes (BAd)	Cluster 1
Adig	0	1.24567	0.259	0.13	0	Brown adipocytes (BAd)	Cluster 1
Ptdss2	0	1.24544	0.318	0.158	0	Brown adipocytes (BAd)	Cluster 1
Akt2	0	1.24355	0.771	0.447	0	Brown adipocytes (BAd)	Cluster 1
Cgnl1	0	1.24208	0.847	0.494	0	Brown adipocytes (BAd)	Cluster 1
Adora1	0	1.24148	0.286	0.148	0	Brown adipocytes (BAd)	Cluster 1
Isca2	0	1.24013	0.2	0.102	0	Brown adipocytes (BAd)	Cluster 1
Chchd3	0	1.2399	0.939	0.678	0	Brown adipocytes (BAd)	Cluster 1
Slc22a3	0	1.23949	0.422	0.228	0	Brown adipocytes (BAd)	Cluster 1
Etfrf1	0	1.2391	0.358	0.181	0	Brown adipocytes (BAd)	Cluster 1
Lyrm7	0	1.23872	0.182	0.091	0	Brown adipocytes (BAd)	Cluster 1
Ces1d	0	1.23856	0.802	0.44	0	Brown adipocytes (BAd)	Cluster 1
Zfand1	0	1.23739	0.161	0.081	0	Brown adipocytes (BAd)	Cluster 1
Aspa	0	1.23697	0.609	0.321	0	Brown adipocytes (BAd)	Cluster 1
Ninl	0	1.23631	0.208	0.105	0	Brown adipocytes (BAd)	Cluster 1
Pakap.2	1.62326e-255	1.23549	0.115	0.056	3.17738e-251	Brown adipocytes (BAd)	Cluster 1
Hsd17b12	0	1.23506	0.767	0.438	0	Brown adipocytes (BAd)	Cluster 1
Cnnm2	0	1.23286	0.739	0.427	0	Brown adipocytes (BAd)	Cluster 1
Coq10a	0	1.23136	0.411	0.211	0	Brown adipocytes (BAd)	Cluster 1
Pmm1	0	1.23131	0.272	0.14	0	Brown adipocytes (BAd)	Cluster 1
Il15ra	0	1.23094	0.802	0.483	0	Brown adipocytes (BAd)	Cluster 1
Plin3	0	1.23094	0.318	0.16	0	Brown adipocytes (BAd)	Cluster 1
Spring1	0	1.22991	0.169	0.085	0	Brown adipocytes (BAd)	Cluster 1
Timm9	0	1.22942	0.476	0.258	0	Brown adipocytes (BAd)	Cluster 1
Noxred1	6.23296e-220	1.22799	0.104	0.054	1.22004e-215	Brown adipocytes (BAd)	Cluster 1
Adrb1	0	1.22777	0.187	0.104	0	Brown adipocytes (BAd)	Cluster 1
Acsm3	4.83789e-308	1.22659	0.151	0.081	9.46969e-304	Brown adipocytes (BAd)	Cluster 1
Ciao3	0	1.22564	0.22	0.11	0	Brown adipocytes (BAd)	Cluster 1
Gbe1	0	1.22532	0.931	0.629	0	Brown adipocytes (BAd)	Cluster 1
Lrpprc	0	1.22388	0.642	0.372	0	Brown adipocytes (BAd)	Cluster 1
Stat5a	0	1.22352	0.472	0.257	0	Brown adipocytes (BAd)	Cluster 1
Gm16279	9.25811e-270	1.22251	0.124	0.063	1.81218e-265	Brown adipocytes (BAd)	Cluster 1
Abcb9	0	1.21857	0.245	0.129	0	Brown adipocytes (BAd)	Cluster 1
Cdo1	0	1.218	0.637	0.365	0	Brown adipocytes (BAd)	Cluster 1
Nudt12	0	1.21644	0.279	0.142	0	Brown adipocytes (BAd)	Cluster 1
Gm31508	1.18791e-220	1.21556	0.107	0.056	2.32521e-216	Brown adipocytes (BAd)	Cluster 1
Tmem131l	0	1.21546	0.607	0.346	0	Brown adipocytes (BAd)	Cluster 1
Vipas39	0	1.21508	0.433	0.231	0	Brown adipocytes (BAd)	Cluster 1
2900009J06Rik	1.82746e-221	1.21403	0.108	0.056	3.57707e-217	Brown adipocytes (BAd)	Cluster 1
Slc25a22	0	1.21372	0.278	0.146	0	Brown adipocytes (BAd)	Cluster 1
Agpat3	0	1.21334	0.76	0.468	0	Brown adipocytes (BAd)	Cluster 1
B230369F24Rik	0	1.21312	0.161	0.084	0	Brown adipocytes (BAd)	Cluster 1
Cox10	0	1.21163	0.609	0.338	0	Brown adipocytes (BAd)	Cluster 1
Zfp652	0	1.21156	0.628	0.405	0	Brown adipocytes (BAd)	Cluster 1
Fbxo21	0	1.21046	0.454	0.252	0	Brown adipocytes (BAd)	Cluster 1
H6pd	0	1.21044	0.464	0.254	0	Brown adipocytes (BAd)	Cluster 1
Ripor2	0	1.21029	0.428	0.207	0	Brown adipocytes (BAd)	Cluster 1
Elmod3	0	1.20981	0.403	0.214	0	Brown adipocytes (BAd)	Cluster 1
Cdh2	0	1.20977	0.44	0.221	0	Brown adipocytes (BAd)	Cluster 1
Ldhb	0	1.20718	0.423	0.216	0	Brown adipocytes (BAd)	Cluster 1
Klhdc7a	0	1.20709	0.322	0.169	0	Brown adipocytes (BAd)	Cluster 1
Sbno2	0	1.20499	0.736	0.427	0	Brown adipocytes (BAd)	Cluster 1
Odad1	0	1.20322	0.149	0.074	0	Brown adipocytes (BAd)	Cluster 1
Vgll4	0	1.20198	0.835	0.555	0	Brown adipocytes (BAd)	Cluster 1
Mtx2	0	1.20124	0.584	0.326	0	Brown adipocytes (BAd)	Cluster 1
Gm11520	1.33626e-216	1.19943	0.1	0.049	2.6156e-212	Brown adipocytes (BAd)	Cluster 1
Nat8l	0	1.19754	0.231	0.126	0	Brown adipocytes (BAd)	Cluster 1
Gm32569	0	1.19686	0.229	0.121	0	Brown adipocytes (BAd)	Cluster 1
Lipa	0	1.19671	0.486	0.266	0	Brown adipocytes (BAd)	Cluster 1
Kmt5c	0	1.19578	0.51	0.269	0	Brown adipocytes (BAd)	Cluster 1
Ddhd1	0	1.19574	0.703	0.411	0	Brown adipocytes (BAd)	Cluster 1
Prxl2a	0	1.19398	0.524	0.287	0	Brown adipocytes (BAd)	Cluster 1
Zfp827	0	1.19305	0.554	0.295	0	Brown adipocytes (BAd)	Cluster 1
Sgta	0	1.19248	0.481	0.26	0	Brown adipocytes (BAd)	Cluster 1
Dmtn	0	1.19211	0.338	0.176	0	Brown adipocytes (BAd)	Cluster 1
Pde4a	0	1.19168	0.554	0.294	0	Brown adipocytes (BAd)	Cluster 1
Atp1a2	0	1.19129	0.974	0.719	0	Brown adipocytes (BAd)	Cluster 1
Etfa	0	1.19036	0.811	0.51	0	Brown adipocytes (BAd)	Cluster 1
Ltbp3	0	1.18909	0.58	0.321	0	Brown adipocytes (BAd)	Cluster 1
Kyat3	0	1.18831	0.308	0.164	0	Brown adipocytes (BAd)	Cluster 1
Gm20532	0	1.18793	0.624	0.344	0	Brown adipocytes (BAd)	Cluster 1
Trmt9b	0	1.18751	0.204	0.103	0	Brown adipocytes (BAd)	Cluster 1
Pex1	0	1.1874	0.492	0.269	0	Brown adipocytes (BAd)	Cluster 1
Shtn1	0	1.18727	0.515	0.259	0	Brown adipocytes (BAd)	Cluster 1
Bnip3	0	1.18588	0.486	0.313	0	Brown adipocytes (BAd)	Cluster 1
Tob2	0	1.18582	0.568	0.32	0	Brown adipocytes (BAd)	Cluster 1
Ap1g2	0	1.18564	0.239	0.121	0	Brown adipocytes (BAd)	Cluster 1
Adck1	0	1.18505	0.496	0.271	0	Brown adipocytes (BAd)	Cluster 1
Bckdhb	0	1.18482	0.883	0.556	0	Brown adipocytes (BAd)	Cluster 1
Cbx4	0	1.18385	0.333	0.184	0	Brown adipocytes (BAd)	Cluster 1
Hacl1	0	1.18363	0.406	0.227	0	Brown adipocytes (BAd)	Cluster 1
Igsf8	0	1.18244	0.451	0.244	0	Brown adipocytes (BAd)	Cluster 1
Csad	0	1.18188	0.697	0.395	0	Brown adipocytes (BAd)	Cluster 1
Ccdc125	0	1.18074	0.204	0.106	0	Brown adipocytes (BAd)	Cluster 1
Hacd2	0	1.18057	0.835	0.485	0	Brown adipocytes (BAd)	Cluster 1
Wdr91	0	1.17929	0.366	0.185	0	Brown adipocytes (BAd)	Cluster 1
Setd4	0	1.17814	0.214	0.112	0	Brown adipocytes (BAd)	Cluster 1
Abhd6	0	1.17813	0.449	0.249	0	Brown adipocytes (BAd)	Cluster 1
2500002B13Rik	8.35067e-224	1.17669	0.104	0.052	1.63456e-219	Brown adipocytes (BAd)	Cluster 1
B430010I23Rik	0	1.17641	0.244	0.132	0	Brown adipocytes (BAd)	Cluster 1
Serhl	0	1.17635	0.279	0.144	0	Brown adipocytes (BAd)	Cluster 1
Gabpa	0	1.17627	0.466	0.263	0	Brown adipocytes (BAd)	Cluster 1
Dnajc11	0	1.17625	0.588	0.33	0	Brown adipocytes (BAd)	Cluster 1
Sdc4	0	1.17503	0.252	0.134	0	Brown adipocytes (BAd)	Cluster 1
Ccdc138	0	1.17474	0.256	0.129	0	Brown adipocytes (BAd)	Cluster 1
Snx10	0	1.17353	0.745	0.428	0	Brown adipocytes (BAd)	Cluster 1
Gale	8.42698e-266	1.17183	0.135	0.073	1.6495e-261	Brown adipocytes (BAd)	Cluster 1
Pon3	0	1.17162	0.502	0.277	0	Brown adipocytes (BAd)	Cluster 1
Ppa1	0	1.17128	0.323	0.196	0	Brown adipocytes (BAd)	Cluster 1
Cox19	0	1.17113	0.421	0.227	0	Brown adipocytes (BAd)	Cluster 1
Hccs	0	1.1695	0.171	0.088	0	Brown adipocytes (BAd)	Cluster 1
Car13	1.08433e-256	1.16896	0.121	0.06	2.12247e-252	Brown adipocytes (BAd)	Cluster 1
Prdm9	0	1.16762	0.318	0.168	0	Brown adipocytes (BAd)	Cluster 1
Gm6277	1.90981e-234	1.16593	0.116	0.059	3.73826e-230	Brown adipocytes (BAd)	Cluster 1
Myo19	0	1.16581	0.349	0.19	0	Brown adipocytes (BAd)	Cluster 1
Scarf1	0	1.16401	0.576	0.326	0	Brown adipocytes (BAd)	Cluster 1
Myo5c	0	1.1614	0.368	0.199	0	Brown adipocytes (BAd)	Cluster 1
Zswim3	0	1.16016	0.215	0.112	0	Brown adipocytes (BAd)	Cluster 1
Dpyd	0	1.15986	0.829	0.484	0	Brown adipocytes (BAd)	Cluster 1
Ndufs3	0	1.15963	0.458	0.25	0	Brown adipocytes (BAd)	Cluster 1
Acsf3	0	1.15934	0.281	0.142	0	Brown adipocytes (BAd)	Cluster 1
Angptl4	0	1.15721	0.435	0.236	0	Brown adipocytes (BAd)	Cluster 1
Irf4	0	1.15695	0.207	0.113	0	Brown adipocytes (BAd)	Cluster 1
Dhrs7b	0	1.15673	0.315	0.167	0	Brown adipocytes (BAd)	Cluster 1
Ormdl3	0	1.1562	0.41	0.224	0	Brown adipocytes (BAd)	Cluster 1
Mapk1ip1	0	1.15618	0.426	0.237	0	Brown adipocytes (BAd)	Cluster 1
Bcl6	0	1.15468	0.651	0.376	0	Brown adipocytes (BAd)	Cluster 1
Tmem94	0	1.15161	0.58	0.333	0	Brown adipocytes (BAd)	Cluster 1
Slc29a1	0	1.15057	0.299	0.157	0	Brown adipocytes (BAd)	Cluster 1
Haus1	9.33462e-283	1.14943	0.14	0.073	1.82716e-278	Brown adipocytes (BAd)	Cluster 1
Decr2	0	1.14835	0.147	0.071	0	Brown adipocytes (BAd)	Cluster 1
Hibch	0	1.14823	0.637	0.364	0	Brown adipocytes (BAd)	Cluster 1
Pex14	0	1.1477	0.767	0.467	0	Brown adipocytes (BAd)	Cluster 1
Sipa1l1	0	1.14736	0.828	0.523	0	Brown adipocytes (BAd)	Cluster 1
1700087I21Rik	0	1.14641	0.229	0.123	0	Brown adipocytes (BAd)	Cluster 1
Cmc2	5.56336e-251	1.14474	0.124	0.064	1.08897e-246	Brown adipocytes (BAd)	Cluster 1
Acadm	0	1.14266	0.836	0.528	0	Brown adipocytes (BAd)	Cluster 1
Dlst	0	1.1426	0.751	0.45	0	Brown adipocytes (BAd)	Cluster 1
Isoc2b	4.45862e-243	1.14147	0.119	0.06	8.7273e-239	Brown adipocytes (BAd)	Cluster 1
Maob	0	1.1412	0.326	0.184	0	Brown adipocytes (BAd)	Cluster 1
Pts	0	1.14059	0.269	0.144	0	Brown adipocytes (BAd)	Cluster 1
Phb	0	1.13976	0.285	0.154	0	Brown adipocytes (BAd)	Cluster 1
Gss	0	1.13829	0.216	0.115	0	Brown adipocytes (BAd)	Cluster 1
Klc4	0	1.13812	0.214	0.109	0	Brown adipocytes (BAd)	Cluster 1
A830018L16Rik	0	1.13796	0.506	0.291	0	Brown adipocytes (BAd)	Cluster 1
Fam13a	0	1.13784	0.968	0.635	0	Brown adipocytes (BAd)	Cluster 1
Pfkfb3	0	1.13672	0.878	0.564	0	Brown adipocytes (BAd)	Cluster 1
Dhdh	0	1.13522	0.617	0.358	0	Brown adipocytes (BAd)	Cluster 1
Bcl3	0	1.13471	0.288	0.151	0	Brown adipocytes (BAd)	Cluster 1
Kank1	0	1.13392	0.612	0.335	0	Brown adipocytes (BAd)	Cluster 1
Rbm47	0	1.13348	0.797	0.428	0	Brown adipocytes (BAd)	Cluster 1
Larp1b	0	1.13342	0.735	0.44	0	Brown adipocytes (BAd)	Cluster 1
Cox11	0	1.13319	0.22	0.118	0	Brown adipocytes (BAd)	Cluster 1
Snx21	0	1.13277	0.232	0.115	0	Brown adipocytes (BAd)	Cluster 1
Stau2	0	1.13269	0.693	0.403	0	Brown adipocytes (BAd)	Cluster 1
Pald1	0	1.13264	0.671	0.383	0	Brown adipocytes (BAd)	Cluster 1
Hsd17b4	0	1.13259	0.655	0.393	0	Brown adipocytes (BAd)	Cluster 1
Gadd45g	6.5685e-288	1.13253	0.145	0.075	1.28572e-283	Brown adipocytes (BAd)	Cluster 1
Trim2	0	1.13184	0.539	0.299	0	Brown adipocytes (BAd)	Cluster 1
Mttp	5.52674e-245	1.13157	0.132	0.072	1.08181e-240	Brown adipocytes (BAd)	Cluster 1
Pigo	3.34633e-203	1.12875	0.102	0.052	6.55011e-199	Brown adipocytes (BAd)	Cluster 1
Paxx	2.38293e-301	1.12866	0.156	0.084	4.66434e-297	Brown adipocytes (BAd)	Cluster 1
Ndufs5	1.42354e-283	1.1271	0.143	0.075	2.78644e-279	Brown adipocytes (BAd)	Cluster 1
Isca1	0	1.12656	0.368	0.203	0	Brown adipocytes (BAd)	Cluster 1
Zfp189	4.00297e-229	1.12626	0.114	0.058	7.83541e-225	Brown adipocytes (BAd)	Cluster 1
Gm16759	0	1.12577	0.328	0.177	0	Brown adipocytes (BAd)	Cluster 1
Pgam1	1.63222e-212	1.12534	0.108	0.056	3.1949e-208	Brown adipocytes (BAd)	Cluster 1
Lpin1	0	1.12434	0.91	0.597	0	Brown adipocytes (BAd)	Cluster 1
Polrmt	0	1.12432	0.242	0.127	0	Brown adipocytes (BAd)	Cluster 1
Mul1	0	1.12421	0.172	0.089	0	Brown adipocytes (BAd)	Cluster 1
Mavs	0	1.12289	0.291	0.163	0	Brown adipocytes (BAd)	Cluster 1
Kyat1	0	1.1228	0.251	0.135	0	Brown adipocytes (BAd)	Cluster 1
Cpt2	0	1.12238	0.438	0.244	0	Brown adipocytes (BAd)	Cluster 1
Rhbdd3	1.8182e-303	1.12231	0.165	0.091	3.55894e-299	Brown adipocytes (BAd)	Cluster 1
Ptpru	4.00391e-242	1.12197	0.119	0.06	7.83726e-238	Brown adipocytes (BAd)	Cluster 1
Acox1	0	1.12127	0.889	0.595	0	Brown adipocytes (BAd)	Cluster 1
1700086O06Rik	0	1.12121	0.229	0.124	0	Brown adipocytes (BAd)	Cluster 1
Ccdc58	0	1.12109	0.467	0.259	0	Brown adipocytes (BAd)	Cluster 1
Uros	1,56075189301556e-317	1.12088	0.165	0.089	3,05501575538866e-313	Brown adipocytes (BAd)	Cluster 1
Acadvl	0	1.1208	0.661	0.369	0	Brown adipocytes (BAd)	Cluster 1
Cd59b	1.04312e-216	1.12046	0.115	0.062	2.04181e-212	Brown adipocytes (BAd)	Cluster 1
Hmgcs1	0	1.12037	0.421	0.234	0	Brown adipocytes (BAd)	Cluster 1
Traf4	3.62726e-198	1.1198	0.11	0.061	7.1e-194	Brown adipocytes (BAd)	Cluster 1
Dot1l	0	1.11848	0.772	0.477	0	Brown adipocytes (BAd)	Cluster 1
Me3	0	1.11814	0.499	0.265	0	Brown adipocytes (BAd)	Cluster 1
Fastk	0	1.11779	0.327	0.177	0	Brown adipocytes (BAd)	Cluster 1
Cpeb3	0	1.11696	0.885	0.577	0	Brown adipocytes (BAd)	Cluster 1
Suclg1	0	1.11584	0.582	0.33	0	Brown adipocytes (BAd)	Cluster 1
Kit	0	1.11583	0.245	0.145	0	Brown adipocytes (BAd)	Cluster 1
Timm44	0	1.1149	0.51	0.286	0	Brown adipocytes (BAd)	Cluster 1
Trib1	0	1.11396	0.247	0.138	0	Brown adipocytes (BAd)	Cluster 1
Ctsf	2.64335e-295	1.11228	0.154	0.081	5.1741e-291	Brown adipocytes (BAd)	Cluster 1
Vat1l	6.10414e-272	1.11151	0.159	0.102	1.19482e-267	Brown adipocytes (BAd)	Cluster 1
Afg1l	0	1.11126	0.744	0.464	0	Brown adipocytes (BAd)	Cluster 1
2310061I04Rik	1.7261e-250	1.11027	0.141	0.08	3.37867e-246	Brown adipocytes (BAd)	Cluster 1
Tatdn3	0	1.10616	0.289	0.153	0	Brown adipocytes (BAd)	Cluster 1
Fah	0	1.10537	0.305	0.161	0	Brown adipocytes (BAd)	Cluster 1
Map2k3os	8.92523e-211	1.10494	0.114	0.06	1.74702e-206	Brown adipocytes (BAd)	Cluster 1
Rorc	0	1.10419	0.55	0.322	0	Brown adipocytes (BAd)	Cluster 1
Coq9	0	1.10349	0.476	0.265	0	Brown adipocytes (BAd)	Cluster 1
Ankef1	0	1.10277	0.722	0.374	0	Brown adipocytes (BAd)	Cluster 1
Cd274	0	1.10248	0.308	0.177	0	Brown adipocytes (BAd)	Cluster 1
Lmf1	0	1.10216	0.47	0.263	0	Brown adipocytes (BAd)	Cluster 1
Ano1	0	1.10191	0.524	0.252	0	Brown adipocytes (BAd)	Cluster 1
Lrrc20	0	1.09903	0.462	0.25	0	Brown adipocytes (BAd)	Cluster 1
Rbpms2	0	1.09844	0.454	0.234	0	Brown adipocytes (BAd)	Cluster 1
Taldo1	0	1.09795	0.514	0.291	0	Brown adipocytes (BAd)	Cluster 1
Tbc1d20	0	1.09786	0.578	0.345	0	Brown adipocytes (BAd)	Cluster 1
Adck2	0	1.09729	0.22	0.116	0	Brown adipocytes (BAd)	Cluster 1
Dusp4	0	1.09728	0.19	0.112	0	Brown adipocytes (BAd)	Cluster 1
Gm26944	1.20454e-301	1.09678	0.151	0.078	2.35778e-297	Brown adipocytes (BAd)	Cluster 1
Aste1	0	1.09663	0.165	0.087	0	Brown adipocytes (BAd)	Cluster 1
Rarb	0	1.09521	0.585	0.327	0	Brown adipocytes (BAd)	Cluster 1
Nsdhl	0	1.09456	0.346	0.192	0	Brown adipocytes (BAd)	Cluster 1
Eml5	0	1.09439	0.526	0.295	0	Brown adipocytes (BAd)	Cluster 1
Etfb	0	1.09271	0.578	0.326	0	Brown adipocytes (BAd)	Cluster 1
Paqr9	0	1.09246	0.186	0.101	0	Brown adipocytes (BAd)	Cluster 1
Gm44079	9.38045e-209	1.09191	0.116	0.063	1.83613e-204	Brown adipocytes (BAd)	Cluster 1
Lrig2	0	1.09139	0.662	0.402	0	Brown adipocytes (BAd)	Cluster 1
Retsat	0	1.09129	0.172	0.09	0	Brown adipocytes (BAd)	Cluster 1
Cad	0	1.09127	0.235	0.127	0	Brown adipocytes (BAd)	Cluster 1
Pus10	0	1.09039	0.554	0.32	0	Brown adipocytes (BAd)	Cluster 1
Slc25a44	0	1.09012	0.288	0.157	0	Brown adipocytes (BAd)	Cluster 1
Tmed5	0	1.09009	0.578	0.341	0	Brown adipocytes (BAd)	Cluster 1
Kifc2	2.43836e-240	1.08889	0.126	0.065	4.77285e-236	Brown adipocytes (BAd)	Cluster 1
Tmc4	1.86889e-199	1.08803	0.108	0.057	3.65817e-195	Brown adipocytes (BAd)	Cluster 1
Acad12	0	1.08782	0.202	0.111	0	Brown adipocytes (BAd)	Cluster 1
Mir670hg	1.15767e-223	1.08444	0.122	0.064	2.26603e-219	Brown adipocytes (BAd)	Cluster 1
Polr3g	1.05079e-220	1.08397	0.13	0.077	2.05682e-216	Brown adipocytes (BAd)	Cluster 1
Tfb1m	9.93362e-284	1.08381	0.146	0.076	1.94441e-279	Brown adipocytes (BAd)	Cluster 1
Pex19	0	1.08377	0.457	0.263	0	Brown adipocytes (BAd)	Cluster 1
Pgap4	1.15731e-197	1.08359	0.106	0.056	2.26532e-193	Brown adipocytes (BAd)	Cluster 1
Acly	0	1.0829	0.858	0.615	0	Brown adipocytes (BAd)	Cluster 1
Nectin2	0	1.08262	0.467	0.247	0	Brown adipocytes (BAd)	Cluster 1
Slc22a23	0	1.08195	0.658	0.379	0	Brown adipocytes (BAd)	Cluster 1
Smim20	0	1.08161	0.203	0.108	0	Brown adipocytes (BAd)	Cluster 1
Slc35e2	0	1.08063	0.353	0.196	0	Brown adipocytes (BAd)	Cluster 1
Ptprd	0	1.08021	0.911	0.545	0	Brown adipocytes (BAd)	Cluster 1
St3gal5	0	1.07983	0.334	0.18	0	Brown adipocytes (BAd)	Cluster 1
Zranb3	0	1.07837	0.26	0.142	0	Brown adipocytes (BAd)	Cluster 1
Nhej1	0	1.07295	0.226	0.122	0	Brown adipocytes (BAd)	Cluster 1
Sorl1	0	1.07172	0.441	0.272	0	Brown adipocytes (BAd)	Cluster 1
Pomt1	0	1.07117	0.225	0.123	0	Brown adipocytes (BAd)	Cluster 1
Gys1	0	1.07114	0.843	0.515	0	Brown adipocytes (BAd)	Cluster 1
Negr1	0	1.07047	0.924	0.547	0	Brown adipocytes (BAd)	Cluster 1
Rnft2	1.75299e-220	1.06855	0.117	0.06	3.4313e-216	Brown adipocytes (BAd)	Cluster 1
Marchf5	0	1.06816	0.589	0.347	0	Brown adipocytes (BAd)	Cluster 1
Pgk1	0	1.06756	0.252	0.145	0	Brown adipocytes (BAd)	Cluster 1
Acadl	0	1.06653	0.828	0.553	0	Brown adipocytes (BAd)	Cluster 1
Pex6	0	1.06641	0.255	0.143	0	Brown adipocytes (BAd)	Cluster 1
Hook2	1.57621e-224	1.06589	0.123	0.066	3.08528e-220	Brown adipocytes (BAd)	Cluster 1
Mpc2	0	1.06569	0.642	0.381	0	Brown adipocytes (BAd)	Cluster 1
Trit1	0	1.06568	0.424	0.245	0	Brown adipocytes (BAd)	Cluster 1
Abhd11	2.48781e-193	1.06502	0.109	0.058	4.86964e-189	Brown adipocytes (BAd)	Cluster 1
Abhd15	0	1.06488	0.296	0.167	0	Brown adipocytes (BAd)	Cluster 1
Dtnbp1	0	1.06447	0.619	0.388	0	Brown adipocytes (BAd)	Cluster 1
ENSMUSG00000120248	1.51377e-263	1.06251	0.14	0.074	2.96306e-259	Brown adipocytes (BAd)	Cluster 1
Mcee	0	1.06234	0.202	0.109	0	Brown adipocytes (BAd)	Cluster 1
Ubac1	0	1.06212	0.513	0.299	0	Brown adipocytes (BAd)	Cluster 1
Nampt	0	1.06209	0.677	0.43	0	Brown adipocytes (BAd)	Cluster 1
Noct	0	1.06182	0.483	0.282	0	Brown adipocytes (BAd)	Cluster 1
C920021L13Rik	0	1.06177	0.214	0.122	0	Brown adipocytes (BAd)	Cluster 1
Hyou1	0	1.06155	0.267	0.152	0	Brown adipocytes (BAd)	Cluster 1
Paox	3,41995379344425e-315	1.06105	0.188	0.113	6,69421755528777e-311	Brown adipocytes (BAd)	Cluster 1
Pdk2	0	1.06011	0.434	0.247	0	Brown adipocytes (BAd)	Cluster 1
Macrod1	0	1.06005	0.593	0.346	0	Brown adipocytes (BAd)	Cluster 1
Mtres1	0	1.05948	0.296	0.163	0	Brown adipocytes (BAd)	Cluster 1
Nudt13	0	1.0586	0.494	0.285	0	Brown adipocytes (BAd)	Cluster 1
6430511E19Rik	5.90089e-266	1.05834	0.141	0.073	1.15504e-261	Brown adipocytes (BAd)	Cluster 1
Acot13	0	1.05703	0.233	0.126	0	Brown adipocytes (BAd)	Cluster 1
Uqcc1	0	1.05539	0.619	0.376	0	Brown adipocytes (BAd)	Cluster 1
Nfia	0	1.05513	0.994	0.885	0	Brown adipocytes (BAd)	Cluster 1
Eda	0	1.05476	0.637	0.386	0	Brown adipocytes (BAd)	Cluster 1
Eif3l	0	1.05379	0.314	0.173	0	Brown adipocytes (BAd)	Cluster 1
Dag1	0	1.05362	0.798	0.532	0	Brown adipocytes (BAd)	Cluster 1
6030443J06Rik	0	1.05325	0.288	0.16	0	Brown adipocytes (BAd)	Cluster 1
Atp6v0e	0	1.05308	0.406	0.23	0	Brown adipocytes (BAd)	Cluster 1
Slc12a7	0	1.05301	0.603	0.363	0	Brown adipocytes (BAd)	Cluster 1
Coa7	1.04174e-298	1.05285	0.163	0.088	2.03911e-294	Brown adipocytes (BAd)	Cluster 1
Gmps	0	1.05194	0.424	0.256	0	Brown adipocytes (BAd)	Cluster 1
Epb41l5	0	1.05042	0.319	0.179	0	Brown adipocytes (BAd)	Cluster 1
Stx18	0	1.04751	0.671	0.413	0	Brown adipocytes (BAd)	Cluster 1
Ggnbp1	0	1.04687	0.261	0.143	0	Brown adipocytes (BAd)	Cluster 1
1700037H04Rik	0	1.04606	0.352	0.205	0	Brown adipocytes (BAd)	Cluster 1
Uhrf1bp1	0	1.04603	0.314	0.18	0	Brown adipocytes (BAd)	Cluster 1
Wipi2	0	1.04601	0.458	0.272	0	Brown adipocytes (BAd)	Cluster 1
C330018D20Rik	1.73912e-288	1.04472	0.165	0.093	3.40416e-284	Brown adipocytes (BAd)	Cluster 1
Tmx4	0	1.04429	0.288	0.161	0	Brown adipocytes (BAd)	Cluster 1
Mmaa	0	1.04377	0.476	0.274	0	Brown adipocytes (BAd)	Cluster 1
Gm10516	7.09233e-222	1.0431	0.132	0.075	1.38825e-217	Brown adipocytes (BAd)	Cluster 1
Pde7b	0	1.04275	0.86	0.585	0	Brown adipocytes (BAd)	Cluster 1
Pparg	0	1.04128	0.989	0.778	0	Brown adipocytes (BAd)	Cluster 1
Dusp10	0	1.03953	0.492	0.289	0	Brown adipocytes (BAd)	Cluster 1
Acat2	0	1.03857	0.296	0.177	0	Brown adipocytes (BAd)	Cluster 1
Mme	0	1.03689	0.513	0.305	0	Brown adipocytes (BAd)	Cluster 1
Apoc1	0	1.03592	0.219	0.122	0	Brown adipocytes (BAd)	Cluster 1
Pmm2	0	1.0352	0.447	0.259	0	Brown adipocytes (BAd)	Cluster 1
Cd1d1	0	1.03482	0.283	0.158	0	Brown adipocytes (BAd)	Cluster 1
Mief2	7.56161e-228	1.03394	0.136	0.076	1.48011e-223	Brown adipocytes (BAd)	Cluster 1
Atg10	0	1.03389	0.667	0.425	0	Brown adipocytes (BAd)	Cluster 1
Idh3g	0	1.03368	0.462	0.268	0	Brown adipocytes (BAd)	Cluster 1
Pmepa1	0	1.0335	0.584	0.362	0	Brown adipocytes (BAd)	Cluster 1
Ube4b	0	1.03311	0.798	0.555	0	Brown adipocytes (BAd)	Cluster 1
Pex13	0	1.03285	0.532	0.309	0	Brown adipocytes (BAd)	Cluster 1
Ak2	0	1.03257	0.523	0.299	0	Brown adipocytes (BAd)	Cluster 1
Foxred1	0	1.03232	0.197	0.11	0	Brown adipocytes (BAd)	Cluster 1
Sod2	0	1.03146	0.542	0.321	0	Brown adipocytes (BAd)	Cluster 1
Actr6	9.64236e-294	1.03134	0.169	0.094	1.88739e-289	Brown adipocytes (BAd)	Cluster 1
Lzic	0	1.03119	0.251	0.142	0	Brown adipocytes (BAd)	Cluster 1
Mgmt	0	1.03057	0.439	0.25	0	Brown adipocytes (BAd)	Cluster 1
Mtss1	0	1.02976	0.867	0.614	0	Brown adipocytes (BAd)	Cluster 1
Ccdc62	0	1.02958	0.237	0.137	0	Brown adipocytes (BAd)	Cluster 1
Timm23	0	1.02903	0.454	0.265	0	Brown adipocytes (BAd)	Cluster 1
Axin2	4,43267532539666e-313	1.02814	0.176	0.097	0	Brown adipocytes (BAd)	Cluster 1
Khdrbs3	0	1.02792	0.423	0.243	0	Brown adipocytes (BAd)	Cluster 1
Brd3	0	1.0274	0.535	0.322	0	Brown adipocytes (BAd)	Cluster 1
Pcgf2	3.06544e-293	1.02701	0.163	0.088	6.00028e-289	Brown adipocytes (BAd)	Cluster 1
Adrb3	0	1.02672	0.611	0.327	0	Brown adipocytes (BAd)	Cluster 1
Ralgapa2	0	1.02549	0.97	0.719	0	Brown adipocytes (BAd)	Cluster 1
Rtn4ip1	0	1.02434	0.291	0.167	0	Brown adipocytes (BAd)	Cluster 1
Rnls	0	1.02372	0.228	0.132	0	Brown adipocytes (BAd)	Cluster 1
Acss2	0	1.0231	0.849	0.516	0	Brown adipocytes (BAd)	Cluster 1
Ptpn4	0	1.02005	0.851	0.554	0	Brown adipocytes (BAd)	Cluster 1
Micos10	0	1.01802	0.478	0.28	0	Brown adipocytes (BAd)	Cluster 1
Phb2	0	1.01712	0.268	0.152	0	Brown adipocytes (BAd)	Cluster 1
Coq3	0	1.01699	0.38	0.22	0	Brown adipocytes (BAd)	Cluster 1
Naa40	0	1.01616	0.392	0.236	0	Brown adipocytes (BAd)	Cluster 1
Ank	0	1.01578	0.737	0.485	0	Brown adipocytes (BAd)	Cluster 1
Zbtb43	0	1.01475	0.247	0.141	0	Brown adipocytes (BAd)	Cluster 1
Gm13483	0	1.0145	0.346	0.209	0	Brown adipocytes (BAd)	Cluster 1
Bscl2	0	1.01317	0.338	0.194	0	Brown adipocytes (BAd)	Cluster 1
Gpi1	0	1.01151	0.703	0.477	0	Brown adipocytes (BAd)	Cluster 1
Josd1	0	1.01134	0.24	0.138	0	Brown adipocytes (BAd)	Cluster 1
Fdx1	1.10095e-264	1.01099	0.157	0.087	2.15501e-260	Brown adipocytes (BAd)	Cluster 1
Tomm40l	0	1.01052	0.182	0.098	0	Brown adipocytes (BAd)	Cluster 1
Comt	0	1.0099	0.626	0.387	0	Brown adipocytes (BAd)	Cluster 1
Acss3	0	1.00939	0.772	0.47	0	Brown adipocytes (BAd)	Cluster 1
Bet1l	2.58997e-248	1.00931	0.147	0.081	5.06961e-244	Brown adipocytes (BAd)	Cluster 1
Samm50	0	1.00848	0.441	0.257	0	Brown adipocytes (BAd)	Cluster 1
Sh3pxd2a	0	1.00793	0.843	0.643	0	Brown adipocytes (BAd)	Cluster 1
ENSMUSG00000120369	0	1.00693	0.28	0.168	0	Brown adipocytes (BAd)	Cluster 1
Arfgef2	0	1.00638	0.729	0.486	0	Brown adipocytes (BAd)	Cluster 1
Tbrg4	0	1.00625	0.273	0.157	0	Brown adipocytes (BAd)	Cluster 1
Ddit3	0	1.00608	0.341	0.206	0	Brown adipocytes (BAd)	Cluster 1
Tmem45b	0	1.00564	0.423	0.214	0	Brown adipocytes (BAd)	Cluster 1
Hycc2	0	1.00225	0.713	0.448	0	Brown adipocytes (BAd)	Cluster 1
Ruvbl2	2.2229e-286	1.00199	0.174	0.099	4.3511e-282	Brown adipocytes (BAd)	Cluster 1
Herc3	0	1.00167	0.498	0.307	0	Brown adipocytes (BAd)	Cluster 1
Cs	0	1.00036	0.782	0.528	0	Brown adipocytes (BAd)	Cluster 1
Rab3ip	0	1.00027	0.308	0.173	0	Brown adipocytes (BAd)	Cluster 1
Tom1l1	3.08657e-203	0.999285	0.127	0.071	6.04165e-199	Brown adipocytes (BAd)	Cluster 1
Mlycd	0	0.998994	0.271	0.149	0	Brown adipocytes (BAd)	Cluster 1
Alas1	0	0.998171	0.505	0.307	0	Brown adipocytes (BAd)	Cluster 1
Ndufb4	3.04892e-247	0.998058	0.149	0.083	5.96795e-243	Brown adipocytes (BAd)	Cluster 1
Fgd4	0	0.997336	0.559	0.326	0	Brown adipocytes (BAd)	Cluster 1
Hadh	0	0.996104	0.529	0.313	0	Brown adipocytes (BAd)	Cluster 1
Stradb	0	0.996089	0.315	0.185	0	Brown adipocytes (BAd)	Cluster 1
Gm14410	7.03603e-289	0.995849	0.158	0.083	1.37723e-284	Brown adipocytes (BAd)	Cluster 1
A530072M11Rik	3.83992e-275	0.995179	0.165	0.092	7.51626e-271	Brown adipocytes (BAd)	Cluster 1
Dlg1	0	0.994646	0.817	0.61	0	Brown adipocytes (BAd)	Cluster 1
Dhrs11	0	0.992682	0.259	0.15	0	Brown adipocytes (BAd)	Cluster 1
Ubqln4	0	0.992231	0.31	0.182	0	Brown adipocytes (BAd)	Cluster 1
Cntrob	1.01965e-233	0.991993	0.152	0.087	1.99587e-229	Brown adipocytes (BAd)	Cluster 1
Angptl8	2.04386e-233	0.991443	0.15	0.087	4.00065e-229	Brown adipocytes (BAd)	Cluster 1
Mapkapk2	0	0.991067	0.574	0.359	0	Brown adipocytes (BAd)	Cluster 1
Lonp2	0	0.991029	0.796	0.528	0	Brown adipocytes (BAd)	Cluster 1
Fgf14	0	0.990977	0.688	0.427	0	Brown adipocytes (BAd)	Cluster 1
Prkaca	0	0.990768	0.405	0.248	0	Brown adipocytes (BAd)	Cluster 1
Xkr6	0	0.990723	0.299	0.166	0	Brown adipocytes (BAd)	Cluster 1
Stard5	0	0.988931	0.262	0.152	0	Brown adipocytes (BAd)	Cluster 1
Naa30	0	0.988897	0.291	0.166	0	Brown adipocytes (BAd)	Cluster 1
N4bp2l1	0	0.988154	0.361	0.22	0	Brown adipocytes (BAd)	Cluster 1
Cmc1	0	0.986869	0.394	0.233	0	Brown adipocytes (BAd)	Cluster 1
Catsper2	5.03611e-296	0.986389	0.19	0.111	9.85767e-292	Brown adipocytes (BAd)	Cluster 1
Atp5g3	0	0.986259	0.278	0.161	0	Brown adipocytes (BAd)	Cluster 1
Osbpl11	0	0.986112	0.652	0.416	0	Brown adipocytes (BAd)	Cluster 1
Tmem41b	0	0.984698	0.208	0.12	0	Brown adipocytes (BAd)	Cluster 1
Pdhb	0	0.984615	0.612	0.372	0	Brown adipocytes (BAd)	Cluster 1
Coq6	3.85401e-217	0.983323	0.136	0.076	7.54384e-213	Brown adipocytes (BAd)	Cluster 1
Nedd4l	0	0.983062	0.9	0.647	0	Brown adipocytes (BAd)	Cluster 1
BB365896	5.15247e-239	0.982916	0.164	0.099	1.00854e-234	Brown adipocytes (BAd)	Cluster 1
Ptpa	0	0.982309	0.578	0.355	0	Brown adipocytes (BAd)	Cluster 1
Steep1	0	0.980803	0.355	0.211	0	Brown adipocytes (BAd)	Cluster 1
Micall1	0	0.98011	0.582	0.366	0	Brown adipocytes (BAd)	Cluster 1
Stimate	0	0.979785	0.556	0.352	0	Brown adipocytes (BAd)	Cluster 1
Atosa	0	0.979384	0.787	0.513	0	Brown adipocytes (BAd)	Cluster 1
Proca1	0	0.978379	0.211	0.125	0	Brown adipocytes (BAd)	Cluster 1
Pde4d	0	0.977966	0.961	0.691	0	Brown adipocytes (BAd)	Cluster 1
Ndufb3	0	0.977044	0.273	0.159	0	Brown adipocytes (BAd)	Cluster 1
Mblac2	0	0.976667	0.206	0.126	1.93984e-304	Brown adipocytes (BAd)	Cluster 1
Pex3	0	0.976559	0.342	0.202	0	Brown adipocytes (BAd)	Cluster 1
Sec31b	0	0.9763	0.284	0.165	0	Brown adipocytes (BAd)	Cluster 1
Eaf2	2.1358e-233	0.976243	0.149	0.086	4.18062e-229	Brown adipocytes (BAd)	Cluster 1
Pdss1	0	0.974622	0.312	0.187	0	Brown adipocytes (BAd)	Cluster 1
Por	0	0.974463	0.792	0.47	0	Brown adipocytes (BAd)	Cluster 1
Tex2	0	0.974377	0.606	0.405	0	Brown adipocytes (BAd)	Cluster 1
Abhd17c	2.21346e-306	0.974013	0.19	0.109	4.33263e-302	Brown adipocytes (BAd)	Cluster 1
Bfar	0	0.973951	0.54	0.328	0	Brown adipocytes (BAd)	Cluster 1
Sik1	0	0.973803	0.357	0.218	0	Brown adipocytes (BAd)	Cluster 1
Pet100	1.64665e-248	0.973303	0.166	0.098	3.22315e-244	Brown adipocytes (BAd)	Cluster 1
Dgat2	0	0.971974	0.756	0.457	0	Brown adipocytes (BAd)	Cluster 1
Acaa1b	4.09308e-274	0.971938	0.195	0.119	8.01179e-270	Brown adipocytes (BAd)	Cluster 1
Dixdc1	0	0.970184	0.267	0.168	0	Brown adipocytes (BAd)	Cluster 1
Tmem143	5.58965e-287	0.970156	0.173	0.096	1.09412e-282	Brown adipocytes (BAd)	Cluster 1
Inhca	1.7964e-151	0.970096	0.104	0.06	3.51627e-147	Brown adipocytes (BAd)	Cluster 1
Gpt	3.94779e-187	0.970037	0.135	0.085	7.72741e-183	Brown adipocytes (BAd)	Cluster 1
Ap3s1	0	0.969987	0.55	0.33	0	Brown adipocytes (BAd)	Cluster 1
Ap1m1	0	0.969612	0.322	0.181	0	Brown adipocytes (BAd)	Cluster 1
Hdac6	1.81287e-266	0.969492	0.162	0.091	3.5485e-262	Brown adipocytes (BAd)	Cluster 1
Mrgbp	6.49535e-190	0.969158	0.112	0.06	1.2714e-185	Brown adipocytes (BAd)	Cluster 1
Chchd6	0	0.968288	0.405	0.239	0	Brown adipocytes (BAd)	Cluster 1
Slc44a3	9.28655e-161	0.967653	0.114	0.07	1.81775e-156	Brown adipocytes (BAd)	Cluster 1
Abcd4	0	0.967439	0.357	0.209	0	Brown adipocytes (BAd)	Cluster 1
Zswim7	7.77351e-172	0.966503	0.118	0.068	1.52159e-167	Brown adipocytes (BAd)	Cluster 1
D3Ertd751e	0	0.965685	0.224	0.13	0	Brown adipocytes (BAd)	Cluster 1
Zfp787	0	0.96509	0.318	0.185	0	Brown adipocytes (BAd)	Cluster 1
Mfn2	0	0.964922	0.617	0.383	0	Brown adipocytes (BAd)	Cluster 1
Sf3b2	0	0.964887	0.567	0.358	0	Brown adipocytes (BAd)	Cluster 1
Bckdha	0	0.964794	0.457	0.272	0	Brown adipocytes (BAd)	Cluster 1
Gm15738	3.26625e-248	0.964748	0.158	0.089	6.39336e-244	Brown adipocytes (BAd)	Cluster 1
Rnmt	0	0.964614	0.309	0.183	0	Brown adipocytes (BAd)	Cluster 1
Ackr3	0	0.963739	0.358	0.185	0	Brown adipocytes (BAd)	Cluster 1
1600014C10Rik	0	0.963468	0.291	0.172	0	Brown adipocytes (BAd)	Cluster 1
Rhot2	0	0.962257	0.267	0.157	0	Brown adipocytes (BAd)	Cluster 1
Arel1	0	0.962242	0.502	0.312	0	Brown adipocytes (BAd)	Cluster 1
6430571L13Rik	3.3706e-180	0.962187	0.126	0.077	6.59761e-176	Brown adipocytes (BAd)	Cluster 1
Deptor	0	0.961076	0.79	0.529	0	Brown adipocytes (BAd)	Cluster 1
Kcnb1	0	0.961068	0.524	0.328	0	Brown adipocytes (BAd)	Cluster 1
Cbr4	1.35366e-220	0.960791	0.14	0.079	2.64965e-216	Brown adipocytes (BAd)	Cluster 1
Adhfe1	0	0.960222	0.569	0.342	0	Brown adipocytes (BAd)	Cluster 1
2700097O09Rik	0	0.960209	0.385	0.234	0	Brown adipocytes (BAd)	Cluster 1
Lrba	0	0.959843	0.846	0.595	0	Brown adipocytes (BAd)	Cluster 1
Sh2b1	0	0.959699	0.303	0.176	0	Brown adipocytes (BAd)	Cluster 1
Rsph3a	9.95494e-209	0.959283	0.132	0.074	1.94858e-204	Brown adipocytes (BAd)	Cluster 1
Mtif2	0	0.959274	0.514	0.313	0	Brown adipocytes (BAd)	Cluster 1
Ccdc57	0	0.95896	0.365	0.221	0	Brown adipocytes (BAd)	Cluster 1
Leng1	1.34793e-162	0.958437	0.11	0.063	2.63845e-158	Brown adipocytes (BAd)	Cluster 1
Nt5m	0	0.95819	0.24	0.139	0	Brown adipocytes (BAd)	Cluster 1
Letm1	0	0.957634	0.411	0.246	0	Brown adipocytes (BAd)	Cluster 1
Zfp655	0	0.95761	0.351	0.207	0	Brown adipocytes (BAd)	Cluster 1
D5Ertd579e	0	0.956854	0.799	0.561	0	Brown adipocytes (BAd)	Cluster 1
Ndufa12	0	0.955996	0.366	0.217	0	Brown adipocytes (BAd)	Cluster 1
Ywhag	0	0.955868	0.719	0.464	0	Brown adipocytes (BAd)	Cluster 1
Rab9	0	0.955427	0.242	0.138	0	Brown adipocytes (BAd)	Cluster 1
Camk2b	0	0.955232	0.249	0.137	0	Brown adipocytes (BAd)	Cluster 1
Sdhb	0	0.955136	0.58	0.357	0	Brown adipocytes (BAd)	Cluster 1
Shpk	0	0.954855	0.209	0.112	0	Brown adipocytes (BAd)	Cluster 1
Tbc1d24	0	0.954501	0.26	0.157	0	Brown adipocytes (BAd)	Cluster 1
1110032A03Rik	2.0182e-299	0.95398	0.192	0.112	3.95043e-295	Brown adipocytes (BAd)	Cluster 1
Mrps33	3.13082e-160	0.953953	0.111	0.066	6.12826e-156	Brown adipocytes (BAd)	Cluster 1
Kxd1	0	0.953673	0.277	0.163	0	Brown adipocytes (BAd)	Cluster 1
Cycs	8.97482e-297	0.953203	0.179	0.1	1.75673e-292	Brown adipocytes (BAd)	Cluster 1
Fam210a	0	0.953029	0.398	0.233	0	Brown adipocytes (BAd)	Cluster 1
Ptcd1	7.98808e-273	0.952056	0.179	0.104	1.56359e-268	Brown adipocytes (BAd)	Cluster 1
Pgd	0	0.95069	0.424	0.26	0	Brown adipocytes (BAd)	Cluster 1
Larp4	0	0.950472	0.585	0.371	0	Brown adipocytes (BAd)	Cluster 1
Pgls	7.52933e-269	0.950015	0.183	0.108	1.47379e-264	Brown adipocytes (BAd)	Cluster 1
Ccs	0	0.949933	0.332	0.203	0	Brown adipocytes (BAd)	Cluster 1
Slc2a4	0	0.949565	0.476	0.296	0	Brown adipocytes (BAd)	Cluster 1
Tbc1d32	0	0.949117	0.486	0.291	0	Brown adipocytes (BAd)	Cluster 1
Efna5	0	0.94898	0.845	0.491	0	Brown adipocytes (BAd)	Cluster 1
Fbh1	0	0.948953	0.555	0.348	0	Brown adipocytes (BAd)	Cluster 1
Sc5d	0	0.948828	0.371	0.219	0	Brown adipocytes (BAd)	Cluster 1
Zcwpw2	0	0.947714	0.213	0.123	0	Brown adipocytes (BAd)	Cluster 1
Nmnat3	0	0.946832	0.508	0.319	0	Brown adipocytes (BAd)	Cluster 1
Cdip1	0	0.946763	0.604	0.385	0	Brown adipocytes (BAd)	Cluster 1
Abhd14b	1.80918e-236	0.945505	0.142	0.077	3.54129e-232	Brown adipocytes (BAd)	Cluster 1
Dhx34	1.04267e-282	0.945451	0.181	0.104	2.04092e-278	Brown adipocytes (BAd)	Cluster 1
Pabpc4	0	0.945078	0.455	0.279	0	Brown adipocytes (BAd)	Cluster 1
Qrsl1	2.76095e-230	0.945061	0.154	0.089	5.40428e-226	Brown adipocytes (BAd)	Cluster 1
Tmem14c	1.16718e-211	0.944623	0.133	0.074	2.28465e-207	Brown adipocytes (BAd)	Cluster 1
Sprtn	5.01034e-247	0.944026	0.165	0.096	9.80725e-243	Brown adipocytes (BAd)	Cluster 1
Zfyve26	0	0.943215	0.522	0.329	0	Brown adipocytes (BAd)	Cluster 1
Lmln	4.76122e-229	0.942192	0.155	0.091	9.31961e-225	Brown adipocytes (BAd)	Cluster 1
Timmdc1	0	0.941965	0.317	0.187	0	Brown adipocytes (BAd)	Cluster 1
Cisd1	3.42145e-282	0.94108	0.172	0.095	6.69715e-278	Brown adipocytes (BAd)	Cluster 1
Fbxo31	0	0.941039	0.275	0.171	0	Brown adipocytes (BAd)	Cluster 1
Ptk2b	0	0.940366	0.351	0.213	0	Brown adipocytes (BAd)	Cluster 1
Zfp629	6.05246e-256	0.93983	0.171	0.1	1.18471e-251	Brown adipocytes (BAd)	Cluster 1
Tmem11	0	0.938968	0.238	0.139	0	Brown adipocytes (BAd)	Cluster 1
Clpx	0	0.938409	0.588	0.375	0	Brown adipocytes (BAd)	Cluster 1
Nek4	1.06386e-280	0.937151	0.181	0.104	2.08241e-276	Brown adipocytes (BAd)	Cluster 1
Btf3l4	0	0.936717	0.222	0.13	0	Brown adipocytes (BAd)	Cluster 1
Rps6ka5	0	0.936534	0.658	0.425	0	Brown adipocytes (BAd)	Cluster 1
Zfp28	2.53087e-194	0.935085	0.111	0.058	4.95392e-190	Brown adipocytes (BAd)	Cluster 1
Tecpr2	0	0.934979	0.417	0.252	0	Brown adipocytes (BAd)	Cluster 1
Gm43597	1.46968e-153	0.93493	0.106	0.061	2.87675e-149	Brown adipocytes (BAd)	Cluster 1
Acads	1,00898086193699e-319	0.934902	0.2	0.114	1,97497913915547e-315	Brown adipocytes (BAd)	Cluster 1
Nmrk1	1.57536e-285	0.934501	0.18	0.102	3.08361e-281	Brown adipocytes (BAd)	Cluster 1
Mical3	0	0.93444	0.905	0.64	0	Brown adipocytes (BAd)	Cluster 1
Slc25a32	0	0.933448	0.354	0.212	0	Brown adipocytes (BAd)	Cluster 1
Ank2	0	0.932669	0.82	0.513	0	Brown adipocytes (BAd)	Cluster 1
Prdx6	2.11117e-307	0.932522	0.192	0.108	4.13241e-303	Brown adipocytes (BAd)	Cluster 1
Fcgrt	0	0.931087	0.358	0.208	0	Brown adipocytes (BAd)	Cluster 1
Prox2	3.8375e-194	0.930705	0.138	0.081	7.51153e-190	Brown adipocytes (BAd)	Cluster 1
Kif16b	0	0.930533	0.731	0.496	0	Brown adipocytes (BAd)	Cluster 1
Coq5	0	0.92985	0.355	0.215	0	Brown adipocytes (BAd)	Cluster 1
Cyp2d22	0	0.929723	0.423	0.243	0	Brown adipocytes (BAd)	Cluster 1
Zfp974	1.52611e-284	0.928986	0.177	0.099	2.98721e-280	Brown adipocytes (BAd)	Cluster 1
Ikbkg	0	0.928803	0.297	0.172	0	Brown adipocytes (BAd)	Cluster 1
Ilvbl	2.26126e-203	0.928726	0.139	0.081	4.42619e-199	Brown adipocytes (BAd)	Cluster 1
Gns	0	0.928287	0.482	0.295	0	Brown adipocytes (BAd)	Cluster 1
Acaa1a	0	0.926721	0.359	0.218	0	Brown adipocytes (BAd)	Cluster 1
4930412C18Rik	4.19714e-282	0.926033	0.19	0.113	8.21548e-278	Brown adipocytes (BAd)	Cluster 1
B4galt1	0	0.924863	0.716	0.485	0	Brown adipocytes (BAd)	Cluster 1
Pdhx	0	0.924712	0.376	0.23	0	Brown adipocytes (BAd)	Cluster 1
Wrap53	1.20849e-224	0.924498	0.141	0.078	2.3655e-220	Brown adipocytes (BAd)	Cluster 1
Ndufab1	0	0.924356	0.329	0.194	0	Brown adipocytes (BAd)	Cluster 1
Egln1	0	0.924252	0.589	0.379	0	Brown adipocytes (BAd)	Cluster 1
Pex7	0	0.924203	0.358	0.216	0	Brown adipocytes (BAd)	Cluster 1
Scp2	0	0.922734	0.373	0.229	0	Brown adipocytes (BAd)	Cluster 1
Rpia	5.3782e-276	0.922082	0.186	0.11	1.05273e-271	Brown adipocytes (BAd)	Cluster 1
Atp5j2	0	0.922006	0.275	0.16	0	Brown adipocytes (BAd)	Cluster 1
Strip1	0	0.921839	0.271	0.159	0	Brown adipocytes (BAd)	Cluster 1
1110019D14Rik	0	0.92106	0.286	0.174	0	Brown adipocytes (BAd)	Cluster 1
Ppp2r1b	0	0.91983	0.421	0.248	0	Brown adipocytes (BAd)	Cluster 1
Kctd15	1.16514e-202	0.919005	0.148	0.088	2.28065e-198	Brown adipocytes (BAd)	Cluster 1
Chid1	0	0.91845	0.205	0.115	0	Brown adipocytes (BAd)	Cluster 1
Kin	3.01609e-306	0.918287	0.208	0.123	5.9037e-302	Brown adipocytes (BAd)	Cluster 1
Mfsd11	0	0.917996	0.243	0.144	0	Brown adipocytes (BAd)	Cluster 1
Sox5	0	0.91702	0.957	0.648	0	Brown adipocytes (BAd)	Cluster 1
Zfp395	0	0.916992	0.468	0.291	0	Brown adipocytes (BAd)	Cluster 1
Mroh1	0	0.916359	0.401	0.24	0	Brown adipocytes (BAd)	Cluster 1
Alad	2.36325e-164	0.915432	0.127	0.081	4.62583e-160	Brown adipocytes (BAd)	Cluster 1
Higd1a	9.07966e-274	0.915077	0.194	0.118	1.77725e-269	Brown adipocytes (BAd)	Cluster 1
Syt12	1.1334e-234	0.913727	0.176	0.111	2.21852e-230	Brown adipocytes (BAd)	Cluster 1
Pex2	0	0.913459	0.282	0.169	0	Brown adipocytes (BAd)	Cluster 1
Sgcd	0	0.913379	0.926	0.631	0	Brown adipocytes (BAd)	Cluster 1
Ttc19	0	0.913361	0.571	0.36	0	Brown adipocytes (BAd)	Cluster 1
Apba3	8.83733e-171	0.913155	0.123	0.072	1.72982e-166	Brown adipocytes (BAd)	Cluster 1
Hyal1	0	0.912938	0.253	0.152	0	Brown adipocytes (BAd)	Cluster 1
Radil	0	0.912242	0.323	0.177	0	Brown adipocytes (BAd)	Cluster 1
Slc25a33	0	0.911744	0.243	0.151	0	Brown adipocytes (BAd)	Cluster 1
Ndufs1	0	0.911733	0.692	0.448	0	Brown adipocytes (BAd)	Cluster 1
Mocs2	0	0.911532	0.338	0.211	0	Brown adipocytes (BAd)	Cluster 1
Nkiras1	7.1359e-308	0.911465	0.213	0.127	1.39678e-303	Brown adipocytes (BAd)	Cluster 1
Sesn2	8.19984e-203	0.911304	0.148	0.089	1.60504e-198	Brown adipocytes (BAd)	Cluster 1
Chpt1	0	0.910494	0.899	0.616	0	Brown adipocytes (BAd)	Cluster 1
Sugct	0	0.91044	0.413	0.261	0	Brown adipocytes (BAd)	Cluster 1
Nmnat1	6.47312e-224	0.91011	0.138	0.075	1.26705e-219	Brown adipocytes (BAd)	Cluster 1
Slbp	2.7992e-236	0.909055	0.176	0.108	5.47916e-232	Brown adipocytes (BAd)	Cluster 1
Bhlhe40	0	0.908434	0.336	0.223	0	Brown adipocytes (BAd)	Cluster 1
Fitm2	0	0.90796	0.277	0.167	0	Brown adipocytes (BAd)	Cluster 1
Lpcat3	0	0.90709	0.527	0.329	0	Brown adipocytes (BAd)	Cluster 1
Alkbh3	0	0.906299	0.406	0.247	0	Brown adipocytes (BAd)	Cluster 1
Nfil3	1.68905e-162	0.905852	0.101	0.054	3.30614e-158	Brown adipocytes (BAd)	Cluster 1
Trarg1	0	0.905191	0.38	0.237	0	Brown adipocytes (BAd)	Cluster 1
Rxrb	3.7126e-221	0.90465	0.156	0.092	7.26705e-217	Brown adipocytes (BAd)	Cluster 1
Rab34	5.79968e-166	0.904077	0.13	0.079	1.13523e-161	Brown adipocytes (BAd)	Cluster 1
Zfp219	0	0.903186	0.259	0.154	0	Brown adipocytes (BAd)	Cluster 1
Dedd2	1.04027e-194	0.90314	0.135	0.078	2.03623e-190	Brown adipocytes (BAd)	Cluster 1
Dcun1d3	0	0.903006	0.603	0.396	0	Brown adipocytes (BAd)	Cluster 1
Fhip2b	0	0.902251	0.356	0.217	0	Brown adipocytes (BAd)	Cluster 1
Prelid3b	8,93584419366083e-316	0.901474	0.202	0.115	1,74910214246717e-311	Brown adipocytes (BAd)	Cluster 1
Tmco4	0	0.900344	0.339	0.207	0	Brown adipocytes (BAd)	Cluster 1
Adcy6	0	0.899854	0.646	0.4	0	Brown adipocytes (BAd)	Cluster 1
Cat	0	0.899496	0.649	0.405	0	Brown adipocytes (BAd)	Cluster 1
Nadk	0	0.899134	0.653	0.419	0	Brown adipocytes (BAd)	Cluster 1
Mrs2	0	0.89894	0.415	0.254	0	Brown adipocytes (BAd)	Cluster 1
Zbtb7b	0	0.89887	0.352	0.218	0	Brown adipocytes (BAd)	Cluster 1
Dvl3	0	0.89874	0.315	0.191	0	Brown adipocytes (BAd)	Cluster 1
Ndufv2	0	0.898641	0.492	0.305	0	Brown adipocytes (BAd)	Cluster 1
Polr3h	0	0.898466	0.263	0.151	0	Brown adipocytes (BAd)	Cluster 1
Atg4d	0	0.89841	0.225	0.134	0	Brown adipocytes (BAd)	Cluster 1
Psap	0	0.898398	0.715	0.476	0	Brown adipocytes (BAd)	Cluster 1
9330159M07Rik	3.44629e-236	0.89777	0.183	0.115	6.74577e-232	Brown adipocytes (BAd)	Cluster 1
Nudt6	5.66258e-283	0.897676	0.198	0.118	1.10839e-278	Brown adipocytes (BAd)	Cluster 1
Calcoco1	0	0.89758	0.406	0.255	0	Brown adipocytes (BAd)	Cluster 1
Ccdc191	0	0.897086	0.381	0.229	0	Brown adipocytes (BAd)	Cluster 1
Sirt5	0	0.89708	0.22	0.127	0	Brown adipocytes (BAd)	Cluster 1
Fdps	1.48925e-147	0.896817	0.114	0.071	2.91506e-143	Brown adipocytes (BAd)	Cluster 1
Cipc	0	0.896578	0.374	0.228	0	Brown adipocytes (BAd)	Cluster 1
Eci2	0	0.896102	0.402	0.246	0	Brown adipocytes (BAd)	Cluster 1
Elmod2	0	0.895108	0.224	0.132	0	Brown adipocytes (BAd)	Cluster 1
Ginm1	0	0.894605	0.497	0.307	0	Brown adipocytes (BAd)	Cluster 1
Mib2	0	0.894594	0.233	0.134	0	Brown adipocytes (BAd)	Cluster 1
Adk	0	0.894427	0.762	0.521	0	Brown adipocytes (BAd)	Cluster 1
Hdhd2	0	0.894347	0.331	0.197	0	Brown adipocytes (BAd)	Cluster 1
Tmem135	0	0.893269	0.855	0.617	0	Brown adipocytes (BAd)	Cluster 1
Smg5	0	0.893251	0.463	0.295	0	Brown adipocytes (BAd)	Cluster 1
Trmt2b	0	0.893191	0.307	0.192	0	Brown adipocytes (BAd)	Cluster 1
A530013C23Rik	4.11446e-148	0.891751	0.124	0.079	8.05364e-144	Brown adipocytes (BAd)	Cluster 1
Aasdh	0	0.890408	0.235	0.142	0	Brown adipocytes (BAd)	Cluster 1
Atp6v1e1	0	0.890395	0.397	0.245	0	Brown adipocytes (BAd)	Cluster 1
Bsg	0	0.889545	0.531	0.352	0	Brown adipocytes (BAd)	Cluster 1
Acat1	0	0.888835	0.619	0.401	0	Brown adipocytes (BAd)	Cluster 1
Cib2	0	0.888448	0.242	0.143	0	Brown adipocytes (BAd)	Cluster 1
Mcur1	0	0.887614	0.408	0.256	0	Brown adipocytes (BAd)	Cluster 1
Lman2	0	0.887388	0.348	0.215	0	Brown adipocytes (BAd)	Cluster 1
Slc25a26	0	0.887266	0.398	0.246	0	Brown adipocytes (BAd)	Cluster 1
Ggact	1.21441e-204	0.886955	0.139	0.078	2.37709e-200	Brown adipocytes (BAd)	Cluster 1
Ech1	0	0.884749	0.337	0.197	0	Brown adipocytes (BAd)	Cluster 1
Rasl12	0	0.884117	0.496	0.285	0	Brown adipocytes (BAd)	Cluster 1
Atp5l	0	0.883952	0.334	0.203	0	Brown adipocytes (BAd)	Cluster 1
Ndufb5	0	0.883308	0.275	0.165	0	Brown adipocytes (BAd)	Cluster 1
BC004004	0	0.883096	0.337	0.205	0	Brown adipocytes (BAd)	Cluster 1
Commd4	1.694e-150	0.882629	0.104	0.059	3.31584e-146	Brown adipocytes (BAd)	Cluster 1
Uqcrh	0	0.88242	0.337	0.204	0	Brown adipocytes (BAd)	Cluster 1
Caprin1	0	0.88182	0.752	0.509	0	Brown adipocytes (BAd)	Cluster 1
Zfp27	9.97301e-181	0.881562	0.121	0.068	1.95212e-176	Brown adipocytes (BAd)	Cluster 1
Lss	1.39426e-203	0.881409	0.15	0.09	2.72913e-199	Brown adipocytes (BAd)	Cluster 1
Tbc1d31	2,70925047048473e-317	0.88093	0.229	0.14	5,3030868709268e-313	Brown adipocytes (BAd)	Cluster 1
Zkscan5	1.46052e-199	0.880593	0.149	0.089	2.85883e-195	Brown adipocytes (BAd)	Cluster 1
Armt1	4.93334e-288	0.880518	0.208	0.126	9.65651e-284	Brown adipocytes (BAd)	Cluster 1
Naa20	0	0.878669	0.345	0.214	0	Brown adipocytes (BAd)	Cluster 1
Ndufb2	1.21987e-216	0.878022	0.156	0.092	2.38777e-212	Brown adipocytes (BAd)	Cluster 1
Resf1	0	0.877044	0.458	0.331	0	Brown adipocytes (BAd)	Cluster 1
Dhrs7	0	0.876776	0.291	0.184	0	Brown adipocytes (BAd)	Cluster 1
Tfpt	8.73423e-146	0.876001	0.116	0.071	1.70964e-141	Brown adipocytes (BAd)	Cluster 1
Rbks	0	0.8755	0.352	0.217	0	Brown adipocytes (BAd)	Cluster 1
Nacc2	0	0.874845	0.413	0.254	0	Brown adipocytes (BAd)	Cluster 1
Pecr	6.60408e-195	0.874741	0.164	0.111	1.29268e-190	Brown adipocytes (BAd)	Cluster 1
Pla2g15	1.32608e-169	0.874694	0.144	0.092	2.59567e-165	Brown adipocytes (BAd)	Cluster 1
Ulk1	0	0.874289	0.269	0.166	0	Brown adipocytes (BAd)	Cluster 1
Nit1	3.96867e-211	0.874083	0.151	0.088	7.76828e-207	Brown adipocytes (BAd)	Cluster 1
4931414P19Rik	1.92707e-160	0.873407	0.128	0.078	3.77205e-156	Brown adipocytes (BAd)	Cluster 1
P2rx6	6.7953e-180	0.873089	0.135	0.08	1.33011e-175	Brown adipocytes (BAd)	Cluster 1
Nrbp2	0	0.87296	0.431	0.268	0	Brown adipocytes (BAd)	Cluster 1
Rsrp1	0	0.872723	0.961	0.757	0	Brown adipocytes (BAd)	Cluster 1
Pex16	2.60543e-271	0.871868	0.205	0.127	5.09987e-267	Brown adipocytes (BAd)	Cluster 1
Dhx35	0	0.871632	0.267	0.156	0	Brown adipocytes (BAd)	Cluster 1
Cox7a2l	3.48127e-300	0.870868	0.221	0.135	6.81425e-296	Brown adipocytes (BAd)	Cluster 1
Aga	1.09651e-179	0.870124	0.131	0.076	2.14631e-175	Brown adipocytes (BAd)	Cluster 1
Napepld	4.32942e-173	0.869215	0.132	0.079	8.47441e-169	Brown adipocytes (BAd)	Cluster 1
Arhgap26	0	0.86875	0.879	0.629	0	Brown adipocytes (BAd)	Cluster 1
Sdhaf3	0	0.868458	0.257	0.155	0	Brown adipocytes (BAd)	Cluster 1
Brap	0	0.867836	0.344	0.214	0	Brown adipocytes (BAd)	Cluster 1
Lhfpl3	3.26338e-116	0.867505	0.104	0.067	6.38773e-112	Brown adipocytes (BAd)	Cluster 1
Pcyox1	0	0.867141	0.235	0.144	0	Brown adipocytes (BAd)	Cluster 1
Nabp1	0	0.866134	0.561	0.337	0	Brown adipocytes (BAd)	Cluster 1
Sycp2	8.55782e-226	0.863315	0.16	0.095	1.67511e-221	Brown adipocytes (BAd)	Cluster 1
Megf9	0	0.863077	0.567	0.363	0	Brown adipocytes (BAd)	Cluster 1
Kansl3	0	0.862784	0.566	0.367	0	Brown adipocytes (BAd)	Cluster 1
Ptpn2	0	0.862416	0.445	0.284	0	Brown adipocytes (BAd)	Cluster 1
Fktn	0	0.862197	0.4	0.249	0	Brown adipocytes (BAd)	Cluster 1
Abca2	7.64795e-236	0.862147	0.185	0.116	1.49701e-231	Brown adipocytes (BAd)	Cluster 1
Adcy9	0	0.861964	0.778	0.546	0	Brown adipocytes (BAd)	Cluster 1
Atp5mpl	2.70143e-240	0.86195	0.175	0.104	5.28779e-236	Brown adipocytes (BAd)	Cluster 1
Arfrp1	7.49787e-296	0.861581	0.213	0.127	1.46763e-291	Brown adipocytes (BAd)	Cluster 1
Aco1	0	0.861269	0.579	0.362	0	Brown adipocytes (BAd)	Cluster 1
Msra	0	0.860884	0.609	0.405	0	Brown adipocytes (BAd)	Cluster 1
Ccdc84	1.31738e-250	0.860844	0.184	0.11	2.57863e-246	Brown adipocytes (BAd)	Cluster 1
Zfp3	1.59366e-135	0.859707	0.113	0.071	3.11943e-131	Brown adipocytes (BAd)	Cluster 1
St6galnac6	5,69508534596124e-314	0.858801	0.217	0.127	0	Brown adipocytes (BAd)	Cluster 1
Kctd3	0	0.858467	0.391	0.247	0	Brown adipocytes (BAd)	Cluster 1
Slc16a10	0	0.858429	0.607	0.388	0	Brown adipocytes (BAd)	Cluster 1
Inppl1	0	0.857691	0.433	0.273	0	Brown adipocytes (BAd)	Cluster 1
Ndufs4	0	0.857445	0.697	0.47	0	Brown adipocytes (BAd)	Cluster 1
Gm16168	0	0.856489	0.582	0.326	0	Brown adipocytes (BAd)	Cluster 1
Mrps35	2.73075e-281	0.855213	0.207	0.125	5.34518e-277	Brown adipocytes (BAd)	Cluster 1
Gpbp1l1	0	0.854583	0.634	0.421	0	Brown adipocytes (BAd)	Cluster 1
Mrpl47	1.32038e-210	0.854342	0.159	0.095	2.58451e-206	Brown adipocytes (BAd)	Cluster 1
Phyh	0	0.853687	0.336	0.205	0	Brown adipocytes (BAd)	Cluster 1
Btd	1.53856e-185	0.852853	0.132	0.076	3.01157e-181	Brown adipocytes (BAd)	Cluster 1
Ebf2	0	0.852761	0.933	0.611	0	Brown adipocytes (BAd)	Cluster 1
Gm37320	2.03968e-136	0.852282	0.107	0.064	3.99246e-132	Brown adipocytes (BAd)	Cluster 1
Zfand6	0	0.851983	0.725	0.505	0	Brown adipocytes (BAd)	Cluster 1
Cog4	0	0.851798	0.605	0.39	0	Brown adipocytes (BAd)	Cluster 1
Supt3	0	0.850532	0.621	0.398	0	Brown adipocytes (BAd)	Cluster 1
Slc20a2	0	0.850354	0.539	0.361	0	Brown adipocytes (BAd)	Cluster 1
Lactb2	0	0.848934	0.478	0.304	0	Brown adipocytes (BAd)	Cluster 1
Cpped1	0	0.848491	0.573	0.381	0	Brown adipocytes (BAd)	Cluster 1
Ecsit	1,03999263081523e-314	0.84849	0.234	0.144	2,03568157555773e-310	Brown adipocytes (BAd)	Cluster 1
Podn	0	0.848004	0.643	0.392	0	Brown adipocytes (BAd)	Cluster 1
Gtf2e1	1.8283e-227	0.847496	0.176	0.107	3.57871e-223	Brown adipocytes (BAd)	Cluster 1
Mamdc4	6.93811e-140	0.847296	0.115	0.07	1.35807e-135	Brown adipocytes (BAd)	Cluster 1
Vegfb	2.44227e-197	0.847222	0.159	0.099	4.78049e-193	Brown adipocytes (BAd)	Cluster 1
Grb14	0	0.846754	0.302	0.188	0	Brown adipocytes (BAd)	Cluster 1
Grina	0	0.846104	0.357	0.223	0	Brown adipocytes (BAd)	Cluster 1
Ell2	0	0.845141	0.509	0.334	0	Brown adipocytes (BAd)	Cluster 1
Galc	1.58164e-234	0.8448	0.177	0.106	3.0959e-230	Brown adipocytes (BAd)	Cluster 1
Cox14	1.69549e-139	0.844613	0.119	0.076	3.31875e-135	Brown adipocytes (BAd)	Cluster 1
Map7	2.301e-260	0.843962	0.181	0.105	4.50399e-256	Brown adipocytes (BAd)	Cluster 1
Aifm1	0	0.843742	0.31	0.198	0	Brown adipocytes (BAd)	Cluster 1
Pdp2	1.85952e-189	0.843421	0.143	0.085	3.63982e-185	Brown adipocytes (BAd)	Cluster 1
Acvr1c	0	0.843411	0.658	0.384	0	Brown adipocytes (BAd)	Cluster 1
Gm7160	1.56597e-295	0.842857	0.234	0.147	3.06523e-291	Brown adipocytes (BAd)	Cluster 1
Ankrd39	1.01011e-169	0.842832	0.124	0.071	1.97719e-165	Brown adipocytes (BAd)	Cluster 1
Akr1b10	4.69438e-176	0.84251	0.139	0.084	9.18877e-172	Brown adipocytes (BAd)	Cluster 1
Srsf10	0	0.842496	0.476	0.306	0	Brown adipocytes (BAd)	Cluster 1
Mrps17	1.00437e-151	0.842355	0.129	0.08	1.96595e-147	Brown adipocytes (BAd)	Cluster 1
Cox6b1	0	0.842286	0.293	0.177	0	Brown adipocytes (BAd)	Cluster 1
Tmem161b	0	0.841754	0.491	0.314	0	Brown adipocytes (BAd)	Cluster 1
Tiparp	0	0.841432	0.337	0.217	0	Brown adipocytes (BAd)	Cluster 1
Sec22a	0	0.840865	0.413	0.262	0	Brown adipocytes (BAd)	Cluster 1
Abhd5	0	0.840765	0.411	0.266	0	Brown adipocytes (BAd)	Cluster 1
Idh3b	0	0.84075	0.448	0.277	0	Brown adipocytes (BAd)	Cluster 1
Emc1	9.36432e-218	0.840007	0.177	0.11	1.83297e-213	Brown adipocytes (BAd)	Cluster 1
Rab5if	2.2199e-200	0.839942	0.16	0.099	4.34523e-196	Brown adipocytes (BAd)	Cluster 1
9630013D21Rik	3.58554e-174	0.83974	0.154	0.101	7.01834e-170	Brown adipocytes (BAd)	Cluster 1
Hmgb1	0	0.839737	0.418	0.281	0	Brown adipocytes (BAd)	Cluster 1
Scarb2	0	0.839732	0.548	0.364	0	Brown adipocytes (BAd)	Cluster 1
Uckl1	0	0.837951	0.238	0.144	0	Brown adipocytes (BAd)	Cluster 1
Cep70	0	0.837655	0.276	0.169	0	Brown adipocytes (BAd)	Cluster 1
Fdft1	2.48032e-297	0.837594	0.228	0.142	4.85497e-293	Brown adipocytes (BAd)	Cluster 1
D330023K18Rik	1.09823e-132	0.83656	0.118	0.076	2.14967e-128	Brown adipocytes (BAd)	Cluster 1
Slc25a46	0	0.835747	0.394	0.247	0	Brown adipocytes (BAd)	Cluster 1
Derl1	0	0.83533	0.375	0.235	0	Brown adipocytes (BAd)	Cluster 1
Chchd7	1.61275e-157	0.835122	0.132	0.081	3.15679e-153	Brown adipocytes (BAd)	Cluster 1
Uqcrc2	0	0.835042	0.598	0.389	0	Brown adipocytes (BAd)	Cluster 1
Rsph3b	7.48718e-220	0.834608	0.161	0.094	1.46554e-215	Brown adipocytes (BAd)	Cluster 1
Rnf24	0	0.83456	0.309	0.196	0	Brown adipocytes (BAd)	Cluster 1
Idh1	0	0.834214	0.49	0.315	0	Brown adipocytes (BAd)	Cluster 1
Cul9	0	0.8339	0.401	0.253	0	Brown adipocytes (BAd)	Cluster 1
Ring1	1.57911e-209	0.832409	0.157	0.093	3.09094e-205	Brown adipocytes (BAd)	Cluster 1
Atf2	0	0.831508	0.642	0.438	0	Brown adipocytes (BAd)	Cluster 1
Phka2	0	0.831266	0.571	0.365	0	Brown adipocytes (BAd)	Cluster 1
Mapkapk3	0	0.829478	0.358	0.244	0	Brown adipocytes (BAd)	Cluster 1
Mbp	0	0.829208	0.45	0.258	0	Brown adipocytes (BAd)	Cluster 1
Gpam	0	0.828995	0.886	0.55	0	Brown adipocytes (BAd)	Cluster 1
Tfb2m	2.56434e-262	0.828159	0.197	0.119	5.01945e-258	Brown adipocytes (BAd)	Cluster 1
Prkab1	2.14366e-192	0.827605	0.15	0.091	4.196e-188	Brown adipocytes (BAd)	Cluster 1
Thrb	0	0.826635	0.917	0.608	0	Brown adipocytes (BAd)	Cluster 1
Pkp2	1.34228e-234	0.825875	0.155	0.087	2.62738e-230	Brown adipocytes (BAd)	Cluster 1
Psma1	0	0.825433	0.322	0.204	0	Brown adipocytes (BAd)	Cluster 1
Ube2q2	0	0.825284	0.475	0.312	0	Brown adipocytes (BAd)	Cluster 1
Clpp	3.69785e-255	0.825171	0.207	0.13	7.23818e-251	Brown adipocytes (BAd)	Cluster 1
Rabggtb	5.65109e-237	0.8248	0.202	0.13	1.10614e-232	Brown adipocytes (BAd)	Cluster 1
Supv3l1	3.10855e-304	0.824791	0.252	0.163	6.08467e-300	Brown adipocytes (BAd)	Cluster 1
Adipoq	0	0.824174	0.366	0.224	0	Brown adipocytes (BAd)	Cluster 1
Atp5md	4.61257e-235	0.824155	0.184	0.112	9.02864e-231	Brown adipocytes (BAd)	Cluster 1
Cfap54	2.26149e-235	0.823887	0.174	0.103	4.42664e-231	Brown adipocytes (BAd)	Cluster 1
Trp53inp2	0	0.823865	0.389	0.241	0	Brown adipocytes (BAd)	Cluster 1
Zbtb5	1.64607e-176	0.823377	0.147	0.091	3.22202e-172	Brown adipocytes (BAd)	Cluster 1
Cmtm4	0	0.82315	0.415	0.259	0	Brown adipocytes (BAd)	Cluster 1
2810013P06Rik	2.46079e-153	0.822683	0.123	0.074	4.81676e-149	Brown adipocytes (BAd)	Cluster 1
Cenpv	3.5568e-244	0.821278	0.201	0.125	6.96207e-240	Brown adipocytes (BAd)	Cluster 1
Chka	0	0.820331	0.297	0.186	0	Brown adipocytes (BAd)	Cluster 1
Tafazzin	0	0.820218	0.33	0.208	0	Brown adipocytes (BAd)	Cluster 1
Dock8	0	0.819256	0.497	0.275	0	Brown adipocytes (BAd)	Cluster 1
Riok2	0	0.819189	0.345	0.221	0	Brown adipocytes (BAd)	Cluster 1
Ppp2r2d	0	0.818664	0.424	0.28	0	Brown adipocytes (BAd)	Cluster 1
Mrpl15	1.83521e-225	0.818477	0.189	0.12	3.59225e-221	Brown adipocytes (BAd)	Cluster 1
Ttf2	1.35253e-140	0.818265	0.114	0.068	2.64744e-136	Brown adipocytes (BAd)	Cluster 1
Ttll11	7.46346e-276	0.818099	0.244	0.162	1.4609e-271	Brown adipocytes (BAd)	Cluster 1
Smyd4	5.23044e-219	0.817254	0.187	0.119	1.02381e-214	Brown adipocytes (BAd)	Cluster 1
Tmem29	4.77102e-279	0.817211	0.223	0.139	9.3388e-275	Brown adipocytes (BAd)	Cluster 1
Mppe1	3.0413e-142	0.817131	0.115	0.069	5.95304e-138	Brown adipocytes (BAd)	Cluster 1
Zkscan3	0	0.816966	0.663	0.451	0	Brown adipocytes (BAd)	Cluster 1
Ppcdc	0	0.816566	0.281	0.178	0	Brown adipocytes (BAd)	Cluster 1
Tbc1d13	0	0.816131	0.292	0.2	0	Brown adipocytes (BAd)	Cluster 1
Hivep1	0	0.815996	0.517	0.344	0	Brown adipocytes (BAd)	Cluster 1
2300009A05Rik	4.06358e-122	0.815861	0.105	0.065	7.95404e-118	Brown adipocytes (BAd)	Cluster 1
Ndufv1	0	0.814968	0.344	0.213	0	Brown adipocytes (BAd)	Cluster 1
Acot8	9.51841e-183	0.81494	0.154	0.096	1.86313e-178	Brown adipocytes (BAd)	Cluster 1
Rfesd	1.50613e-133	0.814527	0.102	0.06	2.9481e-129	Brown adipocytes (BAd)	Cluster 1
Ndufs7	1.60632e-200	0.814339	0.172	0.109	3.14421e-196	Brown adipocytes (BAd)	Cluster 1
Arap1	0	0.813894	0.422	0.265	0	Brown adipocytes (BAd)	Cluster 1
Fut8	0	0.813003	0.688	0.467	0	Brown adipocytes (BAd)	Cluster 1
Mief1	0	0.812593	0.259	0.161	0	Brown adipocytes (BAd)	Cluster 1
Usp33	0	0.812591	0.719	0.491	0	Brown adipocytes (BAd)	Cluster 1
Ndufb6	6.46991e-157	0.812556	0.126	0.076	1.26642e-152	Brown adipocytes (BAd)	Cluster 1
Insr	0	0.811108	0.869	0.641	0	Brown adipocytes (BAd)	Cluster 1
Txnrd2	2.13582e-243	0.810972	0.194	0.119	4.18064e-239	Brown adipocytes (BAd)	Cluster 1
Dcun1d2	0	0.810566	0.308	0.194	0	Brown adipocytes (BAd)	Cluster 1
Carf	0	0.810458	0.307	0.199	0	Brown adipocytes (BAd)	Cluster 1
Snx15	1.14434e-178	0.810299	0.136	0.08	2.23994e-174	Brown adipocytes (BAd)	Cluster 1
Tpcn1	0	0.810201	0.555	0.37	0	Brown adipocytes (BAd)	Cluster 1
Metap1d	0	0.810021	0.51	0.329	0	Brown adipocytes (BAd)	Cluster 1
Ift81	0	0.809688	0.342	0.212	0	Brown adipocytes (BAd)	Cluster 1
Vamp1	8.11965e-213	0.808757	0.189	0.121	1.58934e-208	Brown adipocytes (BAd)	Cluster 1
Ndufa6	0	0.808611	0.259	0.16	0	Brown adipocytes (BAd)	Cluster 1
G6pdx	8.68813e-281	0.807365	0.247	0.163	1.70061e-276	Brown adipocytes (BAd)	Cluster 1
Baz2a	0	0.807345	0.718	0.502	0	Brown adipocytes (BAd)	Cluster 1
Tspan12	0	0.806837	0.651	0.424	0	Brown adipocytes (BAd)	Cluster 1
Cish	7.0449e-206	0.806708	0.176	0.14	1.37897e-201	Brown adipocytes (BAd)	Cluster 1
Pyurf	2.58215e-171	0.806681	0.138	0.083	5.0543e-167	Brown adipocytes (BAd)	Cluster 1
Aars2	2.2649e-157	0.806665	0.114	0.065	4.43331e-153	Brown adipocytes (BAd)	Cluster 1
Cnbd2	2.74722e-186	0.806357	0.161	0.101	5.37741e-182	Brown adipocytes (BAd)	Cluster 1
Atp5c1	0	0.805369	0.627	0.423	0	Brown adipocytes (BAd)	Cluster 1
Fasn	0	0.805277	0.948	0.736	0	Brown adipocytes (BAd)	Cluster 1
Acsl3	0	0.805176	0.41	0.273	0	Brown adipocytes (BAd)	Cluster 1
Ric8b	0	0.805169	0.64	0.447	0	Brown adipocytes (BAd)	Cluster 1
Ciao2a	1.21774e-162	0.804928	0.136	0.084	2.38361e-158	Brown adipocytes (BAd)	Cluster 1
Mboat7	4.72098e-138	0.804635	0.118	0.073	9.24084e-134	Brown adipocytes (BAd)	Cluster 1
Dpy19l1	0	0.804539	0.271	0.173	0	Brown adipocytes (BAd)	Cluster 1
Oxa1l	5.94064e-239	0.803227	0.204	0.129	1.16282e-234	Brown adipocytes (BAd)	Cluster 1
Gars	0	0.80307	0.393	0.251	0	Brown adipocytes (BAd)	Cluster 1
Rabl3	1.21266e-186	0.802623	0.154	0.095	2.37365e-182	Brown adipocytes (BAd)	Cluster 1
Gin1	1.0011e-214	0.801706	0.17	0.103	1.95954e-210	Brown adipocytes (BAd)	Cluster 1
Mrps9	0	0.80097	0.48	0.308	0	Brown adipocytes (BAd)	Cluster 1
Isoc2a	0	0.800828	0.289	0.189	0	Brown adipocytes (BAd)	Cluster 1
Mccc2	0	0.800336	0.44	0.286	0	Brown adipocytes (BAd)	Cluster 1
Sort1	0	0.799581	0.544	0.35	0	Brown adipocytes (BAd)	Cluster 1
Kptn	3.52297e-133	0.799549	0.113	0.068	6.89587e-129	Brown adipocytes (BAd)	Cluster 1
Acbd4	0	0.79925	0.312	0.201	0	Brown adipocytes (BAd)	Cluster 1
Cdkl3	6.05409e-220	0.798884	0.192	0.123	1.18503e-215	Brown adipocytes (BAd)	Cluster 1
Tmem120b	0	0.798833	0.666	0.43	0	Brown adipocytes (BAd)	Cluster 1
N4bp2	2.31179e-305	0.797901	0.25	0.158	4.52511e-301	Brown adipocytes (BAd)	Cluster 1
Gm14399	1.78186e-139	0.797852	0.117	0.071	3.48782e-135	Brown adipocytes (BAd)	Cluster 1
Slc3a2	0	0.797848	0.308	0.192	0	Brown adipocytes (BAd)	Cluster 1
Them4	1.51195e-173	0.797176	0.14	0.084	2.9595e-169	Brown adipocytes (BAd)	Cluster 1
Gabarapl1	3.09615e-271	0.797052	0.207	0.125	6.06041e-267	Brown adipocytes (BAd)	Cluster 1
Grsf1	0	0.796893	0.269	0.169	0	Brown adipocytes (BAd)	Cluster 1
Psmd4	0	0.796481	0.404	0.266	0	Brown adipocytes (BAd)	Cluster 1
Pick1	0	0.796011	0.256	0.157	0	Brown adipocytes (BAd)	Cluster 1
Snx14	0	0.795981	0.424	0.277	0	Brown adipocytes (BAd)	Cluster 1
Ide	0	0.795486	0.503	0.341	0	Brown adipocytes (BAd)	Cluster 1
Ptcd3	0	0.79525	0.475	0.314	0	Brown adipocytes (BAd)	Cluster 1
Zbtb38	0	0.794982	0.496	0.352	0	Brown adipocytes (BAd)	Cluster 1
Ano8	1.72988e-138	0.794826	0.123	0.076	3.38606e-134	Brown adipocytes (BAd)	Cluster 1
Dclre1a	7.03683e-158	0.794422	0.129	0.078	1.37739e-153	Brown adipocytes (BAd)	Cluster 1
Sdhc	0	0.794325	0.431	0.279	0	Brown adipocytes (BAd)	Cluster 1
Ccng2	7.55559e-208	0.794161	0.157	0.092	1.47893e-203	Brown adipocytes (BAd)	Cluster 1
Eif4ebp1	1.82374e-238	0.794033	0.228	0.159	3.56978e-234	Brown adipocytes (BAd)	Cluster 1
Urgcp	0	0.793913	0.593	0.398	0	Brown adipocytes (BAd)	Cluster 1
Galnt2	0	0.79377	0.623	0.432	0	Brown adipocytes (BAd)	Cluster 1
Agl	0	0.793756	0.768	0.526	0	Brown adipocytes (BAd)	Cluster 1
Washc2	0	0.793205	0.506	0.339	0	Brown adipocytes (BAd)	Cluster 1
Tmem106b	0	0.793003	0.369	0.23	0	Brown adipocytes (BAd)	Cluster 1
Mrps27	0	0.79268	0.292	0.185	0	Brown adipocytes (BAd)	Cluster 1
Txnip	0	0.792323	0.655	0.498	0	Brown adipocytes (BAd)	Cluster 1
Txn2	0	0.792191	0.276	0.171	0	Brown adipocytes (BAd)	Cluster 1
Dlgap1	6.72346e-281	0.791825	0.229	0.146	1.31605e-276	Brown adipocytes (BAd)	Cluster 1
Ppp1r9a	0	0.791726	0.587	0.358	0	Brown adipocytes (BAd)	Cluster 1
Zfp961	8.71645e-275	0.790528	0.232	0.147	1.70616e-270	Brown adipocytes (BAd)	Cluster 1
Cars2	1,47463773314237e-319	0.789074	0.251	0.156	2,88645589885287e-315	Brown adipocytes (BAd)	Cluster 1
Trmt61b	9.24709e-220	0.78902	0.189	0.119	1.81003e-215	Brown adipocytes (BAd)	Cluster 1
Hps1	2.05885e-163	0.788032	0.11	0.061	4.03e-159	Brown adipocytes (BAd)	Cluster 1
2810004N23Rik	0	0.787568	0.341	0.216	0	Brown adipocytes (BAd)	Cluster 1
Ctnnbl1	0	0.787472	0.432	0.274	0	Brown adipocytes (BAd)	Cluster 1
Pxmp4	2.52694e-303	0.787008	0.254	0.162	4.94623e-299	Brown adipocytes (BAd)	Cluster 1
Ap4b1	1.81683e-140	0.786886	0.117	0.071	3.55625e-136	Brown adipocytes (BAd)	Cluster 1
Tmem201	9.46215e-195	0.786715	0.169	0.106	1.85212e-190	Brown adipocytes (BAd)	Cluster 1
Tbkbp1	0	0.786674	0.253	0.152	0	Brown adipocytes (BAd)	Cluster 1
Acyp2	0	0.785701	0.845	0.616	0	Brown adipocytes (BAd)	Cluster 1
Erlin2	2.81685e-231	0.785391	0.188	0.116	5.5137e-227	Brown adipocytes (BAd)	Cluster 1
Sec61a2	0	0.785288	0.412	0.266	0	Brown adipocytes (BAd)	Cluster 1
Grpel1	4.45962e-212	0.783899	0.164	0.098	8.72925e-208	Brown adipocytes (BAd)	Cluster 1
Mtx1	3.93398e-146	0.782953	0.116	0.068	7.70036e-142	Brown adipocytes (BAd)	Cluster 1
Sardh	6.85706e-126	0.782232	0.11	0.068	1.3422e-121	Brown adipocytes (BAd)	Cluster 1
Stk11	0	0.782173	0.352	0.237	0	Brown adipocytes (BAd)	Cluster 1
Atg2b	0	0.781501	0.474	0.313	0	Brown adipocytes (BAd)	Cluster 1
Mcts1	0	0.780933	0.307	0.203	0	Brown adipocytes (BAd)	Cluster 1
Gaa	8.78025e-303	0.779792	0.227	0.136	1.71865e-298	Brown adipocytes (BAd)	Cluster 1
Ppp4r2	0	0.778786	0.463	0.304	0	Brown adipocytes (BAd)	Cluster 1
Pcnx3	3.47295e-308	0.777961	0.244	0.152	6.79795e-304	Brown adipocytes (BAd)	Cluster 1
Gprin3	2.57006e-183	0.777916	0.187	0.132	5.03064e-179	Brown adipocytes (BAd)	Cluster 1
A930037H05Rik	6.55738e-144	0.777492	0.13	0.082	1.28354e-139	Brown adipocytes (BAd)	Cluster 1
Cryzl1	0	0.777309	0.415	0.268	0	Brown adipocytes (BAd)	Cluster 1
Ndufaf4	0	0.776548	0.284	0.18	0	Brown adipocytes (BAd)	Cluster 1
Vps13a	0	0.776542	0.748	0.53	0	Brown adipocytes (BAd)	Cluster 1
Ampd2	2.42051e-121	0.775989	0.124	0.085	4.73791e-117	Brown adipocytes (BAd)	Cluster 1
Ntmt1	5.08307e-216	0.774384	0.176	0.108	9.94961e-212	Brown adipocytes (BAd)	Cluster 1
Pcsk6	0	0.774232	0.619	0.39	0	Brown adipocytes (BAd)	Cluster 1
Bri3	0	0.772877	0.337	0.204	0	Brown adipocytes (BAd)	Cluster 1
Neat1	0	0.772833	0.994	0.915	0	Brown adipocytes (BAd)	Cluster 1
Hps4	1.75024e-223	0.772455	0.182	0.111	3.42592e-219	Brown adipocytes (BAd)	Cluster 1
Pgm1	0	0.772233	0.638	0.427	0	Brown adipocytes (BAd)	Cluster 1
Exoc3	0	0.772021	0.384	0.245	0	Brown adipocytes (BAd)	Cluster 1
1700030K09Rik	1.74888e-212	0.772011	0.182	0.112	3.42326e-208	Brown adipocytes (BAd)	Cluster 1
Phaf1	0	0.771891	0.3	0.191	0	Brown adipocytes (BAd)	Cluster 1
Immt	0	0.771653	0.548	0.365	0	Brown adipocytes (BAd)	Cluster 1
Rcbtb2	0	0.770909	0.403	0.265	0	Brown adipocytes (BAd)	Cluster 1
Cep95	0	0.770607	0.36	0.235	0	Brown adipocytes (BAd)	Cluster 1
Zcchc2	0	0.770472	0.437	0.294	0	Brown adipocytes (BAd)	Cluster 1
Ifrd1	0	0.770417	0.626	0.42	0	Brown adipocytes (BAd)	Cluster 1
Fbxw5	1.5639e-172	0.770186	0.151	0.094	3.06117e-168	Brown adipocytes (BAd)	Cluster 1
Grpel2	1.00239e-222	0.76828	0.181	0.11	1.96207e-218	Brown adipocytes (BAd)	Cluster 1
Fggy	0	0.767975	0.534	0.346	0	Brown adipocytes (BAd)	Cluster 1
Clec16a	0	0.767898	0.653	0.46	0	Brown adipocytes (BAd)	Cluster 1
Gja1	0	0.767592	0.319	0.2	0	Brown adipocytes (BAd)	Cluster 1
Iscu	3.18313e-124	0.767389	0.107	0.065	6.23066e-120	Brown adipocytes (BAd)	Cluster 1
Fan1	2.75997e-198	0.766933	0.172	0.107	5.40236e-194	Brown adipocytes (BAd)	Cluster 1
Golga2	0	0.766885	0.45	0.292	0	Brown adipocytes (BAd)	Cluster 1
Katnal2	5.1889e-120	0.766514	0.113	0.071	1.01568e-115	Brown adipocytes (BAd)	Cluster 1
Psph	1.67354e-116	0.765964	0.117	0.077	3.27579e-112	Brown adipocytes (BAd)	Cluster 1
Zmat1	7.08552e-277	0.76521	0.229	0.143	1.38692e-272	Brown adipocytes (BAd)	Cluster 1
Fancm	3.52767e-176	0.764984	0.148	0.09	6.90507e-172	Brown adipocytes (BAd)	Cluster 1
Itpr1	0	0.764659	0.921	0.713	0	Brown adipocytes (BAd)	Cluster 1
Eif2b4	2.47318e-189	0.764521	0.186	0.123	4.841e-185	Brown adipocytes (BAd)	Cluster 1
Syap1	0	0.763884	0.402	0.264	0	Brown adipocytes (BAd)	Cluster 1
Orc3	0	0.763603	0.512	0.341	0	Brown adipocytes (BAd)	Cluster 1
Trim16	4.16015e-178	0.763247	0.151	0.092	8.14308e-174	Brown adipocytes (BAd)	Cluster 1
Pcbd2	0	0.76324	0.357	0.228	0	Brown adipocytes (BAd)	Cluster 1
Ei24	1.01415e-290	0.762465	0.241	0.151	1.9851e-286	Brown adipocytes (BAd)	Cluster 1
Atl2	0	0.762436	0.572	0.388	0	Brown adipocytes (BAd)	Cluster 1
Hlf	4.4847e-241	0.762435	0.25	0.182	8.77836e-237	Brown adipocytes (BAd)	Cluster 1
Ppp1r15b	0	0.762268	0.287	0.187	0	Brown adipocytes (BAd)	Cluster 1
Irs2	2.7455e-207	0.762105	0.233	0.173	5.37405e-203	Brown adipocytes (BAd)	Cluster 1
Tmem192	2.40741e-135	0.761576	0.135	0.089	4.71226e-131	Brown adipocytes (BAd)	Cluster 1
Dnhd1	3.24172e-234	0.761328	0.216	0.139	6.34534e-230	Brown adipocytes (BAd)	Cluster 1
Bcap31	0	0.761299	0.363	0.236	0	Brown adipocytes (BAd)	Cluster 1
Ndufv3	2.48674e-301	0.76109	0.249	0.157	4.86755e-297	Brown adipocytes (BAd)	Cluster 1
Lsm1	4.19496e-175	0.760784	0.162	0.104	8.21121e-171	Brown adipocytes (BAd)	Cluster 1
Helb	4.36491e-217	0.760735	0.194	0.124	8.54388e-213	Brown adipocytes (BAd)	Cluster 1
Zc3h6	0	0.760644	0.393	0.262	0	Brown adipocytes (BAd)	Cluster 1
Ppfibp2	0	0.760256	0.352	0.24	0	Brown adipocytes (BAd)	Cluster 1
Prkn	0	0.760178	0.911	0.655	0	Brown adipocytes (BAd)	Cluster 1
R3hdm1	0	0.760054	0.735	0.528	0	Brown adipocytes (BAd)	Cluster 1
Srek1ip1	9.0322e-248	0.759438	0.221	0.142	1.76796e-243	Brown adipocytes (BAd)	Cluster 1
Slc12a9	1.24571e-131	0.759376	0.127	0.08	2.43836e-127	Brown adipocytes (BAd)	Cluster 1
Ikzf2	0	0.758774	0.473	0.314	0	Brown adipocytes (BAd)	Cluster 1
Paip2	0	0.755714	0.565	0.383	0	Brown adipocytes (BAd)	Cluster 1
Ccnl1	0	0.754344	0.721	0.504	0	Brown adipocytes (BAd)	Cluster 1
Dgkq	6.09631e-180	0.752059	0.172	0.111	1.19329e-175	Brown adipocytes (BAd)	Cluster 1
Safb	0	0.751537	0.648	0.452	0	Brown adipocytes (BAd)	Cluster 1
Pla2g12a	5.22511e-187	0.750418	0.168	0.105	1.02276e-182	Brown adipocytes (BAd)	Cluster 1
Ice2	2.39536e-303	0.750259	0.259	0.164	4.68867e-299	Brown adipocytes (BAd)	Cluster 1
Foxn2	0	0.749619	0.433	0.299	0	Brown adipocytes (BAd)	Cluster 1
Ap5z1	2.18529e-149	0.747983	0.126	0.076	4.27748e-145	Brown adipocytes (BAd)	Cluster 1
Cox7b	0	0.747579	0.325	0.206	0	Brown adipocytes (BAd)	Cluster 1
Perm1	5.86638e-173	0.747466	0.128	0.074	1.14829e-168	Brown adipocytes (BAd)	Cluster 1
Mus81	5.72656e-122	0.747451	0.121	0.077	1.12092e-117	Brown adipocytes (BAd)	Cluster 1
Usp8	0	0.747311	0.537	0.366	0	Brown adipocytes (BAd)	Cluster 1
G0s2	1.82328e-161	0.746871	0.184	0.135	3.56889e-157	Brown adipocytes (BAd)	Cluster 1
Fhit	0	0.746691	0.648	0.452	0	Brown adipocytes (BAd)	Cluster 1
Maco1	0	0.746574	0.557	0.389	0	Brown adipocytes (BAd)	Cluster 1
Ldlr	0	0.745601	0.333	0.238	0	Brown adipocytes (BAd)	Cluster 1
Kdm6b	0	0.74541	0.44	0.298	0	Brown adipocytes (BAd)	Cluster 1
Safb2	0	0.745363	0.668	0.469	0	Brown adipocytes (BAd)	Cluster 1
Serac1	1.61701e-233	0.745098	0.206	0.129	3.16514e-229	Brown adipocytes (BAd)	Cluster 1
Znrf3	0	0.744712	0.491	0.324	0	Brown adipocytes (BAd)	Cluster 1
Rhobtb2	2.90422e-208	0.74466	0.193	0.124	5.68472e-204	Brown adipocytes (BAd)	Cluster 1
Rsad1	1.83523e-104	0.744377	0.102	0.065	3.59229e-100	Brown adipocytes (BAd)	Cluster 1
Vps33a	0	0.744264	0.324	0.211	0	Brown adipocytes (BAd)	Cluster 1
Sdhd	1.1642e-225	0.743333	0.187	0.114	2.2788e-221	Brown adipocytes (BAd)	Cluster 1
Pdpr	0	0.743186	0.442	0.293	0	Brown adipocytes (BAd)	Cluster 1
Scrn3	3.45376e-207	0.743073	0.203	0.133	6.76039e-203	Brown adipocytes (BAd)	Cluster 1
Numa1	0	0.742195	0.724	0.526	0	Brown adipocytes (BAd)	Cluster 1
Ccdc122	1.82299e-183	0.741979	0.16	0.099	3.56833e-179	Brown adipocytes (BAd)	Cluster 1
Tomm70a	0	0.741419	0.426	0.288	0	Brown adipocytes (BAd)	Cluster 1
Pde8a	0	0.740898	0.74	0.534	0	Brown adipocytes (BAd)	Cluster 1
Ttll5	0	0.740778	0.459	0.302	0	Brown adipocytes (BAd)	Cluster 1
Rnh1	1.07259e-277	0.7407	0.262	0.172	2.09948e-273	Brown adipocytes (BAd)	Cluster 1
Esrrb	3.77638e-179	0.740575	0.11	0.059	7.39189e-175	Brown adipocytes (BAd)	Cluster 1
Idua	1.72647e-268	0.739927	0.194	0.113	3.37939e-264	Brown adipocytes (BAd)	Cluster 1
Rab24	2.87414e-133	0.73963	0.14	0.093	5.62585e-129	Brown adipocytes (BAd)	Cluster 1
Gm20732	0	0.739556	0.49	0.329	0	Brown adipocytes (BAd)	Cluster 1
Focad	0	0.739029	0.468	0.314	0	Brown adipocytes (BAd)	Cluster 1
Parp16	6.29993e-191	0.738879	0.191	0.129	1.23315e-186	Brown adipocytes (BAd)	Cluster 1
Ing4	0	0.738722	0.402	0.262	0	Brown adipocytes (BAd)	Cluster 1
Hibadh	0	0.73851	0.664	0.46	0	Brown adipocytes (BAd)	Cluster 1
Rreb1	0	0.738492	0.856	0.646	0	Brown adipocytes (BAd)	Cluster 1
Sun2	0	0.738491	0.383	0.262	0	Brown adipocytes (BAd)	Cluster 1
Crocc	1.44028e-160	0.738487	0.136	0.082	2.81921e-156	Brown adipocytes (BAd)	Cluster 1
Med20	1.85697e-141	0.738394	0.136	0.086	3.63484e-137	Brown adipocytes (BAd)	Cluster 1
Nhlrc3	4.19838e-213	0.737948	0.194	0.123	8.2179e-209	Brown adipocytes (BAd)	Cluster 1
Senp8	6.41324e-115	0.737607	0.109	0.068	1.25533e-110	Brown adipocytes (BAd)	Cluster 1
Pnpla8	0	0.737506	0.633	0.445	0	Brown adipocytes (BAd)	Cluster 1
Mrps5	8.84079e-249	0.736143	0.222	0.141	1.7305e-244	Brown adipocytes (BAd)	Cluster 1
Ndufa9	0	0.73535	0.273	0.176	2.5213e-305	Brown adipocytes (BAd)	Cluster 1
Rere	0	0.735199	0.953	0.801	0	Brown adipocytes (BAd)	Cluster 1
Cyp4f13	0	0.735098	0.383	0.25	0	Brown adipocytes (BAd)	Cluster 1
Chd4	0	0.734209	0.8	0.582	0	Brown adipocytes (BAd)	Cluster 1
Caprin2	3.70601e-124	0.73414	0.112	0.069	7.25414e-120	Brown adipocytes (BAd)	Cluster 1
A230072C01Rik	1.74345e-110	0.733978	0.117	0.077	3.41263e-106	Brown adipocytes (BAd)	Cluster 1
Mff	0	0.73396	0.44	0.295	0	Brown adipocytes (BAd)	Cluster 1
Srsf11	0	0.733644	0.789	0.572	0	Brown adipocytes (BAd)	Cluster 1
Tmem150a	3.35994e-145	0.733439	0.142	0.091	6.57675e-141	Brown adipocytes (BAd)	Cluster 1
Itprid2	0	0.732999	0.563	0.375	0	Brown adipocytes (BAd)	Cluster 1
Vps52	3.17584e-218	0.732792	0.214	0.14	6.21639e-214	Brown adipocytes (BAd)	Cluster 1
Phlda3	1.16195e-137	0.732613	0.141	0.093	2.2744e-133	Brown adipocytes (BAd)	Cluster 1
Srebf1	0	0.732425	0.542	0.355	0	Brown adipocytes (BAd)	Cluster 1
Mettl17	1.52461e-134	0.731559	0.134	0.087	2.98427e-130	Brown adipocytes (BAd)	Cluster 1
Pnpla2	0	0.731353	0.564	0.369	0	Brown adipocytes (BAd)	Cluster 1
Aldh9a1	1.73304e-182	0.73109	0.191	0.129	3.39225e-178	Brown adipocytes (BAd)	Cluster 1
Dand5	1.26588e-143	0.731003	0.148	0.097	2.47783e-139	Brown adipocytes (BAd)	Cluster 1
Gfm2	0	0.730651	0.467	0.314	0	Brown adipocytes (BAd)	Cluster 1
Vdac2	0	0.729469	0.393	0.265	0	Brown adipocytes (BAd)	Cluster 1
Ttc8	6.13284e-238	0.729333	0.216	0.138	1.20044e-233	Brown adipocytes (BAd)	Cluster 1
Mrpl42	8.37657e-197	0.728869	0.193	0.126	1.63963e-192	Brown adipocytes (BAd)	Cluster 1
Hnrnph3	0	0.727817	0.55	0.378	0	Brown adipocytes (BAd)	Cluster 1
Cyb5d2	3.64239e-168	0.727425	0.159	0.101	7.12961e-164	Brown adipocytes (BAd)	Cluster 1
Dync2i1	0	0.727394	0.326	0.207	0	Brown adipocytes (BAd)	Cluster 1
Gm29394	1.83548e-118	0.726721	0.133	0.089	3.59276e-114	Brown adipocytes (BAd)	Cluster 1
Pigq	3.01328e-193	0.726383	0.188	0.122	5.89819e-189	Brown adipocytes (BAd)	Cluster 1
Plgrkt	0	0.726367	0.368	0.251	0	Brown adipocytes (BAd)	Cluster 1
Mef2d	0	0.725585	0.768	0.567	0	Brown adipocytes (BAd)	Cluster 1
Osbpl1a	0	0.724992	0.567	0.384	0	Brown adipocytes (BAd)	Cluster 1
Snrk	0	0.724717	0.837	0.662	0	Brown adipocytes (BAd)	Cluster 1
Utp14b	4.9796e-146	0.72467	0.144	0.092	9.74708e-142	Brown adipocytes (BAd)	Cluster 1
Acbd5	0	0.724602	0.523	0.355	0	Brown adipocytes (BAd)	Cluster 1
Cops3	0	0.724517	0.354	0.231	0	Brown adipocytes (BAd)	Cluster 1
Dip2a	0	0.724435	0.443	0.294	0	Brown adipocytes (BAd)	Cluster 1
Ncoa4	1.73527e-169	0.724169	0.18	0.121	3.39661e-165	Brown adipocytes (BAd)	Cluster 1
Alg12	4.74999e-147	0.723587	0.138	0.086	9.29764e-143	Brown adipocytes (BAd)	Cluster 1
Atp6v1d	2.68796e-222	0.723309	0.215	0.141	5.26142e-218	Brown adipocytes (BAd)	Cluster 1
Mgrn1	0	0.723274	0.527	0.361	0	Brown adipocytes (BAd)	Cluster 1
Fam53b	5.43473e-233	0.723036	0.21	0.133	1.06379e-228	Brown adipocytes (BAd)	Cluster 1
Abraxas1	4.89444e-127	0.722544	0.136	0.09	9.58038e-123	Brown adipocytes (BAd)	Cluster 1
Echdc2	2.39595e-130	0.722448	0.137	0.09	4.68983e-126	Brown adipocytes (BAd)	Cluster 1
Sfmbt1	0	0.72193	0.525	0.358	0	Brown adipocytes (BAd)	Cluster 1
Pfkfb1	0	0.721809	0.56	0.352	0	Brown adipocytes (BAd)	Cluster 1
Ankrd24	9.82152e-119	0.721644	0.107	0.066	1.92246e-114	Brown adipocytes (BAd)	Cluster 1
Cyria	0	0.721492	0.474	0.3	0	Brown adipocytes (BAd)	Cluster 1
Tecr	0	0.720722	0.405	0.278	0	Brown adipocytes (BAd)	Cluster 1
Opa1	0	0.720328	0.621	0.437	0	Brown adipocytes (BAd)	Cluster 1
Acrbp	9.42959e-163	0.719155	0.166	0.108	1.84575e-158	Brown adipocytes (BAd)	Cluster 1
Zer1	0	0.719106	0.324	0.212	0	Brown adipocytes (BAd)	Cluster 1
Chp1	0	0.718984	0.555	0.381	0	Brown adipocytes (BAd)	Cluster 1
ENSMUSG00000119994	1.50868e-140	0.718809	0.159	0.11	2.95309e-136	Brown adipocytes (BAd)	Cluster 1
Psmc4	2.21102e-233	0.718457	0.233	0.155	4.32785e-229	Brown adipocytes (BAd)	Cluster 1
Pwp1	3.90814e-129	0.717744	0.118	0.073	7.64979e-125	Brown adipocytes (BAd)	Cluster 1
Sat1	0	0.716935	0.278	0.171	0	Brown adipocytes (BAd)	Cluster 1
Ebf3	0	0.716205	0.752	0.569	0	Brown adipocytes (BAd)	Cluster 1
Cyhr1	1.84716e-125	0.715551	0.121	0.076	3.61564e-121	Brown adipocytes (BAd)	Cluster 1
Pef1	2.22536e-197	0.715456	0.194	0.126	4.35591e-193	Brown adipocytes (BAd)	Cluster 1
L2hgdh	4.30196e-94	0.715401	0.115	0.081	8.42065e-90	Brown adipocytes (BAd)	Cluster 1
Dcun1d4	1.43591e-261	0.71522	0.255	0.17	2.81066e-257	Brown adipocytes (BAd)	Cluster 1
A530020G20Rik	2.48785e-270	0.71253	0.241	0.153	4.86972e-266	Brown adipocytes (BAd)	Cluster 1
Peg3	0	0.710728	0.588	0.421	0	Brown adipocytes (BAd)	Cluster 1
Ankrd17	0	0.710427	0.897	0.72	0	Brown adipocytes (BAd)	Cluster 1
Plcd1	3.26905e-223	0.710275	0.233	0.159	6.39885e-219	Brown adipocytes (BAd)	Cluster 1
Dhtkd1	4.74835e-218	0.709866	0.235	0.159	9.29442e-214	Brown adipocytes (BAd)	Cluster 1
Bicd2	0	0.70921	0.434	0.293	0	Brown adipocytes (BAd)	Cluster 1
Tsacc	1.93454e-115	0.70897	0.141	0.098	3.78666e-111	Brown adipocytes (BAd)	Cluster 1
Ints10	3.38758e-294	0.708748	0.295	0.199	6.63086e-290	Brown adipocytes (BAd)	Cluster 1
Coasy	1.33028e-104	0.708344	0.118	0.079	2.6039e-100	Brown adipocytes (BAd)	Cluster 1
Tex264	8.02721e-192	0.707419	0.186	0.119	1.57125e-187	Brown adipocytes (BAd)	Cluster 1
U2af1l4	2.11761e-110	0.707355	0.103	0.064	4.14501e-106	Brown adipocytes (BAd)	Cluster 1
Gm12353	3.64617e-303	0.707163	0.273	0.176	7.13701e-299	Brown adipocytes (BAd)	Cluster 1
Ryr2	0	0.707152	0.284	0.144	0	Brown adipocytes (BAd)	Cluster 1
Rragc	8.21928e-263	0.707109	0.256	0.17	1.60884e-258	Brown adipocytes (BAd)	Cluster 1
Blcap	6.87812e-295	0.706528	0.258	0.163	1.34632e-290	Brown adipocytes (BAd)	Cluster 1
Kcmf1	0	0.705957	0.695	0.506	0	Brown adipocytes (BAd)	Cluster 1
Mtmr1	0	0.705531	0.314	0.204	0	Brown adipocytes (BAd)	Cluster 1
Slc5a6	4.16063e-90	0.704864	0.112	0.078	8.14402e-86	Brown adipocytes (BAd)	Cluster 1
Map3k5	0	0.704008	0.778	0.594	0	Brown adipocytes (BAd)	Cluster 1
Lpl	0	0.703142	0.967	0.786	0	Brown adipocytes (BAd)	Cluster 1
Emc3	5.81606e-232	0.703106	0.223	0.144	1.13844e-227	Brown adipocytes (BAd)	Cluster 1
Thap4	9.2788e-142	0.702161	0.142	0.091	1.81623e-137	Brown adipocytes (BAd)	Cluster 1
Miip	3.32977e-172	0.701931	0.161	0.101	6.51769e-168	Brown adipocytes (BAd)	Cluster 1
Armc1	1.19563e-257	0.701281	0.243	0.158	2.34032e-253	Brown adipocytes (BAd)	Cluster 1
Akap7	0	0.700871	0.606	0.41	0	Brown adipocytes (BAd)	Cluster 1
St3gal3	0	0.70062	0.639	0.445	0	Brown adipocytes (BAd)	Cluster 1
Unc45a	5.81629e-183	0.70019	0.188	0.124	1.13848e-178	Brown adipocytes (BAd)	Cluster 1
Cdk5rap1	7.07678e-238	0.700128	0.225	0.145	1.38521e-233	Brown adipocytes (BAd)	Cluster 1
Pym1	3.29591e-131	0.699803	0.142	0.093	6.45141e-127	Brown adipocytes (BAd)	Cluster 1
Mtx3	4.84264e-219	0.699746	0.215	0.139	9.47898e-215	Brown adipocytes (BAd)	Cluster 1
Thrsp	0	0.699641	0.667	0.439	0	Brown adipocytes (BAd)	Cluster 1
Ncoa7	0	0.699189	0.541	0.38	0	Brown adipocytes (BAd)	Cluster 1
Tep1	0	0.69895	0.485	0.319	0	Brown adipocytes (BAd)	Cluster 1
Lrrc8d	0	0.698175	0.618	0.421	0	Brown adipocytes (BAd)	Cluster 1
Mrpl2	5.80136e-97	0.697963	0.119	0.082	1.13556e-92	Brown adipocytes (BAd)	Cluster 1
Atp5d	8.04283e-197	0.697609	0.188	0.12	1.5743e-192	Brown adipocytes (BAd)	Cluster 1
Man2a2	0	0.697532	0.43	0.296	0	Brown adipocytes (BAd)	Cluster 1
Aox1	0	0.697001	0.782	0.524	0	Brown adipocytes (BAd)	Cluster 1
Abhd4	3.04241e-152	0.696354	0.144	0.09	5.95522e-148	Brown adipocytes (BAd)	Cluster 1
Dnm1l	0	0.695839	0.528	0.366	0	Brown adipocytes (BAd)	Cluster 1
Mkks	1.66872e-152	0.695541	0.152	0.098	3.26635e-148	Brown adipocytes (BAd)	Cluster 1
Lamp1	0	0.695452	0.391	0.261	0	Brown adipocytes (BAd)	Cluster 1
Tfcp2	0	0.695064	0.384	0.262	0	Brown adipocytes (BAd)	Cluster 1
Clpb	0	0.694151	0.398	0.266	0	Brown adipocytes (BAd)	Cluster 1
Atg12	2.19951e-200	0.693256	0.207	0.136	4.30533e-196	Brown adipocytes (BAd)	Cluster 1
Patl1	0	0.692777	0.355	0.237	0	Brown adipocytes (BAd)	Cluster 1
Ammecr1l	0	0.692162	0.437	0.302	0	Brown adipocytes (BAd)	Cluster 1
Polr1d	1.64399e-244	0.69192	0.252	0.169	3.21794e-240	Brown adipocytes (BAd)	Cluster 1
Rimoc1	9,00187606722751e-321	0.691891	0.292	0.19	1,76202722139911e-316	Brown adipocytes (BAd)	Cluster 1
Kansl2	0	0.691809	0.332	0.224	0	Brown adipocytes (BAd)	Cluster 1
Aig1	0	0.691637	0.47	0.298	0	Brown adipocytes (BAd)	Cluster 1
Spata6l	5.83723e-107	0.691607	0.132	0.094	1.14258e-102	Brown adipocytes (BAd)	Cluster 1
Atp6v0a2	0	0.691236	0.378	0.262	0	Brown adipocytes (BAd)	Cluster 1
Fam117a	9.68919e-263	0.691052	0.286	0.2	1.89656e-258	Brown adipocytes (BAd)	Cluster 1
Ccdc170	1.36841e-122	0.690434	0.127	0.082	2.67852e-118	Brown adipocytes (BAd)	Cluster 1
Apool	0	0.689974	0.294	0.194	6.37445e-305	Brown adipocytes (BAd)	Cluster 1
Tmem120a	2.56066e-272	0.68916	0.266	0.175	5.01224e-268	Brown adipocytes (BAd)	Cluster 1
Tamm41	1.90074e-144	0.689159	0.129	0.079	3.7205e-140	Brown adipocytes (BAd)	Cluster 1
Ndufa5	1.05371e-154	0.688759	0.147	0.092	2.06253e-150	Brown adipocytes (BAd)	Cluster 1
Usp14	0	0.688729	0.342	0.238	0	Brown adipocytes (BAd)	Cluster 1
Arv1	6.76031e-111	0.688509	0.118	0.077	1.32326e-106	Brown adipocytes (BAd)	Cluster 1
Dhx37	5.39132e-114	0.688058	0.119	0.077	1.0553e-109	Brown adipocytes (BAd)	Cluster 1
Mbtd1	0	0.687961	0.641	0.456	0	Brown adipocytes (BAd)	Cluster 1
Prorp	4.83139e-181	0.687908	0.199	0.134	9.45697e-177	Brown adipocytes (BAd)	Cluster 1
Tmem106a	2.61574e-193	0.687687	0.178	0.111	5.12005e-189	Brown adipocytes (BAd)	Cluster 1
Cox17	1.73873e-298	0.687365	0.245	0.151	3.40338e-294	Brown adipocytes (BAd)	Cluster 1
Zbtb11	0	0.687298	0.424	0.291	0	Brown adipocytes (BAd)	Cluster 1
Slc33a1	1.30742e-274	0.686242	0.288	0.197	2.55915e-270	Brown adipocytes (BAd)	Cluster 1
Agpat1	1.17841e-151	0.686087	0.164	0.108	2.30661e-147	Brown adipocytes (BAd)	Cluster 1
Cox5b	1.50967e-190	0.68594	0.181	0.114	2.95502e-186	Brown adipocytes (BAd)	Cluster 1
Mrpl20	3.4254e-82	0.685918	0.102	0.07	6.70487e-78	Brown adipocytes (BAd)	Cluster 1
Impdh1	7.12326e-129	0.685788	0.15	0.105	1.39431e-124	Brown adipocytes (BAd)	Cluster 1
Gatb	1.23436e-259	0.685385	0.245	0.159	2.41613e-255	Brown adipocytes (BAd)	Cluster 1
Btbd1	0	0.685206	0.535	0.369	0	Brown adipocytes (BAd)	Cluster 1
Kri1	2,64320567738401e-311	0.685174	0.307	0.206	5.17381e-307	Brown adipocytes (BAd)	Cluster 1
Med12	0	0.683379	0.428	0.294	0	Brown adipocytes (BAd)	Cluster 1
Nr2c1	0	0.682998	0.302	0.195	0	Brown adipocytes (BAd)	Cluster 1
Tsc2	2.30647e-307	0.682901	0.3	0.199	4.51469e-303	Brown adipocytes (BAd)	Cluster 1
Rbm15	3.50231e-259	0.682862	0.259	0.171	6.85542e-255	Brown adipocytes (BAd)	Cluster 1
Vldlr	0	0.682816	0.44	0.288	0	Brown adipocytes (BAd)	Cluster 1
Agrn	0	0.682777	0.331	0.21	0	Brown adipocytes (BAd)	Cluster 1
Ophn1	0	0.682562	0.729	0.516	0	Brown adipocytes (BAd)	Cluster 1
Zdhhc7	1.94143e-164	0.682266	0.178	0.119	3.80016e-160	Brown adipocytes (BAd)	Cluster 1
Pttg1	9.86354e-122	0.681412	0.136	0.09	1.93069e-117	Brown adipocytes (BAd)	Cluster 1
Rtf2	5.63466e-306	0.68087	0.288	0.188	1.10293e-301	Brown adipocytes (BAd)	Cluster 1
Ube2f	0	0.680836	0.377	0.261	0	Brown adipocytes (BAd)	Cluster 1
Pptc7	0	0.680426	0.435	0.302	0	Brown adipocytes (BAd)	Cluster 1
Echs1	0	0.679885	0.35	0.236	0	Brown adipocytes (BAd)	Cluster 1
Tmem241	0	0.679245	0.456	0.315	0	Brown adipocytes (BAd)	Cluster 1
Slc30a9	0	0.678484	0.502	0.35	0	Brown adipocytes (BAd)	Cluster 1
Uba3	4.59449e-265	0.678038	0.275	0.185	8.99326e-261	Brown adipocytes (BAd)	Cluster 1
Cnot8	3.05515e-143	0.677788	0.171	0.118	5.98015e-139	Brown adipocytes (BAd)	Cluster 1
Lyrm1	2.08791e-160	0.677216	0.181	0.122	4.08688e-156	Brown adipocytes (BAd)	Cluster 1
Ndrg3	0	0.676235	0.428	0.292	0	Brown adipocytes (BAd)	Cluster 1
Nap1l4	0	0.675924	0.503	0.347	0	Brown adipocytes (BAd)	Cluster 1
Ints13	9.35722e-236	0.675755	0.25	0.169	1.83158e-231	Brown adipocytes (BAd)	Cluster 1
Rgcc	0	0.675749	0.581	0.392	0	Brown adipocytes (BAd)	Cluster 1
Lypla1	0	0.675311	0.39	0.268	0	Brown adipocytes (BAd)	Cluster 1
Tgoln1	0	0.675261	0.34	0.219	0	Brown adipocytes (BAd)	Cluster 1
Atp5pb	0	0.674521	0.485	0.329	0	Brown adipocytes (BAd)	Cluster 1
Brpf1	1.02265e-265	0.673829	0.272	0.181	2.00173e-261	Brown adipocytes (BAd)	Cluster 1
Grik5	6.86082e-114	0.67372	0.147	0.103	1.34294e-109	Brown adipocytes (BAd)	Cluster 1
Sbno1	0	0.673665	0.665	0.482	0	Brown adipocytes (BAd)	Cluster 1
Ell	0	0.673444	0.412	0.277	0	Brown adipocytes (BAd)	Cluster 1
Rad17	3.20521e-282	0.673263	0.289	0.194	6.27388e-278	Brown adipocytes (BAd)	Cluster 1
Amn1	0	0.672969	0.348	0.236	0	Brown adipocytes (BAd)	Cluster 1
Hip1r	4.5893e-305	0.672333	0.3	0.2	8.98309e-301	Brown adipocytes (BAd)	Cluster 1
Smim19	5.4867e-117	0.67232	0.135	0.09	1.07397e-112	Brown adipocytes (BAd)	Cluster 1
Lyrm4	0	0.671963	0.448	0.31	0	Brown adipocytes (BAd)	Cluster 1
Lrrc39	2.17754e-199	0.671171	0.213	0.142	4.26233e-195	Brown adipocytes (BAd)	Cluster 1
Zcchc4	3.06815e-288	0.67101	0.292	0.195	6.00559e-284	Brown adipocytes (BAd)	Cluster 1
Ap1b1	0	0.670872	0.388	0.264	0	Brown adipocytes (BAd)	Cluster 1
Taf4b	8.86598e-127	0.670815	0.156	0.108	1.73543e-122	Brown adipocytes (BAd)	Cluster 1
Rpe	3.00311e-208	0.670787	0.238	0.165	5.87829e-204	Brown adipocytes (BAd)	Cluster 1
Atpsckmt	6.92859e-163	0.669231	0.186	0.125	1.3562e-158	Brown adipocytes (BAd)	Cluster 1
Zfp438	0	0.669056	0.37	0.251	0	Brown adipocytes (BAd)	Cluster 1
Pard3	0	0.668955	0.818	0.586	0	Brown adipocytes (BAd)	Cluster 1
Rhbdd2	6.86211e-138	0.668776	0.141	0.09	1.34319e-133	Brown adipocytes (BAd)	Cluster 1
Macf1	0	0.668449	0.961	0.863	0	Brown adipocytes (BAd)	Cluster 1
Napa	1.50513e-295	0.668292	0.305	0.207	2.94615e-291	Brown adipocytes (BAd)	Cluster 1
Slc31a1	3.61825e-116	0.668111	0.14	0.094	7.08236e-112	Brown adipocytes (BAd)	Cluster 1
Gosr1	0	0.668042	0.375	0.255	0	Brown adipocytes (BAd)	Cluster 1
Dnajc7	0	0.667071	0.657	0.47	0	Brown adipocytes (BAd)	Cluster 1
Fgfrl1	5.96195e-86	0.666869	0.104	0.07	1.16699e-81	Brown adipocytes (BAd)	Cluster 1
Plin4	0	0.66679	0.763	0.507	0	Brown adipocytes (BAd)	Cluster 1
Tppp	7.58155e-149	0.665589	0.165	0.111	1.48401e-144	Brown adipocytes (BAd)	Cluster 1
Ampd3	0	0.665523	0.462	0.317	0	Brown adipocytes (BAd)	Cluster 1
Odf2l	1,04273285771951e-316	0.665338	0.316	0.212	2,04104529570017e-312	Brown adipocytes (BAd)	Cluster 1
Gm14966	6.38887e-168	0.664545	0.2	0.138	1.25056e-163	Brown adipocytes (BAd)	Cluster 1
Shld2	1,08890586146473e-318	0.664133	0.343	0.238	2,13142433323107e-314	Brown adipocytes (BAd)	Cluster 1
Scd2	4.96557e-250	0.663702	0.301	0.225	9.7196e-246	Brown adipocytes (BAd)	Cluster 1
Acss1	0	0.663538	0.38	0.249	0	Brown adipocytes (BAd)	Cluster 1
Pnpla7	0	0.663051	0.4	0.274	0	Brown adipocytes (BAd)	Cluster 1
Dcakd	2.57795e-268	0.662704	0.296	0.205	5.04609e-264	Brown adipocytes (BAd)	Cluster 1
Kctd9	0	0.662682	0.304	0.194	0	Brown adipocytes (BAd)	Cluster 1
Atp1b3	0	0.66264	0.432	0.293	0	Brown adipocytes (BAd)	Cluster 1
Borcs5	1.34903e-154	0.662296	0.184	0.126	2.64058e-150	Brown adipocytes (BAd)	Cluster 1
Copb1	0	0.662244	0.381	0.259	0	Brown adipocytes (BAd)	Cluster 1
Pbld1	2.50553e-225	0.662153	0.162	0.093	4.90432e-221	Brown adipocytes (BAd)	Cluster 1
Myo5a	0	0.661879	0.599	0.391	0	Brown adipocytes (BAd)	Cluster 1
Wdr62	2.22164e-127	0.661299	0.151	0.102	4.34864e-123	Brown adipocytes (BAd)	Cluster 1
Cep63	7.12877e-234	0.661266	0.248	0.166	1.39538e-229	Brown adipocytes (BAd)	Cluster 1
Gde1	1.06547e-224	0.6611	0.243	0.164	2.08555e-220	Brown adipocytes (BAd)	Cluster 1
Lrrc41	4.14598e-211	0.660991	0.242	0.167	8.11534e-207	Brown adipocytes (BAd)	Cluster 1
Rars2	0	0.660668	0.388	0.267	0	Brown adipocytes (BAd)	Cluster 1
Acox3	3.47704e-291	0.660538	0.284	0.187	6.80597e-287	Brown adipocytes (BAd)	Cluster 1
Atg7	0	0.660017	0.487	0.338	0	Brown adipocytes (BAd)	Cluster 1
Nsun3	1.75876e-171	0.65995	0.182	0.119	3.44259e-167	Brown adipocytes (BAd)	Cluster 1
Arhgef9	8.10064e-166	0.659661	0.209	0.149	1.58562e-161	Brown adipocytes (BAd)	Cluster 1
Cox7a1	6.04429e-138	0.659531	0.132	0.082	1.18311e-133	Brown adipocytes (BAd)	Cluster 1
Slc36a1	5.88416e-147	0.659472	0.153	0.098	1.15177e-142	Brown adipocytes (BAd)	Cluster 1
Cog2	2.21668e-261	0.659067	0.268	0.178	4.33893e-257	Brown adipocytes (BAd)	Cluster 1
Pogk	4.82461e-178	0.658414	0.174	0.111	9.44369e-174	Brown adipocytes (BAd)	Cluster 1
Ublcp1	5.14155e-173	0.658151	0.2	0.136	1.00641e-168	Brown adipocytes (BAd)	Cluster 1
Qdpr	3.56418e-112	0.657841	0.121	0.078	6.97653e-108	Brown adipocytes (BAd)	Cluster 1
Nat10	3.87304e-182	0.657502	0.214	0.149	7.58109e-178	Brown adipocytes (BAd)	Cluster 1
Sec24a	0	0.657449	0.615	0.44	0	Brown adipocytes (BAd)	Cluster 1
Cecr2	0	0.657274	0.581	0.413	0	Brown adipocytes (BAd)	Cluster 1
Kansl1l	0	0.657053	0.579	0.436	0	Brown adipocytes (BAd)	Cluster 1
Setd1a	0	0.656829	0.386	0.268	0	Brown adipocytes (BAd)	Cluster 1
Ncbp1	4.21917e-245	0.656771	0.281	0.195	8.25861e-241	Brown adipocytes (BAd)	Cluster 1
Epb41	0	0.656623	0.792	0.584	0	Brown adipocytes (BAd)	Cluster 1
Eef2kmt	6.25653e-101	0.656089	0.112	0.073	1.22465e-96	Brown adipocytes (BAd)	Cluster 1
Slc1a5	0	0.655399	0.917	0.57	0	Brown adipocytes (BAd)	Cluster 1
Srsf2	0	0.655364	0.45	0.315	0	Brown adipocytes (BAd)	Cluster 1
Dld	0	0.655053	0.373	0.251	0	Brown adipocytes (BAd)	Cluster 1
Ankrd52	0	0.654823	0.394	0.277	0	Brown adipocytes (BAd)	Cluster 1
Mccc1	0	0.654783	0.375	0.265	0	Brown adipocytes (BAd)	Cluster 1
Atp2a2	0	0.65475	0.745	0.509	0	Brown adipocytes (BAd)	Cluster 1
Ncapd3	0	0.653881	0.328	0.221	0	Brown adipocytes (BAd)	Cluster 1
Lonrf1	6.52972e-109	0.653144	0.153	0.115	1.27813e-104	Brown adipocytes (BAd)	Cluster 1
Smoc1	0	0.65218	0.635	0.361	0	Brown adipocytes (BAd)	Cluster 1
Cwc22	4,60567797426952e-317	0.652027	0.336	0.231	9,01515406683515e-313	Brown adipocytes (BAd)	Cluster 1
Nudt5	1.10652e-223	0.651017	0.255	0.174	2.16589e-219	Brown adipocytes (BAd)	Cluster 1
Mrpl3	7.96732e-279	0.650359	0.294	0.198	1.55952e-274	Brown adipocytes (BAd)	Cluster 1
Dus3l	2.32512e-159	0.650203	0.162	0.104	4.5512e-155	Brown adipocytes (BAd)	Cluster 1
Tmem259	2.70584e-226	0.64968	0.279	0.197	5.2964e-222	Brown adipocytes (BAd)	Cluster 1
Eva1c	3.28398e-201	0.649112	0.196	0.125	6.42805e-197	Brown adipocytes (BAd)	Cluster 1
Ufd1	0	0.648897	0.392	0.273	0	Brown adipocytes (BAd)	Cluster 1
Zc3h12a	9.19497e-139	0.648503	0.19	0.138	1.79982e-134	Brown adipocytes (BAd)	Cluster 1
Gm7435	1.16046e-116	0.648055	0.131	0.086	2.27149e-112	Brown adipocytes (BAd)	Cluster 1
Stk40	0	0.647653	0.45	0.319	0	Brown adipocytes (BAd)	Cluster 1
Tab1	2.00224e-232	0.647622	0.251	0.168	3.91919e-228	Brown adipocytes (BAd)	Cluster 1
Shprh	0	0.647607	0.511	0.396	0	Brown adipocytes (BAd)	Cluster 1
Mpp7	0	0.646974	0.568	0.388	0	Brown adipocytes (BAd)	Cluster 1
Zfp445	0	0.646732	0.555	0.395	0	Brown adipocytes (BAd)	Cluster 1
Emc9	5.09226e-75	0.646621	0.102	0.071	9.96758e-71	Brown adipocytes (BAd)	Cluster 1
Eif1a	3.10704e-203	0.646203	0.202	0.13	6.08172e-199	Brown adipocytes (BAd)	Cluster 1
4931428L18Rik	1.36332e-150	0.646012	0.17	0.112	2.66855e-146	Brown adipocytes (BAd)	Cluster 1
Tspan3	1.73477e-185	0.645875	0.218	0.149	3.39563e-181	Brown adipocytes (BAd)	Cluster 1
Helq	2.19215e-114	0.644255	0.135	0.09	4.29091e-110	Brown adipocytes (BAd)	Cluster 1
Dbi	0	0.643932	0.389	0.26	0	Brown adipocytes (BAd)	Cluster 1
Slc25a38	5.26078e-84	0.643569	0.116	0.082	1.02974e-79	Brown adipocytes (BAd)	Cluster 1
Sugp2	1.43817e-288	0.643442	0.308	0.21	2.81506e-284	Brown adipocytes (BAd)	Cluster 1
Pag1	2.43982e-287	0.643116	0.342	0.243	4.77571e-283	Brown adipocytes (BAd)	Cluster 1
Tmem260	0	0.642094	0.363	0.248	0	Brown adipocytes (BAd)	Cluster 1
Mrps10	1.84351e-163	0.641363	0.192	0.13	3.60848e-159	Brown adipocytes (BAd)	Cluster 1
Itih5	0	0.640536	0.46	0.303	0	Brown adipocytes (BAd)	Cluster 1
Msi2	0	0.64047	0.919	0.726	0	Brown adipocytes (BAd)	Cluster 1
ENSMUSG00000121500	7.62074e-92	0.640179	0.106	0.07	1.49168e-87	Brown adipocytes (BAd)	Cluster 1
Poldip2	4.80623e-163	0.639824	0.19	0.128	9.40771e-159	Brown adipocytes (BAd)	Cluster 1
Smim4	2.1346e-143	0.639264	0.164	0.109	4.17827e-139	Brown adipocytes (BAd)	Cluster 1
Trp53bp1	0	0.639116	0.367	0.25	0	Brown adipocytes (BAd)	Cluster 1
Atad1	9,58586166061187e-320	0.638985	0.356	0.25	1,87633656144817e-315	Brown adipocytes (BAd)	Cluster 1
Camsap2	0	0.638327	0.54	0.383	0	Brown adipocytes (BAd)	Cluster 1
Pstk	1.33092e-173	0.638056	0.184	0.12	2.60515e-169	Brown adipocytes (BAd)	Cluster 1
Ndufc2	5.03084e-145	0.637918	0.178	0.122	9.84737e-141	Brown adipocytes (BAd)	Cluster 1
Ppwd1	9.07342e-193	0.63787	0.229	0.159	1.77603e-188	Brown adipocytes (BAd)	Cluster 1
Ints7	3.48354e-278	0.63777	0.302	0.206	6.81869e-274	Brown adipocytes (BAd)	Cluster 1
Prpf40b	8,39911597930119e-323	0.637441	0.367	0.259	1,64404296178842e-318	Brown adipocytes (BAd)	Cluster 1
Ociad1	0	0.637398	0.396	0.276	0	Brown adipocytes (BAd)	Cluster 1
Recql5	5.08165e-251	0.637303	0.275	0.186	9.94682e-247	Brown adipocytes (BAd)	Cluster 1
Meis2	0	0.637263	0.579	0.381	0	Brown adipocytes (BAd)	Cluster 1
Ncapd2	4.41185e-132	0.636881	0.165	0.113	8.63575e-128	Brown adipocytes (BAd)	Cluster 1
Dpf3	0	0.636853	0.627	0.423	0	Brown adipocytes (BAd)	Cluster 1
Nup54	1.43335e-202	0.636583	0.214	0.141	2.80564e-198	Brown adipocytes (BAd)	Cluster 1
Atp5o	3.15803e-214	0.63519	0.217	0.141	6.18153e-210	Brown adipocytes (BAd)	Cluster 1
Parp6	0	0.634711	0.435	0.303	0	Brown adipocytes (BAd)	Cluster 1
Zfp532	0	0.63441	0.574	0.406	0	Brown adipocytes (BAd)	Cluster 1
Mars1	5.73567e-164	0.63433	0.201	0.138	1.1227e-159	Brown adipocytes (BAd)	Cluster 1
Atraid	1.46254e-131	0.63419	0.176	0.123	2.86278e-127	Brown adipocytes (BAd)	Cluster 1
Iars2	0	0.633855	0.471	0.331	0	Brown adipocytes (BAd)	Cluster 1
Nup188	0	0.633821	0.364	0.251	0	Brown adipocytes (BAd)	Cluster 1
Sugt1	0	0.633608	0.392	0.282	0	Brown adipocytes (BAd)	Cluster 1
Slc18b1	2.95363e-189	0.633354	0.254	0.182	5.78144e-185	Brown adipocytes (BAd)	Cluster 1
Dcaf11	8.59604e-228	0.633273	0.26	0.178	1.68259e-223	Brown adipocytes (BAd)	Cluster 1
Cux1	0	0.63319	0.785	0.607	0	Brown adipocytes (BAd)	Cluster 1
2810403D21Rik	1.99272e-175	0.632986	0.227	0.16	3.90054e-171	Brown adipocytes (BAd)	Cluster 1
Cyc1	3.38354e-235	0.632824	0.258	0.173	6.62294e-231	Brown adipocytes (BAd)	Cluster 1
Nim1k	8.67646e-115	0.632766	0.144	0.099	1.69833e-110	Brown adipocytes (BAd)	Cluster 1
Ifnar2	0	0.63262	0.527	0.369	0	Brown adipocytes (BAd)	Cluster 1
Usp20	8.00874e-132	0.631773	0.171	0.118	1.56763e-127	Brown adipocytes (BAd)	Cluster 1
Glrx3	1,73038449067182e-315	0.631691	0.344	0.239	3,38705460204103e-311	Brown adipocytes (BAd)	Cluster 1
Uqcrc1	0	0.631482	0.401	0.274	0	Brown adipocytes (BAd)	Cluster 1
Nbr1	0	0.631274	0.566	0.406	0	Brown adipocytes (BAd)	Cluster 1
Ndufb1	1.94707e-135	0.630892	0.175	0.122	3.8112e-131	Brown adipocytes (BAd)	Cluster 1
Creld1	1.85162e-107	0.630719	0.139	0.096	3.62437e-103	Brown adipocytes (BAd)	Cluster 1
Hnrnpl	0	0.63048	0.616	0.445	0	Brown adipocytes (BAd)	Cluster 1
Sfxn1	0	0.630455	0.454	0.321	0	Brown adipocytes (BAd)	Cluster 1
Tom1l2	0	0.629857	0.85	0.667	0	Brown adipocytes (BAd)	Cluster 1
Mdh1	2.10151e-304	0.629617	0.344	0.241	4.11351e-300	Brown adipocytes (BAd)	Cluster 1
Ube2w	0	0.629384	0.491	0.346	0	Brown adipocytes (BAd)	Cluster 1
Lmtk2	0	0.629262	0.45	0.312	0	Brown adipocytes (BAd)	Cluster 1
Cox6c	7.25721e-274	0.629202	0.287	0.191	1.42053e-269	Brown adipocytes (BAd)	Cluster 1
Mrpl30	2.09897e-83	0.629021	0.112	0.078	4.10852e-79	Brown adipocytes (BAd)	Cluster 1
Atp5g2	4.18465e-92	0.628949	0.114	0.076	8.19103e-88	Brown adipocytes (BAd)	Cluster 1
Usp10	3.831e-259	0.628383	0.306	0.215	7.49881e-255	Brown adipocytes (BAd)	Cluster 1
Ndel1	0	0.62831	0.538	0.384	0	Brown adipocytes (BAd)	Cluster 1
Fh1	1.39393e-248	0.628094	0.278	0.189	2.72848e-244	Brown adipocytes (BAd)	Cluster 1
Srl	0	0.627716	0.487	0.328	0	Brown adipocytes (BAd)	Cluster 1
Dock5	0	0.627456	0.337	0.212	0	Brown adipocytes (BAd)	Cluster 1
Fbxl2	2.5828e-170	0.627435	0.143	0.086	5.05557e-166	Brown adipocytes (BAd)	Cluster 1
U2surp	0	0.627386	0.621	0.454	0	Brown adipocytes (BAd)	Cluster 1
Zfyve16	0	0.627273	0.362	0.245	0	Brown adipocytes (BAd)	Cluster 1
Tenm4	0	0.627223	0.89	0.509	0	Brown adipocytes (BAd)	Cluster 1
Cdk13	0	0.62612	0.719	0.548	0	Brown adipocytes (BAd)	Cluster 1
Spsb1	0	0.625592	0.331	0.226	0	Brown adipocytes (BAd)	Cluster 1
Snhg20	2.10158e-109	0.625439	0.159	0.115	4.11362e-105	Brown adipocytes (BAd)	Cluster 1
Mpdu1	7.21486e-143	0.625298	0.185	0.129	1.41224e-138	Brown adipocytes (BAd)	Cluster 1
Rabepk	2.61537e-80	0.62526	0.11	0.076	5.11933e-76	Brown adipocytes (BAd)	Cluster 1
Farp2	3.53165e-294	0.624707	0.331	0.23	6.91285e-290	Brown adipocytes (BAd)	Cluster 1
Paxbp1	0	0.624247	0.517	0.364	0	Brown adipocytes (BAd)	Cluster 1
Ctr9	2.44788e-215	0.624152	0.249	0.171	4.79149e-211	Brown adipocytes (BAd)	Cluster 1
Mapk8ip3	0	0.62408	0.621	0.462	0	Brown adipocytes (BAd)	Cluster 1
Hdlbp	0	0.623646	0.657	0.487	0	Brown adipocytes (BAd)	Cluster 1
Atp5h	7.0906e-242	0.623076	0.255	0.169	1.38791e-237	Brown adipocytes (BAd)	Cluster 1
9430091E24Rik	3.06311e-151	0.622893	0.174	0.116	5.99573e-147	Brown adipocytes (BAd)	Cluster 1
Ppm1b	0	0.622728	0.606	0.436	0	Brown adipocytes (BAd)	Cluster 1
Pcx	0	0.622645	0.805	0.484	0	Brown adipocytes (BAd)	Cluster 1
Tef	0	0.622073	0.62	0.46	0	Brown adipocytes (BAd)	Cluster 1
Adap1	1.73263e-104	0.621581	0.13	0.088	3.39146e-100	Brown adipocytes (BAd)	Cluster 1
Aldh6a1	0	0.62132	0.426	0.3	0	Brown adipocytes (BAd)	Cluster 1
Sh3bp5l	7.95652e-83	0.621143	0.116	0.082	1.55741e-78	Brown adipocytes (BAd)	Cluster 1
Ubl7	4.10971e-167	0.620845	0.19	0.127	8.04435e-163	Brown adipocytes (BAd)	Cluster 1
Msrb2	1.20111e-95	0.620833	0.112	0.074	2.35105e-91	Brown adipocytes (BAd)	Cluster 1
Sema4a	1.24815e-152	0.620829	0.14	0.086	2.44312e-148	Brown adipocytes (BAd)	Cluster 1
Zc3h8	4.99412e-106	0.620377	0.135	0.092	9.7755e-102	Brown adipocytes (BAd)	Cluster 1
Faf1	0	0.619824	0.794	0.604	0	Brown adipocytes (BAd)	Cluster 1
Dazap1	0	0.619699	0.523	0.372	0	Brown adipocytes (BAd)	Cluster 1
Gsk3a	1.00182e-139	0.619561	0.168	0.114	1.96096e-135	Brown adipocytes (BAd)	Cluster 1
Acp6	5.47163e-136	0.618807	0.178	0.123	1.07102e-131	Brown adipocytes (BAd)	Cluster 1
Pfkfb2	5.77193e-207	0.618656	0.242	0.165	1.1298e-202	Brown adipocytes (BAd)	Cluster 1
Qrich1	0	0.618119	0.626	0.457	0	Brown adipocytes (BAd)	Cluster 1
Kif21a	3.82501e-226	0.618022	0.315	0.233	7.48707e-222	Brown adipocytes (BAd)	Cluster 1
Aqp7	0	0.617164	0.499	0.318	0	Brown adipocytes (BAd)	Cluster 1
Plcd3	1.42258e-157	0.61715	0.179	0.118	2.78456e-153	Brown adipocytes (BAd)	Cluster 1
Nadsyn1	4.42403e-103	0.616959	0.123	0.081	8.65959e-99	Brown adipocytes (BAd)	Cluster 1
Tiam1	0	0.616909	0.201	0.106	0	Brown adipocytes (BAd)	Cluster 1
Trak2	0	0.616796	0.427	0.313	0	Brown adipocytes (BAd)	Cluster 1
Rpp14	2.62585e-100	0.616524	0.131	0.09	5.13984e-96	Brown adipocytes (BAd)	Cluster 1
Dnaaf9	0	0.615782	0.882	0.671	0	Brown adipocytes (BAd)	Cluster 1
Arfip2	6.28036e-182	0.61568	0.208	0.14	1.22932e-177	Brown adipocytes (BAd)	Cluster 1
Zfp142	1.36125e-250	0.615213	0.257	0.169	2.66451e-246	Brown adipocytes (BAd)	Cluster 1
Apip	1.40375e-70	0.614023	0.105	0.075	2.7477e-66	Brown adipocytes (BAd)	Cluster 1
Nmd3	1.2649e-233	0.613396	0.283	0.199	2.47592e-229	Brown adipocytes (BAd)	Cluster 1
Ctns	1.46292e-147	0.613287	0.157	0.101	2.86352e-143	Brown adipocytes (BAd)	Cluster 1
Ube2o	1.12135e-240	0.613049	0.248	0.163	2.19493e-236	Brown adipocytes (BAd)	Cluster 1
Gpatch1	4.37208e-226	0.612971	0.269	0.185	8.5579e-222	Brown adipocytes (BAd)	Cluster 1
1600020E01Rik	1.64635e-194	0.612574	0.284	0.212	3.22258e-190	Brown adipocytes (BAd)	Cluster 1
Hagh	1.2902e-121	0.612097	0.189	0.14	2.52544e-117	Brown adipocytes (BAd)	Cluster 1
Phrf1	0	0.611911	0.464	0.329	0	Brown adipocytes (BAd)	Cluster 1
Gga2	2.84145e-171	0.611268	0.208	0.142	5.56186e-167	Brown adipocytes (BAd)	Cluster 1
Rtel1	6.24241e-137	0.610265	0.175	0.119	1.22189e-132	Brown adipocytes (BAd)	Cluster 1
Nmt2	0	0.609874	0.533	0.375	0	Brown adipocytes (BAd)	Cluster 1
Ndufaf5	1.13203e-116	0.609809	0.164	0.116	2.21584e-112	Brown adipocytes (BAd)	Cluster 1
Abcb7	0	0.609259	0.469	0.332	0	Brown adipocytes (BAd)	Cluster 1
Zfp384	3,97732218859109e-314	0.608834	0.351	0.242	7,78521045194819e-310	Brown adipocytes (BAd)	Cluster 1
Nolc1	3.18342e-123	0.608728	0.165	0.116	6.23123e-119	Brown adipocytes (BAd)	Cluster 1
Pgap2	4.00359e-254	0.608636	0.306	0.214	7.83663e-250	Brown adipocytes (BAd)	Cluster 1
Zfp777	1.59502e-151	0.608129	0.187	0.127	3.1221e-147	Brown adipocytes (BAd)	Cluster 1
Srr	4,44659081257122e-323	0.607377	0.367	0.256	8,7037568565269e-319	Brown adipocytes (BAd)	Cluster 1
Eif5	0	0.60692	0.502	0.36	0	Brown adipocytes (BAd)	Cluster 1
Per3	2.37451e-267	0.606862	0.391	0.298	4.64786e-263	Brown adipocytes (BAd)	Cluster 1
Fcf1	5.15287e-121	0.606276	0.167	0.118	1.00862e-116	Brown adipocytes (BAd)	Cluster 1
Tatdn1	9.9656e-200	0.605842	0.244	0.168	1.95067e-195	Brown adipocytes (BAd)	Cluster 1
Ehmt1	0	0.605841	0.792	0.604	0	Brown adipocytes (BAd)	Cluster 1
Luc7l2	0	0.605823	0.96	0.809	0	Brown adipocytes (BAd)	Cluster 1
Uty	0	0.605536	0.728	0.552	0	Brown adipocytes (BAd)	Cluster 1
Spag1	4.87975e-119	0.605501	0.148	0.1	9.55162e-115	Brown adipocytes (BAd)	Cluster 1
Tor1aip2	0	0.605349	0.385	0.276	0	Brown adipocytes (BAd)	Cluster 1
Cmbl	8.16251e-64	0.605277	0.106	0.083	1.59773e-59	Brown adipocytes (BAd)	Cluster 1
Zfp60	1.03774e-107	0.60496	0.136	0.091	2.03127e-103	Brown adipocytes (BAd)	Cluster 1
Zfp113	4.52908e-78	0.604831	0.107	0.074	8.86522e-74	Brown adipocytes (BAd)	Cluster 1
Mamld1	1.13353e-163	0.604811	0.246	0.186	2.21877e-159	Brown adipocytes (BAd)	Cluster 1
Irak2	0	0.604806	0.513	0.368	0	Brown adipocytes (BAd)	Cluster 1
Zfp101	4.2645e-141	0.604721	0.132	0.082	8.34734e-137	Brown adipocytes (BAd)	Cluster 1
Ythdf3	0	0.604567	0.649	0.481	0	Brown adipocytes (BAd)	Cluster 1
Cdc14b	1.59597e-275	0.604201	0.309	0.212	3.12395e-271	Brown adipocytes (BAd)	Cluster 1
Ankzf1	1.99487e-120	0.60418	0.163	0.113	3.90476e-116	Brown adipocytes (BAd)	Cluster 1
2210408F21Rik	0	0.603971	0.811	0.615	0	Brown adipocytes (BAd)	Cluster 1
Zfp612	3.14327e-84	0.603626	0.102	0.067	6.15264e-80	Brown adipocytes (BAd)	Cluster 1
Lamtor3	1.32357e-101	0.603344	0.133	0.09	2.59076e-97	Brown adipocytes (BAd)	Cluster 1
Trmt1l	0	0.603316	0.446	0.323	0	Brown adipocytes (BAd)	Cluster 1
Clk4	0	0.603083	0.607	0.443	0	Brown adipocytes (BAd)	Cluster 1
Xpnpep3	7.58388e-237	0.602716	0.298	0.211	1.48447e-232	Brown adipocytes (BAd)	Cluster 1
Atf1	0	0.602583	0.392	0.278	0	Brown adipocytes (BAd)	Cluster 1
Aptx	8.06901e-78	0.602517	0.102	0.069	1.57943e-73	Brown adipocytes (BAd)	Cluster 1
Vkorc1l1	0	0.602453	0.494	0.348	0	Brown adipocytes (BAd)	Cluster 1
Cidec	0	0.602177	0.664	0.389	0	Brown adipocytes (BAd)	Cluster 1
Fundc1	1.30479e-99	0.601404	0.132	0.09	2.554e-95	Brown adipocytes (BAd)	Cluster 1
Slc40a1	2.70358e-139	0.601202	0.1	0.056	5.29199e-135	Brown adipocytes (BAd)	Cluster 1
Slc25a3	0	0.600873	0.477	0.351	0	Brown adipocytes (BAd)	Cluster 1
Zscan29	1.88854e-115	0.600272	0.136	0.09	3.69663e-111	Brown adipocytes (BAd)	Cluster 1
Myh14	3.57252e-135	0.600205	0.169	0.115	6.99286e-131	Brown adipocytes (BAd)	Cluster 1
Zfp672	3.22115e-268	0.599711	0.32	0.224	6.30508e-264	Brown adipocytes (BAd)	Cluster 1
Mtg2	1.34571e-106	0.599607	0.148	0.104	2.6341e-102	Brown adipocytes (BAd)	Cluster 1
Mipep	1.1128e-190	0.599129	0.227	0.154	2.1782e-186	Brown adipocytes (BAd)	Cluster 1
Nt5c2	0	0.598944	0.551	0.386	0	Brown adipocytes (BAd)	Cluster 1
Nrg2	1.94597e-175	0.598144	0.119	0.066	3.80904e-171	Brown adipocytes (BAd)	Cluster 1
Slc27a1	0	0.597957	0.796	0.472	0	Brown adipocytes (BAd)	Cluster 1
Thoc5	1.07993e-138	0.597805	0.182	0.126	2.11385e-134	Brown adipocytes (BAd)	Cluster 1
Dcaf6	0	0.597584	0.758	0.575	0	Brown adipocytes (BAd)	Cluster 1
Mfsd8	3.72428e-132	0.595924	0.173	0.118	7.2899e-128	Brown adipocytes (BAd)	Cluster 1
Sil1	0	0.59589	0.483	0.343	0	Brown adipocytes (BAd)	Cluster 1
Tlcd2	1,38338380835549e-322	0.59587	0.39	0.279	2,70783546647504e-318	Brown adipocytes (BAd)	Cluster 1
Pccb	4.9275e-217	0.595739	0.281	0.2	9.64509e-213	Brown adipocytes (BAd)	Cluster 1
Tarsl2	2.8987e-96	0.594681	0.133	0.093	5.67392e-92	Brown adipocytes (BAd)	Cluster 1
Abhd18	0	0.594627	0.376	0.264	0	Brown adipocytes (BAd)	Cluster 1
Map2k5	0	0.594491	0.721	0.547	0	Brown adipocytes (BAd)	Cluster 1
Tns1	0	0.594351	0.973	0.874	0	Brown adipocytes (BAd)	Cluster 1
Emc2	4.50801e-290	0.593762	0.342	0.24	8.82398e-286	Brown adipocytes (BAd)	Cluster 1
Wdr82	2.54802e-232	0.593523	0.3	0.213	4.9875e-228	Brown adipocytes (BAd)	Cluster 1
Ttc9c	2.26153e-96	0.593493	0.134	0.093	4.42672e-92	Brown adipocytes (BAd)	Cluster 1
Rgl2	5.89072e-208	0.59316	0.273	0.193	1.15305e-203	Brown adipocytes (BAd)	Cluster 1
Gpatch2	0	0.593155	0.594	0.432	0	Brown adipocytes (BAd)	Cluster 1
Kdm5c	0	0.592804	0.542	0.394	0	Brown adipocytes (BAd)	Cluster 1
Plekhh3	2.01175e-116	0.592624	0.186	0.139	3.93781e-112	Brown adipocytes (BAd)	Cluster 1
Bag4	5.0533e-112	0.592087	0.176	0.128	9.89133e-108	Brown adipocytes (BAd)	Cluster 1
Npr3	3.30386e-193	0.591847	0.311	0.233	6.46698e-189	Brown adipocytes (BAd)	Cluster 1
Fra10ac1	3.63379e-156	0.591605	0.219	0.157	7.11278e-152	Brown adipocytes (BAd)	Cluster 1
Psmb2	2.69557e-289	0.591378	0.35	0.249	5.27631e-285	Brown adipocytes (BAd)	Cluster 1
Slmap	0	0.591157	0.77	0.597	0	Brown adipocytes (BAd)	Cluster 1
Ccnl2	0	0.590924	0.737	0.554	0	Brown adipocytes (BAd)	Cluster 1
Fbxl9	6.88818e-104	0.590902	0.147	0.102	1.34829e-99	Brown adipocytes (BAd)	Cluster 1
Fnip1	0	0.590898	0.723	0.549	0	Brown adipocytes (BAd)	Cluster 1
Zbed5-ps	2.00081e-224	0.590172	0.304	0.218	3.91638e-220	Brown adipocytes (BAd)	Cluster 1
Rad51d	3.47481e-138	0.589107	0.19	0.133	6.80159e-134	Brown adipocytes (BAd)	Cluster 1
Anxa6	0	0.589055	0.582	0.429	0	Brown adipocytes (BAd)	Cluster 1
Insig1	0	0.588836	0.347	0.224	0	Brown adipocytes (BAd)	Cluster 1
Arl6ip6	1.14709e-114	0.588539	0.17	0.122	2.24531e-110	Brown adipocytes (BAd)	Cluster 1
Eif2s3y	1.23254e-220	0.588411	0.28	0.197	2.41257e-216	Brown adipocytes (BAd)	Cluster 1
Gm46218	1.05069e-137	0.588374	0.193	0.136	2.05662e-133	Brown adipocytes (BAd)	Cluster 1
Spats2	3.35907e-214	0.588268	0.249	0.168	6.57504e-210	Brown adipocytes (BAd)	Cluster 1
Ankhd1	0	0.588229	0.794	0.624	0	Brown adipocytes (BAd)	Cluster 1
Mrpl39	3.72838e-106	0.587719	0.14	0.096	7.29792e-102	Brown adipocytes (BAd)	Cluster 1
Tfdp1	8.93847e-150	0.587568	0.202	0.142	1.74962e-145	Brown adipocytes (BAd)	Cluster 1
Bloc1s5	1.17532e-78	0.587403	0.11	0.076	2.30057e-74	Brown adipocytes (BAd)	Cluster 1
Vps13d	0	0.587304	0.861	0.709	0	Brown adipocytes (BAd)	Cluster 1
Nploc4	0	0.586297	0.439	0.324	0	Brown adipocytes (BAd)	Cluster 1
Magt1	1.97047e-225	0.585835	0.296	0.212	3.85701e-221	Brown adipocytes (BAd)	Cluster 1
Ubc	1.13377e-270	0.585438	0.334	0.236	2.21925e-266	Brown adipocytes (BAd)	Cluster 1
Dnaja3	2.89938e-299	0.58491	0.339	0.233	5.67524e-295	Brown adipocytes (BAd)	Cluster 1
Svep1	0	0.584766	0.542	0.407	0	Brown adipocytes (BAd)	Cluster 1
Sdhaf2	8.3992e-167	0.584658	0.235	0.168	1.64406e-162	Brown adipocytes (BAd)	Cluster 1
Epn1	4.89932e-236	0.584361	0.306	0.217	9.58993e-232	Brown adipocytes (BAd)	Cluster 1
Prkra	1.01535e-127	0.584229	0.156	0.105	1.98744e-123	Brown adipocytes (BAd)	Cluster 1
Guf1	2.48391e-155	0.584182	0.215	0.151	4.86201e-151	Brown adipocytes (BAd)	Cluster 1
Gnb5	1.64497e-119	0.583598	0.184	0.134	3.21986e-115	Brown adipocytes (BAd)	Cluster 1
Manea	2.74397e-71	0.58335	0.102	0.071	5.37105e-67	Brown adipocytes (BAd)	Cluster 1
Tspan15	0	0.583196	0.367	0.261	1.50185e-304	Brown adipocytes (BAd)	Cluster 1
Sepsecs	4.36841e-226	0.583031	0.282	0.197	8.55072e-222	Brown adipocytes (BAd)	Cluster 1
Dnajc25	1.60031e-109	0.582819	0.167	0.121	3.13245e-105	Brown adipocytes (BAd)	Cluster 1
Fbxo3	0	0.582641	0.427	0.307	0	Brown adipocytes (BAd)	Cluster 1
Ssbp1	3.39604e-154	0.582537	0.216	0.153	6.64741e-150	Brown adipocytes (BAd)	Cluster 1
Txnrd3	4.32913e-71	0.582504	0.108	0.077	8.47385e-67	Brown adipocytes (BAd)	Cluster 1
Mlh3	1.57181e-133	0.582359	0.17	0.115	3.07665e-129	Brown adipocytes (BAd)	Cluster 1
Ints4	2.18659e-249	0.582289	0.31	0.218	4.28003e-245	Brown adipocytes (BAd)	Cluster 1
Cd99l2	8.3517e-296	0.58226	0.366	0.262	1.63476e-291	Brown adipocytes (BAd)	Cluster 1
Zbed4	1.58047e-109	0.581905	0.172	0.125	3.09361e-105	Brown adipocytes (BAd)	Cluster 1
Khdc4	0	0.580125	0.553	0.401	0	Brown adipocytes (BAd)	Cluster 1
Opa3	1.43078e-115	0.57933	0.173	0.124	2.80061e-111	Brown adipocytes (BAd)	Cluster 1
Slc16a2	4.75642e-197	0.579256	0.265	0.189	9.31021e-193	Brown adipocytes (BAd)	Cluster 1
Ganab	3.80064e-252	0.579227	0.318	0.225	7.43937e-248	Brown adipocytes (BAd)	Cluster 1
Tspo	3.70964e-89	0.578917	0.135	0.095	7.26126e-85	Brown adipocytes (BAd)	Cluster 1
Elavl1	0	0.577781	0.497	0.367	0	Brown adipocytes (BAd)	Cluster 1
Ppp4c	2.97873e-142	0.577424	0.204	0.146	5.83057e-138	Brown adipocytes (BAd)	Cluster 1
Mtm1	2.58998e-256	0.576616	0.373	0.279	5.06962e-252	Brown adipocytes (BAd)	Cluster 1
Mob1b	2.62878e-265	0.576282	0.339	0.243	5.14558e-261	Brown adipocytes (BAd)	Cluster 1
Rmc1	3.4398e-126	0.576187	0.175	0.122	6.73307e-122	Brown adipocytes (BAd)	Cluster 1
Ilrun	0	0.576024	0.56	0.414	0	Brown adipocytes (BAd)	Cluster 1
Pskh1	1.33176e-165	0.575496	0.224	0.157	2.60679e-161	Brown adipocytes (BAd)	Cluster 1
Dym	0	0.575381	0.684	0.512	0	Brown adipocytes (BAd)	Cluster 1
Rnf214	0	0.574821	0.435	0.314	0	Brown adipocytes (BAd)	Cluster 1
Cgrrf1	3.53675e-181	0.574519	0.248	0.176	6.92283e-177	Brown adipocytes (BAd)	Cluster 1
Brd7	0	0.574491	0.422	0.302	0	Brown adipocytes (BAd)	Cluster 1
Tfg	4.53071e-174	0.574251	0.242	0.173	8.86841e-170	Brown adipocytes (BAd)	Cluster 1
Timm17a	1.84284e-149	0.573999	0.211	0.149	3.60717e-145	Brown adipocytes (BAd)	Cluster 1
Ngly1	0	0.573801	0.481	0.347	0	Brown adipocytes (BAd)	Cluster 1
Cabin1	0	0.573747	0.507	0.369	0	Brown adipocytes (BAd)	Cluster 1
F3	7.25097e-277	0.57346	0.261	0.167	1.41931e-272	Brown adipocytes (BAd)	Cluster 1
Fam50a	1.0037e-100	0.573189	0.124	0.083	1.96465e-96	Brown adipocytes (BAd)	Cluster 1
Zfp617	9.9948e-138	0.572997	0.166	0.111	1.95638e-133	Brown adipocytes (BAd)	Cluster 1
BC065397	3.91732e-109	0.572581	0.135	0.09	7.66777e-105	Brown adipocytes (BAd)	Cluster 1
Prkci	6.46166e-161	0.572206	0.23	0.165	1.2648e-156	Brown adipocytes (BAd)	Cluster 1
Tsen34	2.17248e-72	0.57212	0.114	0.083	4.25242e-68	Brown adipocytes (BAd)	Cluster 1
Scyl2	1.77409e-207	0.57159	0.251	0.171	3.47261e-203	Brown adipocytes (BAd)	Cluster 1
9430038I01Rik	3.56677e-73	0.570844	0.114	0.082	6.98159e-69	Brown adipocytes (BAd)	Cluster 1
Pxmp2	4.31163e-77	0.570652	0.134	0.109	8.43959e-73	Brown adipocytes (BAd)	Cluster 1
Depdc5	0	0.56995	0.456	0.332	0	Brown adipocytes (BAd)	Cluster 1
Creg1	7.28738e-99	0.569751	0.121	0.08	1.42643e-94	Brown adipocytes (BAd)	Cluster 1
Zmym6	6.42238e-268	0.568993	0.336	0.238	1.25712e-263	Brown adipocytes (BAd)	Cluster 1
Ankrd10	0	0.568934	0.413	0.29	0	Brown adipocytes (BAd)	Cluster 1
Trmu	2.34454e-106	0.56891	0.161	0.115	4.5892e-102	Brown adipocytes (BAd)	Cluster 1
Clasrp	9,17529310891779e-320	0.568853	0.403	0.291	1,79597187313957e-315	Brown adipocytes (BAd)	Cluster 1
Mmd	0	0.568553	0.48	0.329	0	Brown adipocytes (BAd)	Cluster 1
Cyb5b	0	0.568514	0.55	0.406	0	Brown adipocytes (BAd)	Cluster 1
Ugp2	2.82449e-274	0.568306	0.495	0.404	5.52865e-270	Brown adipocytes (BAd)	Cluster 1
Camta2	1.80326e-268	0.567518	0.368	0.269	3.5297e-264	Brown adipocytes (BAd)	Cluster 1
Ermard	1.14282e-142	0.567489	0.179	0.121	2.23697e-138	Brown adipocytes (BAd)	Cluster 1
Psmd3	2.99258e-159	0.567475	0.22	0.155	5.85768e-155	Brown adipocytes (BAd)	Cluster 1
Ndufb10	3.73513e-141	0.567358	0.181	0.123	7.31114e-137	Brown adipocytes (BAd)	Cluster 1
Kbtbd3	4.64071e-79	0.566795	0.132	0.097	9.08372e-75	Brown adipocytes (BAd)	Cluster 1
Dguok	5.5042e-192	0.566655	0.245	0.169	1.07739e-187	Brown adipocytes (BAd)	Cluster 1
Dexi	2.14958e-136	0.566279	0.191	0.133	4.20758e-132	Brown adipocytes (BAd)	Cluster 1
Kdm5a	0	0.56624	0.648	0.493	0	Brown adipocytes (BAd)	Cluster 1
Lamp2	0	0.565893	0.577	0.436	0	Brown adipocytes (BAd)	Cluster 1
Cdkl5	1.64343e-75	0.565259	0.135	0.103	3.21685e-71	Brown adipocytes (BAd)	Cluster 1
Hspa9	0	0.564951	0.552	0.395	0	Brown adipocytes (BAd)	Cluster 1
Atg2a	9.42514e-176	0.5647	0.244	0.173	1.84488e-171	Brown adipocytes (BAd)	Cluster 1
Tmem205	1.81054e-70	0.564561	0.125	0.095	3.54394e-66	Brown adipocytes (BAd)	Cluster 1
N6amt1	2.83809e-79	0.564444	0.115	0.08	5.55527e-75	Brown adipocytes (BAd)	Cluster 1
Rnf185	1.72337e-213	0.564415	0.278	0.195	3.37332e-209	Brown adipocytes (BAd)	Cluster 1
Lpgat1	0	0.564258	0.506	0.362	0	Brown adipocytes (BAd)	Cluster 1
Zfp839	1.11738e-103	0.563885	0.158	0.112	2.18716e-99	Brown adipocytes (BAd)	Cluster 1
Apex2	0	0.563817	0.562	0.425	0	Brown adipocytes (BAd)	Cluster 1
Cdc27	0	0.563802	0.513	0.376	0	Brown adipocytes (BAd)	Cluster 1
Mark2	0	0.563602	0.696	0.532	0	Brown adipocytes (BAd)	Cluster 1
Sdha	0	0.563348	0.667	0.491	0	Brown adipocytes (BAd)	Cluster 1
Ptpmt1	1.31306e-81	0.563195	0.116	0.08	2.57018e-77	Brown adipocytes (BAd)	Cluster 1
Gtf2h1	2.11375e-249	0.563113	0.321	0.228	4.13745e-245	Brown adipocytes (BAd)	Cluster 1
Mapkap1	0	0.562579	0.643	0.483	0	Brown adipocytes (BAd)	Cluster 1
Txndc11	8.93964e-303	0.562449	0.41	0.303	1.74985e-298	Brown adipocytes (BAd)	Cluster 1
Dgkd	0	0.562379	0.668	0.494	0	Brown adipocytes (BAd)	Cluster 1
Bphl	4.43947e-88	0.562346	0.133	0.093	8.68981e-84	Brown adipocytes (BAd)	Cluster 1
Rhoq	0	0.562325	0.578	0.433	0	Brown adipocytes (BAd)	Cluster 1
Pcsk5	0	0.562294	0.516	0.334	0	Brown adipocytes (BAd)	Cluster 1
Usp40	0	0.562065	0.492	0.354	0	Brown adipocytes (BAd)	Cluster 1
Eps15l1	0	0.562062	0.632	0.475	0	Brown adipocytes (BAd)	Cluster 1
Gm15283	8.2865e-55	0.56144	0.101	0.074	1.622e-50	Brown adipocytes (BAd)	Cluster 1
Meis1	0	0.561244	0.416	0.302	0	Brown adipocytes (BAd)	Cluster 1
Cenpo	5.25068e-93	0.561007	0.12	0.08	1.02777e-88	Brown adipocytes (BAd)	Cluster 1
Bag6	2.35048e-193	0.560845	0.275	0.198	4.60083e-189	Brown adipocytes (BAd)	Cluster 1
Fam168b	5.47347e-242	0.560819	0.308	0.217	1.07138e-237	Brown adipocytes (BAd)	Cluster 1
Ndufa3	2.89701e-89	0.560716	0.124	0.085	5.67061e-85	Brown adipocytes (BAd)	Cluster 1
Satb2	2.18454e-93	0.560324	0.11	0.072	4.27603e-89	Brown adipocytes (BAd)	Cluster 1
Pabpn1	0	0.560218	0.715	0.53	0	Brown adipocytes (BAd)	Cluster 1
Ube2b	0	0.560085	0.593	0.452	0	Brown adipocytes (BAd)	Cluster 1
Vac14	0	0.558934	0.397	0.28	0	Brown adipocytes (BAd)	Cluster 1
AY036118	0	0.558865	0.495	0.355	0	Brown adipocytes (BAd)	Cluster 1
Ccdc90b	1.04837e-69	0.558747	0.105	0.074	2.05208e-65	Brown adipocytes (BAd)	Cluster 1
Mdn1	0	0.558498	0.444	0.315	0	Brown adipocytes (BAd)	Cluster 1
Tbc1d4	0	0.557589	0.727	0.517	0	Brown adipocytes (BAd)	Cluster 1
Csnk2a1	0	0.55703	0.562	0.419	0	Brown adipocytes (BAd)	Cluster 1
Map2k7	3.8588e-230	0.556153	0.303	0.215	7.55322e-226	Brown adipocytes (BAd)	Cluster 1
Rps14	4.36083e-126	0.555734	0.196	0.141	8.53588e-122	Brown adipocytes (BAd)	Cluster 1
Hmg20b	5.78609e-215	0.555025	0.264	0.181	1.13257e-210	Brown adipocytes (BAd)	Cluster 1
Cyp51	1.69155e-92	0.55475	0.142	0.101	3.31103e-88	Brown adipocytes (BAd)	Cluster 1
Arl4a	4.66431e-181	0.554139	0.266	0.192	9.12992e-177	Brown adipocytes (BAd)	Cluster 1
Foxo1	0	0.55369	0.719	0.581	0	Brown adipocytes (BAd)	Cluster 1
Tiprl	3.30512e-175	0.55345	0.233	0.162	6.46944e-171	Brown adipocytes (BAd)	Cluster 1
Nupl2	2.24904e-83	0.553407	0.139	0.101	4.40226e-79	Brown adipocytes (BAd)	Cluster 1
Neurl4	1.25989e-201	0.553083	0.26	0.18	2.4661e-197	Brown adipocytes (BAd)	Cluster 1
Telo2	7.48077e-92	0.551968	0.12	0.081	1.46429e-87	Brown adipocytes (BAd)	Cluster 1
Alg9	2.78239e-147	0.551913	0.22	0.157	5.44626e-143	Brown adipocytes (BAd)	Cluster 1
Cdc34	1.02793e-66	0.551724	0.108	0.077	2.01206e-62	Brown adipocytes (BAd)	Cluster 1
Fbxw4	0	0.551682	0.472	0.343	0	Brown adipocytes (BAd)	Cluster 1
Odr4	5.81749e-260	0.551441	0.342	0.245	1.13872e-255	Brown adipocytes (BAd)	Cluster 1
Prcc	2.10682e-180	0.551075	0.252	0.178	4.1239e-176	Brown adipocytes (BAd)	Cluster 1
Crebrf	0	0.550326	0.549	0.417	0	Brown adipocytes (BAd)	Cluster 1
Lman2l	2.46416e-173	0.550146	0.24	0.169	4.82334e-169	Brown adipocytes (BAd)	Cluster 1
Golga1	0	0.549599	0.405	0.288	0	Brown adipocytes (BAd)	Cluster 1
Thrap3	0	0.549587	0.686	0.527	0	Brown adipocytes (BAd)	Cluster 1
Usp5	6.05701e-139	0.549298	0.226	0.165	1.1856e-134	Brown adipocytes (BAd)	Cluster 1
Ppp2r2a	0	0.549027	0.574	0.431	0	Brown adipocytes (BAd)	Cluster 1
Map2k2	2.74779e-233	0.549025	0.333	0.242	5.37852e-229	Brown adipocytes (BAd)	Cluster 1
Rbl2	4.9115e-295	0.548671	0.401	0.295	9.61377e-291	Brown adipocytes (BAd)	Cluster 1
Naa25	4.36295e-241	0.548457	0.334	0.241	8.54004e-237	Brown adipocytes (BAd)	Cluster 1
Nrp2	0	0.54766	0.712	0.477	0	Brown adipocytes (BAd)	Cluster 1
Atp6v0b	6.3713e-181	0.547657	0.255	0.181	1.24712e-176	Brown adipocytes (BAd)	Cluster 1
Vps51	6.8649e-91	0.547328	0.124	0.084	1.34374e-86	Brown adipocytes (BAd)	Cluster 1
Prdx3	8.41184e-78	0.547173	0.131	0.096	1.64653e-73	Brown adipocytes (BAd)	Cluster 1
6430590A07Rik	1.63275e-88	0.546562	0.142	0.102	3.19595e-84	Brown adipocytes (BAd)	Cluster 1
Suclg2	0	0.546452	0.492	0.366	0	Brown adipocytes (BAd)	Cluster 1
Pisd	2.24974e-125	0.546388	0.177	0.124	4.40365e-121	Brown adipocytes (BAd)	Cluster 1
Ubtf	1.05672e-284	0.546363	0.397	0.293	2.06843e-280	Brown adipocytes (BAd)	Cluster 1
Fars2	0	0.54606	0.702	0.543	0	Brown adipocytes (BAd)	Cluster 1
Capza1	0	0.54599	0.515	0.373	0	Brown adipocytes (BAd)	Cluster 1
Iftap	2.03449e-101	0.545955	0.145	0.101	3.9823e-97	Brown adipocytes (BAd)	Cluster 1
Usp19	0	0.545827	0.428	0.314	0	Brown adipocytes (BAd)	Cluster 1
Siah1a	1.30357e-271	0.545797	0.36	0.259	2.5516e-267	Brown adipocytes (BAd)	Cluster 1
Tpd52l2	1.42001e-171	0.545703	0.249	0.178	2.77952e-167	Brown adipocytes (BAd)	Cluster 1
Vav2	3.71434e-304	0.545606	0.351	0.242	7.27045e-300	Brown adipocytes (BAd)	Cluster 1
Gtpbp2	1.43935e-286	0.545601	0.357	0.252	2.81738e-282	Brown adipocytes (BAd)	Cluster 1
G3bp2	2,23171799038309e-316	0.54546	0.423	0.312	4,36836479437586e-312	Brown adipocytes (BAd)	Cluster 1
Golga5	2.35643e-260	0.545069	0.331	0.233	4.61247e-256	Brown adipocytes (BAd)	Cluster 1
Fbxl19	5.18125e-99	0.543743	0.152	0.108	1.01418e-94	Brown adipocytes (BAd)	Cluster 1
Wdr61	7.82916e-92	0.543148	0.133	0.091	1.53248e-87	Brown adipocytes (BAd)	Cluster 1
Rexo5	8.08176e-96	0.542932	0.154	0.11	1.58192e-91	Brown adipocytes (BAd)	Cluster 1
Ist1	5.14884e-264	0.542776	0.352	0.253	1.00783e-259	Brown adipocytes (BAd)	Cluster 1
Ttc4	9.85954e-175	0.542602	0.23	0.159	1.92991e-170	Brown adipocytes (BAd)	Cluster 1
Plpbp	1.01619e-127	0.541671	0.19	0.135	1.98908e-123	Brown adipocytes (BAd)	Cluster 1
Tpp1	5.97369e-107	0.541306	0.136	0.091	1.16929e-102	Brown adipocytes (BAd)	Cluster 1
Pak1ip1	2.22955e-107	0.541068	0.167	0.119	4.36411e-103	Brown adipocytes (BAd)	Cluster 1
Ntm	6.1396e-60	0.540916	0.131	0.108	1.20177e-55	Brown adipocytes (BAd)	Cluster 1
Dpm1	3.38898e-281	0.540674	0.367	0.263	6.63358e-277	Brown adipocytes (BAd)	Cluster 1
Arhgap24	0	0.540605	0.859	0.597	0	Brown adipocytes (BAd)	Cluster 1
Prodh	2.71614e-153	0.540439	0.215	0.15	5.31656e-149	Brown adipocytes (BAd)	Cluster 1
Vps13c	0	0.540164	0.722	0.554	0	Brown adipocytes (BAd)	Cluster 1
Gpx3	1.63659e-191	0.540061	0.281	0.203	3.20347e-187	Brown adipocytes (BAd)	Cluster 1
Rft1	2.74021e-133	0.539786	0.195	0.137	5.36369e-129	Brown adipocytes (BAd)	Cluster 1
Tatdn2	1.06005e-97	0.539654	0.148	0.104	2.07494e-93	Brown adipocytes (BAd)	Cluster 1
Tor1aip1	0	0.539549	0.596	0.449	0	Brown adipocytes (BAd)	Cluster 1
Palmd	0	0.539468	0.749	0.529	0	Brown adipocytes (BAd)	Cluster 1
Osbpl2	1.42519e-233	0.539036	0.311	0.22	2.78966e-229	Brown adipocytes (BAd)	Cluster 1
Dpp3	2.92518e-88	0.538996	0.131	0.091	5.72576e-84	Brown adipocytes (BAd)	Cluster 1
Pced1a	3.33572e-90	0.538111	0.136	0.095	6.52934e-86	Brown adipocytes (BAd)	Cluster 1
Pi4ka	0	0.537992	0.577	0.434	0	Brown adipocytes (BAd)	Cluster 1
Katna1	3.92124e-137	0.537967	0.211	0.151	7.67543e-133	Brown adipocytes (BAd)	Cluster 1
Zfyve19	1.43587e-83	0.53773	0.131	0.092	2.81058e-79	Brown adipocytes (BAd)	Cluster 1
Shq1	2.10281e-71	0.53768	0.123	0.09	4.11604e-67	Brown adipocytes (BAd)	Cluster 1
Pms1	1.63727e-80	0.536351	0.12	0.083	3.2048e-76	Brown adipocytes (BAd)	Cluster 1
Stard7	0	0.536222	0.432	0.306	0	Brown adipocytes (BAd)	Cluster 1
Acad8	1.65958e-148	0.536089	0.212	0.149	3.24846e-144	Brown adipocytes (BAd)	Cluster 1
Clk3	2.22012e-230	0.535886	0.302	0.212	4.34566e-226	Brown adipocytes (BAd)	Cluster 1
Ndufa4	3.77844e-151	0.535715	0.208	0.145	7.39592e-147	Brown adipocytes (BAd)	Cluster 1
Gm26621	1.71542e-88	0.535426	0.121	0.082	3.35777e-84	Brown adipocytes (BAd)	Cluster 1
Ptcd2	1.62016e-81	0.535393	0.126	0.088	3.1713e-77	Brown adipocytes (BAd)	Cluster 1
Fxyd1	3.07789e-218	0.535208	0.277	0.191	6.02466e-214	Brown adipocytes (BAd)	Cluster 1
ENSMUSG00000095041	0	0.534851	0.768	0.579	0	Brown adipocytes (BAd)	Cluster 1
Wdtc1	9.53109e-174	0.534822	0.238	0.166	1.86562e-169	Brown adipocytes (BAd)	Cluster 1
Fbrsl1	0	0.534536	0.515	0.38	0	Brown adipocytes (BAd)	Cluster 1
Ccnt2	0	0.5343	0.572	0.429	0	Brown adipocytes (BAd)	Cluster 1
Cab39	0	0.534111	0.516	0.387	0	Brown adipocytes (BAd)	Cluster 1
Cdk16	1.94766e-213	0.534069	0.308	0.221	3.81235e-209	Brown adipocytes (BAd)	Cluster 1
Hbp1	2.16968e-239	0.533879	0.321	0.228	4.24693e-235	Brown adipocytes (BAd)	Cluster 1
Gm45844	1.37769e-124	0.533868	0.154	0.102	2.69669e-120	Brown adipocytes (BAd)	Cluster 1
Adnp2	4.37515e-99	0.533505	0.142	0.098	8.56393e-95	Brown adipocytes (BAd)	Cluster 1
Uhrf1bp1l	2.57257e-292	0.533445	0.429	0.321	5.03556e-288	Brown adipocytes (BAd)	Cluster 1
Mgat4b	1.8583e-131	0.533232	0.211	0.153	3.63743e-127	Brown adipocytes (BAd)	Cluster 1
Foxp4	1.49287e-170	0.532884	0.237	0.166	2.92213e-166	Brown adipocytes (BAd)	Cluster 1
Cox7a2	2.19008e-117	0.532572	0.156	0.106	4.28686e-113	Brown adipocytes (BAd)	Cluster 1
Agmo	0	0.53245	0.768	0.571	0	Brown adipocytes (BAd)	Cluster 1
Tmem140	7.189e-170	0.532417	0.283	0.216	1.40717e-165	Brown adipocytes (BAd)	Cluster 1
Smarcd1	4.17221e-103	0.532123	0.142	0.097	8.16668e-99	Brown adipocytes (BAd)	Cluster 1
B3glct	4.43525e-144	0.531948	0.22	0.159	8.68155e-140	Brown adipocytes (BAd)	Cluster 1
Rptor	0	0.531432	0.712	0.552	0	Brown adipocytes (BAd)	Cluster 1
Rabgef1	0	0.531167	0.424	0.306	0	Brown adipocytes (BAd)	Cluster 1
Pitpnc1	0	0.531092	0.817	0.661	0	Brown adipocytes (BAd)	Cluster 1
Cnnm3	9.91962e-123	0.531052	0.19	0.135	1.94167e-118	Brown adipocytes (BAd)	Cluster 1
Rhot1	0	0.531042	0.551	0.41	0	Brown adipocytes (BAd)	Cluster 1
Entpd6	7.27396e-77	0.530608	0.141	0.104	1.4238e-72	Brown adipocytes (BAd)	Cluster 1
Trak1	0	0.530548	0.834	0.662	0	Brown adipocytes (BAd)	Cluster 1
Mon1a	3.85894e-101	0.530509	0.184	0.137	7.5535e-97	Brown adipocytes (BAd)	Cluster 1
Zfp799	1.10669e-114	0.530346	0.137	0.09	2.16623e-110	Brown adipocytes (BAd)	Cluster 1
Psmd11	0	0.530115	0.49	0.366	0	Brown adipocytes (BAd)	Cluster 1
Trappc3	1.22815e-131	0.529934	0.195	0.137	2.40399e-127	Brown adipocytes (BAd)	Cluster 1
Asxl2	0	0.529601	0.6	0.45	0	Brown adipocytes (BAd)	Cluster 1
Ypel3	6.56618e-138	0.529489	0.209	0.148	1.28526e-133	Brown adipocytes (BAd)	Cluster 1
Gm44899	1.16595e-84	0.529401	0.156	0.117	2.28223e-80	Brown adipocytes (BAd)	Cluster 1
Ezh2	4.04391e-163	0.529339	0.232	0.164	7.91555e-159	Brown adipocytes (BAd)	Cluster 1
5430405H02Rik	9.88798e-115	0.529236	0.174	0.122	1.93547e-110	Brown adipocytes (BAd)	Cluster 1
Ap4m1	9.80758e-105	0.529076	0.201	0.153	1.91974e-100	Brown adipocytes (BAd)	Cluster 1
Ube2k	0	0.528788	0.758	0.59	0	Brown adipocytes (BAd)	Cluster 1
Mknk2	1.49164e-307	0.528782	0.438	0.324	2.91973e-303	Brown adipocytes (BAd)	Cluster 1
Nelfcd	1.68398e-58	0.528184	0.1	0.071	3.29623e-54	Brown adipocytes (BAd)	Cluster 1
Ptpn11	0	0.528161	0.455	0.337	0	Brown adipocytes (BAd)	Cluster 1
Dpy30	1.11946e-56	0.528096	0.105	0.078	2.19123e-52	Brown adipocytes (BAd)	Cluster 1
Stk16	2.78836e-71	0.527602	0.122	0.088	5.45793e-67	Brown adipocytes (BAd)	Cluster 1
Trim41	2.04445e-194	0.527473	0.279	0.2	4.00181e-190	Brown adipocytes (BAd)	Cluster 1
Tstd2	2.27633e-143	0.527309	0.225	0.163	4.45568e-139	Brown adipocytes (BAd)	Cluster 1
Trabd	4.60371e-80	0.527286	0.145	0.107	9.0113e-76	Brown adipocytes (BAd)	Cluster 1
Scaf1	1.64338e-269	0.527057	0.342	0.24	3.21674e-265	Brown adipocytes (BAd)	Cluster 1
Zfp866	4.46472e-148	0.526351	0.227	0.162	8.73924e-144	Brown adipocytes (BAd)	Cluster 1
Ccdc130	1.7901e-67	0.526326	0.107	0.075	3.50394e-63	Brown adipocytes (BAd)	Cluster 1
Ndufa7	2.38389e-114	0.526251	0.175	0.124	4.66622e-110	Brown adipocytes (BAd)	Cluster 1
Lmbr1l	1.71197e-148	0.525899	0.205	0.141	3.351e-144	Brown adipocytes (BAd)	Cluster 1
Mtpap	1.36941e-229	0.52578	0.311	0.221	2.68049e-225	Brown adipocytes (BAd)	Cluster 1
Gfm1	3.20973e-158	0.525653	0.258	0.19	6.28272e-154	Brown adipocytes (BAd)	Cluster 1
Lias	3.82628e-143	0.525603	0.222	0.16	7.48956e-139	Brown adipocytes (BAd)	Cluster 1
Fbxo11	0	0.525343	0.741	0.586	0	Brown adipocytes (BAd)	Cluster 1
Fbxo9	1.90405e-246	0.525176	0.362	0.266	3.72698e-242	Brown adipocytes (BAd)	Cluster 1
[truncated: 70,889 more rows]

## Sheet: iWAT cluster markers
gene	p_val	avg_log2FC	pct.1	pct.2	p_val_adj
Acot11	0	2.51821	0.125	0.023	0	Beige adipocytes (BAds)	Cluster 2
Pdk4	0	2.4574	0.15	0.031	0	Beige adipocytes (BAds)	Cluster 2
Cpt1b	0	2.34925	0.128	0.029	0	Beige adipocytes (BAds)	Cluster 2
Pank1	0	2.31857	0.164	0.036	0	Beige adipocytes (BAds)	Cluster 2
Ucp1	0	2.28592	0.197	0.043	0	Beige adipocytes (BAds)	Cluster 2
Ppargc1a	4.11914e-239	2.00805	0.107	0.03	3.93213e-235	Beige adipocytes (BAds)	Cluster 2
Elovl6	0	2.00323	0.207	0.058	0	Beige adipocytes (BAds)	Cluster 2
Adra1a	0	1.9939	0.14	0.041	1.96007e-305	Beige adipocytes (BAds)	Cluster 2
Slc4a4	0	1.95789	0.344	0.106	0	Beige adipocytes (BAds)	Cluster 2
Esrrg	0	1.90093	0.268	0.084	0	Beige adipocytes (BAds)	Cluster 2
Cidea	0	1.87539	0.227	0.07	0	Beige adipocytes (BAds)	Cluster 2
Ppargc1b	0	1.86568	0.336	0.114	0	Beige adipocytes (BAds)	Cluster 2
Col27a1	7.76525e-224	1.79984	0.111	0.034	7.4127e-220	Beige adipocytes (BAds)	Cluster 2
Septin9	6.7333e-215	1.79017	0.107	0.032	6.4276e-211	Beige adipocytes (BAds)	Cluster 2
Nav2	4.49552e-284	1.7173	0.151	0.05	4.29143e-280	Beige adipocytes (BAds)	Cluster 2
Lsamp	7.76145e-201	1.68791	0.103	0.032	7.40908e-197	Beige adipocytes (BAds)	Cluster 2
Itpr2	0	1.65916	0.199	0.067	0	Beige adipocytes (BAds)	Cluster 2
Ntrk3	0	1.56366	0.247	0.092	0	Beige adipocytes (BAds)	Cluster 2
Xrcc6	9.4894e-217	1.53993	0.135	0.049	9.05858e-213	Beige adipocytes (BAds)	Cluster 2
Gpd2	5.00449e-187	1.50544	0.119	0.043	4.77728e-183	Beige adipocytes (BAds)	Cluster 2
Myh4	5.06353e-257	1.50093	0.169	0.065	4.83365e-253	Beige adipocytes (BAds)	Cluster 2
Neb	2.50736e-241	1.49761	0.141	0.048	2.39353e-237	Beige adipocytes (BAds)	Cluster 2
Acly	3.47765e-288	1.46366	0.206	0.086	3.31976e-284	Beige adipocytes (BAds)	Cluster 2
mt-Nd1	1.39491e-132	1.40928	0.11	0.049	1.33158e-128	Beige adipocytes (BAds)	Cluster 2
Gtf2ird1	1.43428e-134	1.38786	0.109	0.047	1.36916e-130	Beige adipocytes (BAds)	Cluster 2
Hadha	1.58792e-134	1.31855	0.11	0.046	1.51583e-130	Beige adipocytes (BAds)	Cluster 2
Dmd	2.55374e-233	1.31491	0.225	0.107	2.4378e-229	Beige adipocytes (BAds)	Cluster 2
Ogdh	6.37244e-128	1.30413	0.109	0.047	6.08313e-124	Beige adipocytes (BAds)	Cluster 2
Gpd1	1,4244757026605e-314	1.28804	0.271	0.129	1,35980450575971e-310	Beige adipocytes (BAds)	Cluster 2
mt-Cytb	6.45792e-197	1.27733	0.181	0.086	6.16473e-193	Beige adipocytes (BAds)	Cluster 2
Ttn	0	1.27589	0.487	0.178	0	Beige adipocytes (BAds)	Cluster 2
Acaca	0	1.2427	0.522	0.27	0	Beige adipocytes (BAds)	Cluster 2
Ppara	0	1.239	0.443	0.237	0	Beige adipocytes (BAds)	Cluster 2
mt-Nd4	1.85218e-154	1.22322	0.152	0.072	1.76809e-150	Beige adipocytes (BAds)	Cluster 2
Aco2	1.30433e-144	1.21324	0.141	0.067	1.24511e-140	Beige adipocytes (BAds)	Cluster 2
Grk3	5.30487e-125	1.19491	0.126	0.06	5.06403e-121	Beige adipocytes (BAds)	Cluster 2
mt-Nd2	2.46014e-117	1.19089	0.123	0.06	2.34845e-113	Beige adipocytes (BAds)	Cluster 2
Vwa8	9.66932e-216	1.17179	0.224	0.114	9.23033e-212	Beige adipocytes (BAds)	Cluster 2
Hk2	3.4176e-143	1.13343	0.167	0.089	3.26244e-139	Beige adipocytes (BAds)	Cluster 2
Gnas	3.22748e-204	1.13301	0.22	0.113	3.08095e-200	Beige adipocytes (BAds)	Cluster 2
Fasn	2.05296e-259	1.11696	0.285	0.155	1.95975e-255	Beige adipocytes (BAds)	Cluster 2
Mlxipl	5.5244e-287	1.091	0.327	0.185	5.27359e-283	Beige adipocytes (BAds)	Cluster 2
Rgs7	1.14912e-175	1.07805	0.218	0.12	1.09695e-171	Beige adipocytes (BAds)	Cluster 2
Gpam	8.99837e-117	1.07444	0.153	0.087	8.58984e-113	Beige adipocytes (BAds)	Cluster 2
Pcca	4.97793e-93	1.05037	0.129	0.072	4.75193e-89	Beige adipocytes (BAds)	Cluster 2
Tspan18	1.48523e-140	1.03493	0.186	0.102	1.4178e-136	Beige adipocytes (BAds)	Cluster 2
Prex2	2.44991e-86	1.03265	0.106	0.054	2.33869e-82	Beige adipocytes (BAds)	Cluster 2
Acss2	1.33914e-108	1.01019	0.151	0.083	1.27834e-104	Beige adipocytes (BAds)	Cluster 2
Tkt	2.73273e-182	0.997599	0.283	0.175	2.60867e-178	Beige adipocytes (BAds)	Cluster 2
Acacb	0	0.996415	0.427	0.259	0	Beige adipocytes (BAds)	Cluster 2
Ddhd2	2.44757e-71	0.948975	0.108	0.06	2.33645e-67	Beige adipocytes (BAds)	Cluster 2
Acyp2	6.80993e-70	0.925957	0.118	0.068	6.50076e-66	Beige adipocytes (BAds)	Cluster 2
Chchd3	3.66503e-90	0.917005	0.151	0.09	3.49864e-86	Beige adipocytes (BAds)	Cluster 2
Pitpnc1	8.92039e-78	0.91013	0.113	0.06	8.5154e-74	Beige adipocytes (BAds)	Cluster 2
Rbfox1	1.51465e-110	0.904149	0.1	0.044	1.44588e-106	Beige adipocytes (BAds)	Cluster 2
Pygl	7.76237e-90	0.870376	0.153	0.089	7.40996e-86	Beige adipocytes (BAds)	Cluster 2
Itpr1	1.75731e-65	0.857873	0.127	0.079	1.67753e-61	Beige adipocytes (BAds)	Cluster 2
Slc36a2	2.68854e-91	0.832597	0.176	0.108	2.56648e-87	Beige adipocytes (BAds)	Cluster 2
A530053G22Rik	6.46869e-72	0.808973	0.153	0.097	6.17501e-68	Beige adipocytes (BAds)	Cluster 2
Arhgap26	2.63676e-48	0.784441	0.104	0.064	2.51705e-44	Beige adipocytes (BAds)	Cluster 2
Immp2l	1.11684e-135	0.763181	0.299	0.204	1.06614e-131	Beige adipocytes (BAds)	Cluster 2
Ifi27	2.03862e-51	0.740118	0.118	0.074	1.94606e-47	Beige adipocytes (BAds)	Cluster 2
Scd1	3.25772e-115	0.714143	0.28	0.189	3.10982e-111	Beige adipocytes (BAds)	Cluster 2
Adam12	1.88971e-103	0.713148	0.237	0.153	1.80392e-99	Beige adipocytes (BAds)	Cluster 2
mt-Rnr1	9.32438e-179	0.713092	0.404	0.269	8.90105e-175	Beige adipocytes (BAds)	Cluster 2
Agpat2	3.13385e-46	0.708164	0.13	0.09	2.99157e-42	Beige adipocytes (BAds)	Cluster 2
Gbe1	3.40053e-76	0.674858	0.212	0.146	3.24614e-72	Beige adipocytes (BAds)	Cluster 2
Srsf11	2.479e-31	0.66689	0.104	0.076	2.36645e-27	Beige adipocytes (BAds)	Cluster 2
Erbb4	1.42707e-52	0.660372	0.151	0.103	1.36228e-48	Beige adipocytes (BAds)	Cluster 2
Vegfa	1.19219e-58	0.650671	0.191	0.139	1.13806e-54	Beige adipocytes (BAds)	Cluster 2
Atxn2	6.45997e-33	0.650417	0.111	0.081	6.16669e-29	Beige adipocytes (BAds)	Cluster 2
Prdm16	5.4609e-35	0.648859	0.115	0.08	5.21298e-31	Beige adipocytes (BAds)	Cluster 2
Sh3kbp1	3.50055e-29	0.648189	0.101	0.073	3.34162e-25	Beige adipocytes (BAds)	Cluster 2
Ttc28	1.22652e-25	0.625423	0.102	0.077	1.17083e-21	Beige adipocytes (BAds)	Cluster 2
Chpt1	1.09107e-34	0.603236	0.135	0.103	1.04154e-30	Beige adipocytes (BAds)	Cluster 2
Pde4d	2.83819e-80	0.59223	0.268	0.195	2.70934e-76	Beige adipocytes (BAds)	Cluster 2
Prrc2c	3.80172e-28	0.58473	0.109	0.081	3.62912e-24	Beige adipocytes (BAds)	Cluster 2
Me1	3.36366e-28	0.57788	0.116	0.087	3.21095e-24	Beige adipocytes (BAds)	Cluster 2
Macrod2	7.75713e-27	0.575256	0.104	0.073	7.40495e-23	Beige adipocytes (BAds)	Cluster 2
Lpin1	1.25712e-32	0.570738	0.134	0.102	1.20004e-28	Beige adipocytes (BAds)	Cluster 2
Malat1	0	0.559492	0.967	0.926	0	Beige adipocytes (BAds)	Cluster 2
Macf1	1.00526e-58	0.550129	0.241	0.185	9.59621e-55	Beige adipocytes (BAds)	Cluster 2
Pparg	4.83774e-100	0.539907	0.367	0.276	4.61811e-96	Beige adipocytes (BAds)	Cluster 2
Slc24a3	1.68427e-55	0.538772	0.227	0.169	1.6078e-51	Beige adipocytes (BAds)	Cluster 2
Hacd2	2.4721e-21	0.527378	0.109	0.084	2.35986e-17	Beige adipocytes (BAds)	Cluster 2
Gpat4	2.31499e-22	0.515583	0.102	0.077	2.20989e-18	Beige adipocytes (BAds)	Cluster 2
Rbm25	3.28265e-41	0.512961	0.202	0.158	3.13362e-37	Beige adipocytes (BAds)	Cluster 2
Cpeb3	2.8263e-21	0.495124	0.122	0.097	2.69798e-17	Beige adipocytes (BAds)	Cluster 2
Ptprd	1.89998e-35	0.494403	0.198	0.158	1.81373e-31	Beige adipocytes (BAds)	Cluster 2
Nrg4	1.53371e-42	0.484025	0.233	0.185	1.46408e-38	Beige adipocytes (BAds)	Cluster 2
Prkar2b	5.33195e-43	0.482491	0.235	0.186	5.08988e-39	Beige adipocytes (BAds)	Cluster 2
Msi2	2.37778e-21	0.458629	0.123	0.101	2.26983e-17	Beige adipocytes (BAds)	Cluster 2
Arhgef12	7.40244e-17	0.443593	0.116	0.097	7.06637e-13	Beige adipocytes (BAds)	Cluster 2
Son	1.49528e-15	0.428352	0.117	0.097	1.4274e-11	Beige adipocytes (BAds)	Cluster 2
4933406I18Rik	2.11979e-24	0.427437	0.17	0.136	2.02355e-20	Beige adipocytes (BAds)	Cluster 2
Cluh	4.42178e-16	0.427365	0.111	0.09	4.22103e-12	Beige adipocytes (BAds)	Cluster 2
Ppp2r5a	2.69042e-29	0.426227	0.21	0.174	2.56828e-25	Beige adipocytes (BAds)	Cluster 2
Dlg2	2.73277e-19	0.425376	0.128	0.101	2.6087e-15	Beige adipocytes (BAds)	Cluster 2
Ankrd17	9.61787e-17	0.411425	0.109	0.093	9.18122e-13	Beige adipocytes (BAds)	Cluster 2
Pde7b	4.11747e-17	0.394529	0.134	0.108	3.93054e-13	Beige adipocytes (BAds)	Cluster 2
mt-Rnr2	1.54965e-215	0.393574	0.417	0.268	1.47929e-211	Beige adipocytes (BAds)	Cluster 2
Plcb4	5.26113e-19	0.38733	0.138	0.11	5.02228e-15	Beige adipocytes (BAds)	Cluster 2
Ablim1	1.94214e-39	0.386998	0.261	0.208	1.85397e-35	Beige adipocytes (BAds)	Cluster 2
Dpyd	9.1917e-14	0.370582	0.134	0.114	8.7744e-10	Beige adipocytes (BAds)	Cluster 2
Ank2	7.51029e-19	0.363549	0.121	0.092	7.16932e-15	Beige adipocytes (BAds)	Cluster 2
Snrk	2.35184e-11	0.3598	0.106	0.088	2.24507e-07	Beige adipocytes (BAds)	Cluster 2
Tmem135	3.99472e-11	0.356576	0.107	0.094	3.81336e-07	Beige adipocytes (BAds)	Cluster 2
Ralgapa2	4.53306e-23	0.349205	0.226	0.196	4.32726e-19	Beige adipocytes (BAds)	Cluster 2
Pakap	9.24281e-11	0.343046	0.108	0.091	8.82319e-07	Beige adipocytes (BAds)	Cluster 2
Nfia	7.57013e-45	0.342341	0.386	0.339	7.22645e-41	Beige adipocytes (BAds)	Cluster 2
Nedd4l	3.73359e-14	0.335564	0.136	0.118	3.56409e-10	Beige adipocytes (BAds)	Cluster 2
Sik2	4.74296e-26	0.33153	0.273	0.236	4.52763e-22	Beige adipocytes (BAds)	Cluster 2
Plin1	9.52891e-16	0.31542	0.183	0.162	9.09629e-12	Beige adipocytes (BAds)	Cluster 2
D5Ertd579e	3.3067e-10	0.313657	0.109	0.097	3.15658e-06	Beige adipocytes (BAds)	Cluster 2
Pnpla3	6.43749e-16	0.307607	0.183	0.153	6.14523e-12	Beige adipocytes (BAds)	Cluster 2
Gys1	2.30705e-08	0.284774	0.115	0.103	0.000220231	Beige adipocytes (BAds)	Cluster 2
Baz2b	7.96786e-09	0.270634	0.116	0.105	7.60612e-05	Beige adipocytes (BAds)	Cluster 2
Luc7l2	1.83361e-17	0.268001	0.175	0.165	1.75037e-13	Beige adipocytes (BAds)	Cluster 2
Gphn	8.92694e-16	0.264316	0.198	0.187	8.52166e-12	Beige adipocytes (BAds)	Cluster 2
Thrb	6.36512e-08	0.259499	0.134	0.123	0.000607615	Beige adipocytes (BAds)	Cluster 2
Ces1d	3.5531e-07	0.258232	0.116	0.107	0.00339179	Beige adipocytes (BAds)	Cluster 2
Bcas3	3.62899e-08	0.248999	0.103	0.095	0.000346423	Beige adipocytes (BAds)	Cluster 2
Gm49513	2.39815e-07	0.242155	0.108	0.092	0.00228927	Beige adipocytes (BAds)	Cluster 2
Acox1	1.40985e-06	0.222756	0.132	0.124	0.0134585	Beige adipocytes (BAds)	Cluster 2
Mbnl2	4.1224e-08	0.197363	0.167	0.159	0.000393525	Beige adipocytes (BAds)	Cluster 2
Ddx5	5.01687e-13	0.193184	0.153	0.153	4.7891e-09	Beige adipocytes (BAds)	Cluster 2
Txnip	1.63925e-07	0.192367	0.102	0.098	0.00156483	Beige adipocytes (BAds)	Cluster 2
Qki	1.56535e-06	0.187113	0.14	0.134	0.0149428	Beige adipocytes (BAds)	Cluster 2
Ncor1	4.26488e-12	0.183847	0.115	0.118	4.07125e-08	Beige adipocytes (BAds)	Cluster 2
Pakap.1	7.95968e-06	0.178356	0.145	0.13	0.0759831	Beige adipocytes (BAds)	Cluster 2
Aacs	1.68898e-05	0.17338	0.106	0.103	0.16123	Beige adipocytes (BAds)	Cluster 2
Srrm2	1.62131e-12	0.173371	0.179	0.18	1.5477e-08	Beige adipocytes (BAds)	Cluster 2
Fabp4	4.23471e-10	0.171033	0.312	0.289	4.04246e-06	Beige adipocytes (BAds)	Cluster 2
Mtss1	3.82644e-08	0.170676	0.131	0.128	0.000365272	Beige adipocytes (BAds)	Cluster 2
Arl15	3.00837e-05	0.170513	0.123	0.113	0.287179	Beige adipocytes (BAds)	Cluster 2
Cd36	1.47742e-06	0.165093	0.239	0.223	0.0141034	Beige adipocytes (BAds)	Cluster 2
Adipor2	2.59411e-10	0.161223	0.318	0.291	2.47634e-06	Beige adipocytes (BAds)	Cluster 2
Pfkfb3	3.75593e-08	0.146651	0.146	0.147	0.000358541	Beige adipocytes (BAds)	Cluster 2
Thrsp	0.00179814	0.145864	0.107	0.1	1	Beige adipocytes (BAds)	Cluster 2
Ankrd11	0.000439266	0.144085	0.105	0.103	1	Beige adipocytes (BAds)	Cluster 2
Mbnl1	7.71521e-05	0.139668	0.118	0.115	0.736494	Beige adipocytes (BAds)	Cluster 2
Prkg1	3.25495e-19	0.137242	0.106	0.083	3.10718e-15	Beige adipocytes (BAds)	Cluster 2
Tcf12	2.91027e-06	0.136666	0.111	0.11	0.0277815	Beige adipocytes (BAds)	Cluster 2
Ctcflos	0.000143059	0.133031	0.179	0.164	1	Beige adipocytes (BAds)	Cluster 2
Cdh13	1.9296e-14	0.120129	0.141	0.117	1.842e-10	Beige adipocytes (BAds)	Cluster 2
PTPRG	0.00427328	0.117193	0.119	0.109	1	Beige adipocytes (BAds)	Cluster 2
Ephx2	0.00681379	0.104307	0.101	0.1	1	Beige adipocytes (BAds)	Cluster 2
Fhit	0.0036517	0.101294	0.136	0.132	1	Beige adipocytes (BAds)	Cluster 2
Dgat1	0.000852176	-0.105161	0.107	0.119	1	Beige adipocytes (BAds)	Cluster 2
Pck1	0.00603028	-0.117762	0.208	0.221	1	Beige adipocytes (BAds)	Cluster 2
Marchf3	6.70471e-05	-0.118952	0.107	0.12	0.640032	Beige adipocytes (BAds)	Cluster 2
Pde3b	0.000305234	-0.121222	0.2	0.217	1	Beige adipocytes (BAds)	Cluster 2
Neat1	0.000361214	-0.129191	0.709	0.722	1	Beige adipocytes (BAds)	Cluster 2
Mical3	1.46317e-12	-0.132261	0.133	0.156	1.39674e-08	Beige adipocytes (BAds)	Cluster 2
Zfhx3	0.000795937	-0.138539	0.141	0.155	1	Beige adipocytes (BAds)	Cluster 2
Atp1a2	1.95638e-05	-0.141643	0.336	0.356	0.186756	Beige adipocytes (BAds)	Cluster 2
Dnaaf9	1.89002e-11	-0.153152	0.11	0.131	1.80421e-07	Beige adipocytes (BAds)	Cluster 2
Rere	3.32952e-08	-0.163285	0.163	0.185	0.000317836	Beige adipocytes (BAds)	Cluster 2
Lncpint	1.64638e-10	-0.165035	0.141	0.165	1.57164e-06	Beige adipocytes (BAds)	Cluster 2
Mgll	2.02237e-06	-0.171045	0.202	0.224	0.0193056	Beige adipocytes (BAds)	Cluster 2
Nedd4	8.24961e-19	-0.181325	0.13	0.16	7.87507e-15	Beige adipocytes (BAds)	Cluster 2
Syne1	2.57418e-11	-0.193905	0.111	0.132	2.45731e-07	Beige adipocytes (BAds)	Cluster 2
Akap13	1.11482e-07	-0.196233	0.095	0.112	0.0010642	Beige adipocytes (BAds)	Cluster 2
Trak1	1.97778e-20	-0.208019	0.104	0.132	1.88799e-16	Beige adipocytes (BAds)	Cluster 2
Dennd1a	2.467e-13	-0.20975	0.085	0.107	2.355e-09	Beige adipocytes (BAds)	Cluster 2
Arid1b	7.60102e-14	-0.210619	0.103	0.127	7.25593e-10	Beige adipocytes (BAds)	Cluster 2
Camta1	5.53497e-18	-0.22369	0.092	0.118	5.28368e-14	Beige adipocytes (BAds)	Cluster 2
Lipe	4.83849e-14	-0.224704	0.223	0.257	4.61882e-10	Beige adipocytes (BAds)	Cluster 2
Hivep2	2.05047e-12	-0.226843	0.093	0.114	1.95738e-08	Beige adipocytes (BAds)	Cluster 2
Rbpms	1.03016e-09	-0.233557	0.087	0.105	9.83387e-06	Beige adipocytes (BAds)	Cluster 2
Mast4	1.06034e-05	-0.248181	0.096	0.111	0.10122	Beige adipocytes (BAds)	Cluster 2
Pard3b	1.13825e-07	-0.26488	0.097	0.115	0.00108658	Beige adipocytes (BAds)	Cluster 2
Ppp3ca	3.83136e-13	-0.26838	0.078	0.1	3.65742e-09	Beige adipocytes (BAds)	Cluster 2
Plin4	2.45617e-23	-0.27204	0.117	0.152	2.34466e-19	Beige adipocytes (BAds)	Cluster 2
Fam13a	6.17027e-20	-0.281312	0.293	0.322	5.89014e-16	Beige adipocytes (BAds)	Cluster 2
Cped1	1.99695e-14	-0.287922	0.159	0.189	1.90629e-10	Beige adipocytes (BAds)	Cluster 2
Lama4	7.66431e-23	-0.290236	0.152	0.191	7.31635e-19	Beige adipocytes (BAds)	Cluster 2
Gse1	1.14943e-15	-0.317623	0.093	0.119	1.09724e-11	Beige adipocytes (BAds)	Cluster 2
Rbms1	1.54492e-12	-0.325899	0.101	0.126	1.47478e-08	Beige adipocytes (BAds)	Cluster 2
Fnip1	2.19347e-13	-0.34197	0.111	0.137	2.09388e-09	Beige adipocytes (BAds)	Cluster 2
Pdzd2	5.10501e-22	-0.342334	0.079	0.108	4.87324e-18	Beige adipocytes (BAds)	Cluster 2
Wwox	5.91654e-25	-0.345365	0.166	0.209	5.64793e-21	Beige adipocytes (BAds)	Cluster 2
Pcx	2.2562e-30	-0.348979	0.11	0.15	2.15377e-26	Beige adipocytes (BAds)	Cluster 2
Dlc1	1.17846e-30	-0.349549	0.263	0.314	1.12496e-26	Beige adipocytes (BAds)	Cluster 2
Epb41l2	4.70452e-21	-0.357713	0.089	0.12	4.49094e-17	Beige adipocytes (BAds)	Cluster 2
Arhgap24	1.34698e-20	-0.363652	0.198	0.234	1.28582e-16	Beige adipocytes (BAds)	Cluster 2
Sh3pxd2a	7.92822e-19	-0.368043	0.15	0.184	7.56828e-15	Beige adipocytes (BAds)	Cluster 2
Kansl1	6.35333e-28	-0.375477	0.104	0.141	6.06489e-24	Beige adipocytes (BAds)	Cluster 2
Aspa	3.66683e-15	-0.37601	0.109	0.137	3.50036e-11	Beige adipocytes (BAds)	Cluster 2
Lpl	2.30306e-62	-0.381998	0.386	0.429	2.1985e-58	Beige adipocytes (BAds)	Cluster 2
Ube2e2	1.26622e-23	-0.388626	0.077	0.107	1.20874e-19	Beige adipocytes (BAds)	Cluster 2
Camk2d	2.26308e-25	-0.390291	0.083	0.115	2.16034e-21	Beige adipocytes (BAds)	Cluster 2
Sox6	6.13538e-23	-0.400121	0.163	0.202	5.85684e-19	Beige adipocytes (BAds)	Cluster 2
Insr	1.07815e-36	-0.405764	0.151	0.202	1.0292e-32	Beige adipocytes (BAds)	Cluster 2
Heg1	1.12536e-13	-0.408202	0.086	0.11	1.07426e-09	Beige adipocytes (BAds)	Cluster 2
Atxn7l1	3.54946e-28	-0.413904	0.076	0.109	3.38831e-24	Beige adipocytes (BAds)	Cluster 2
Ahnak	1.19887e-28	-0.423731	0.085	0.12	1.14444e-24	Beige adipocytes (BAds)	Cluster 2
Negr1	5.31798e-45	-0.430359	0.24	0.292	5.07654e-41	Beige adipocytes (BAds)	Cluster 2
Acss3	2.05705e-33	-0.431737	0.152	0.2	1.96366e-29	Beige adipocytes (BAds)	Cluster 2
Sorbs1	1.31817e-54	-0.43461	0.288	0.352	1.25832e-50	Beige adipocytes (BAds)	Cluster 2
Celf2	1.6558e-39	-0.456717	0.238	0.292	1.58062e-35	Beige adipocytes (BAds)	Cluster 2
Tns1	7.22576e-63	-0.459929	0.272	0.346	6.89771e-59	Beige adipocytes (BAds)	Cluster 2
Atosa	3.61304e-30	-0.4625	0.099	0.138	3.44901e-26	Beige adipocytes (BAds)	Cluster 2
Dip2c	7.08531e-23	-0.492115	0.078	0.109	6.76364e-19	Beige adipocytes (BAds)	Cluster 2
Prkce	2.56885e-56	-0.504869	0.199	0.267	2.45223e-52	Beige adipocytes (BAds)	Cluster 2
Tns2	1.25086e-25	-0.522708	0.077	0.11	1.19408e-21	Beige adipocytes (BAds)	Cluster 2
Rn18s-rs5	0	-0.522721	0.899	0.945	0	Beige adipocytes (BAds)	Cluster 2
Car3	3.0021e-77	-0.522812	0.157	0.235	2.86581e-73	Beige adipocytes (BAds)	Cluster 2
Abca1	1.04551e-38	-0.524208	0.077	0.117	9.98046e-35	Beige adipocytes (BAds)	Cluster 2
Tef	4.6112e-39	-0.526247	0.078	0.118	4.40185e-35	Beige adipocytes (BAds)	Cluster 2
Foxp1	8.85356e-50	-0.532772	0.133	0.19	8.45161e-46	Beige adipocytes (BAds)	Cluster 2
Stk38	1.69304e-25	-0.532835	0.076	0.108	1.61617e-21	Beige adipocytes (BAds)	Cluster 2
Utrn	6.27108e-73	-0.550331	0.177	0.255	5.98637e-69	Beige adipocytes (BAds)	Cluster 2
Svep1	9.26819e-38	-0.57236	0.066	0.104	8.84741e-34	Beige adipocytes (BAds)	Cluster 2
Dst	2.37738e-67	-0.589118	0.11	0.173	2.26944e-63	Beige adipocytes (BAds)	Cluster 2
Ext1	1.11375e-27	-0.591688	0.074	0.108	1.06319e-23	Beige adipocytes (BAds)	Cluster 2
Dock9	1.04276e-51	-0.593777	0.086	0.136	9.9542e-48	Beige adipocytes (BAds)	Cluster 2
Ghr	1.14861e-135	-0.596429	0.401	0.461	1.09647e-131	Beige adipocytes (BAds)	Cluster 2
9530026P05Rik	3.01365e-35	-0.598517	0.089	0.129	2.87683e-31	Beige adipocytes (BAds)	Cluster 2
2210408F21Rik	2.17656e-59	-0.612991	0.137	0.201	2.07775e-55	Beige adipocytes (BAds)	Cluster 2
Pabpn1	4.65979e-56	-0.61915	0.101	0.157	4.44823e-52	Beige adipocytes (BAds)	Cluster 2
Ddx17	9.47825e-65	-0.621132	0.097	0.156	9.04793e-61	Beige adipocytes (BAds)	Cluster 2
Plcb1	1.1636e-76	-0.634744	0.155	0.231	1.11078e-72	Beige adipocytes (BAds)	Cluster 2
Atxn1	4.12485e-110	-0.638471	0.204	0.304	3.93758e-106	Beige adipocytes (BAds)	Cluster 2
Snrnp70	2.89996e-90	-0.638974	0.158	0.242	2.7683e-86	Beige adipocytes (BAds)	Cluster 2
Fry	2.42037e-78	-0.653529	0.14	0.215	2.31049e-74	Beige adipocytes (BAds)	Cluster 2
Chd9	6.43561e-90	-0.659788	0.178	0.263	6.14343e-86	Beige adipocytes (BAds)	Cluster 2
Zfand3	1.80841e-53	-0.662885	0.081	0.132	1.72631e-49	Beige adipocytes (BAds)	Cluster 2
Rora	4.74397e-126	-0.666484	0.266	0.373	4.52859e-122	Beige adipocytes (BAds)	Cluster 2
Kdm2a	3.53941e-51	-0.679958	0.074	0.122	3.37872e-47	Beige adipocytes (BAds)	Cluster 2
Lncppara	2.61194e-52	-0.68242	0.06	0.103	2.49336e-48	Beige adipocytes (BAds)	Cluster 2
Slc1a5	1.18229e-112	-0.704972	0.195	0.289	1.12862e-108	Beige adipocytes (BAds)	Cluster 2
Fam172a	2.14602e-55	-0.708914	0.084	0.136	2.04859e-51	Beige adipocytes (BAds)	Cluster 2
Pik3r1	2.54835e-76	-0.721408	0.108	0.175	2.43265e-72	Beige adipocytes (BAds)	Cluster 2
Nrbp2	1.27433e-61	-0.725015	0.085	0.14	1.21648e-57	Beige adipocytes (BAds)	Cluster 2
Lrmda	2.78444e-135	-0.74924	0.199	0.307	2.65803e-131	Beige adipocytes (BAds)	Cluster 2
Nisch	4.7453e-59	-0.762632	0.065	0.114	4.52986e-55	Beige adipocytes (BAds)	Cluster 2
Zbtb16	5.21518e-100	-0.767097	0.124	0.206	4.97841e-96	Beige adipocytes (BAds)	Cluster 2
Maml2	1.04935e-53	-0.777804	0.075	0.124	1.00171e-49	Beige adipocytes (BAds)	Cluster 2
Asap1	1.6446e-47	-0.800515	0.06	0.102	1.56994e-43	Beige adipocytes (BAds)	Cluster 2
Podn	1.36772e-64	-0.808613	0.064	0.115	1.30562e-60	Beige adipocytes (BAds)	Cluster 2
Stard13	4.72596e-54	-0.83953	0.066	0.112	4.5114e-50	Beige adipocytes (BAds)	Cluster 2
Ncoa1	8.45223e-111	-0.853044	0.143	0.233	8.0685e-107	Beige adipocytes (BAds)	Cluster 2
Ube2h	7.29406e-91	-0.865333	0.085	0.154	6.96291e-87	Beige adipocytes (BAds)	Cluster 2
Cfd	8.15152e-131	-0.872826	0.099	0.189	7.78144e-127	Beige adipocytes (BAds)	Cluster 2
Smarca2	6.35232e-65	-0.879392	0.056	0.105	6.06392e-61	Beige adipocytes (BAds)	Cluster 2
Tom1l2	7.98523e-182	-0.879545	0.191	0.317	7.6227e-178	Beige adipocytes (BAds)	Cluster 2
Tmcc3	3.86791e-71	-0.880938	0.074	0.131	3.69231e-67	Beige adipocytes (BAds)	Cluster 2
Tacc1	4.3124e-103	-0.886374	0.106	0.185	4.11661e-99	Beige adipocytes (BAds)	Cluster 2
Adrb3	6.11177e-134	-0.886658	0.163	0.263	5.83429e-130	Beige adipocytes (BAds)	Cluster 2
Sdccag8	1.69472e-69	-0.895299	0.056	0.106	1.61778e-65	Beige adipocytes (BAds)	Cluster 2
Katnal1	4.34756e-71	-0.895678	0.06	0.113	4.15018e-67	Beige adipocytes (BAds)	Cluster 2
Pbx1	1.57094e-83	-0.909223	0.074	0.137	1.49962e-79	Beige adipocytes (BAds)	Cluster 2
Gm16168	4.17851e-92	-0.936255	0.075	0.141	3.98881e-88	Beige adipocytes (BAds)	Cluster 2
Spaca6	7.57108e-78	-0.949821	0.06	0.115	7.22735e-74	Beige adipocytes (BAds)	Cluster 2
Atg4a	9.8932e-45	-0.962353	0.067	0.108	9.44404e-41	Beige adipocytes (BAds)	Cluster 2
Rbms3	7.95966e-101	-0.969135	0.087	0.16	7.5983e-97	Beige adipocytes (BAds)	Cluster 2
Auts2	1.82015e-123	-0.971581	0.099	0.185	1.73751e-119	Beige adipocytes (BAds)	Cluster 2
Sntb1	1.48576e-108	-0.978928	0.076	0.15	1.41831e-104	Beige adipocytes (BAds)	Cluster 2
Mmd	4.00383e-70	-0.981103	0.056	0.107	3.82205e-66	Beige adipocytes (BAds)	Cluster 2
Hipk2	3.33306e-120	-0.984802	0.084	0.165	3.18173e-116	Beige adipocytes (BAds)	Cluster 2
Tgfbr3	8.74935e-169	-0.988691	0.143	0.256	8.35213e-165	Beige adipocytes (BAds)	Cluster 2
Sparc	1.25921e-74	-1.00561	0.07	0.126	1.20204e-70	Beige adipocytes (BAds)	Cluster 2
Tenm4	8.18289e-201	-1.02673	0.177	0.295	7.81138e-197	Beige adipocytes (BAds)	Cluster 2
Enpp2	1.21831e-81	-1.03413	0.071	0.131	1.16299e-77	Beige adipocytes (BAds)	Cluster 2
Tmem120b	1.20904e-106	-1.05039	0.069	0.14	1.15415e-102	Beige adipocytes (BAds)	Cluster 2
Mir99ahg	3.65757e-237	-1.05413	0.18	0.321	3.49152e-233	Beige adipocytes (BAds)	Cluster 2
Taco1	3.8233e-237	-1.05591	0.134	0.272	3.64972e-233	Beige adipocytes (BAds)	Cluster 2
Esr1	2.2244e-135	-1.06064	0.082	0.169	2.12342e-131	Beige adipocytes (BAds)	Cluster 2
Zeb2	9.33384e-245	-1.07061	0.185	0.327	8.91009e-241	Beige adipocytes (BAds)	Cluster 2
Clec2d	6.27581e-159	-1.07751	0.111	0.213	5.99089e-155	Beige adipocytes (BAds)	Cluster 2
Smoc1	1.78967e-124	-1.09062	0.077	0.157	1.70842e-120	Beige adipocytes (BAds)	Cluster 2
Por	3.46979e-149	-1.09275	0.1	0.196	3.31226e-145	Beige adipocytes (BAds)	Cluster 2
Slc27a1	2.33708e-239	-1.11473	0.159	0.295	2.23098e-235	Beige adipocytes (BAds)	Cluster 2
Nav1	8.72815e-69	-1.13439	0.052	0.1	8.33189e-65	Beige adipocytes (BAds)	Cluster 2
H2-K1	1.57613e-108	-1.13694	0.049	0.112	1.50457e-104	Beige adipocytes (BAds)	Cluster 2
Cmss1	0	-1.21927	0.242	0.446	0	Beige adipocytes (BAds)	Cluster 2
Rad51b	9.75256e-128	-1.22064	0.073	0.152	9.3098e-124	Beige adipocytes (BAds)	Cluster 2
App	5.2211e-133	-1.23973	0.063	0.141	4.98407e-129	Beige adipocytes (BAds)	Cluster 2
Camk1d	2.51733e-287	-1.3219	0.134	0.284	2.40305e-283	Beige adipocytes (BAds)	Cluster 2
Myl1	1.55332e-67	-1.33122	0.063	0.113	1.4828e-63	Beige adipocytes (BAds)	Cluster 2
Gsn	1.0891e-157	-1.35605	0.052	0.135	1.03965e-153	Beige adipocytes (BAds)	Cluster 2
Ctdspl	6.71268e-204	-1.41688	0.066	0.169	6.40792e-200	Beige adipocytes (BAds)	Cluster 2
Plce1	9.44701e-129	-1.41857	0.053	0.125	9.01812e-125	Beige adipocytes (BAds)	Cluster 2
Tshz2	0	-1.44581	0.143	0.31	0	Beige adipocytes (BAds)	Cluster 2
Adamts12	2.88477e-222	-1.50487	0.071	0.182	2.7538e-218	Beige adipocytes (BAds)	Cluster 2
Nrip1	2.54051e-166	-1.51855	0.04	0.118	2.42517e-162	Beige adipocytes (BAds)	Cluster 2
Art3	9.73907e-307	-1.52594	0.095	0.24	9.29692e-303	Beige adipocytes (BAds)	Cluster 2
Cmip	1.43866e-166	-1.52732	0.041	0.12	1.37334e-162	Beige adipocytes (BAds)	Cluster 2
Tcf7l2	2,82605549421193e-321	-1.60074	0.084	0.228	2,69775257477471e-317	Beige adipocytes (BAds)	Cluster 2
Slit3	0	-1.61211	0.116	0.287	0	Beige adipocytes (BAds)	Cluster 2
Apol6	7.18579e-233	-1.64185	0.056	0.164	6.85955e-229	Beige adipocytes (BAds)	Cluster 2
Dock10	2.05975e-180	-1.64679	0.05	0.137	1.96624e-176	Beige adipocytes (BAds)	Cluster 2
Slc1a3	0	-1.74412	0.282	0.506	0	Beige adipocytes (BAds)	Cluster 2
Cidec	0	-1.7582	0.137	0.329	0	Beige adipocytes (BAds)	Cluster 2
Ptprj	4.56326e-147	-1.81599	0.039	0.109	4.35609e-143	Beige adipocytes (BAds)	Cluster 2
Trabd2b	9.10849e-187	-1.8266	0.032	0.111	8.69497e-183	Beige adipocytes (BAds)	Cluster 2
St6galnac5	1.19442e-170	-1.95198	0.03	0.104	1.1402e-166	Beige adipocytes (BAds)	Cluster 2
Cdk8	0	-2.01256	0.433	0.751	0	Beige adipocytes (BAds)	Cluster 2
Ccdc80	2.87097e-185	-2.04288	0.026	0.1	2.74063e-181	Beige adipocytes (BAds)	Cluster 2
Slc7a10	0	-2.06806	0.054	0.2	0	Beige adipocytes (BAds)	Cluster 2
Eepd1	5.73429e-228	-2.08418	0.03	0.12	5.47395e-224	Beige adipocytes (BAds)	Cluster 2
Gm48099	0	-2.14158	0.084	0.275	0	Beige adipocytes (BAds)	Cluster 2
Nnat	2.61448e-195	-2.19302	0.033	0.111	2.49578e-191	Beige adipocytes (BAds)	Cluster 2
Fndc1	6.22505e-165	-2.22801	0.033	0.101	5.94243e-161	Beige adipocytes (BAds)	Cluster 2
Slc1a3	0	2.46238	0.763	0.244	0	White like- lipogenic adipocytes (WAds)	Cluster 1
Cidec	0	2.57262	0.522	0.124	0	White like- lipogenic adipocytes (WAds)	Cluster 1
Ghr	0	1.69326	0.661	0.294	0	White like- lipogenic adipocytes (WAds)	Cluster 1
Slc27a1	0	2.33522	0.473	0.119	0	White like- lipogenic adipocytes (WAds)	Cluster 1
Tenm4	0	2.23333	0.473	0.125	0	White like- lipogenic adipocytes (WAds)	Cluster 1
Lpl	0	1.31283	0.596	0.292	0	White like- lipogenic adipocytes (WAds)	Cluster 1
Slc1a5	0	1.80899	0.443	0.145	0	White like- lipogenic adipocytes (WAds)	Cluster 1
Fam13a	0	1.621	0.487	0.19	0	White like- lipogenic adipocytes (WAds)	Cluster 1
Negr1	0	1.63181	0.446	0.162	0	White like- lipogenic adipocytes (WAds)	Cluster 1
Sorbs1	0	1.38513	0.503	0.22	0	White like- lipogenic adipocytes (WAds)	Cluster 1
Adrb3	0	2.00032	0.406	0.124	0	White like- lipogenic adipocytes (WAds)	Cluster 1
Acsl1	0	1.4157	0.486	0.205	0	White like- lipogenic adipocytes (WAds)	Cluster 1
Atp1a2	0	1.28994	0.509	0.235	0	White like- lipogenic adipocytes (WAds)	Cluster 1
Art3	0	2.16583	0.37	0.097	0	White like- lipogenic adipocytes (WAds)	Cluster 1
Slc7a10	0	2.68943	0.324	0.061	0	White like- lipogenic adipocytes (WAds)	Cluster 1
Car3	0	1.70817	0.361	0.116	0	White like- lipogenic adipocytes (WAds)	Cluster 1
Lipe	0	1.44376	0.385	0.151	0	White like- lipogenic adipocytes (WAds)	Cluster 1
Tns1	0	1.00536	0.456	0.241	0	White like- lipogenic adipocytes (WAds)	Cluster 1
Lrmda	0	1.17797	0.409	0.196	0	White like- lipogenic adipocytes (WAds)	Cluster 1
Por	0	1.84174	0.297	0.09	0	White like- lipogenic adipocytes (WAds)	Cluster 1
Adipor2	0	1.02089	0.414	0.209	0	White like- lipogenic adipocytes (WAds)	Cluster 1
Apol6	0	2.41277	0.26	0.057	0	White like- lipogenic adipocytes (WAds)	Cluster 1
Neat1	0	0.803359	0.836	0.633	0	White like- lipogenic adipocytes (WAds)	Cluster 1
Pck1	0	1.47427	0.334	0.132	0	White like- lipogenic adipocytes (WAds)	Cluster 1
Pde3b	0	1.39975	0.329	0.128	0	White like- lipogenic adipocytes (WAds)	Cluster 1
Smoc1	0	2.26244	0.254	0.059	0	White like- lipogenic adipocytes (WAds)	Cluster 1
Prkce	0	1.13129	0.366	0.172	0	White like- lipogenic adipocytes (WAds)	Cluster 1
Acss3	0	1.47752	0.3	0.111	0	White like- lipogenic adipocytes (WAds)	Cluster 1
Plcb1	0	1.25027	0.324	0.138	0	White like- lipogenic adipocytes (WAds)	Cluster 1
Sgcd	0	1.13912	0.335	0.15	0	White like- lipogenic adipocytes (WAds)	Cluster 1
Ctdspl	0	1.92508	0.256	0.071	0	White like- lipogenic adipocytes (WAds)	Cluster 1
Fry	0	1.30788	0.305	0.124	0	White like- lipogenic adipocytes (WAds)	Cluster 1
Gm16168	0	2.19446	0.23	0.053	0	White like- lipogenic adipocytes (WAds)	Cluster 1
mt-Rnr2	0	-1.53701	0.194	0.371	0	White like- lipogenic adipocytes (WAds)	Cluster 1
Mir99ahg	0	0.677162	0.394	0.221	0	White like- lipogenic adipocytes (WAds)	Cluster 1
Cfd	0	1.46429	0.271	0.099	0	White like- lipogenic adipocytes (WAds)	Cluster 1
Sik2	0	0.978812	0.341	0.169	0	White like- lipogenic adipocytes (WAds)	Cluster 1
Sntb1	0	1.9466	0.234	0.064	0	White like- lipogenic adipocytes (WAds)	Cluster 1
Tmem120b	0	2.13237	0.224	0.054	0	White like- lipogenic adipocytes (WAds)	Cluster 1
Sox6	0	1.18604	0.292	0.123	0	White like- lipogenic adipocytes (WAds)	Cluster 1
Lama4	0	1.25347	0.279	0.113	0	White like- lipogenic adipocytes (WAds)	Cluster 1
Pcx	0	1.68541	0.238	0.072	0	White like- lipogenic adipocytes (WAds)	Cluster 1
mt-Rnr1	0	-1.61669	0.198	0.364	0	White like- lipogenic adipocytes (WAds)	Cluster 1
Bckdhb	0	1.10888	0.296	0.131	0	White like- lipogenic adipocytes (WAds)	Cluster 1
Hipk2	0	1.70083	0.244	0.081	0	White like- lipogenic adipocytes (WAds)	Cluster 1
Zeb2	0	0.572684	0.392	0.233	0	White like- lipogenic adipocytes (WAds)	Cluster 1
Plin4	0	1.50252	0.234	0.08	0	White like- lipogenic adipocytes (WAds)	Cluster 1
Atxn1	0	0.758202	0.374	0.22	0	White like- lipogenic adipocytes (WAds)	Cluster 1
Fgf14	0	1.43026	0.248	0.097	0	White like- lipogenic adipocytes (WAds)	Cluster 1
Ctcflos	0	1.33077	0.253	0.103	0	White like- lipogenic adipocytes (WAds)	Cluster 1
Prkar2b	0	0.993099	0.281	0.131	0	White like- lipogenic adipocytes (WAds)	Cluster 1
Pik3r1	0	1.36466	0.249	0.099	0	White like- lipogenic adipocytes (WAds)	Cluster 1
Nrg4	0	0.924994	0.276	0.132	0	White like- lipogenic adipocytes (WAds)	Cluster 1
Utrn	0	0.76548	0.323	0.179	0	White like- lipogenic adipocytes (WAds)	Cluster 1
Ralgapa2	0	0.886711	0.284	0.14	0	White like- lipogenic adipocytes (WAds)	Cluster 1
Eepd1	0	2.22864	0.184	0.044	0	White like- lipogenic adipocytes (WAds)	Cluster 1
Plin1	0	1.09269	0.246	0.106	0	White like- lipogenic adipocytes (WAds)	Cluster 1
Pnpla3	0	1.31262	0.239	0.099	0	White like- lipogenic adipocytes (WAds)	Cluster 1
Taco1	0	0.824472	0.326	0.188	0	White like- lipogenic adipocytes (WAds)	Cluster 1
Cyp2e1	0	2.68375	0.164	0.027	0	White like- lipogenic adipocytes (WAds)	Cluster 1
Enpp2	0	1.69359	0.199	0.062	0	White like- lipogenic adipocytes (WAds)	Cluster 1
Ttn	0	-1.73983	0.157	0.293	0	White like- lipogenic adipocytes (WAds)	Cluster 1
Insr	0	0.924743	0.27	0.135	0	White like- lipogenic adipocytes (WAds)	Cluster 1
Mmd	0	2.14029	0.174	0.041	0	White like- lipogenic adipocytes (WAds)	Cluster 1
Nnat	0	2.59425	0.171	0.041	0	White like- lipogenic adipocytes (WAds)	Cluster 1
Atosa	0	1.44191	0.204	0.075	0	White like- lipogenic adipocytes (WAds)	Cluster 1
Ppp2r5a	0	0.883138	0.255	0.126	0	White like- lipogenic adipocytes (WAds)	Cluster 1
Trabd2b	0	1.98486	0.17	0.042	0	White like- lipogenic adipocytes (WAds)	Cluster 1
Pfkfb3	0	1.10731	0.219	0.093	0	White like- lipogenic adipocytes (WAds)	Cluster 1
Clec2d	0	0.936651	0.266	0.141	0	White like- lipogenic adipocytes (WAds)	Cluster 1
Sh3pxd2a	0	1.05429	0.249	0.125	0	White like- lipogenic adipocytes (WAds)	Cluster 1
Cdh13	0	-2.32189	0.051	0.174	0	White like- lipogenic adipocytes (WAds)	Cluster 1
St6galnac5	0	2.21137	0.16	0.038	0	White like- lipogenic adipocytes (WAds)	Cluster 1
Nrip1	0	1.7452	0.173	0.052	0	White like- lipogenic adipocytes (WAds)	Cluster 1
Aldh1l1	0	2.12851	0.156	0.036	0	White like- lipogenic adipocytes (WAds)	Cluster 1
Ccdc80	0	2.14268	0.154	0.036	0	White like- lipogenic adipocytes (WAds)	Cluster 1
Tacc1	0	0.896969	0.238	0.121	0	White like- lipogenic adipocytes (WAds)	Cluster 1
Aspa	0	1.15874	0.198	0.083	0	White like- lipogenic adipocytes (WAds)	Cluster 1
Nrbp2	0	1.26912	0.196	0.081	0	White like- lipogenic adipocytes (WAds)	Cluster 1
Txlng	0	1.22621	0.193	0.078	0	White like- lipogenic adipocytes (WAds)	Cluster 1
Mical3	0	0.944358	0.217	0.103	0	White like- lipogenic adipocytes (WAds)	Cluster 1
Adamts12	0	0.647158	0.226	0.114	0	White like- lipogenic adipocytes (WAds)	Cluster 1
Podn	0	1.40265	0.169	0.059	0	White like- lipogenic adipocytes (WAds)	Cluster 1
Katnal1	0	1.444	0.166	0.057	0	White like- lipogenic adipocytes (WAds)	Cluster 1
Chst1	0	2.24106	0.138	0.031	0	White like- lipogenic adipocytes (WAds)	Cluster 1
Tmem120a	0	2.23156	0.138	0.031	0	White like- lipogenic adipocytes (WAds)	Cluster 1
Dgat1	0	1.26766	0.178	0.071	0	White like- lipogenic adipocytes (WAds)	Cluster 1
Dram1	0	2.37579	0.13	0.024	0	White like- lipogenic adipocytes (WAds)	Cluster 1
Dgat2	0	1.55031	0.154	0.049	0	White like- lipogenic adipocytes (WAds)	Cluster 1
Cachd1	0	1.90888	0.139	0.035	0	White like- lipogenic adipocytes (WAds)	Cluster 1
Acox1	0	1.05401	0.185	0.081	0	White like- lipogenic adipocytes (WAds)	Cluster 1
Dock10	0	1.06637	0.18	0.076	0	White like- lipogenic adipocytes (WAds)	Cluster 1
Aacs	0	1.30558	0.161	0.06	0	White like- lipogenic adipocytes (WAds)	Cluster 1
Acvr1c	0	1.78038	0.138	0.038	0	White like- lipogenic adipocytes (WAds)	Cluster 1
Ephx2	0	1.35185	0.157	0.058	0	White like- lipogenic adipocytes (WAds)	Cluster 1
Ces1d	0	1.09061	0.164	0.068	0	White like- lipogenic adipocytes (WAds)	Cluster 1
Svep1	0	1.23105	0.152	0.056	0	White like- lipogenic adipocytes (WAds)	Cluster 1
Ptprj	0	-2.51523	0.043	0.136	0	White like- lipogenic adipocytes (WAds)	Cluster 1
Pnpla2	0	1.43367	0.145	0.053	0	White like- lipogenic adipocytes (WAds)	Cluster 1
Dmd	0	-1.72535	0.077	0.167	0	White like- lipogenic adipocytes (WAds)	Cluster 1
Atp2b4	0	1.63815	0.127	0.04	0	White like- lipogenic adipocytes (WAds)	Cluster 1
Cat	0	1.63344	0.124	0.037	0	White like- lipogenic adipocytes (WAds)	Cluster 1
Myl1	0	0.270614	0.153	0.067	0	White like- lipogenic adipocytes (WAds)	Cluster 1
Etl4	0	-2.14343	0.037	0.122	0	White like- lipogenic adipocytes (WAds)	Cluster 1
Gstz1	0	1.65111	0.12	0.036	0	White like- lipogenic adipocytes (WAds)	Cluster 1
Lgals12	0	1.98153	0.111	0.028	0	White like- lipogenic adipocytes (WAds)	Cluster 1
Abcd2	0	2.12212	0.105	0.022	0	White like- lipogenic adipocytes (WAds)	Cluster 1
Ces1f	0	2.30606	0.101	0.02	0	White like- lipogenic adipocytes (WAds)	Cluster 1
Kitl	0	-2.4771	0.032	0.113	0	White like- lipogenic adipocytes (WAds)	Cluster 1
Bcar3	0	1.68646	0.113	0.033	0	White like- lipogenic adipocytes (WAds)	Cluster 1
Adcy5	0	2.1011	0.102	0.022	0	White like- lipogenic adipocytes (WAds)	Cluster 1
Nav1	0	-2.23411	0.046	0.124	0	White like- lipogenic adipocytes (WAds)	Cluster 1
Gpc6	0	-2.48426	0.041	0.119	0	White like- lipogenic adipocytes (WAds)	Cluster 1
Prr16	0	1.75142	0.104	0.029	0	White like- lipogenic adipocytes (WAds)	Cluster 1
Tnxb	0	-2.5272	0.043	0.113	0	White like- lipogenic adipocytes (WAds)	Cluster 1
Hspa12b	0	-2.45885	0.034	0.102	0	White like- lipogenic adipocytes (WAds)	Cluster 1
Fndc1	0	-2.33	0.051	0.115	0	White like- lipogenic adipocytes (WAds)	Cluster 1
Frmd4b	0	-2.20207	0.043	0.107	0	White like- lipogenic adipocytes (WAds)	Cluster 1
ENSMUSG00000120623	1,08694442085074e-322	1.46597	0.129	0.045	1,03759714414412e-318	White like- lipogenic adipocytes (WAds)	Cluster 1
Fabp4	3,30366875404666e-318	0.586157	0.372	0.235	3,15368219261294e-314	White like- lipogenic adipocytes (WAds)	Cluster 1
Mecom	9,72561800985098e-318	-2.05411	0.038	0.109	9,28407495220374e-314	White like- lipogenic adipocytes (WAds)	Cluster 1
Esr1	9,87278534377771e-318	0.859322	0.215	0.106	9,4245608891702e-314	White like- lipogenic adipocytes (WAds)	Cluster 1
Gm48099	5,76733816410451e-316	-0.693045	0.235	0.244	5,50550101145416e-312	White like- lipogenic adipocytes (WAds)	Cluster 1
Prkg1	9,16580741066776e-314	-1.92528	0.045	0.119	8,74967975422344e-310	White like- lipogenic adipocytes (WAds)	Cluster 1
Acacb	1,31167504472348e-312	0.480978	0.366	0.234	0	White like- lipogenic adipocytes (WAds)	Cluster 1
Tcf7l2	2.38923e-308	0.564138	0.268	0.153	2.28076e-304	White like- lipogenic adipocytes (WAds)	Cluster 1
Pparg	1.99265e-306	0.567305	0.37	0.235	1.90218e-302	White like- lipogenic adipocytes (WAds)	Cluster 1
2210408F21Rik	1.98469e-303	0.731403	0.255	0.14	1.89459e-299	White like- lipogenic adipocytes (WAds)	Cluster 1
Abca1	6.62689e-297	0.873476	0.161	0.072	6.32603e-293	White like- lipogenic adipocytes (WAds)	Cluster 1
Ube2h	9.03306e-293	0.917948	0.2	0.098	8.62296e-289	White like- lipogenic adipocytes (WAds)	Cluster 1
Pmepa1	1.75216e-292	1.61318	0.117	0.041	1.67261e-288	White like- lipogenic adipocytes (WAds)	Cluster 1
Zfpm2	2.3677e-287	-1.88146	0.048	0.103	2.26021e-283	White like- lipogenic adipocytes (WAds)	Cluster 1
Irs1	8.9012e-285	1.31913	0.119	0.042	8.49708e-281	White like- lipogenic adipocytes (WAds)	Cluster 1
4933406I18Rik	7.71411e-283	0.855008	0.199	0.1	7.36389e-279	White like- lipogenic adipocytes (WAds)	Cluster 1
Sox5	6.43819e-282	0.493317	0.304	0.189	6.1459e-278	White like- lipogenic adipocytes (WAds)	Cluster 1
Aox1	1.25204e-281	1.0176	0.138	0.057	1.1952e-277	White like- lipogenic adipocytes (WAds)	Cluster 1
Slc4a4	4.70781e-280	-1.23598	0.103	0.184	4.49407e-276	White like- lipogenic adipocytes (WAds)	Cluster 1
Cdk8	4.12346e-276	-0.544668	0.728	0.667	3.93625e-272	White like- lipogenic adipocytes (WAds)	Cluster 1
Ptprd	2.73619e-275	0.648555	0.223	0.122	2.61197e-271	White like- lipogenic adipocytes (WAds)	Cluster 1
Pabpn1	7.13875e-274	0.860554	0.204	0.104	6.81465e-270	White like- lipogenic adipocytes (WAds)	Cluster 1
Tef	1.01723e-272	1.0008	0.162	0.073	9.71044e-269	White like- lipogenic adipocytes (WAds)	Cluster 1
Fbxl7	3.42273e-267	-1.79818	0.049	0.11	3.26733e-263	White like- lipogenic adipocytes (WAds)	Cluster 1
Pakap.1	1.11891e-264	0.957567	0.187	0.092	1.06812e-260	White like- lipogenic adipocytes (WAds)	Cluster 1
Gm49513	1.52008e-260	1.17806	0.141	0.06	1.45107e-256	White like- lipogenic adipocytes (WAds)	Cluster 1
Tmem45b	3.67703e-260	1.65326	0.105	0.037	3.51009e-256	White like- lipogenic adipocytes (WAds)	Cluster 1
Thrsp	3.15345e-252	1.11617	0.149	0.066	3.01028e-248	White like- lipogenic adipocytes (WAds)	Cluster 1
Arhgap24	2.20418e-251	0.309508	0.283	0.185	2.10411e-247	White like- lipogenic adipocytes (WAds)	Cluster 1
Mgll	5.10988e-251	0.444871	0.28	0.175	4.87789e-247	White like- lipogenic adipocytes (WAds)	Cluster 1
Stard13	4.98233e-250	1.02394	0.151	0.068	4.75614e-246	White like- lipogenic adipocytes (WAds)	Cluster 1
Snrnp70	4.42176e-246	0.573793	0.29	0.18	4.22101e-242	White like- lipogenic adipocytes (WAds)	Cluster 1
Airn	8.31711e-243	-1.52914	0.059	0.127	7.93952e-239	White like- lipogenic adipocytes (WAds)	Cluster 1
Thrb	2.24243e-241	0.736872	0.174	0.089	2.14062e-237	White like- lipogenic adipocytes (WAds)	Cluster 1
Rsrp1	1.14981e-240	0.443565	0.445	0.318	1.09761e-236	White like- lipogenic adipocytes (WAds)	Cluster 1
Nlrc5	2.98259e-234	1.22326	0.11	0.042	2.84718e-230	White like- lipogenic adipocytes (WAds)	Cluster 1
Prkd1	2.79258e-232	1.0148	0.127	0.055	2.66579e-228	White like- lipogenic adipocytes (WAds)	Cluster 1
Zfp423	3.307e-232	0.95475	0.129	0.057	3.15686e-228	White like- lipogenic adipocytes (WAds)	Cluster 1
Epb41l2	4.35492e-229	0.677697	0.159	0.081	4.1572e-225	White like- lipogenic adipocytes (WAds)	Cluster 1
Naaladl2	1.49219e-228	-1.76952	0.044	0.102	1.42445e-224	White like- lipogenic adipocytes (WAds)	Cluster 1
Chpt1	1.58907e-227	0.769244	0.154	0.076	1.51693e-223	White like- lipogenic adipocytes (WAds)	Cluster 1
Galm	8.20293e-227	1.14532	0.127	0.055	7.83052e-223	White like- lipogenic adipocytes (WAds)	Cluster 1
Apex2	7.74007e-225	1.14699	0.113	0.046	7.38867e-221	White like- lipogenic adipocytes (WAds)	Cluster 1
Dlc1	2.11633e-223	0.118802	0.357	0.265	2.02025e-219	White like- lipogenic adipocytes (WAds)	Cluster 1
Gys1	2.80651e-221	0.935032	0.15	0.072	2.67909e-217	White like- lipogenic adipocytes (WAds)	Cluster 1
Chd9	1.73005e-217	0.396525	0.306	0.204	1.65151e-213	White like- lipogenic adipocytes (WAds)	Cluster 1
Prkn	1.04675e-214	0.557668	0.256	0.158	9.99228e-211	White like- lipogenic adipocytes (WAds)	Cluster 1
Slit3	6.06527e-213	0.112033	0.304	0.221	5.7899e-209	White like- lipogenic adipocytes (WAds)	Cluster 1
Ncoa1	3.86925e-211	0.489731	0.273	0.174	3.69359e-207	White like- lipogenic adipocytes (WAds)	Cluster 1
St3gal4	2.83243e-210	1.09205	0.124	0.055	2.70384e-206	White like- lipogenic adipocytes (WAds)	Cluster 1
Dpyd	1.09453e-209	0.708542	0.162	0.085	1.04483e-205	White like- lipogenic adipocytes (WAds)	Cluster 1
Hacd2	2.60389e-208	0.931971	0.128	0.059	2.48567e-204	White like- lipogenic adipocytes (WAds)	Cluster 1
Marchf3	1.51739e-207	0.747561	0.162	0.084	1.4485e-203	White like- lipogenic adipocytes (WAds)	Cluster 1
Hycc2	5.09508e-207	1.15904	0.1	0.04	4.86376e-203	White like- lipogenic adipocytes (WAds)	Cluster 1
Itpr2	5.13937e-206	-1.42449	0.056	0.118	4.90604e-202	White like- lipogenic adipocytes (WAds)	Cluster 1
Celf2	4.47754e-205	-0.179233	0.31	0.261	4.27426e-201	White like- lipogenic adipocytes (WAds)	Cluster 1
Rora	8.5253e-204	0.211265	0.413	0.309	8.13825e-200	White like- lipogenic adipocytes (WAds)	Cluster 1
Vegfa	1.22875e-198	0.527344	0.194	0.115	1.17297e-194	White like- lipogenic adipocytes (WAds)	Cluster 1
Trak1	1.03076e-197	0.696414	0.172	0.093	9.83964e-194	White like- lipogenic adipocytes (WAds)	Cluster 1
Tom1l2	1.22946e-197	0.36258	0.354	0.25	1.17365e-193	White like- lipogenic adipocytes (WAds)	Cluster 1
Gsn	3.1159e-197	0.37116	0.157	0.092	2.97444e-193	White like- lipogenic adipocytes (WAds)	Cluster 1
Nedd4	1.38537e-196	0.540933	0.202	0.119	1.32248e-192	White like- lipogenic adipocytes (WAds)	Cluster 1
Tshz2	9.23085e-196	-0.369066	0.293	0.269	8.81177e-192	White like- lipogenic adipocytes (WAds)	Cluster 1
Garre1	4.38037e-194	1.08909	0.118	0.053	4.1815e-190	White like- lipogenic adipocytes (WAds)	Cluster 1
Grina	1.8868e-193	1.06282	0.121	0.055	1.80114e-189	White like- lipogenic adipocytes (WAds)	Cluster 1
Me1	6.59106e-193	0.859607	0.131	0.063	6.29183e-189	White like- lipogenic adipocytes (WAds)	Cluster 1
Nfia	3.56718e-192	0.285471	0.407	0.303	3.40523e-188	White like- lipogenic adipocytes (WAds)	Cluster 1
Tnfaip8	1.70875e-191	1.02261	0.115	0.051	1.63117e-187	White like- lipogenic adipocytes (WAds)	Cluster 1
Aifm2	3.43704e-191	1.23439	0.104	0.044	3.281e-187	White like- lipogenic adipocytes (WAds)	Cluster 1
Lpin1	1.66729e-190	0.753407	0.149	0.077	1.59159e-186	White like- lipogenic adipocytes (WAds)	Cluster 1
Kdm2a	8.7138e-190	0.835565	0.156	0.081	8.31819e-186	White like- lipogenic adipocytes (WAds)	Cluster 1
Malat1	2.57589e-189	-0.251315	0.927	0.939	2.45895e-185	White like- lipogenic adipocytes (WAds)	Cluster 1
Rbm47	1.10394e-186	0.919075	0.135	0.066	1.05382e-182	White like- lipogenic adipocytes (WAds)	Cluster 1
Agmo	2.87923e-186	0.519325	0.181	0.107	2.74851e-182	White like- lipogenic adipocytes (WAds)	Cluster 1
Rn18s-rs5	2.14313e-185	-0.423857	0.934	0.94	2.04583e-181	White like- lipogenic adipocytes (WAds)	Cluster 1
D5Ertd579e	2.86842e-184	0.749693	0.138	0.071	2.73819e-180	White like- lipogenic adipocytes (WAds)	Cluster 1
Pdzrn3	1.68216e-183	0.97803	0.117	0.054	1.60579e-179	White like- lipogenic adipocytes (WAds)	Cluster 1
Sdccag8	8.18485e-183	0.867197	0.136	0.068	7.81326e-179	White like- lipogenic adipocytes (WAds)	Cluster 1
Pdzd2	3.04165e-182	0.771446	0.142	0.073	2.90356e-178	White like- lipogenic adipocytes (WAds)	Cluster 1
Ppp1r9a	1.42251e-181	1.03879	0.106	0.046	1.35793e-177	White like- lipogenic adipocytes (WAds)	Cluster 1
Zbtb16	2.65298e-179	0.619811	0.243	0.153	2.53253e-175	White like- lipogenic adipocytes (WAds)	Cluster 1
Tgfbr3	5.23318e-179	0.146948	0.28	0.203	4.9956e-175	White like- lipogenic adipocytes (WAds)	Cluster 1
Acaa1a	1.43305e-177	1.05322	0.1	0.043	1.36799e-173	White like- lipogenic adipocytes (WAds)	Cluster 1
Tkt	1.75347e-177	0.478599	0.245	0.158	1.67387e-173	White like- lipogenic adipocytes (WAds)	Cluster 1
Efna5	2.3558e-177	0.56862	0.144	0.079	2.24885e-173	White like- lipogenic adipocytes (WAds)	Cluster 1
Cgnl1	2.64758e-177	0.826148	0.124	0.06	2.52738e-173	White like- lipogenic adipocytes (WAds)	Cluster 1
Syne1	1.55697e-174	0.588294	0.17	0.097	1.48628e-170	White like- lipogenic adipocytes (WAds)	Cluster 1
Cd36	4.11251e-174	0.216119	0.27	0.193	3.9258e-170	White like- lipogenic adipocytes (WAds)	Cluster 1
Cluh	2.27754e-173	0.812306	0.132	0.067	2.17414e-169	White like- lipogenic adipocytes (WAds)	Cluster 1
Mlxipl	2.23762e-172	0.233702	0.253	0.179	2.13603e-168	White like- lipogenic adipocytes (WAds)	Cluster 1
9530026P05Rik	2.4599e-171	0.818449	0.164	0.09	2.34822e-167	White like- lipogenic adipocytes (WAds)	Cluster 1
Immp2l	3.53848e-171	0.309206	0.268	0.186	3.37784e-167	White like- lipogenic adipocytes (WAds)	Cluster 1
Agpat2	4.75776e-170	0.636612	0.133	0.071	4.54176e-166	White like- lipogenic adipocytes (WAds)	Cluster 1
Esrrg	9.03054e-169	-1.0637	0.082	0.145	8.62056e-165	White like- lipogenic adipocytes (WAds)	Cluster 1
Ptprm	1.54654e-166	0.201826	0.279	0.204	1.47633e-162	White like- lipogenic adipocytes (WAds)	Cluster 1
Sec24b	3.25915e-164	0.998644	0.1	0.044	3.11118e-160	White like- lipogenic adipocytes (WAds)	Cluster 1
A530053G22Rik	3.79631e-163	0.72594	0.145	0.079	3.62396e-159	White like- lipogenic adipocytes (WAds)	Cluster 1
Sh2b2	1.54027e-162	0.993714	0.103	0.047	1.47034e-158	White like- lipogenic adipocytes (WAds)	Cluster 1
Fhit	9.19398e-162	0.638854	0.175	0.102	8.77658e-158	White like- lipogenic adipocytes (WAds)	Cluster 1
Auts2	4.11408e-161	0.28464	0.209	0.14	3.9273e-157	White like- lipogenic adipocytes (WAds)	Cluster 1
Ppara	3.74517e-158	0.334422	0.326	0.236	3.57514e-154	White like- lipogenic adipocytes (WAds)	Cluster 1
Ablim1	1.10179e-155	-0.57568	0.205	0.227	1.05177e-151	White like- lipogenic adipocytes (WAds)	Cluster 1
Nabp1	1.51556e-155	0.905314	0.103	0.049	1.44675e-151	White like- lipogenic adipocytes (WAds)	Cluster 1
Dnaaf9	7.35526e-154	0.50514	0.165	0.099	7.02133e-150	White like- lipogenic adipocytes (WAds)	Cluster 1
App	1.00465e-151	-0.978194	0.104	0.144	9.59043e-148	White like- lipogenic adipocytes (WAds)	Cluster 1
Myh4	2.22246e-150	-1.26128	0.056	0.104	2.12156e-146	White like- lipogenic adipocytes (WAds)	Cluster 1
Acaca	2.14576e-149	0.227373	0.365	0.28	2.04835e-145	White like- lipogenic adipocytes (WAds)	Cluster 1
Slc24a3	9.49908e-149	0.399353	0.223	0.148	9.06782e-145	White like- lipogenic adipocytes (WAds)	Cluster 1
Ddx17	2.33559e-147	0.491596	0.186	0.116	2.22956e-143	White like- lipogenic adipocytes (WAds)	Cluster 1
Fasn	3.11148e-147	0.321578	0.219	0.149	2.97022e-143	White like- lipogenic adipocytes (WAds)	Cluster 1
Smarca2	1.27447e-146	0.616924	0.129	0.071	1.21661e-142	White like- lipogenic adipocytes (WAds)	Cluster 1
Rgs7	5.25507e-146	0.350415	0.173	0.112	5.01649e-142	White like- lipogenic adipocytes (WAds)	Cluster 1
Foxp1	2.62911e-142	-0.65336	0.163	0.192	2.50975e-138	White like- lipogenic adipocytes (WAds)	Cluster 1
Maml2	3.12359e-142	-0.997512	0.094	0.13	2.98178e-138	White like- lipogenic adipocytes (WAds)	Cluster 1
Tead1	7.88733e-142	0.643827	0.121	0.066	7.52924e-138	White like- lipogenic adipocytes (WAds)	Cluster 1
Gbe1	7.75701e-138	0.460135	0.198	0.129	7.40484e-134	White like- lipogenic adipocytes (WAds)	Cluster 1
Ccnl2	3.19353e-137	0.616176	0.148	0.086	3.04854e-133	White like- lipogenic adipocytes (WAds)	Cluster 1
Atxn7l1	8.04404e-136	0.560626	0.136	0.078	7.67884e-132	White like- lipogenic adipocytes (WAds)	Cluster 1
Esrra	6.33788e-135	0.825351	0.11	0.057	6.05014e-131	White like- lipogenic adipocytes (WAds)	Cluster 1
Gnpat	2.16439e-133	0.679902	0.108	0.057	2.06612e-129	White like- lipogenic adipocytes (WAds)	Cluster 1
Camk1d	6.78418e-133	-0.394587	0.254	0.259	6.47618e-129	White like- lipogenic adipocytes (WAds)	Cluster 1
Dst	1.05175e-132	0.414084	0.201	0.133	1.004e-128	White like- lipogenic adipocytes (WAds)	Cluster 1
Palmd	8.89856e-132	0.722829	0.127	0.071	8.49456e-128	White like- lipogenic adipocytes (WAds)	Cluster 1
Mast4	3.98088e-131	-0.942101	0.093	0.12	3.80015e-127	White like- lipogenic adipocytes (WAds)	Cluster 1
Ext1	4.11356e-131	-0.987673	0.086	0.113	3.9268e-127	White like- lipogenic adipocytes (WAds)	Cluster 1
Akap8l	4.64895e-131	0.735952	0.109	0.058	4.43789e-127	White like- lipogenic adipocytes (WAds)	Cluster 1
Ebf2	5.96861e-129	-0.505263	0.138	0.139	5.69763e-125	White like- lipogenic adipocytes (WAds)	Cluster 1
Tcf4	1.0308e-128	-0.985679	0.086	0.125	9.84006e-125	White like- lipogenic adipocytes (WAds)	Cluster 1
Camta1	9.39799e-128	0.502325	0.147	0.088	8.97132e-124	White like- lipogenic adipocytes (WAds)	Cluster 1
Camk2d	1.43871e-127	0.339112	0.138	0.087	1.37339e-123	White like- lipogenic adipocytes (WAds)	Cluster 1
Clybl	1.05516e-125	0.679131	0.109	0.059	1.00726e-121	White like- lipogenic adipocytes (WAds)	Cluster 1
Wwox	6.03091e-125	0.254683	0.239	0.173	5.75711e-121	White like- lipogenic adipocytes (WAds)	Cluster 1
Qki	1.10723e-122	0.340845	0.168	0.111	1.05696e-118	White like- lipogenic adipocytes (WAds)	Cluster 1
Luc7l2	6.53108e-120	0.28318	0.202	0.141	6.23457e-116	White like- lipogenic adipocytes (WAds)	Cluster 1
Dlg2	1.22065e-119	0.555198	0.138	0.082	1.16524e-115	White like- lipogenic adipocytes (WAds)	Cluster 1
Map3k5	6.00809e-119	0.463382	0.128	0.077	5.73533e-115	White like- lipogenic adipocytes (WAds)	Cluster 1
Cpeb3	1.20801e-116	0.490885	0.132	0.079	1.15317e-112	White like- lipogenic adipocytes (WAds)	Cluster 1
Ppip5k1	3.59624e-116	0.81029	0.101	0.053	3.43298e-112	White like- lipogenic adipocytes (WAds)	Cluster 1
Ptpn4	8.44988e-116	0.653537	0.112	0.062	8.06626e-112	White like- lipogenic adipocytes (WAds)	Cluster 1
A330023F24Rik	1.59004e-114	0.505265	0.12	0.07	1.51785e-110	White like- lipogenic adipocytes (WAds)	Cluster 1
Gpam	4.05107e-113	0.430182	0.126	0.078	3.86715e-109	White like- lipogenic adipocytes (WAds)	Cluster 1
Prkag2	9.50824e-112	0.315858	0.165	0.112	9.07657e-108	White like- lipogenic adipocytes (WAds)	Cluster 1
Slc36a2	3.96527e-110	0.431028	0.151	0.098	3.78525e-106	White like- lipogenic adipocytes (WAds)	Cluster 1
Kif1b	1.67772e-109	0.482643	0.143	0.089	1.60155e-105	White like- lipogenic adipocytes (WAds)	Cluster 1
Usp33	1.86569e-109	0.631837	0.102	0.057	1.78099e-105	White like- lipogenic adipocytes (WAds)	Cluster 1
Atrnl1	1.2367e-108	0.149462	0.117	0.079	1.18056e-104	White like- lipogenic adipocytes (WAds)	Cluster 1
Gpat4	1.0207e-106	0.711064	0.109	0.062	9.74356e-103	White like- lipogenic adipocytes (WAds)	Cluster 1
Dock9	1.99618e-106	0.213434	0.154	0.107	1.90555e-102	White like- lipogenic adipocytes (WAds)	Cluster 1
Megf9	6.52469e-106	0.31816	0.109	0.068	6.22846e-102	White like- lipogenic adipocytes (WAds)	Cluster 1
Pbx1	9.14593e-106	-0.645688	0.119	0.131	8.73071e-102	White like- lipogenic adipocytes (WAds)	Cluster 1
Tmem135	1.34436e-105	0.517659	0.125	0.075	1.28333e-101	White like- lipogenic adipocytes (WAds)	Cluster 1
Scd1	1.74396e-104	0.226905	0.24	0.18	1.66478e-100	White like- lipogenic adipocytes (WAds)	Cluster 1
Macf1	2.1088e-104	-0.536496	0.18	0.206	2.01306e-100	White like- lipogenic adipocytes (WAds)	Cluster 1
Adam12	9.43066e-104	-0.15864	0.184	0.158	9.00251e-100	White like- lipogenic adipocytes (WAds)	Cluster 1
Gphn	3.36877e-102	0.156538	0.219	0.166	3.21583e-98	White like- lipogenic adipocytes (WAds)	Cluster 1
Jarid2	4.39195e-102	0.498415	0.114	0.068	4.19255e-98	White like- lipogenic adipocytes (WAds)	Cluster 1
Srrm2	6.67311e-102	0.201134	0.211	0.156	6.37015e-98	White like- lipogenic adipocytes (WAds)	Cluster 1
Eif4g1	2.19884e-100	0.484759	0.114	0.068	2.09901e-96	White like- lipogenic adipocytes (WAds)	Cluster 1
Tspan18	5.77042e-100	0.179985	0.141	0.1	5.50845e-96	White like- lipogenic adipocytes (WAds)	Cluster 1
Lrp1	1.40824e-99	0.173726	0.107	0.072	1.34431e-95	White like- lipogenic adipocytes (WAds)	Cluster 1
Mtss1	1.62875e-99	0.20165	0.155	0.108	1.55481e-95	White like- lipogenic adipocytes (WAds)	Cluster 1
Erbb4	3.04609e-99	0.494036	0.141	0.09	2.9078e-95	White like- lipogenic adipocytes (WAds)	Cluster 1
Acss2	6.91752e-99	0.441953	0.121	0.076	6.60346e-95	White like- lipogenic adipocytes (WAds)	Cluster 1
Syne2	1.0062e-98	0.447739	0.121	0.075	9.60515e-95	White like- lipogenic adipocytes (WAds)	Cluster 1
Heg1	1.59362e-98	-0.765363	0.094	0.114	1.52127e-94	White like- lipogenic adipocytes (WAds)	Cluster 1
Sptbn1	6.12177e-98	-0.523019	0.152	0.167	5.84384e-94	White like- lipogenic adipocytes (WAds)	Cluster 1
PTPRG	9.31408e-98	-0.86014	0.091	0.125	8.89122e-94	White like- lipogenic adipocytes (WAds)	Cluster 1
Rad51b	6.20646e-97	0.450821	0.169	0.114	5.92469e-93	White like- lipogenic adipocytes (WAds)	Cluster 1
Ppargc1b	3.01267e-95	-0.550603	0.143	0.164	2.87589e-91	White like- lipogenic adipocytes (WAds)	Cluster 1
Arl15	7.12064e-95	-0.731707	0.105	0.121	6.79736e-91	White like- lipogenic adipocytes (WAds)	Cluster 1
Irak2	8.97416e-95	0.74398	0.111	0.065	8.56673e-91	White like- lipogenic adipocytes (WAds)	Cluster 1
Pde7b	5.10187e-94	0.238955	0.137	0.095	4.87025e-90	White like- lipogenic adipocytes (WAds)	Cluster 1
Ube2e2	5.60268e-93	0.187114	0.124	0.084	5.34832e-89	White like- lipogenic adipocytes (WAds)	Cluster 1
Plce1	9.20515e-93	0.191323	0.134	0.095	8.78723e-89	White like- lipogenic adipocytes (WAds)	Cluster 1
Tmcc3	1.59783e-90	-0.111568	0.135	0.109	1.52528e-86	White like- lipogenic adipocytes (WAds)	Cluster 1
Lars2	7.4431e-90	-0.465111	0.139	0.142	7.10519e-86	White like- lipogenic adipocytes (WAds)	Cluster 1
Rbms3	7.15214e-89	-0.282631	0.155	0.141	6.82743e-85	White like- lipogenic adipocytes (WAds)	Cluster 1
Rbms1	1.72169e-88	-0.627358	0.112	0.128	1.64352e-84	White like- lipogenic adipocytes (WAds)	Cluster 1
Mir100hg	2.40082e-87	0.258406	0.116	0.079	2.29183e-83	White like- lipogenic adipocytes (WAds)	Cluster 1
Tns2	2.92875e-87	0.463402	0.13	0.084	2.79579e-83	White like- lipogenic adipocytes (WAds)	Cluster 1
Gnas	3.57884e-87	-0.669638	0.115	0.147	3.41636e-83	White like- lipogenic adipocytes (WAds)	Cluster 1
Stk38	2.09469e-86	0.350517	0.127	0.084	1.99959e-82	White like- lipogenic adipocytes (WAds)	Cluster 1
Hk2	1.8332e-85	0.360676	0.127	0.085	1.74998e-81	White like- lipogenic adipocytes (WAds)	Cluster 1
Fnip1	2.09248e-85	0.156887	0.155	0.115	1.99748e-81	White like- lipogenic adipocytes (WAds)	Cluster 1
mt-Cytb	7.25878e-84	-0.812419	0.078	0.122	6.92923e-80	White like- lipogenic adipocytes (WAds)	Cluster 1
Ppp3ca	1.64728e-83	-0.822946	0.082	0.106	1.5725e-79	White like- lipogenic adipocytes (WAds)	Cluster 1
Pde4d	6.41456e-83	0.132214	0.236	0.188	6.12334e-79	White like- lipogenic adipocytes (WAds)	Cluster 1
Ehmt1	3.81337e-82	0.341314	0.109	0.07	3.64024e-78	White like- lipogenic adipocytes (WAds)	Cluster 1
Prdm16	1.05685e-81	0.28918	0.107	0.072	1.00887e-77	White like- lipogenic adipocytes (WAds)	Cluster 1
Lncppara	6.23797e-80	0.355402	0.118	0.078	5.95477e-76	White like- lipogenic adipocytes (WAds)	Cluster 1
Zeb1	1.43325e-79	-0.233205	0.12	0.107	1.36818e-75	White like- lipogenic adipocytes (WAds)	Cluster 1
Plcb4	1.55663e-78	-0.657276	0.104	0.123	1.48596e-74	White like- lipogenic adipocytes (WAds)	Cluster 1
Kansl1	9.7239e-78	0.136622	0.156	0.118	9.28243e-74	White like- lipogenic adipocytes (WAds)	Cluster 1
Sparc	1.11034e-77	-0.556458	0.109	0.121	1.05993e-73	White like- lipogenic adipocytes (WAds)	Cluster 1
Ncor1	1.57499e-77	0.147582	0.139	0.101	1.50349e-73	White like- lipogenic adipocytes (WAds)	Cluster 1
Vps13a	1.24869e-74	0.418956	0.104	0.066	1.192e-70	White like- lipogenic adipocytes (WAds)	Cluster 1
Foxn3	1.82648e-74	-0.480087	0.112	0.115	1.74355e-70	White like- lipogenic adipocytes (WAds)	Cluster 1
Zfhx3	1.23759e-73	0.211241	0.178	0.133	1.18141e-69	White like- lipogenic adipocytes (WAds)	Cluster 1
Pard3b	4.16198e-73	-0.413578	0.112	0.111	3.97303e-69	White like- lipogenic adipocytes (WAds)	Cluster 1
Arid1b	1.0307e-71	0.223295	0.145	0.105	9.83906e-68	White like- lipogenic adipocytes (WAds)	Cluster 1
Nisch	5.05927e-71	0.148708	0.125	0.091	4.82958e-67	White like- lipogenic adipocytes (WAds)	Cluster 1
Rbm39	1.02986e-70	0.124621	0.175	0.134	9.831e-67	White like- lipogenic adipocytes (WAds)	Cluster 1
Ubr5	6.28007e-70	0.250783	0.119	0.083	5.99495e-66	White like- lipogenic adipocytes (WAds)	Cluster 1
Atg4a	1.07133e-66	-0.455714	0.105	0.097	1.02269e-62	White like- lipogenic adipocytes (WAds)	Cluster 1
Ube2k	1.50936e-65	0.291475	0.103	0.069	1.44083e-61	White like- lipogenic adipocytes (WAds)	Cluster 1
Nsd1	6.41509e-64	0.157457	0.113	0.082	6.12385e-60	White like- lipogenic adipocytes (WAds)	Cluster 1
H2-K1	5.71551e-63	0.314798	0.122	0.085	5.45603e-59	White like- lipogenic adipocytes (WAds)	Cluster 1
Rbpms	7.91553e-63	-0.420042	0.103	0.101	7.55616e-59	White like- lipogenic adipocytes (WAds)	Cluster 1
Pafah1b1	1.56437e-61	0.341208	0.11	0.075	1.49334e-57	White like- lipogenic adipocytes (WAds)	Cluster 1
Fus	1.7794e-61	0.27324	0.131	0.094	1.69862e-57	White like- lipogenic adipocytes (WAds)	Cluster 1
Akap13	1.82691e-60	-0.326109	0.111	0.106	1.74397e-56	White like- lipogenic adipocytes (WAds)	Cluster 1
Pygl	4.91727e-58	0.239113	0.119	0.087	4.69403e-54	White like- lipogenic adipocytes (WAds)	Cluster 1
Fam172a	2.03723e-55	-0.294234	0.13	0.124	1.94474e-51	White like- lipogenic adipocytes (WAds)	Cluster 1
Diaph2	2.71105e-55	-0.644575	0.087	0.105	2.58797e-51	White like- lipogenic adipocytes (WAds)	Cluster 1
Cidea	1.15006e-54	-0.557713	0.087	0.107	1.09785e-50	White like- lipogenic adipocytes (WAds)	Cluster 1
Rbm25	2.42626e-53	-0.284498	0.166	0.166	2.31611e-49	White like- lipogenic adipocytes (WAds)	Cluster 1
Hnrnpu	5.82069e-52	0.209987	0.126	0.094	5.55643e-48	White like- lipogenic adipocytes (WAds)	Cluster 1
Ntrk3	4.18589e-51	-0.521916	0.107	0.13	3.99585e-47	White like- lipogenic adipocytes (WAds)	Cluster 1
Srek1	3.797e-50	0.29481	0.101	0.071	3.62462e-46	White like- lipogenic adipocytes (WAds)	Cluster 1
Clk1	1.11997e-49	0.223952	0.123	0.091	1.06913e-45	White like- lipogenic adipocytes (WAds)	Cluster 1
Tcf12	1.98858e-46	-0.140894	0.118	0.104	1.8983e-42	White like- lipogenic adipocytes (WAds)	Cluster 1
Gse1	2.33324e-46	-0.376343	0.114	0.114	2.22731e-42	White like- lipogenic adipocytes (WAds)	Cluster 1
Nedd4l	2.4722e-46	-0.153881	0.129	0.115	2.35997e-42	White like- lipogenic adipocytes (WAds)	Cluster 1
Rock2	5.14166e-46	0.247934	0.102	0.073	4.90823e-42	White like- lipogenic adipocytes (WAds)	Cluster 1
Snrk	1.99031e-45	0.121518	0.104	0.081	1.89995e-41	White like- lipogenic adipocytes (WAds)	Cluster 1
Sfpq	4.46889e-45	0.151608	0.106	0.08	4.266e-41	White like- lipogenic adipocytes (WAds)	Cluster 1
Mbnl1	1.26932e-44	-0.122067	0.124	0.109	1.2117e-40	White like- lipogenic adipocytes (WAds)	Cluster 1
Dip2c	4.70758e-44	-0.501053	0.097	0.108	4.49385e-40	White like- lipogenic adipocytes (WAds)	Cluster 1
Lpp	1.11277e-43	-0.381149	0.099	0.102	1.06225e-39	White like- lipogenic adipocytes (WAds)	Cluster 1
Dennd1a	6.89765e-41	-0.1605	0.11	0.098	6.5845e-37	White like- lipogenic adipocytes (WAds)	Cluster 1
Chd4	5.78971e-40	0.187879	0.1	0.075	5.52685e-36	White like- lipogenic adipocytes (WAds)	Cluster 1
Arhgef12	5.94188e-40	-0.272108	0.104	0.098	5.67212e-36	White like- lipogenic adipocytes (WAds)	Cluster 1
Vwa8	6.33837e-40	-0.219363	0.137	0.132	6.05061e-36	White like- lipogenic adipocytes (WAds)	Cluster 1
Vps13b	1.97659e-37	-0.136155	0.104	0.092	1.88685e-33	White like- lipogenic adipocytes (WAds)	Cluster 1
Baz2b	4.39968e-36	-0.232165	0.11	0.104	4.19993e-32	White like- lipogenic adipocytes (WAds)	Cluster 1
Msi2	1.12484e-34	-0.362273	0.103	0.106	1.07378e-30	White like- lipogenic adipocytes (WAds)	Cluster 1
Fbxl17	1.74763e-33	-0.120396	0.102	0.089	1.66829e-29	White like- lipogenic adipocytes (WAds)	Cluster 1
Hnrnpa2b1	3.68389e-33	0.164182	0.115	0.09	3.51664e-29	White like- lipogenic adipocytes (WAds)	Cluster 1
Exoc4	4.29728e-24	-0.345922	0.096	0.103	4.10218e-20	White like- lipogenic adipocytes (WAds)	Cluster 1
Ahnak	1.01686e-20	-0.211536	0.114	0.113	9.70694e-17	White like- lipogenic adipocytes (WAds)	Cluster 1
Shank3	0	3.80275	0.19	0.018	0	endothelial cells (Ecs)	Cluster 4
Zfp366	0	3.73035	0.154	0.015	0	endothelial cells (Ecs)	Cluster 4
Ccm2l	0	3.6277	0.139	0.015	0	endothelial cells (Ecs)	Cluster 4
Egfl7	0	3.60817	0.262	0.033	0	endothelial cells (Ecs)	Cluster 4
Rasip1	0	3.59953	0.12	0.012	0	endothelial cells (Ecs)	Cluster 4
Vwa3a	6.40104e-305	3.46166	0.105	0.014	6.11043e-301	endothelial cells (Ecs)	Cluster 4
Hspa12b	0	3.45604	0.33	0.044	0	endothelial cells (Ecs)	Cluster 4
Ptprb	0	3.42462	0.222	0.028	0	endothelial cells (Ecs)	Cluster 4
Pecam1	0	3.3404	0.208	0.028	0	endothelial cells (Ecs)	Cluster 4
Eng	0	3.27677	0.122	0.017	0	endothelial cells (Ecs)	Cluster 4
Flt1	0	3.21252	0.224	0.032	0	endothelial cells (Ecs)	Cluster 4
Cyyr1	0	3.20719	0.182	0.025	0	endothelial cells (Ecs)	Cluster 4
Adgrl4	0	3.15319	0.159	0.022	0	endothelial cells (Ecs)	Cluster 4
Mecom	0	3.1305	0.312	0.053	0	endothelial cells (Ecs)	Cluster 4
Rnf220	0	3.12108	0.202	0.032	0	endothelial cells (Ecs)	Cluster 4
Ablim3	1.32373e-294	3.02653	0.114	0.017	1.26364e-290	endothelial cells (Ecs)	Cluster 4
Eln	1.1833e-269	2.99539	0.118	0.022	1.12958e-265	endothelial cells (Ecs)	Cluster 4
Sema6a	1.84982e-270	2.96392	0.107	0.016	1.76583e-266	endothelial cells (Ecs)	Cluster 4
Adgrf5	0	2.95341	0.154	0.023	0	endothelial cells (Ecs)	Cluster 4
Ccdc85a	7.6274e-287	2.94637	0.119	0.021	7.28112e-283	endothelial cells (Ecs)	Cluster 4
Prkch	0	2.90118	0.143	0.025	0	endothelial cells (Ecs)	Cluster 4
Fli1	0	2.77892	0.234	0.042	0	endothelial cells (Ecs)	Cluster 4
Dysf	0	2.73352	0.159	0.033	0	endothelial cells (Ecs)	Cluster 4
Etl4	0	2.69028	0.285	0.063	0	endothelial cells (Ecs)	Cluster 4
Pkp4	3.15987e-212	2.63845	0.102	0.021	3.01641e-208	endothelial cells (Ecs)	Cluster 4
Itpkb	1,87910457411031e-318	2.59432	0.15	0.03	1,7937932264457e-314	endothelial cells (Ecs)	Cluster 4
Cdh13	0	2.54268	0.374	0.093	0	endothelial cells (Ecs)	Cluster 4
Arhgap31	0	2.53129	0.168	0.035	0	endothelial cells (Ecs)	Cluster 4
Dach1	1.39049e-197	2.47699	0.1	0.021	1.32736e-193	endothelial cells (Ecs)	Cluster 4
Fbxl7	0	2.35161	0.251	0.065	0	endothelial cells (Ecs)	Cluster 4
Arhgap18	8.87831e-255	2.34405	0.145	0.036	8.47524e-251	endothelial cells (Ecs)	Cluster 4
2900026A02Rik	6.13268e-174	2.32174	0.1	0.026	5.85426e-170	endothelial cells (Ecs)	Cluster 4
Ldb2	1.50253e-258	2.29491	0.144	0.033	1.43431e-254	endothelial cells (Ecs)	Cluster 4
Kitl	0	2.25272	0.237	0.061	0	endothelial cells (Ecs)	Cluster 4
Kalrn	1.45009e-192	2.23881	0.115	0.03	1.38426e-188	endothelial cells (Ecs)	Cluster 4
Stox2	4.22422e-296	2.23544	0.186	0.059	4.03244e-292	endothelial cells (Ecs)	Cluster 4
Adamts9	7.99931e-194	2.19293	0.122	0.034	7.63615e-190	endothelial cells (Ecs)	Cluster 4
Apbb2	7.55017e-306	2.14417	0.191	0.055	7.20739e-302	endothelial cells (Ecs)	Cluster 4
Elmo1	4.60014e-287	2.12328	0.178	0.048	4.39129e-283	endothelial cells (Ecs)	Cluster 4
Galnt18	3.3847e-155	2.05166	0.109	0.033	3.23103e-151	endothelial cells (Ecs)	Cluster 4
Crim1	7.87027e-140	2.0306	0.102	0.031	7.51296e-136	endothelial cells (Ecs)	Cluster 4
Magi1	1.1917e-274	2.01278	0.195	0.066	1.1376e-270	endothelial cells (Ecs)	Cluster 4
Tanc1	1.1285e-121	1.83687	0.103	0.036	1.07727e-117	endothelial cells (Ecs)	Cluster 4
Myh9	2.39643e-134	1.80297	0.114	0.04	2.28763e-130	endothelial cells (Ecs)	Cluster 4
Nrp2	2.38453e-120	1.77668	0.105	0.036	2.27627e-116	endothelial cells (Ecs)	Cluster 4
Mcc	8.46597e-134	1.7628	0.117	0.041	8.08162e-130	endothelial cells (Ecs)	Cluster 4
Rasgrf2	7.56175e-103	1.60995	0.111	0.045	7.21844e-99	endothelial cells (Ecs)	Cluster 4
Tmcc3	1.31491e-202	1.51535	0.231	0.108	1.25522e-198	endothelial cells (Ecs)	Cluster 4
Plcb4	3.05363e-196	1.49814	0.223	0.103	2.91499e-192	endothelial cells (Ecs)	Cluster 4
PTPRG	1.12388e-168	1.45057	0.207	0.1	1.07285e-164	endothelial cells (Ecs)	Cluster 4
Pdgfd	1.08105e-81	1.44154	0.103	0.045	1.03197e-77	endothelial cells (Ecs)	Cluster 4
Tcf4	8.45743e-175	1.43204	0.21	0.097	8.07346e-171	endothelial cells (Ecs)	Cluster 4
Fryl	4.51547e-77	1.42223	0.1	0.05	4.31046e-73	endothelial cells (Ecs)	Cluster 4
Ablim1	0	1.41069	0.388	0.198	0	endothelial cells (Ecs)	Cluster 4
Prex2	7.17158e-104	1.39736	0.129	0.056	6.84599e-100	endothelial cells (Ecs)	Cluster 4
Tmtc1	2.80394e-73	1.33346	0.101	0.045	2.67664e-69	endothelial cells (Ecs)	Cluster 4
mt-Rnr2	8.40055e-298	1.26226	0.455	0.277	8.01917e-294	endothelial cells (Ecs)	Cluster 4
Grk5	3.80439e-75	1.23902	0.122	0.061	3.63167e-71	endothelial cells (Ecs)	Cluster 4
Hspg2	3.32992e-84	1.21946	0.136	0.067	3.17874e-80	endothelial cells (Ecs)	Cluster 4
Dock4	2.17563e-60	1.19324	0.105	0.054	2.07686e-56	endothelial cells (Ecs)	Cluster 4
mt-Rnr1	6.30662e-255	1.18617	0.445	0.276	6.0203e-251	endothelial cells (Ecs)	Cluster 4
Gm48099	1.23967e-206	1.1714	0.354	0.228	1.18339e-202	endothelial cells (Ecs)	Cluster 4
Tshz2	3.0869e-276	1.15172	0.439	0.261	2.94676e-272	endothelial cells (Ecs)	Cluster 4
Gse1	9.46361e-94	1.1455	0.172	0.108	9.03396e-90	endothelial cells (Ecs)	Cluster 4
Arl15	1.3539e-87	1.13942	0.166	0.109	1.29244e-83	endothelial cells (Ecs)	Cluster 4
Dock9	4.47765e-106	1.10736	0.203	0.118	4.27437e-102	endothelial cells (Ecs)	Cluster 4
Trio	1.35316e-48	1.07438	0.103	0.057	1.29173e-44	endothelial cells (Ecs)	Cluster 4
Srgap2	2.74301e-53	1.07112	0.101	0.052	2.61848e-49	endothelial cells (Ecs)	Cluster 4
Epas1	7.03134e-52	1.05887	0.108	0.061	6.71212e-48	endothelial cells (Ecs)	Cluster 4
Mgll	2.34369e-159	1.05483	0.319	0.209	2.23729e-155	endothelial cells (Ecs)	Cluster 4
Ext1	3.85525e-80	1.05001	0.164	0.094	3.68022e-76	endothelial cells (Ecs)	Cluster 4
Ptprm	7.71247e-181	1.04118	0.353	0.223	7.36233e-177	endothelial cells (Ecs)	Cluster 4
Maml2	5.40267e-86	1.03064	0.184	0.107	5.15738e-82	endothelial cells (Ecs)	Cluster 4
Cdk8	5.61278e-272	1.03019	0.779	0.683	5.35796e-268	endothelial cells (Ecs)	Cluster 4
Nav1	4.48753e-87	1.01611	0.164	0.083	4.28379e-83	endothelial cells (Ecs)	Cluster 4
Diaph2	1.18707e-60	0.973041	0.147	0.091	1.13318e-56	endothelial cells (Ecs)	Cluster 4
Heg1	1.90702e-69	0.96651	0.166	0.099	1.82044e-65	endothelial cells (Ecs)	Cluster 4
Sptbn1	1.7731e-103	0.955574	0.247	0.151	1.6926e-99	endothelial cells (Ecs)	Cluster 4
Atg4a	6.0625e-46	0.944202	0.134	0.096	5.78726e-42	endothelial cells (Ecs)	Cluster 4
Hip1	2.02015e-44	0.938	0.118	0.072	1.92844e-40	endothelial cells (Ecs)	Cluster 4
Cd36	1.12336e-129	0.911088	0.318	0.215	1.07236e-125	endothelial cells (Ecs)	Cluster 4
Actn4	1.12552e-43	0.894498	0.113	0.073	1.07442e-39	endothelial cells (Ecs)	Cluster 4
Pakap	4.89651e-45	0.866186	0.135	0.089	4.67421e-41	endothelial cells (Ecs)	Cluster 4
Pitpnc1	1.70046e-40	0.837094	0.113	0.065	1.62326e-36	endothelial cells (Ecs)	Cluster 4
Ppp3ca	5.03532e-44	0.831082	0.138	0.091	4.80672e-40	endothelial cells (Ecs)	Cluster 4
Zfpm2	1.49021e-49	0.809707	0.13	0.074	1.42255e-45	endothelial cells (Ecs)	Cluster 4
App	4.59553e-61	0.806423	0.191	0.12	4.38689e-57	endothelial cells (Ecs)	Cluster 4
Ptprj	4.53845e-21	0.764552	0.124	0.093	4.3324e-17	endothelial cells (Ecs)	Cluster 4
Rn18s-rs5	0	0.76064	0.964	0.934	0	endothelial cells (Ecs)	Cluster 4
Sparc	7.19405e-51	0.737116	0.175	0.109	6.86744e-47	endothelial cells (Ecs)	Cluster 4
Cyfip1	1.37656e-24	0.714053	0.101	0.07	1.31406e-20	endothelial cells (Ecs)	Cluster 4
H2-K1	1.25632e-33	0.713328	0.139	0.096	1.19928e-29	endothelial cells (Ecs)	Cluster 4
Nrp1	4.63489e-42	0.684395	0.185	0.134	4.42446e-38	endothelial cells (Ecs)	Cluster 4
Airn	2.85637e-30	0.657664	0.136	0.093	2.72669e-26	endothelial cells (Ecs)	Cluster 4
Palmd	4.73002e-25	0.650194	0.124	0.092	4.51528e-21	endothelial cells (Ecs)	Cluster 4
Rbms1	4.97222e-35	0.646372	0.162	0.117	4.74648e-31	endothelial cells (Ecs)	Cluster 4
Cmip	9.42864e-26	0.61174	0.136	0.103	9.00058e-22	endothelial cells (Ecs)	Cluster 4
Camk1d	5.35323e-69	0.604127	0.33	0.248	5.11019e-65	endothelial cells (Ecs)	Cluster 4
Dock1	3.09685e-21	0.591304	0.113	0.082	2.95625e-17	endothelial cells (Ecs)	Cluster 4
Col4a1	2.26082e-17	0.556305	0.102	0.073	2.15818e-13	endothelial cells (Ecs)	Cluster 4
Rbpms	1.35126e-19	0.531159	0.123	0.099	1.28991e-15	endothelial cells (Ecs)	Cluster 4
Ttc28	3.04833e-15	0.531113	0.102	0.079	2.90993e-11	endothelial cells (Ecs)	Cluster 4
Itpr1	1.08305e-17	0.524047	0.108	0.085	1.03388e-13	endothelial cells (Ecs)	Cluster 4
Spaca6	6.7824e-23	0.52135	0.12	0.103	6.47448e-19	endothelial cells (Ecs)	Cluster 4
Dip2c	1.60769e-15	0.492949	0.125	0.101	1.53471e-11	endothelial cells (Ecs)	Cluster 4
Rad51b	3.12576e-20	0.458924	0.17	0.134	2.98385e-16	endothelial cells (Ecs)	Cluster 4
Foxp1	1.12845e-25	0.454002	0.22	0.175	1.07722e-21	endothelial cells (Ecs)	Cluster 4
Foxn3	7.91454e-17	0.441282	0.131	0.112	7.55522e-13	endothelial cells (Ecs)	Cluster 4
Gnaq	7.43554e-14	0.407255	0.1	0.09	7.09797e-10	endothelial cells (Ecs)	Cluster 4
Ldlrad4	4.53282e-10	0.385961	0.103	0.085	4.32703e-06	endothelial cells (Ecs)	Cluster 4
Snrk	1.99111e-09	0.378414	0.106	0.089	1.90071e-05	endothelial cells (Ecs)	Cluster 4
Dst	9.06444e-17	0.354671	0.177	0.16	8.65292e-13	endothelial cells (Ecs)	Cluster 4
Pdzd2	1.2968e-08	0.333705	0.115	0.101	0.000123793	endothelial cells (Ecs)	Cluster 4
Fgfr2	1.14206e-21	0.313555	0.308	0.275	1.09021e-17	endothelial cells (Ecs)	Cluster 4
Mast4	3.0701e-09	0.31031	0.123	0.107	2.93072e-05	endothelial cells (Ecs)	Cluster 4
Cmss1	8.73718e-34	0.300578	0.449	0.404	8.34051e-30	endothelial cells (Ecs)	Cluster 4
Ahnak	7.08559e-08	0.298376	0.132	0.112	0.000676391	endothelial cells (Ecs)	Cluster 4
Macf1	3.72913e-17	0.298007	0.213	0.193	3.55983e-13	endothelial cells (Ecs)	Cluster 4
Fam172a	4.75561e-09	0.239722	0.133	0.126	4.53971e-05	endothelial cells (Ecs)	Cluster 4
Lars2	7.14536e-09	0.237776	0.147	0.14	6.82096e-05	endothelial cells (Ecs)	Cluster 4
Itpr2	3.55445e-06	0.231492	0.1	0.09	0.0339308	endothelial cells (Ecs)	Cluster 4
Prkg1	9.84865e-05	0.217627	0.101	0.086	0.940153	endothelial cells (Ecs)	Cluster 4
Fabp4	9.11563e-12	0.209	0.312	0.291	8.70178e-08	endothelial cells (Ecs)	Cluster 4
Asap1	0.00200043	0.185963	0.105	0.093	1	endothelial cells (Ecs)	Cluster 4
Syne1	1.66044e-13	0.169458	0.122	0.129	1.58505e-09	endothelial cells (Ecs)	Cluster 4
Arhgef12	3.58168e-09	0.159016	0.1	0.101	3.41907e-05	endothelial cells (Ecs)	Cluster 4
Baz2b	6.75028e-06	0.151974	0.107	0.107	0.0644382	endothelial cells (Ecs)	Cluster 4
Zeb1	4.28642e-07	0.142916	0.111	0.113	0.00409182	endothelial cells (Ecs)	Cluster 4
Ebf1	6.28028e-08	0.140154	0.361	0.35	0.000599516	endothelial cells (Ecs)	Cluster 4
Pard3b	0.00148805	0.122406	0.116	0.111	1	endothelial cells (Ecs)	Cluster 4
Tgfbr3	0.000106525	0.110207	0.243	0.235	1	endothelial cells (Ecs)	Cluster 4
Kansl1	9.53068e-09	-0.104057	0.117	0.136	9.09799e-05	endothelial cells (Ecs)	Cluster 4
Auts2	5.09811e-08	-0.106577	0.151	0.171	0.000486665	endothelial cells (Ecs)	Cluster 4
Fry	5.04443e-07	-0.115503	0.18	0.204	0.00481541	endothelial cells (Ecs)	Cluster 4
Rbm25	4.77021e-08	-0.115751	0.148	0.168	0.000455365	endothelial cells (Ecs)	Cluster 4
Akap13	1.79697e-09	-0.134862	0.092	0.11	1.71539e-05	endothelial cells (Ecs)	Cluster 4
Tom1l2	4.06142e-10	-0.140016	0.263	0.298	3.87703e-06	endothelial cells (Ecs)	Cluster 4
Zbtb20	2.5174e-10	-0.150344	0.336	0.377	2.40311e-06	endothelial cells (Ecs)	Cluster 4
Hnrnpu	5.60368e-12	-0.152132	0.089	0.11	5.34927e-08	endothelial cells (Ecs)	Cluster 4
Hnrnpa2b1	8.30548e-05	-0.163532	0.089	0.102	0.792841	endothelial cells (Ecs)	Cluster 4
Dnaaf9	5.96717e-13	-0.183047	0.103	0.13	5.69626e-09	endothelial cells (Ecs)	Cluster 4
Tnrc6b	1.91564e-11	-0.192145	0.083	0.103	1.82867e-07	endothelial cells (Ecs)	Cluster 4
Pbx1	2.24384e-07	-0.210953	0.107	0.128	0.00214197	endothelial cells (Ecs)	Cluster 4
Arid1b	7.81056e-13	-0.21457	0.1	0.125	7.45596e-09	endothelial cells (Ecs)	Cluster 4
Clk1	3.34386e-09	-0.214682	0.087	0.107	3.19205e-05	endothelial cells (Ecs)	Cluster 4
Ddx17	1.56737e-10	-0.221176	0.121	0.148	1.49621e-06	endothelial cells (Ecs)	Cluster 4
Tcf7l2	8.73243e-10	-0.222446	0.174	0.205	8.33597e-06	endothelial cells (Ecs)	Cluster 4
Prkag2	2.17847e-17	-0.232783	0.105	0.138	2.07957e-13	endothelial cells (Ecs)	Cluster 4
Srrm2	5.63437e-16	-0.233399	0.147	0.183	5.37857e-12	endothelial cells (Ecs)	Cluster 4
Pparg	6.61167e-19	-0.242268	0.246	0.298	6.3115e-15	endothelial cells (Ecs)	Cluster 4
Mbnl1	2.02201e-14	-0.242315	0.092	0.118	1.93021e-10	endothelial cells (Ecs)	Cluster 4
Tns1	4.36651e-14	-0.245159	0.289	0.337	4.16827e-10	endothelial cells (Ecs)	Cluster 4
Ube2e2	6.24693e-11	-0.252203	0.081	0.103	5.96332e-07	endothelial cells (Ecs)	Cluster 4
Ubr5	1.22913e-13	-0.261018	0.077	0.101	1.17333e-09	endothelial cells (Ecs)	Cluster 4
Fus	1.02328e-13	-0.270867	0.086	0.113	9.76825e-10	endothelial cells (Ecs)	Cluster 4
Clec2d	4.13866e-09	-0.271143	0.166	0.197	3.95076e-05	endothelial cells (Ecs)	Cluster 4
Gphn	9.465e-22	-0.273364	0.149	0.193	9.03529e-18	endothelial cells (Ecs)	Cluster 4
Marchf3	5.44692e-16	-0.283173	0.091	0.12	5.19963e-12	endothelial cells (Ecs)	Cluster 4
Lncpint	1.79495e-18	-0.283787	0.126	0.164	1.71345e-14	endothelial cells (Ecs)	Cluster 4
Rreb1	4.87645e-15	-0.289613	0.09	0.118	4.65506e-11	endothelial cells (Ecs)	Cluster 4
Wwox	7.76724e-21	-0.296121	0.159	0.206	7.4146e-17	endothelial cells (Ecs)	Cluster 4
Camta1	4.42252e-16	-0.298605	0.086	0.116	4.22174e-12	endothelial cells (Ecs)	Cluster 4
Ube2h	1.32805e-17	-0.314659	0.11	0.145	1.26776e-13	endothelial cells (Ecs)	Cluster 4
Son	5.69848e-13	-0.32414	0.078	0.103	5.43977e-09	endothelial cells (Ecs)	Cluster 4
Dennd1a	3.10194e-10	-0.334352	0.081	0.105	2.96111e-06	endothelial cells (Ecs)	Cluster 4
Msi2	3.95254e-13	-0.339045	0.081	0.107	3.77309e-09	endothelial cells (Ecs)	Cluster 4
Ncoa1	5.38439e-24	-0.356952	0.169	0.222	5.13994e-20	endothelial cells (Ecs)	Cluster 4
Malat1	7.07003e-147	-0.357607	0.906	0.937	6.74905e-143	endothelial cells (Ecs)	Cluster 4
Hivep2	1.12695e-11	-0.366889	0.086	0.113	1.07579e-07	endothelial cells (Ecs)	Cluster 4
Agmo	4.6842e-18	-0.380347	0.105	0.142	4.47154e-14	endothelial cells (Ecs)	Cluster 4
Bcas3	1.83411e-15	-0.383124	0.071	0.1	1.75084e-11	endothelial cells (Ecs)	Cluster 4
Camk2d	5.29916e-15	-0.387247	0.082	0.112	5.05858e-11	endothelial cells (Ecs)	Cluster 4
Rere	4.67205e-26	-0.388347	0.135	0.186	4.45994e-22	endothelial cells (Ecs)	Cluster 4
Kdm2a	1.69432e-17	-0.398418	0.084	0.116	1.6174e-13	endothelial cells (Ecs)	Cluster 4
Lpp	1.83053e-15	-0.401157	0.074	0.104	1.74743e-11	endothelial cells (Ecs)	Cluster 4
Efna5	1.33799e-31	-0.403357	0.071	0.111	1.27725e-27	endothelial cells (Ecs)	Cluster 4
Cfd	1.82221e-16	-0.414806	0.136	0.177	1.73948e-12	endothelial cells (Ecs)	Cluster 4
Insr	3.95083e-25	-0.418674	0.146	0.198	3.77147e-21	endothelial cells (Ecs)	Cluster 4
Nedd4	8.5943e-24	-0.419417	0.114	0.159	8.20412e-20	endothelial cells (Ecs)	Cluster 4
Snrnp70	1.54831e-31	-0.428245	0.171	0.233	1.47801e-27	endothelial cells (Ecs)	Cluster 4
Luc7l2	3.22062e-34	-0.431413	0.117	0.172	3.07441e-30	endothelial cells (Ecs)	Cluster 4
Pde7b	3.12791e-19	-0.432367	0.081	0.116	2.9859e-15	endothelial cells (Ecs)	Cluster 4
Slit3	1.34841e-18	-0.449556	0.215	0.261	1.28719e-14	endothelial cells (Ecs)	Cluster 4
Chd9	8.53801e-31	-0.450253	0.189	0.254	8.15038e-27	endothelial cells (Ecs)	Cluster 4
Chchd3	5.77781e-27	-0.458182	0.067	0.105	5.5155e-23	endothelial cells (Ecs)	Cluster 4
Tacc1	3.04031e-19	-0.466164	0.131	0.175	2.90228e-15	endothelial cells (Ecs)	Cluster 4
Fnip1	5.13552e-22	-0.477375	0.095	0.136	4.90237e-18	endothelial cells (Ecs)	Cluster 4
Sorbs1	3.5519e-39	-0.480967	0.271	0.349	3.39065e-35	endothelial cells (Ecs)	Cluster 4
Gsn	8.8026e-11	-0.483188	0.094	0.122	8.40296e-07	endothelial cells (Ecs)	Cluster 4
Rora	2.2478e-50	-0.484664	0.27	0.363	2.14575e-46	endothelial cells (Ecs)	Cluster 4
Kif1b	3.26071e-24	-0.49442	0.077	0.116	3.11268e-20	endothelial cells (Ecs)	Cluster 4
2210408F21Rik	1.45906e-34	-0.499219	0.134	0.195	1.39282e-30	endothelial cells (Ecs)	Cluster 4
Mtss1	1.19033e-30	-0.500433	0.087	0.133	1.13629e-26	endothelial cells (Ecs)	Cluster 4
Rsrp1	3.05987e-57	-0.511321	0.283	0.382	2.92095e-53	endothelial cells (Ecs)	Cluster 4
Tspan18	1.1577e-30	-0.522451	0.077	0.122	1.10514e-26	endothelial cells (Ecs)	Cluster 4
Vwa8	1.5067e-35	-0.522499	0.089	0.14	1.43829e-31	endothelial cells (Ecs)	Cluster 4
Sh3pxd2a	1.30429e-22	-0.53482	0.134	0.183	1.24507e-18	endothelial cells (Ecs)	Cluster 4
Tmem135	3.03041e-27	-0.537429	0.062	0.101	2.89283e-23	endothelial cells (Ecs)	Cluster 4
Nfia	3.65421e-63	-0.546162	0.255	0.358	3.48831e-59	endothelial cells (Ecs)	Cluster 4
Zbtb16	3.07352e-30	-0.561305	0.139	0.197	2.93398e-26	endothelial cells (Ecs)	Cluster 4
Ccnl2	4.90757e-26	-0.56197	0.075	0.116	4.68477e-22	endothelial cells (Ecs)	Cluster 4
Pabpn1	5.9222e-31	-0.571116	0.1	0.152	5.65334e-27	endothelial cells (Ecs)	Cluster 4
Adipor2	3.8563e-54	-0.574	0.215	0.305	3.68122e-50	endothelial cells (Ecs)	Cluster 4
Trak1	6.16956e-34	-0.590426	0.082	0.132	5.88946e-30	endothelial cells (Ecs)	Cluster 4
Dmd	2.09554e-10	-0.591995	0.106	0.131	2.0004e-06	endothelial cells (Ecs)	Cluster 4
Prkce	1.74818e-51	-0.601608	0.179	0.263	1.66881e-47	endothelial cells (Ecs)	Cluster 4
Tef	1.01103e-32	-0.601681	0.07	0.115	9.65128e-29	endothelial cells (Ecs)	Cluster 4
Lpl	2.17246e-84	-0.611898	0.318	0.433	2.07383e-80	endothelial cells (Ecs)	Cluster 4
Epb41l2	7.42214e-30	-0.638977	0.073	0.119	7.08518e-26	endothelial cells (Ecs)	Cluster 4
Map3k5	5.0502e-26	-0.664897	0.063	0.103	4.82092e-22	endothelial cells (Ecs)	Cluster 4
Slc36a2	8.81981e-38	-0.721634	0.074	0.126	8.41939e-34	endothelial cells (Ecs)	Cluster 4
Lrmda	2.52423e-67	-0.72214	0.199	0.297	2.40963e-63	endothelial cells (Ecs)	Cluster 4
Dock10	5.01601e-30	-0.725278	0.079	0.126	4.78828e-26	endothelial cells (Ecs)	Cluster 4
Pde4d	5.40818e-65	-0.725676	0.13	0.217	5.16265e-61	endothelial cells (Ecs)	Cluster 4
Gbe1	2.69192e-52	-0.733294	0.096	0.165	2.56971e-48	endothelial cells (Ecs)	Cluster 4
Gpd1	1.32048e-51	-0.739199	0.094	0.162	1.26053e-47	endothelial cells (Ecs)	Cluster 4
Nrbp2	5.95319e-34	-0.743961	0.084	0.135	5.68291e-30	endothelial cells (Ecs)	Cluster 4
Atxn7l1	7.64993e-31	-0.752053	0.063	0.107	7.30262e-27	endothelial cells (Ecs)	Cluster 4
Acly	3.41722e-35	-0.752142	0.065	0.113	3.26208e-31	endothelial cells (Ecs)	Cluster 4
Fasn	3.41395e-68	-0.761822	0.105	0.187	3.25896e-64	endothelial cells (Ecs)	Cluster 4
Zfhx3	5.88823e-46	-0.780341	0.094	0.159	5.6209e-42	endothelial cells (Ecs)	Cluster 4
Mical3	1.22248e-54	-0.78102	0.089	0.158	1.16698e-50	endothelial cells (Ecs)	Cluster 4
Slc4a4	1.1148e-46	-0.788658	0.092	0.156	1.06419e-42	endothelial cells (Ecs)	Cluster 4
Ralgapa2	1.00941e-68	-0.793744	0.122	0.211	9.6358e-65	endothelial cells (Ecs)	Cluster 4
Mlxipl	3.82156e-73	-0.796294	0.127	0.22	3.64807e-69	endothelial cells (Ecs)	Cluster 4
Taco1	4.11975e-50	-0.800857	0.176	0.255	3.93272e-46	endothelial cells (Ecs)	Cluster 4
Neat1	0	-0.807637	0.565	0.737	4.99878e-305	endothelial cells (Ecs)	Cluster 4
Dlg2	9.92024e-35	-0.81073	0.064	0.111	9.46986e-31	endothelial cells (Ecs)	Cluster 4
Immp2l	5.85627e-78	-0.821141	0.134	0.231	5.5904e-74	endothelial cells (Ecs)	Cluster 4
Ttn	3.28153e-33	-0.824894	0.184	0.241	3.13255e-29	endothelial cells (Ecs)	Cluster 4
Ppp2r5a	2.18353e-65	-0.829821	0.107	0.189	2.0844e-61	endothelial cells (Ecs)	Cluster 4
Dlc1	3.29452e-95	-0.840493	0.199	0.316	3.14494e-91	endothelial cells (Ecs)	Cluster 4
Eepd1	7.1861e-28	-0.843784	0.066	0.108	6.85985e-24	endothelial cells (Ecs)	Cluster 4
Cidea	3.6313e-38	-0.843995	0.056	0.103	3.46644e-34	endothelial cells (Ecs)	Cluster 4
Adam12	1.22773e-54	-0.863077	0.103	0.176	1.17199e-50	endothelial cells (Ecs)	Cluster 4
Vegfa	1.73108e-60	-0.872337	0.084	0.156	1.65249e-56	endothelial cells (Ecs)	Cluster 4
Sdccag8	8.69246e-31	-0.872925	0.059	0.101	8.29783e-27	endothelial cells (Ecs)	Cluster 4
Agpat2	1.11836e-46	-0.873193	0.052	0.103	1.06758e-42	endothelial cells (Ecs)	Cluster 4
Rgs7	2.45648e-59	-0.880126	0.076	0.145	2.34495e-55	endothelial cells (Ecs)	Cluster 4
Plce1	7.29368e-33	-0.884748	0.069	0.116	6.96255e-29	endothelial cells (Ecs)	Cluster 4
Ntrk3	4.52274e-47	-0.888468	0.068	0.126	4.31741e-43	endothelial cells (Ecs)	Cluster 4
Lama4	2.10162e-64	-0.893895	0.11	0.192	2.00621e-60	endothelial cells (Ecs)	Cluster 4
Thrsp	4.70592e-35	-0.905355	0.06	0.106	4.49227e-31	endothelial cells (Ecs)	Cluster 4
D5Ertd579e	4.68278e-41	-0.907198	0.055	0.105	4.47019e-37	endothelial cells (Ecs)	Cluster 4
Pygl	1.6222e-41	-0.909856	0.056	0.106	1.54855e-37	endothelial cells (Ecs)	Cluster 4
Abca1	4.46211e-48	-0.910161	0.059	0.116	4.25953e-44	endothelial cells (Ecs)	Cluster 4
Acox1	9.5406e-61	-0.914716	0.066	0.132	9.10746e-57	endothelial cells (Ecs)	Cluster 4
Dgat1	7.53153e-47	-0.915593	0.065	0.122	7.1896e-43	endothelial cells (Ecs)	Cluster 4
Cpeb3	2.02512e-49	-0.918092	0.053	0.107	1.93318e-45	endothelial cells (Ecs)	Cluster 4
Ptprd	3.62947e-77	-0.918317	0.089	0.174	3.4647e-73	endothelial cells (Ecs)	Cluster 4
Erbb4	1.29331e-45	-0.930366	0.062	0.117	1.23459e-41	endothelial cells (Ecs)	Cluster 4
Rbms3	4.2968e-50	-0.93772	0.088	0.154	4.10172e-46	endothelial cells (Ecs)	Cluster 4
Acacb	8.81568e-131	-0.942808	0.166	0.304	8.41545e-127	endothelial cells (Ecs)	Cluster 4
Fhit	2.43422e-61	-0.943106	0.071	0.14	2.32371e-57	endothelial cells (Ecs)	Cluster 4
Katnal1	4.905e-46	-0.947373	0.056	0.109	4.68232e-42	endothelial cells (Ecs)	Cluster 4
Esrrg	2.61472e-58	-0.9483	0.062	0.124	2.49601e-54	endothelial cells (Ecs)	Cluster 4
Ces1d	2.5496e-57	-0.956933	0.055	0.115	2.43385e-53	endothelial cells (Ecs)	Cluster 4
Ppargc1b	8.84399e-72	-0.987247	0.083	0.163	8.44247e-68	endothelial cells (Ecs)	Cluster 4
Atp1a2	1.21196e-142	-0.994046	0.22	0.367	1.15693e-138	endothelial cells (Ecs)	Cluster 4
Acaca	1.50113e-139	-0.997308	0.186	0.331	1.43298e-135	endothelial cells (Ecs)	Cluster 4
Acss2	2.01892e-54	-0.998561	0.046	0.101	1.92726e-50	endothelial cells (Ecs)	Cluster 4
Prkn	6.95588e-96	-1.00128	0.108	0.211	6.64008e-92	endothelial cells (Ecs)	Cluster 4
Bckdhb	2.36783e-98	-1.00747	0.108	0.212	2.26033e-94	endothelial cells (Ecs)	Cluster 4
Gpam	1.32087e-55	-1.01033	0.048	0.105	1.2609e-51	endothelial cells (Ecs)	Cluster 4
Pfkfb3	1.59692e-74	-1.01126	0.076	0.155	1.52442e-70	endothelial cells (Ecs)	Cluster 4
Dpyd	1.92661e-56	-1.01442	0.061	0.124	1.83914e-52	endothelial cells (Ecs)	Cluster 4
Sik2	9.35658e-114	-1.02228	0.134	0.255	8.93179e-110	endothelial cells (Ecs)	Cluster 4
Mir99ahg	4.39024e-134	-1.03586	0.171	0.309	4.19092e-130	endothelial cells (Ecs)	Cluster 4
Ebf2	4.00756e-58	-1.0363	0.077	0.146	3.82562e-54	endothelial cells (Ecs)	Cluster 4
Gys1	2.10102e-51	-1.03973	0.054	0.111	2.00564e-47	endothelial cells (Ecs)	Cluster 4
Tkt	6.22873e-83	-1.0446	0.11	0.205	5.94594e-79	endothelial cells (Ecs)	Cluster 4
Chpt1	9.16468e-62	-1.04665	0.053	0.115	8.74861e-58	endothelial cells (Ecs)	Cluster 4
Nrg4	5.99121e-107	-1.05317	0.098	0.204	5.71921e-103	endothelial cells (Ecs)	Cluster 4
Lpin1	6.70785e-62	-1.05913	0.052	0.114	6.40331e-58	endothelial cells (Ecs)	Cluster 4
Lipe	7.04645e-118	-1.06181	0.14	0.263	6.72655e-114	endothelial cells (Ecs)	Cluster 4
Thrb	2.07192e-71	-1.06378	0.061	0.133	1.97785e-67	endothelial cells (Ecs)	Cluster 4
Adamts12	8.82844e-64	-1.0785	0.094	0.169	8.42763e-60	endothelial cells (Ecs)	Cluster 4
Celf2	2.7688e-125	-1.082	0.165	0.296	2.6431e-121	endothelial cells (Ecs)	Cluster 4
Txlng	1.0302e-72	-1.09033	0.062	0.134	9.83432e-69	endothelial cells (Ecs)	Cluster 4
Gm49513	2.19565e-54	-1.11511	0.045	0.1	2.09597e-50	endothelial cells (Ecs)	Cluster 4
Plin1	1.58711e-93	-1.12377	0.082	0.175	1.51506e-89	endothelial cells (Ecs)	Cluster 4
Slc24a3	1.74307e-97	-1.1239	0.091	0.19	1.66394e-93	endothelial cells (Ecs)	Cluster 4
Car3	1.97607e-107	-1.13119	0.121	0.232	1.88636e-103	endothelial cells (Ecs)	Cluster 4
Art3	1.60679e-96	-1.14402	0.121	0.224	1.53384e-92	endothelial cells (Ecs)	Cluster 4
Arhgap24	8.69044e-116	-1.157	0.123	0.239	8.29589e-112	endothelial cells (Ecs)	Cluster 4
Aacs	2.98217e-60	-1.15719	0.049	0.109	2.84678e-56	endothelial cells (Ecs)	Cluster 4
4933406I18Rik	1.83781e-89	-1.15826	0.066	0.151	1.75437e-85	endothelial cells (Ecs)	Cluster 4
A530053G22Rik	7.65534e-59	-1.15933	0.052	0.113	7.30779e-55	endothelial cells (Ecs)	Cluster 4
Sox5	6.26339e-130	-1.16422	0.125	0.251	5.97903e-126	endothelial cells (Ecs)	Cluster 4
Sox6	2.69205e-107	-1.16722	0.099	0.206	2.56983e-103	endothelial cells (Ecs)	Cluster 4
Nrip1	6.84055e-52	-1.16823	0.053	0.109	6.52999e-48	endothelial cells (Ecs)	Cluster 4
Ank2	9.54897e-50	-1.17233	0.049	0.103	9.11545e-46	endothelial cells (Ecs)	Cluster 4
Zeb2	1.38643e-156	-1.17415	0.168	0.316	1.32348e-152	endothelial cells (Ecs)	Cluster 4
Pde3b	1.66672e-122	-1.18299	0.107	0.226	1.59105e-118	endothelial cells (Ecs)	Cluster 4
Atosa	5.15105e-78	-1.21038	0.062	0.138	4.91719e-74	endothelial cells (Ecs)	Cluster 4
Pik3r1	2.77584e-85	-1.22472	0.085	0.172	2.64981e-81	endothelial cells (Ecs)	Cluster 4
Nnat	2.86477e-41	-1.22819	0.058	0.101	2.73471e-37	endothelial cells (Ecs)	Cluster 4
Ppara	1.38283e-137	-1.2345	0.154	0.288	1.32005e-133	endothelial cells (Ecs)	Cluster 4
Plin4	1.89709e-84	-1.23943	0.07	0.154	1.81096e-80	endothelial cells (Ecs)	Cluster 4
Ctcflos	8.39973e-105	-1.25334	0.078	0.177	8.01838e-101	endothelial cells (Ecs)	Cluster 4
Prkar2b	1.72706e-124	-1.25954	0.092	0.207	1.64865e-120	endothelial cells (Ecs)	Cluster 4
Fgf14	2.53365e-91	-1.26387	0.08	0.17	2.41862e-87	endothelial cells (Ecs)	Cluster 4
Adrb3	2.50631e-129	-1.27067	0.132	0.257	2.39253e-125	endothelial cells (Ecs)	Cluster 4
Sgcd	4.35647e-140	-1.27374	0.113	0.242	4.15869e-136	endothelial cells (Ecs)	Cluster 4
Rbm47	1.70013e-67	-1.28245	0.041	0.102	1.62295e-63	endothelial cells (Ecs)	Cluster 4
Acss3	7.36919e-125	-1.2879	0.089	0.203	7.03463e-121	endothelial cells (Ecs)	Cluster 4
Aspa	1.08222e-72	-1.29242	0.065	0.139	1.03309e-68	endothelial cells (Ecs)	Cluster 4
Pakap.1	1.26503e-76	-1.29675	0.065	0.141	1.2076e-72	endothelial cells (Ecs)	Cluster 4
Acsl1	6.40251e-218	-1.31064	0.165	0.343	6.11184e-214	endothelial cells (Ecs)	Cluster 4
Ghr	7.35459e-305	-1.31317	0.256	0.472	7.02069e-301	endothelial cells (Ecs)	Cluster 4
Por	1.25001e-109	-1.31317	0.086	0.189	1.19326e-105	endothelial cells (Ecs)	Cluster 4
Cidec	1.06197e-171	-1.31376	0.158	0.309	1.01375e-167	endothelial cells (Ecs)	Cluster 4
Pck1	1.42003e-128	-1.34784	0.111	0.23	1.35556e-124	endothelial cells (Ecs)	Cluster 4
Negr1	5.00348e-199	-1.3494	0.135	0.3	4.77633e-195	endothelial cells (Ecs)	Cluster 4
Fam13a	8.78564e-211	-1.36026	0.161	0.334	8.38678e-207	endothelial cells (Ecs)	Cluster 4
Hipk2	1.22564e-100	-1.36469	0.068	0.16	1.17e-96	endothelial cells (Ecs)	Cluster 4
Hk2	9.54846e-79	-1.3791	0.042	0.11	9.11496e-75	endothelial cells (Ecs)	Cluster 4
Tmem120b	3.20165e-89	-1.39537	0.055	0.135	3.05629e-85	endothelial cells (Ecs)	Cluster 4
Dgat2	1.91427e-77	-1.4094	0.036	0.1	1.82736e-73	endothelial cells (Ecs)	Cluster 4
Ephx2	6.98883e-71	-1.41222	0.043	0.107	6.67153e-67	endothelial cells (Ecs)	Cluster 4
Slc1a5	5.36424e-198	-1.41542	0.129	0.288	5.1207e-194	endothelial cells (Ecs)	Cluster 4
Pcx	9.57613e-101	-1.42202	0.063	0.152	9.14137e-97	endothelial cells (Ecs)	Cluster 4
Esr1	1.67742e-110	-1.43527	0.066	0.163	1.60126e-106	endothelial cells (Ecs)	Cluster 4
Pnpla3	5.66959e-114	-1.43536	0.069	0.168	5.41219e-110	endothelial cells (Ecs)	Cluster 4
Mmd	8.61692e-70	-1.43724	0.042	0.104	8.22571e-66	endothelial cells (Ecs)	Cluster 4
Svep1	5.83176e-67	-1.44726	0.042	0.103	5.567e-63	endothelial cells (Ecs)	Cluster 4
Podn	6.86858e-70	-1.45367	0.047	0.112	6.55675e-66	endothelial cells (Ecs)	Cluster 4
Ctdspl	3.9488e-106	-1.46247	0.066	0.16	3.76952e-102	endothelial cells (Ecs)	Cluster 4
Apol6	1.26193e-92	-1.46822	0.068	0.153	1.20464e-88	endothelial cells (Ecs)	Cluster 4
Slc1a3	0	-1.48374	0.249	0.49	0	endothelial cells (Ecs)	Cluster 4
Sntb1	6.19663e-102	-1.49644	0.058	0.145	5.9153e-98	endothelial cells (Ecs)	Cluster 4
Gm16168	2.26384e-96	-1.50088	0.054	0.137	2.16106e-92	endothelial cells (Ecs)	Cluster 4
Trabd2b	3.47669e-66	-1.50411	0.043	0.103	3.31885e-62	endothelial cells (Ecs)	Cluster 4
Enpp2	1.30094e-88	-1.51719	0.051	0.128	1.24188e-84	endothelial cells (Ecs)	Cluster 4
Slc7a10	4.74515e-123	-1.54146	0.079	0.184	4.52972e-119	endothelial cells (Ecs)	Cluster 4
Smoc1	2.056e-109	-1.54654	0.059	0.152	1.96266e-105	endothelial cells (Ecs)	Cluster 4
Tenm4	2.4262e-236	-1.61389	0.119	0.291	2.31605e-232	endothelial cells (Ecs)	Cluster 4
Slc27a1	1.49552e-234	-1.65005	0.118	0.287	1.42762e-230	endothelial cells (Ecs)	Cluster 4
Myl1	2.29668e-85	-1.97302	0.041	0.111	2.19241e-81	endothelial cells (Ecs)	Cluster 4
Prkg1	0	3.0474	0.447	0.077	0	Mural cells (MuralC)	Cluster 7
Cacna1c	0	4.50541	0.375	0.025	0	Mural cells (MuralC)	Cluster 7
Notch3	0	5.10933	0.331	0.018	0	Mural cells (MuralC)	Cluster 7
Myh11	0	4.95143	0.26	0.014	0	Mural cells (MuralC)	Cluster 7
Kcnab1	2.08497e-250	4.45934	0.177	0.014	1.99031e-246	Mural cells (MuralC)	Cluster 7
Flna	3.62608e-225	3.34065	0.235	0.036	3.46145e-221	Mural cells (MuralC)	Cluster 7
Daam2	7.24576e-205	4.63567	0.132	0.007	6.9168e-201	Mural cells (MuralC)	Cluster 7
Ctnna3	1.42001e-194	3.06069	0.229	0.042	1.35554e-190	Mural cells (MuralC)	Cluster 7
Sorbs2	1.55946e-193	3.38163	0.201	0.034	1.48866e-189	Mural cells (MuralC)	Cluster 7
Il34	1.03262e-185	4.46417	0.128	0.008	9.85742e-182	Mural cells (MuralC)	Cluster 7
Cald1	8.12641e-171	3.09302	0.186	0.027	7.75747e-167	Mural cells (MuralC)	Cluster 7
Dgkb	6.41222e-168	3.27941	0.175	0.027	6.12111e-164	Mural cells (MuralC)	Cluster 7
Ror1	2.99851e-164	3.2154	0.177	0.026	2.86237e-160	Mural cells (MuralC)	Cluster 7
Dmd	4.80265e-164	1.72058	0.368	0.121	4.58461e-160	Mural cells (MuralC)	Cluster 7
Stac	1.34077e-156	4.57978	0.102	0.005	1.27989e-152	Mural cells (MuralC)	Cluster 7
Mylk	7.95406e-154	3.28641	0.156	0.02	7.59295e-150	Mural cells (MuralC)	Cluster 7
Cacnb2	2.22319e-153	4.02004	0.119	0.009	2.12226e-149	Mural cells (MuralC)	Cluster 7
Pde3a	1.09714e-145	3.21011	0.152	0.021	1.04733e-141	Mural cells (MuralC)	Cluster 7
Mast4	1.32089e-141	1.98705	0.304	0.103	1.26092e-137	Mural cells (MuralC)	Cluster 7
Adap2	2.31605e-140	2.81023	0.182	0.033	2.2109e-136	Mural cells (MuralC)	Cluster 7
ENSMUSG00000120623	4.33307e-139	2.21447	0.259	0.075	4.13635e-135	Mural cells (MuralC)	Cluster 7
Slc1a3	5.73277e-131	-1.77701	0.218	0.473	5.4725e-127	Mural cells (MuralC)	Cluster 7
Carmn	1.22816e-128	2.79275	0.177	0.04	1.1724e-124	Mural cells (MuralC)	Cluster 7
Myo1b	9.12962e-126	3.35865	0.124	0.015	8.71514e-122	Mural cells (MuralC)	Cluster 7
Sgip1	3.66603e-125	3.24446	0.123	0.014	3.49959e-121	Mural cells (MuralC)	Cluster 7
Ano1	2.51767e-109	2.63003	0.153	0.03	2.40337e-105	Mural cells (MuralC)	Cluster 7
Rgs6	1.07243e-107	2.91366	0.125	0.018	1.02374e-103	Mural cells (MuralC)	Cluster 7
Abcc9	4.45281e-107	3.397	0.101	0.011	4.25065e-103	Mural cells (MuralC)	Cluster 7
Plcl1	2.15333e-106	2.3731	0.169	0.039	2.05557e-102	Mural cells (MuralC)	Cluster 7
Pdgfrb	4.23569e-106	2.90643	0.122	0.017	4.04339e-102	Mural cells (MuralC)	Cluster 7
Myom1	2.79655e-105	2.99866	0.124	0.02	2.66959e-101	Mural cells (MuralC)	Cluster 7
Synpo2	2.48824e-101	3.13225	0.108	0.014	2.37528e-97	Mural cells (MuralC)	Cluster 7
Kcnq5	5.88249e-100	2.58541	0.144	0.029	5.61542e-96	Mural cells (MuralC)	Cluster 7
Morrbid	1.27653e-92	2.59778	0.129	0.024	1.21858e-88	Mural cells (MuralC)	Cluster 7
Ghr	1.19445e-89	-1.29571	0.242	0.457	1.14022e-85	Mural cells (MuralC)	Cluster 7
Neat1	2.73962e-86	-0.762234	0.58	0.724	2.61524e-82	Mural cells (MuralC)	Cluster 7
Slc27a1	1.17427e-84	-1.92023	0.094	0.275	1.12096e-80	Mural cells (MuralC)	Cluster 7
Timp3	6.43347e-83	2.04826	0.16	0.041	6.14139e-79	Mural cells (MuralC)	Cluster 7
Tpm1	1.38552e-78	2.51236	0.123	0.028	1.32262e-74	Mural cells (MuralC)	Cluster 7
Mical2	1.15871e-75	2.77356	0.106	0.024	1.10611e-71	Mural cells (MuralC)	Cluster 7
Inpp4b	4.2106e-72	2.31084	0.112	0.023	4.01944e-68	Mural cells (MuralC)	Cluster 7
Cidec	2.28601e-70	-1.66456	0.128	0.299	2.18222e-66	Mural cells (MuralC)	Cluster 7
Rbpms	8.46297e-69	1.56495	0.217	0.098	8.07875e-65	Mural cells (MuralC)	Cluster 7
Meg3	2.34505e-68	1.99225	0.147	0.043	2.23859e-64	Mural cells (MuralC)	Cluster 7
Tenm4	2.82884e-65	-1.52928	0.114	0.278	2.70041e-61	Mural cells (MuralC)	Cluster 7
Negr1	1.0605e-62	-1.4146	0.124	0.288	1.01235e-58	Mural cells (MuralC)	Cluster 7
Fam13a	2.70837e-58	-1.23892	0.156	0.321	2.58541e-54	Mural cells (MuralC)	Cluster 7
Slc1a5	8.81239e-57	-1.43488	0.125	0.277	8.4123e-53	Mural cells (MuralC)	Cluster 7
Myh9	4.59277e-55	1.81565	0.135	0.045	4.38426e-51	Mural cells (MuralC)	Cluster 7
Mir99ahg	1.1727e-54	-1.32055	0.144	0.3	1.11946e-50	Mural cells (MuralC)	Cluster 7
Ppp1r12a	1.49925e-54	1.74724	0.156	0.061	1.43119e-50	Mural cells (MuralC)	Cluster 7
Acsl1	2.66721e-53	-1.15207	0.171	0.33	2.54612e-49	Mural cells (MuralC)	Cluster 7
mt-Rnr2	1.62425e-51	0.915223	0.428	0.291	1.5505e-47	Mural cells (MuralC)	Cluster 7
Rasal2	3.32539e-51	1.79898	0.127	0.041	3.17442e-47	Mural cells (MuralC)	Cluster 7
Lpl	1.62409e-50	-0.950671	0.284	0.425	1.55036e-46	Mural cells (MuralC)	Cluster 7
Adrb3	2.52085e-50	-1.46555	0.112	0.248	2.4064e-46	Mural cells (MuralC)	Cluster 7
Rasl12	6.58045e-50	1.7565	0.143	0.054	6.2817e-46	Mural cells (MuralC)	Cluster 7
Lipe	2.05486e-46	-1.19052	0.118	0.255	1.96157e-42	Mural cells (MuralC)	Cluster 7
mt-Rnr1	1.23452e-45	0.855618	0.419	0.29	1.17847e-41	Mural cells (MuralC)	Cluster 7
Dlc1	2.49868e-44	0.780638	0.424	0.301	2.38524e-40	Mural cells (MuralC)	Cluster 7
Pde3b	1.8186e-43	-1.2434	0.093	0.217	1.73603e-39	Mural cells (MuralC)	Cluster 7
Crim1	2.33859e-42	1.83656	0.108	0.036	2.23242e-38	Mural cells (MuralC)	Cluster 7
Sparc	3.63834e-40	1.16078	0.217	0.113	3.47316e-36	Mural cells (MuralC)	Cluster 7
Esr1	1.17993e-38	-1.40412	0.056	0.156	1.12636e-34	Mural cells (MuralC)	Cluster 7
Atp1a2	1.91954e-38	-0.978893	0.219	0.356	1.8324e-34	Mural cells (MuralC)	Cluster 7
Car3	3.02119e-38	-1.18356	0.106	0.224	2.88403e-34	Mural cells (MuralC)	Cluster 7
Kalrn	4.10837e-38	1.65457	0.106	0.036	3.92185e-34	Mural cells (MuralC)	Cluster 7
Lrmda	7.89264e-38	-1.0173	0.161	0.291	7.53431e-34	Mural cells (MuralC)	Cluster 7
Slc7a10	1.01538e-37	-1.61351	0.073	0.176	9.69283e-34	Mural cells (MuralC)	Cluster 7
Por	1.20196e-37	-1.47804	0.078	0.181	1.14739e-33	Mural cells (MuralC)	Cluster 7
Actn4	1.22826e-37	1.34125	0.159	0.075	1.1725e-33	Mural cells (MuralC)	Cluster 7
Sgcd	1.55429e-37	-1.13527	0.113	0.232	1.48372e-33	Mural cells (MuralC)	Cluster 7
Bckdhb	2.83553e-37	-1.10613	0.093	0.205	2.7068e-33	Mural cells (MuralC)	Cluster 7
Acacb	5.28973e-37	-0.971598	0.164	0.294	5.04957e-33	Mural cells (MuralC)	Cluster 7
Acaca	1.09087e-36	-0.90254	0.188	0.32	1.04134e-32	Mural cells (MuralC)	Cluster 7
Celf2	2.34701e-36	-0.99269	0.158	0.286	2.24046e-32	Mural cells (MuralC)	Cluster 7
Cdk8	2.26962e-35	0.723089	0.699	0.693	2.16658e-31	Mural cells (MuralC)	Cluster 7
Pnpla3	2.51143e-35	-1.48401	0.064	0.161	2.39741e-31	Mural cells (MuralC)	Cluster 7
Smoc1	4.94948e-35	-1.55124	0.053	0.145	4.72478e-31	Mural cells (MuralC)	Cluster 7
Ppara	1.67107e-34	-1.02655	0.156	0.278	1.59521e-30	Mural cells (MuralC)	Cluster 7
Acss3	3.51596e-34	-1.30713	0.089	0.194	3.35634e-30	Mural cells (MuralC)	Cluster 7
Nrg4	4.23817e-34	-0.91233	0.093	0.196	4.04576e-30	Mural cells (MuralC)	Cluster 7
Pck1	3.77094e-33	-1.11326	0.112	0.222	3.59974e-29	Mural cells (MuralC)	Cluster 7
Prkar2b	1.03582e-31	-1.09746	0.095	0.198	9.88794e-28	Mural cells (MuralC)	Cluster 7
Ppp2r5a	3.27811e-31	-1.12864	0.085	0.184	3.12929e-27	Mural cells (MuralC)	Cluster 7
Gm16168	3.37217e-31	-1.52178	0.048	0.131	3.21908e-27	Mural cells (MuralC)	Cluster 7
Adipor2	1.36628e-30	-0.833568	0.18	0.3	1.30425e-26	Mural cells (MuralC)	Cluster 7
Fbxl7	1.45641e-30	0.933927	0.167	0.082	1.39029e-26	Mural cells (MuralC)	Cluster 7
Tmem120b	6.18918e-30	-1.63198	0.049	0.129	5.90819e-26	Mural cells (MuralC)	Cluster 7
Ppp1r12b	1.48761e-29	1.43976	0.115	0.056	1.42007e-25	Mural cells (MuralC)	Cluster 7
Ctcflos	1.84296e-29	-1.15391	0.077	0.169	1.75929e-25	Mural cells (MuralC)	Cluster 7
Hipk2	2.02199e-29	-1.30091	0.065	0.153	1.93019e-25	Mural cells (MuralC)	Cluster 7
Pcx	2.45375e-29	-1.2217	0.06	0.145	2.34235e-25	Mural cells (MuralC)	Cluster 7
Sik2	2.88611e-29	-0.854033	0.137	0.246	2.75508e-25	Mural cells (MuralC)	Cluster 7
Rn18s-rs5	5.92913e-29	0.508429	0.939	0.937	5.65994e-25	Mural cells (MuralC)	Cluster 7
Tmtc1	6.52342e-29	1.24751	0.116	0.049	6.22726e-25	Mural cells (MuralC)	Cluster 7
Lpp	6.94584e-29	1.0772	0.163	0.099	6.6305e-25	Mural cells (MuralC)	Cluster 7
Enpp2	3.17791e-28	-1.5358	0.046	0.123	3.03364e-24	Mural cells (MuralC)	Cluster 7
Gm48099	6.047e-28	0.806657	0.305	0.238	5.77247e-24	Mural cells (MuralC)	Cluster 7
Mmd	2.48229e-27	-1.70116	0.032	0.1	2.3696e-23	Mural cells (MuralC)	Cluster 7
Hip1	3.65028e-27	1.09932	0.148	0.075	3.48455e-23	Mural cells (MuralC)	Cluster 7
Aspa	4.13644e-27	-1.53698	0.056	0.134	3.94864e-23	Mural cells (MuralC)	Cluster 7
Ces1d	2.70457e-26	-1.19386	0.042	0.11	2.58178e-22	Mural cells (MuralC)	Cluster 7
Samd4	6.05875e-26	1.26741	0.115	0.053	5.78368e-22	Mural cells (MuralC)	Cluster 7
Apol6	6.12163e-26	-1.37127	0.066	0.146	5.84371e-22	Mural cells (MuralC)	Cluster 7
Mlxipl	2.97055e-25	-0.673302	0.121	0.213	2.83569e-21	Mural cells (MuralC)	Cluster 7
Plin4	5.63045e-25	-1.011	0.068	0.148	5.37483e-21	Mural cells (MuralC)	Cluster 7
Arhgap24	8.08213e-25	-1.01073	0.134	0.23	7.7152e-21	Mural cells (MuralC)	Cluster 7
Fasn	1.6552e-24	-0.995087	0.094	0.181	1.58005e-20	Mural cells (MuralC)	Cluster 7
Eepd1	1.67427e-24	-1.69361	0.041	0.105	1.59826e-20	Mural cells (MuralC)	Cluster 7
Aopep	3.30229e-24	1.22926	0.119	0.064	3.15237e-20	Mural cells (MuralC)	Cluster 7
Airn	7.35286e-24	0.880085	0.173	0.096	7.01904e-20	Mural cells (MuralC)	Cluster 7
Podn	1.08455e-23	-1.56597	0.042	0.108	1.03531e-19	Mural cells (MuralC)	Cluster 7
Prkce	8.09212e-23	-0.748996	0.159	0.257	7.72474e-19	Mural cells (MuralC)	Cluster 7
Peli2	2.53811e-22	1.29784	0.1	0.048	2.42288e-18	Mural cells (MuralC)	Cluster 7
Grk5	7.05423e-22	1.12974	0.123	0.066	6.73396e-18	Mural cells (MuralC)	Cluster 7
Ephx2	7.70963e-22	-1.24671	0.04	0.102	7.35961e-18	Mural cells (MuralC)	Cluster 7
Abca1	9.91983e-22	-1.47112	0.047	0.112	9.46947e-18	Mural cells (MuralC)	Cluster 7
Sox5	2.07003e-21	0.617278	0.311	0.236	1.97605e-17	Mural cells (MuralC)	Cluster 7
Erbb4	4.31181e-21	-1.07631	0.05	0.113	4.11606e-17	Mural cells (MuralC)	Cluster 7
Taco1	4.86751e-21	-0.946102	0.16	0.249	4.64653e-17	Mural cells (MuralC)	Cluster 7
Dgat1	4.92856e-21	-1.12213	0.053	0.118	4.70481e-17	Mural cells (MuralC)	Cluster 7
Plin1	5.42822e-21	-0.850178	0.09	0.168	5.18178e-17	Mural cells (MuralC)	Cluster 7
Zfhx3	1.65363e-20	0.80685	0.212	0.15	1.57856e-16	Mural cells (MuralC)	Cluster 7
Chpt1	1.73422e-20	-0.945011	0.05	0.111	1.65549e-16	Mural cells (MuralC)	Cluster 7
Pfkfb3	2.41296e-20	-1.0102	0.076	0.149	2.30341e-16	Mural cells (MuralC)	Cluster 7
Lpin1	2.65539e-20	-1.01752	0.049	0.109	2.53483e-16	Mural cells (MuralC)	Cluster 7
Gpam	3.19244e-20	-1.32056	0.041	0.101	3.0475e-16	Mural cells (MuralC)	Cluster 7
Rgs7	5.17661e-20	-0.864664	0.071	0.14	4.94159e-16	Mural cells (MuralC)	Cluster 7
Ntrk3	7.70326e-20	0.860942	0.175	0.119	7.35353e-16	Mural cells (MuralC)	Cluster 7
Magi1	1.25745e-19	0.94513	0.139	0.077	1.20036e-15	Mural cells (MuralC)	Cluster 7
A530053G22Rik	1.98842e-19	-1.13462	0.048	0.109	1.89815e-15	Mural cells (MuralC)	Cluster 7
4933406I18Rik	2.10029e-19	-0.910951	0.074	0.144	2.00494e-15	Mural cells (MuralC)	Cluster 7
Arhgap42	7.42684e-19	1.14307	0.103	0.052	7.08966e-15	Mural cells (MuralC)	Cluster 7
Gbe1	7.6323e-19	-0.838402	0.088	0.16	7.28579e-15	Mural cells (MuralC)	Cluster 7
Gys1	2.11889e-18	-1.07369	0.049	0.107	2.02269e-14	Mural cells (MuralC)	Cluster 7
Ctdspl	2.60155e-18	-0.761255	0.083	0.152	2.48344e-14	Mural cells (MuralC)	Cluster 7
Txlng	2.62792e-18	-1.07079	0.064	0.129	2.50862e-14	Mural cells (MuralC)	Cluster 7
Tkt	2.74964e-18	-0.884922	0.118	0.197	2.62481e-14	Mural cells (MuralC)	Cluster 7
Sorbs1	3.0086e-18	-0.618403	0.256	0.343	2.87201e-14	Mural cells (MuralC)	Cluster 7
Gpd1	3.01903e-18	-0.793814	0.087	0.157	2.88197e-14	Mural cells (MuralC)	Cluster 7
Itpr1	3.62086e-18	0.935069	0.135	0.086	3.45647e-14	Mural cells (MuralC)	Cluster 7
Ptprd	9.25262e-18	-0.714568	0.096	0.167	8.83256e-14	Mural cells (MuralC)	Cluster 7
Vegfa	1.26982e-17	-0.534908	0.087	0.15	1.21217e-13	Mural cells (MuralC)	Cluster 7
Tef	1.28412e-17	-0.960488	0.053	0.112	1.22582e-13	Mural cells (MuralC)	Cluster 7
Clec2d	1.28984e-17	-0.85815	0.12	0.196	1.23129e-13	Mural cells (MuralC)	Cluster 7
Nrip1	1.44525e-17	-1.35035	0.049	0.105	1.37964e-13	Mural cells (MuralC)	Cluster 7
Aacs	1.70852e-17	-1.25671	0.048	0.105	1.63095e-13	Mural cells (MuralC)	Cluster 7
Arhgap6	5.51085e-17	0.955696	0.108	0.056	5.26065e-13	Mural cells (MuralC)	Cluster 7
Acox1	6.28788e-17	-0.835273	0.067	0.127	6.00241e-13	Mural cells (MuralC)	Cluster 7
Adam12	9.78228e-17	-0.790019	0.1	0.171	9.33816e-13	Mural cells (MuralC)	Cluster 7
2210408F21Rik	1.11769e-16	-0.666355	0.118	0.191	1.06695e-12	Mural cells (MuralC)	Cluster 7
Dpyd	2.40655e-16	-0.727022	0.064	0.119	2.29729e-12	Mural cells (MuralC)	Cluster 7
Immp2l	4.1897e-16	-0.657168	0.145	0.223	3.99949e-12	Mural cells (MuralC)	Cluster 7
Atosa	9.788e-16	-0.920135	0.071	0.132	9.34362e-12	Mural cells (MuralC)	Cluster 7
Thrb	1.51897e-15	-0.723193	0.07	0.127	1.45001e-11	Mural cells (MuralC)	Cluster 7
Pakap.1	1.62227e-15	0.699478	0.182	0.131	1.54862e-11	Mural cells (MuralC)	Cluster 7
Pik3r1	1.82702e-15	-0.827628	0.098	0.165	1.74408e-11	Mural cells (MuralC)	Cluster 7
Tcf7l1	2.18837e-15	0.953278	0.104	0.056	2.08902e-11	Mural cells (MuralC)	Cluster 7
Slc36a2	8.77541e-15	-0.726683	0.067	0.122	8.37701e-11	Mural cells (MuralC)	Cluster 7
Slit3	2.20466e-14	0.428238	0.334	0.254	2.10457e-10	Mural cells (MuralC)	Cluster 7
Ebf1	2.43151e-14	0.412024	0.421	0.349	2.32112e-10	Mural cells (MuralC)	Cluster 7
Atg4a	4.02106e-14	0.887226	0.137	0.099	3.8385e-10	Mural cells (MuralC)	Cluster 7
Prkn	4.42479e-14	-0.609311	0.133	0.202	4.2239e-10	Mural cells (MuralC)	Cluster 7
Hk2	4.44592e-14	-0.829394	0.054	0.104	4.24408e-10	Mural cells (MuralC)	Cluster 7
Efna5	5.4453e-14	-0.944005	0.056	0.108	5.19808e-10	Mural cells (MuralC)	Cluster 7
Fgf14	7.14121e-14	-0.557725	0.102	0.163	6.817e-10	Mural cells (MuralC)	Cluster 7
Mtss1	1.4321e-13	-0.768009	0.074	0.13	1.36708e-09	Mural cells (MuralC)	Cluster 7
Nfia	4.03413e-13	-0.416385	0.267	0.35	3.85098e-09	Mural cells (MuralC)	Cluster 7
Fhit	1.02608e-12	-0.67759	0.08	0.134	9.79492e-09	Mural cells (MuralC)	Cluster 7
Dlg2	1.15313e-12	-0.653006	0.06	0.107	1.10078e-08	Mural cells (MuralC)	Cluster 7
Plcb1	1.43592e-12	-0.639281	0.151	0.219	1.37073e-08	Mural cells (MuralC)	Cluster 7
D5Ertd579e	2.79683e-12	-0.746389	0.056	0.101	2.66985e-08	Mural cells (MuralC)	Cluster 7
Katnal1	3.55514e-12	-0.816118	0.057	0.105	3.39374e-08	Mural cells (MuralC)	Cluster 7
Plce1	5.04448e-12	0.706271	0.16	0.11	4.81546e-08	Mural cells (MuralC)	Cluster 7
Rsrp1	6.76072e-12	-0.429935	0.296	0.375	6.45378e-08	Mural cells (MuralC)	Cluster 7
Tspan18	6.99121e-12	-0.487281	0.073	0.119	6.67381e-08	Mural cells (MuralC)	Cluster 7
Col4a1	7.48607e-12	0.778716	0.121	0.074	7.14621e-08	Mural cells (MuralC)	Cluster 7
Syne1	1.32207e-11	0.59304	0.151	0.128	1.26205e-07	Mural cells (MuralC)	Cluster 7
Sntb1	1.38003e-11	-0.644974	0.085	0.138	1.31738e-07	Mural cells (MuralC)	Cluster 7
Apbb2	1.44747e-11	0.747741	0.112	0.067	1.38176e-07	Mural cells (MuralC)	Cluster 7
Tnxb	1.4645e-11	0.422247	0.129	0.082	1.39801e-07	Mural cells (MuralC)	Cluster 7
Maml2	1.71892e-11	0.612974	0.163	0.113	1.64088e-07	Mural cells (MuralC)	Cluster 7
Thrsp	2.79927e-11	-0.809361	0.058	0.103	2.67218e-07	Mural cells (MuralC)	Cluster 7
Acly	2.99313e-11	-0.842378	0.062	0.109	2.85724e-07	Mural cells (MuralC)	Cluster 7
Cmip	3.28039e-11	-1.02606	0.061	0.107	3.13146e-07	Mural cells (MuralC)	Cluster 7
Marchf3	3.35044e-11	-0.834185	0.07	0.119	3.19833e-07	Mural cells (MuralC)	Cluster 7
Ralgapa2	3.8229e-11	-0.555236	0.141	0.203	3.64934e-07	Mural cells (MuralC)	Cluster 7
Nrbp2	5.13514e-11	-0.656974	0.081	0.132	4.902e-07	Mural cells (MuralC)	Cluster 7
Pde7b	6.49775e-11	-0.493246	0.071	0.114	6.20275e-07	Mural cells (MuralC)	Cluster 7
Art3	9.14914e-11	-0.52585	0.152	0.215	8.73377e-07	Mural cells (MuralC)	Cluster 7
Lama4	1.33428e-10	-0.578559	0.127	0.185	1.2737e-06	Mural cells (MuralC)	Cluster 7
Ncoa1	3.0001e-10	-0.562686	0.156	0.218	2.86389e-06	Mural cells (MuralC)	Cluster 7
Pde4d	6.31908e-10	-0.20174	0.164	0.21	6.03219e-06	Mural cells (MuralC)	Cluster 7
Cfd	1.18003e-09	-0.695371	0.121	0.174	1.12646e-05	Mural cells (MuralC)	Cluster 7
Cpeb3	1.53241e-09	-0.423653	0.066	0.103	1.46284e-05	Mural cells (MuralC)	Cluster 7
Esrrg	1.61126e-09	-0.460644	0.078	0.119	1.5381e-05	Mural cells (MuralC)	Cluster 7
Camk1d	1.71052e-09	0.381543	0.297	0.256	1.63286e-05	Mural cells (MuralC)	Cluster 7
Kdm2a	2.26771e-09	-0.762129	0.07	0.114	2.16476e-05	Mural cells (MuralC)	Cluster 7
Wdfy3	2.43841e-09	0.696693	0.118	0.082	2.3277e-05	Mural cells (MuralC)	Cluster 7
Kif1b	3.25474e-09	-0.486407	0.073	0.113	3.10698e-05	Mural cells (MuralC)	Cluster 7
Tom1l2	5.13582e-09	0.386628	0.326	0.293	4.90266e-05	Mural cells (MuralC)	Cluster 7
Ccnl2	5.71363e-09	-0.415782	0.074	0.113	5.45423e-05	Mural cells (MuralC)	Cluster 7
Hspg2	6.41522e-09	0.659003	0.111	0.073	6.12397e-05	Mural cells (MuralC)	Cluster 7
Ppargc1b	9.98956e-09	-0.434496	0.11	0.156	9.53604e-05	Mural cells (MuralC)	Cluster 7
Wwox	1.06117e-08	-0.427746	0.149	0.203	0.000101299	Mural cells (MuralC)	Cluster 7
Prdm16	1.31134e-08	0.632412	0.109	0.086	0.000125181	Mural cells (MuralC)	Cluster 7
Dip2c	1.60393e-08	0.589821	0.136	0.102	0.000153112	Mural cells (MuralC)	Cluster 7
Fnip1	3.23139e-08	-0.62454	0.089	0.133	0.000308468	Mural cells (MuralC)	Cluster 7
Sh3pxd2a	3.587e-08	-0.61644	0.129	0.179	0.000342415	Mural cells (MuralC)	Cluster 7
Pygl	5.20165e-08	-0.676528	0.064	0.102	0.000496549	Mural cells (MuralC)	Cluster 7
Cdh13	5.93396e-08	0.133805	0.162	0.12	0.000566456	Mural cells (MuralC)	Cluster 7
Mgll	6.13209e-08	-0.432486	0.167	0.222	0.000585369	Mural cells (MuralC)	Cluster 7
Insr	7.25212e-08	-0.428173	0.144	0.194	0.000692287	Mural cells (MuralC)	Cluster 7
Pdzrn3	7.52795e-08	0.664595	0.104	0.08	0.000718618	Mural cells (MuralC)	Cluster 7
Malat1	1.14461e-07	0.105955	0.956	0.933	0.00109264	Mural cells (MuralC)	Cluster 7
Hspa12b	1.35913e-07	0.318592	0.107	0.072	0.00129743	Mural cells (MuralC)	Cluster 7
Vwa8	1.554e-07	-0.313036	0.1	0.135	0.00148344	Mural cells (MuralC)	Cluster 7
Pabpn1	3.33059e-07	-0.474433	0.105	0.148	0.00317938	Mural cells (MuralC)	Cluster 7
Macf1	3.53854e-07	0.367079	0.237	0.194	0.00337789	Mural cells (MuralC)	Cluster 7
Scd1	3.90392e-07	-0.409215	0.157	0.207	0.00372668	Mural cells (MuralC)	Cluster 7
Pakap	4.80417e-07	0.528883	0.121	0.093	0.00458606	Mural cells (MuralC)	Cluster 7
Qki	1.04191e-06	-0.358469	0.099	0.137	0.00994603	Mural cells (MuralC)	Cluster 7
Gphn	1.26793e-06	-0.291078	0.148	0.19	0.0121037	Mural cells (MuralC)	Cluster 7
Tacc1	1.28693e-06	-0.524478	0.128	0.172	0.0122851	Mural cells (MuralC)	Cluster 7
Nedd4	1.50416e-06	-0.306486	0.118	0.156	0.0143587	Mural cells (MuralC)	Cluster 7
Prkag2	1.73136e-06	-0.366056	0.1	0.136	0.0165276	Mural cells (MuralC)	Cluster 7
Chchd3	2.43376e-06	-0.439652	0.071	0.102	0.0232327	Mural cells (MuralC)	Cluster 7
Atxn7l1	2.82241e-06	-0.621989	0.07	0.104	0.0269427	Mural cells (MuralC)	Cluster 7
Tgfbr3	3.01489e-06	-0.481621	0.192	0.237	0.0287801	Mural cells (MuralC)	Cluster 7
Ldlrad4	5.79822e-06	0.497369	0.115	0.086	0.0553498	Mural cells (MuralC)	Cluster 7
Syne2	6.03191e-06	0.48926	0.119	0.094	0.0575806	Mural cells (MuralC)	Cluster 7
Pbx1	7.48125e-06	0.45343	0.155	0.125	0.071416	Mural cells (MuralC)	Cluster 7
Nfib	7.65819e-06	-0.272421	0.125	0.159	0.0731051	Mural cells (MuralC)	Cluster 7
Kitl	1.00342e-05	0.363654	0.11	0.078	0.0957861	Mural cells (MuralC)	Cluster 7
Nisch	1.29142e-05	-0.188515	0.082	0.106	0.123279	Mural cells (MuralC)	Cluster 7
Dock10	1.37392e-05	0.396137	0.153	0.12	0.131155	Mural cells (MuralC)	Cluster 7
Ptprm	1.45558e-05	-0.388448	0.191	0.237	0.13895	Mural cells (MuralC)	Cluster 7
Dnaaf9	1.4965e-05	-0.239442	0.098	0.128	0.142856	Mural cells (MuralC)	Cluster 7
Rere	1.59655e-05	-0.290728	0.144	0.182	0.152407	Mural cells (MuralC)	Cluster 7
Auts2	1.88176e-05	-0.254618	0.135	0.17	0.179633	Mural cells (MuralC)	Cluster 7
Mecom	2.9523e-05	0.194866	0.106	0.078	0.281826	Mural cells (MuralC)	Cluster 7
Rreb1	3.16892e-05	-0.36724	0.087	0.116	0.302505	Mural cells (MuralC)	Cluster 7
Lncpint	3.21336e-05	-0.32564	0.125	0.161	0.306747	Mural cells (MuralC)	Cluster 7
Agmo	3.25591e-05	-0.293837	0.107	0.139	0.310809	Mural cells (MuralC)	Cluster 7
Arl15	4.16609e-05	-0.221142	0.092	0.115	0.397695	Mural cells (MuralC)	Cluster 7
Zbtb16	4.59317e-05	-0.360716	0.153	0.192	0.438464	Mural cells (MuralC)	Cluster 7
Msi2	5.11476e-05	0.137923	0.097	0.105	0.488255	Mural cells (MuralC)	Cluster 7
Srrm2	6.21303e-05	-0.252588	0.146	0.181	0.593096	Mural cells (MuralC)	Cluster 7
Mbnl2	8.01325e-05	-0.131447	0.135	0.161	0.764944	Mural cells (MuralC)	Cluster 7
Rbms1	9.18499e-05	0.34638	0.152	0.12	0.876799	Mural cells (MuralC)	Cluster 7
Asap1	0.000100717	0.392524	0.121	0.093	0.961442	Mural cells (MuralC)	Cluster 7
Nedd4l	0.000111162	-0.423695	0.091	0.122	1	Mural cells (MuralC)	Cluster 7
Clk1	0.000116752	-0.207317	0.083	0.106	1	Mural cells (MuralC)	Cluster 7
Frmd4b	0.000133781	0.216968	0.106	0.079	1	Mural cells (MuralC)	Cluster 7
Stk38	0.00014411	-0.376988	0.076	0.103	1	Mural cells (MuralC)	Cluster 7
PTPRG	0.00020857	0.32257	0.14	0.11	1	Mural cells (MuralC)	Cluster 7
H2-K1	0.000219943	-0.614943	0.074	0.102	1	Mural cells (MuralC)	Cluster 7
Camk2d	0.000255909	-0.16437	0.089	0.109	1	Mural cells (MuralC)	Cluster 7
Plcb4	0.000262414	0.338404	0.142	0.114	1	Mural cells (MuralC)	Cluster 7
Ankrd11	0.000299032	-0.227864	0.082	0.104	1	Mural cells (MuralC)	Cluster 7
Arid1b	0.000417716	-0.218584	0.099	0.123	1	Mural cells (MuralC)	Cluster 7
Zbtb20	0.000426334	-0.242662	0.33	0.374	1	Mural cells (MuralC)	Cluster 7
Gnas	0.000440752	0.237015	0.145	0.133	1	Mural cells (MuralC)	Cluster 7
Spaca6	0.000451376	0.37503	0.121	0.105	1	Mural cells (MuralC)	Cluster 7
Trak1	0.000516135	-0.219945	0.104	0.128	1	Mural cells (MuralC)	Cluster 7
Ext1	0.000560169	0.28805	0.129	0.101	1	Mural cells (MuralC)	Cluster 7
Ddx17	0.000827374	-0.31677	0.116	0.146	1	Mural cells (MuralC)	Cluster 7
Rbms3	0.00114627	0.251828	0.177	0.146	1	Mural cells (MuralC)	Cluster 7
Hivep2	0.0012233	-0.256537	0.088	0.111	1	Mural cells (MuralC)	Cluster 7
Luc7l2	0.00126246	-0.102844	0.144	0.167	1	Mural cells (MuralC)	Cluster 7
Stard13	0.00130101	0.23951	0.108	0.103	1	Mural cells (MuralC)	Cluster 7
Ube2e2	0.00135655	-0.279853	0.079	0.102	1	Mural cells (MuralC)	Cluster 7
Baz2b	0.00167651	-0.273275	0.087	0.107	1	Mural cells (MuralC)	Cluster 7
Pparg	0.00182295	-0.216775	0.257	0.294	1	Mural cells (MuralC)	Cluster 7
Dock9	0.00188035	-0.416707	0.101	0.128	1	Mural cells (MuralC)	Cluster 7
Tcf4	0.00193778	0.274804	0.132	0.108	1	Mural cells (MuralC)	Cluster 7
9530026P05Rik	0.00209343	0.293983	0.132	0.122	1	Mural cells (MuralC)	Cluster 7
Atxn1	0.00234397	-0.249676	0.251	0.287	1	Mural cells (MuralC)	Cluster 7
Zeb2	0.00266988	-0.255109	0.265	0.302	1	Mural cells (MuralC)	Cluster 7
Slc4a4	0.00267839	-0.344197	0.122	0.15	1	Mural cells (MuralC)	Cluster 7
Large1	0.00323422	0.323104	0.101	0.09	1	Mural cells (MuralC)	Cluster 7
Ttc28	0.00354128	0.353435	0.101	0.081	1	Mural cells (MuralC)	Cluster 7
Mical3	0.00358027	-0.107096	0.132	0.152	1	Mural cells (MuralC)	Cluster 7
Etl4	0.00381584	0.134638	0.106	0.085	1	Mural cells (MuralC)	Cluster 7
Camta1	0.00402376	-0.156185	0.094	0.114	1	Mural cells (MuralC)	Cluster 7
Ncor1	0.00418487	-0.149817	0.1	0.118	1	Mural cells (MuralC)	Cluster 7
Myl1	0.00453302	-0.557403	0.082	0.104	1	Mural cells (MuralC)	Cluster 7
Zeb1	0.00467441	0.258127	0.124	0.112	1	Mural cells (MuralC)	Cluster 7
Rbm25	0.00518098	-0.146658	0.147	0.167	1	Mural cells (MuralC)	Cluster 7
Epb41l2	0.005328	-0.176863	0.094	0.115	1	Mural cells (MuralC)	Cluster 7
Dst	0.00606213	-0.138775	0.141	0.162	1	Mural cells (MuralC)	Cluster 7
Rad51b	0.00629739	-0.35115	0.113	0.138	1	Mural cells (MuralC)	Cluster 7
Pard3b	0.00843165	0.267486	0.123	0.111	1	Mural cells (MuralC)	Cluster 7
Ablim1	0.0093909	-0.146347	0.192	0.218	1	Mural cells (MuralC)	Cluster 7
Adgrd1	0	4.16795	0.118	0.013	0	Fibroblasts -Stromal progenitors	Cluster 3
Fndc1	0	3.98949	0.354	0.051	0	Fibroblasts -Stromal progenitors	Cluster 3
Egfr	0	3.91729	0.301	0.042	0	Fibroblasts -Stromal progenitors	Cluster 3
Ddr2	0	3.90403	0.201	0.027	0	Fibroblasts -Stromal progenitors	Cluster 3
Tnxb	0	3.89266	0.341	0.046	0	Fibroblasts -Stromal progenitors	Cluster 3
Scara5	0	3.89085	0.125	0.016	0	Fibroblasts -Stromal progenitors	Cluster 3
Flrt2	0	3.71861	0.119	0.017	0	Fibroblasts -Stromal progenitors	Cluster 3
Tmeff2	0	3.60047	0.151	0.022	0	Fibroblasts -Stromal progenitors	Cluster 3
Pi16	0	3.46671	0.152	0.03	0	Fibroblasts -Stromal progenitors	Cluster 3
Creb5	0	3.39146	0.18	0.033	0	Fibroblasts -Stromal progenitors	Cluster 3
Antxr1	0	3.37276	0.146	0.025	0	Fibroblasts -Stromal progenitors	Cluster 3
Opcml	0	3.22902	0.203	0.043	0	Fibroblasts -Stromal progenitors	Cluster 3
Col6a3	0	3.21336	0.118	0.022	0	Fibroblasts -Stromal progenitors	Cluster 3
Col3a1	0	3.16979	0.127	0.025	0	Fibroblasts -Stromal progenitors	Cluster 3
Col5a1	0	3.1581	0.139	0.028	0	Fibroblasts -Stromal progenitors	Cluster 3
Arhgap6	0	3.05756	0.186	0.04	0	Fibroblasts -Stromal progenitors	Cluster 3
Lama2	0	3.02742	0.155	0.03	0	Fibroblasts -Stromal progenitors	Cluster 3
Sema3c	0	2.99808	0.114	0.029	0	Fibroblasts -Stromal progenitors	Cluster 3
Fbn1	3.32301e-290	2.80971	0.103	0.024	3.17214e-286	Fibroblasts -Stromal progenitors	Cluster 3
Meg3	0	2.80544	0.134	0.033	0	Fibroblasts -Stromal progenitors	Cluster 3
Col5a3	0	2.77351	0.12	0.033	0	Fibroblasts -Stromal progenitors	Cluster 3
Adam33	0	2.77052	0.185	0.047	0	Fibroblasts -Stromal progenitors	Cluster 3
Sdk1	0	2.74788	0.153	0.036	0	Fibroblasts -Stromal progenitors	Cluster 3
Zfpm2	0	2.63796	0.22	0.06	0	Fibroblasts -Stromal progenitors	Cluster 3
Atp8b1	1.9784e-307	2.56501	0.121	0.036	1.88858e-303	Fibroblasts -Stromal progenitors	Cluster 3
Ust	0	2.51754	0.135	0.041	0	Fibroblasts -Stromal progenitors	Cluster 3
Gas7	0	2.47434	0.174	0.051	0	Fibroblasts -Stromal progenitors	Cluster 3
Thsd7a	6.73923e-284	2.41284	0.124	0.036	6.43327e-280	Fibroblasts -Stromal progenitors	Cluster 3
Srgap1	5,84998762638396e-314	2.40266	0.13	0.044	5,58439818814613e-310	Fibroblasts -Stromal progenitors	Cluster 3
Gpc6	0	2.39779	0.248	0.063	0	Fibroblasts -Stromal progenitors	Cluster 3
Adamtsl1	1.3848e-270	2.3902	0.119	0.034	1.32193e-266	Fibroblasts -Stromal progenitors	Cluster 3
Naaladl2	0	2.35429	0.186	0.062	0	Fibroblasts -Stromal progenitors	Cluster 3
Zfp521	5.56213e-227	2.31722	0.104	0.032	5.30961e-223	Fibroblasts -Stromal progenitors	Cluster 3
Wipf1	9.9472e-242	2.20526	0.12	0.039	9.49559e-238	Fibroblasts -Stromal progenitors	Cluster 3
Magi2	5.99779e-292	2.17512	0.142	0.049	5.72549e-288	Fibroblasts -Stromal progenitors	Cluster 3
Tspan5	2.33021e-212	2.17335	0.101	0.038	2.22442e-208	Fibroblasts -Stromal progenitors	Cluster 3
Nav3	1.0204e-239	2.08975	0.118	0.048	9.74075e-236	Fibroblasts -Stromal progenitors	Cluster 3
Plxdc2	2,44253703662766e-318	2.04437	0.167	0.062	2,33164585516477e-314	Fibroblasts -Stromal progenitors	Cluster 3
Plpp3	2.86212e-220	2.02025	0.117	0.047	2.73218e-216	Fibroblasts -Stromal progenitors	Cluster 3
Man1a	9.90235e-276	1.92739	0.152	0.067	9.45278e-272	Fibroblasts -Stromal progenitors	Cluster 3
Nav1	1.88516e-302	1.80092	0.191	0.077	1.79957e-298	Fibroblasts -Stromal progenitors	Cluster 3
Ebf2	0	1.72417	0.244	0.124	0	Fibroblasts -Stromal progenitors	Cluster 3
Slit3	0	1.71948	0.448	0.229	0	Fibroblasts -Stromal progenitors	Cluster 3
Tcf7l1	2.68179e-161	1.70237	0.102	0.051	2.56004e-157	Fibroblasts -Stromal progenitors	Cluster 3
Lamc1	1.82109e-151	1.59519	0.104	0.054	1.73841e-147	Fibroblasts -Stromal progenitors	Cluster 3
Dapk1	1.7069e-205	1.59425	0.139	0.074	1.62941e-201	Fibroblasts -Stromal progenitors	Cluster 3
Pbx1	0	1.5926	0.211	0.114	0	Fibroblasts -Stromal progenitors	Cluster 3
Celf2	0	1.581	0.445	0.259	0	Fibroblasts -Stromal progenitors	Cluster 3
Rbms3	0	1.45479	0.221	0.137	0	Fibroblasts -Stromal progenitors	Cluster 3
Pcdh7	1.10712e-132	1.44713	0.104	0.057	1.05685e-128	Fibroblasts -Stromal progenitors	Cluster 3
Heg1	9.48529e-207	1.40403	0.165	0.097	9.05466e-203	Fibroblasts -Stromal progenitors	Cluster 3
Rassf2	2.11978e-121	1.39343	0.11	0.058	2.02354e-117	Fibroblasts -Stromal progenitors	Cluster 3
Plce1	3.18075e-208	1.3878	0.172	0.103	3.03634e-204	Fibroblasts -Stromal progenitors	Cluster 3
Sparc	2.11013e-223	1.38589	0.183	0.107	2.01433e-219	Fibroblasts -Stromal progenitors	Cluster 3
Airn	2.16783e-186	1.37315	0.152	0.09	2.06941e-182	Fibroblasts -Stromal progenitors	Cluster 3
Asap1	8.6844e-182	1.36814	0.146	0.087	8.29013e-178	Fibroblasts -Stromal progenitors	Cluster 3
Frmd4b	8.82786e-151	1.36328	0.144	0.071	8.42707e-147	Fibroblasts -Stromal progenitors	Cluster 3
Gsn	3.09808e-236	1.35086	0.17	0.112	2.95743e-232	Fibroblasts -Stromal progenitors	Cluster 3
Col4a1	3.80481e-134	1.32383	0.11	0.071	3.63207e-130	Fibroblasts -Stromal progenitors	Cluster 3
Fndc3b	9.19643e-165	1.3189	0.132	0.083	8.77891e-161	Fibroblasts -Stromal progenitors	Cluster 3
Adamts12	1.3254e-290	1.29107	0.219	0.153	1.26523e-286	Fibroblasts -Stromal progenitors	Cluster 3
Tshz2	0	1.27924	0.41	0.261	0	Fibroblasts -Stromal progenitors	Cluster 3
Pard3b	1.14323e-175	1.21514	0.155	0.106	1.09133e-171	Fibroblasts -Stromal progenitors	Cluster 3
Arhgap24	0	1.19696	0.302	0.216	0	Fibroblasts -Stromal progenitors	Cluster 3
Tgfbr3	0	1.15244	0.314	0.225	0	Fibroblasts -Stromal progenitors	Cluster 3
Mast4	7.29329e-151	1.12953	0.145	0.103	6.96217e-147	Fibroblasts -Stromal progenitors	Cluster 3
Dlc1	0	1.09476	0.393	0.292	0	Fibroblasts -Stromal progenitors	Cluster 3
Lrp1	1.01209e-117	1.07991	0.112	0.083	9.66142e-114	Fibroblasts -Stromal progenitors	Cluster 3
Nfix	9.38097e-108	0.993637	0.103	0.081	8.95507e-104	Fibroblasts -Stromal progenitors	Cluster 3
Ptprj	6.33377e-100	0.985759	0.138	0.09	6.04621e-96	Fibroblasts -Stromal progenitors	Cluster 3
Fbxl7	3.60304e-76	0.916702	0.114	0.08	3.43946e-72	Fibroblasts -Stromal progenitors	Cluster 3
Cped1	1.80136e-204	0.913402	0.225	0.177	1.71958e-200	Fibroblasts -Stromal progenitors	Cluster 3
Mir99ahg	1.07182e-307	0.886334	0.351	0.287	1.02316e-303	Fibroblasts -Stromal progenitors	Cluster 3
Maml2	3.78043e-115	0.87622	0.141	0.111	3.6088e-111	Fibroblasts -Stromal progenitors	Cluster 3
Rora	0	0.875979	0.409	0.346	0	Fibroblasts -Stromal progenitors	Cluster 3
Akap13	2.50089e-117	0.87247	0.127	0.106	2.38735e-113	Fibroblasts -Stromal progenitors	Cluster 3
Rbms1	1.37801e-123	0.861046	0.145	0.118	1.31545e-119	Fibroblasts -Stromal progenitors	Cluster 3
Ext1	1.40344e-102	0.822502	0.114	0.1	1.33973e-98	Fibroblasts -Stromal progenitors	Cluster 3
Camk1d	9.4999e-201	0.815165	0.308	0.25	9.0686e-197	Fibroblasts -Stromal progenitors	Cluster 3
Ube2e2	5.42833e-113	0.777208	0.106	0.1	5.18188e-109	Fibroblasts -Stromal progenitors	Cluster 3
Adam12	1.28489e-175	0.768822	0.175	0.168	1.22655e-171	Fibroblasts -Stromal progenitors	Cluster 3
Ank2	3.57587e-92	0.749302	0.106	0.096	3.41352e-88	Fibroblasts -Stromal progenitors	Cluster 3
Fam172a	4.36143e-114	0.748238	0.141	0.125	4.16342e-110	Fibroblasts -Stromal progenitors	Cluster 3
Dip2c	2.29144e-92	0.72403	0.114	0.102	2.18741e-88	Fibroblasts -Stromal progenitors	Cluster 3
Cdk8	3,94922124470799e-312	0.704776	0.808	0.676	3.76993e-308	Fibroblasts -Stromal progenitors	Cluster 3
Gm48099	1.34366e-141	0.703399	0.291	0.233	1.28266e-137	Fibroblasts -Stromal progenitors	Cluster 3
Sptbn1	1.28113e-126	0.691412	0.181	0.158	1.22296e-122	Fibroblasts -Stromal progenitors	Cluster 3
Zeb1	5.49694e-99	0.691179	0.123	0.111	5.24738e-95	Fibroblasts -Stromal progenitors	Cluster 3
Ebf1	4.51936e-285	0.689745	0.386	0.346	4.31418e-281	Fibroblasts -Stromal progenitors	Cluster 3
Chd9	4.13276e-215	0.679829	0.262	0.246	3.94513e-211	Fibroblasts -Stromal progenitors	Cluster 3
Nisch	1.72461e-99	0.630792	0.105	0.105	1.64631e-95	Fibroblasts -Stromal progenitors	Cluster 3
Prkg1	1.12503e-49	0.626938	0.105	0.085	1.07396e-45	Fibroblasts -Stromal progenitors	Cluster 3
Cmss1	5.80344e-212	0.619656	0.449	0.403	5.53996e-208	Fibroblasts -Stromal progenitors	Cluster 3
Tcf7l2	9.34218e-169	0.571779	0.201	0.202	8.91804e-165	Fibroblasts -Stromal progenitors	Cluster 3
Auts2	2.32469e-144	0.52881	0.162	0.17	2.21915e-140	Fibroblasts -Stromal progenitors	Cluster 3
Camk2d	1.73146e-92	0.494267	0.102	0.11	1.65285e-88	Fibroblasts -Stromal progenitors	Cluster 3
Lars2	5.95603e-109	0.491515	0.135	0.142	5.68563e-105	Fibroblasts -Stromal progenitors	Cluster 3
Arl15	3.75973e-75	0.466507	0.113	0.115	3.58904e-71	Fibroblasts -Stromal progenitors	Cluster 3
Ahnak	3.16277e-71	0.458427	0.112	0.114	3.01918e-67	Fibroblasts -Stromal progenitors	Cluster 3
Spaca6	1.43798e-91	0.447011	0.095	0.107	1.37269e-87	Fibroblasts -Stromal progenitors	Cluster 3
Fnip1	1.08304e-105	0.436019	0.121	0.133	1.03387e-101	Fibroblasts -Stromal progenitors	Cluster 3
Lncpint	1.00973e-117	0.424939	0.149	0.162	9.63892e-114	Fibroblasts -Stromal progenitors	Cluster 3
Cmip	7.99182e-79	0.40931	0.097	0.107	7.62899e-75	Fibroblasts -Stromal progenitors	Cluster 3
Rbfox2	1.3841e-85	0.407968	0.095	0.107	1.32126e-81	Fibroblasts -Stromal progenitors	Cluster 3
Tns2	1.20863e-73	0.407488	0.097	0.105	1.15376e-69	Fibroblasts -Stromal progenitors	Cluster 3
Hivep2	5.61493e-99	0.405676	0.095	0.112	5.36002e-95	Fibroblasts -Stromal progenitors	Cluster 3
Zfand3	2.78154e-99	0.404514	0.109	0.124	2.65526e-95	Fibroblasts -Stromal progenitors	Cluster 3
Zbtb16	4.53002e-110	0.400841	0.185	0.192	4.32436e-106	Fibroblasts -Stromal progenitors	Cluster 3
Sox5	1.31384e-145	0.380233	0.226	0.24	1.25419e-141	Fibroblasts -Stromal progenitors	Cluster 3
App	2.70929e-75	0.364199	0.12	0.128	2.58629e-71	Fibroblasts -Stromal progenitors	Cluster 3
Rn18s-rs5	1.87654e-240	0.361725	0.968	0.933	1.79134e-236	Fibroblasts -Stromal progenitors	Cluster 3
Zbtb20	2.57605e-199	0.354297	0.355	0.375	2.4591e-195	Fibroblasts -Stromal progenitors	Cluster 3
Dennd1a	2.53179e-81	0.344625	0.089	0.105	2.41685e-77	Fibroblasts -Stromal progenitors	Cluster 3
Rere	6.15023e-151	0.331573	0.154	0.185	5.87101e-147	Fibroblasts -Stromal progenitors	Cluster 3
Tcf4	7.18647e-62	0.324502	0.1	0.109	6.86021e-58	Fibroblasts -Stromal progenitors	Cluster 3
Lpp	9.54968e-71	0.3063	0.088	0.103	9.11613e-67	Fibroblasts -Stromal progenitors	Cluster 3
Ncoa1	6.1106e-151	0.287599	0.185	0.221	5.83318e-147	Fibroblasts -Stromal progenitors	Cluster 3
Rad51b	1.57822e-76	0.28587	0.123	0.139	1.50657e-72	Fibroblasts -Stromal progenitors	Cluster 3
Tom1l2	1.21769e-155	0.273477	0.267	0.298	1.1624e-151	Fibroblasts -Stromal progenitors	Cluster 3
Rbpms	3.71156e-69	0.272143	0.088	0.104	3.54306e-65	Fibroblasts -Stromal progenitors	Cluster 3
Foxp1	2.48556e-107	0.262944	0.16	0.182	2.37271e-103	Fibroblasts -Stromal progenitors	Cluster 3
Epb41l2	1.36112e-95	0.258348	0.093	0.117	1.29933e-91	Fibroblasts -Stromal progenitors	Cluster 3
Stk38	1.47381e-81	0.243821	0.083	0.105	1.4069e-77	Fibroblasts -Stromal progenitors	Cluster 3
Zeb2	2.66726e-122	0.230012	0.277	0.304	2.54617e-118	Fibroblasts -Stromal progenitors	Cluster 3
Esr1	3.1658e-134	0.189432	0.119	0.158	3.02208e-130	Fibroblasts -Stromal progenitors	Cluster 3
Atg4a	2.33246e-82	0.184644	0.074	0.104	2.22657e-78	Fibroblasts -Stromal progenitors	Cluster 3
PTPRG	6.56311e-63	0.170319	0.093	0.113	6.26514e-59	Fibroblasts -Stromal progenitors	Cluster 3
Diaph2	5.29405e-67	0.150171	0.077	0.1	5.0537e-63	Fibroblasts -Stromal progenitors	Cluster 3
Nfib	7.11416e-126	0.132579	0.12	0.163	6.79118e-122	Fibroblasts -Stromal progenitors	Cluster 3
Wwox	2.25619e-155	0.128	0.154	0.208	2.15376e-151	Fibroblasts -Stromal progenitors	Cluster 3
Taco1	2.10929e-50	0.115921	0.234	0.248	2.01353e-46	Fibroblasts -Stromal progenitors	Cluster 3
Sdccag8	3.60928e-72	0.103739	0.074	0.1	3.44542e-68	Fibroblasts -Stromal progenitors	Cluster 3
Foxn3	2.89379e-77	0.100589	0.088	0.117	2.76241e-73	Fibroblasts -Stromal progenitors	Cluster 3
Tcf12	5.38177e-96	-0.103158	0.072	0.115	5.13744e-92	Fibroblasts -Stromal progenitors	Cluster 3
Nedd4	9.54974e-125	-0.105946	0.104	0.162	9.11619e-121	Fibroblasts -Stromal progenitors	Cluster 3
Nedd4l	3.58986e-109	-0.107153	0.079	0.127	3.42688e-105	Fibroblasts -Stromal progenitors	Cluster 3
Agmo	1.77106e-97	-0.111587	0.096	0.145	1.69065e-93	Fibroblasts -Stromal progenitors	Cluster 3
Txnip	2.7164e-68	-0.114779	0.069	0.103	2.59308e-64	Fibroblasts -Stromal progenitors	Cluster 3
Snrnp70	1.33515e-168	-0.119283	0.156	0.236	1.27454e-164	Fibroblasts -Stromal progenitors	Cluster 3
Macf1	2.37805e-120	-0.125566	0.139	0.203	2.27009e-116	Fibroblasts -Stromal progenitors	Cluster 3
Rbm25	1.98874e-113	-0.130657	0.115	0.173	1.89845e-109	Fibroblasts -Stromal progenitors	Cluster 3
Bcas3	5.44348e-83	-0.143051	0.062	0.102	5.19634e-79	Fibroblasts -Stromal progenitors	Cluster 3
Malat1	4.55818e-27	-0.159047	0.917	0.936	4.35124e-23	Fibroblasts -Stromal progenitors	Cluster 3
Ankrd11	7.20548e-94	-0.162521	0.065	0.108	6.87835e-90	Fibroblasts -Stromal progenitors	Cluster 3
Nfia	4.69291e-181	-0.163822	0.255	0.361	4.47985e-177	Fibroblasts -Stromal progenitors	Cluster 3
Fus	2.3611e-91	-0.174921	0.07	0.115	2.25391e-87	Fibroblasts -Stromal progenitors	Cluster 3
Zfhx3	2.31326e-119	-0.184434	0.099	0.16	2.20824e-115	Fibroblasts -Stromal progenitors	Cluster 3
Dock9	8.01351e-98	-0.187127	0.082	0.133	7.64969e-94	Fibroblasts -Stromal progenitors	Cluster 3
Ncor1	5.84893e-95	-0.206562	0.075	0.123	5.58339e-91	Fibroblasts -Stromal progenitors	Cluster 3
Clk1	3.79628e-91	-0.215634	0.064	0.111	3.62392e-87	Fibroblasts -Stromal progenitors	Cluster 3
Ubr5	1.95939e-87	-0.215878	0.06	0.104	1.87044e-83	Fibroblasts -Stromal progenitors	Cluster 3
Atxn7l1	7.33796e-96	-0.216438	0.062	0.109	7.00482e-92	Fibroblasts -Stromal progenitors	Cluster 3
Cdh13	3.44988e-45	-0.224098	0.092	0.126	3.29326e-41	Fibroblasts -Stromal progenitors	Cluster 3
Rbm39	1.85805e-125	-0.228335	0.095	0.16	1.77369e-121	Fibroblasts -Stromal progenitors	Cluster 3
Mbnl2	9.18757e-126	-0.245903	0.101	0.168	8.77045e-122	Fibroblasts -Stromal progenitors	Cluster 3
Baz2b	5.03972e-90	-0.246556	0.066	0.112	4.81092e-86	Fibroblasts -Stromal progenitors	Cluster 3
Camta1	7.88846e-104	-0.249468	0.068	0.12	7.53033e-100	Fibroblasts -Stromal progenitors	Cluster 3
Gphn	3.84904e-147	-0.25299	0.121	0.198	3.67429e-143	Fibroblasts -Stromal progenitors	Cluster 3
Dnaaf9	4.00727e-105	-0.258003	0.079	0.134	3.82534e-101	Fibroblasts -Stromal progenitors	Cluster 3
Hnrnpa2b1	2.92715e-91	-0.272259	0.06	0.107	2.79426e-87	Fibroblasts -Stromal progenitors	Cluster 3
Ablim1	3.46246e-124	-0.282942	0.148	0.227	3.30527e-120	Fibroblasts -Stromal progenitors	Cluster 3
Ankrd17	1.46233e-91	-0.284953	0.056	0.102	1.39594e-87	Fibroblasts -Stromal progenitors	Cluster 3
Tmcc3	3.77712e-92	-0.299523	0.075	0.127	3.60564e-88	Fibroblasts -Stromal progenitors	Cluster 3
Fgfr2	7.73815e-174	-0.306476	0.185	0.292	7.38683e-170	Fibroblasts -Stromal progenitors	Cluster 3
Slc24a3	1.94887e-166	-0.311732	0.105	0.19	1.86039e-162	Fibroblasts -Stromal progenitors	Cluster 3
Enpp2	6.18444e-102	-0.326597	0.072	0.127	5.90366e-98	Fibroblasts -Stromal progenitors	Cluster 3
H2-K1	1.16918e-88	-0.329135	0.059	0.107	1.1161e-84	Fibroblasts -Stromal progenitors	Cluster 3
Ddx5	2.92136e-138	-0.333519	0.09	0.162	2.78873e-134	Fibroblasts -Stromal progenitors	Cluster 3
Aspa	3.80243e-129	-0.336342	0.074	0.14	3.6298e-125	Fibroblasts -Stromal progenitors	Cluster 3
Prkag2	7.34365e-110	-0.353828	0.08	0.142	7.01025e-106	Fibroblasts -Stromal progenitors	Cluster 3
Clec2d	2.3908e-145	-0.38792	0.118	0.205	2.28226e-141	Fibroblasts -Stromal progenitors	Cluster 3
Gnas	1.39261e-94	-0.394499	0.081	0.14	1.32939e-90	Fibroblasts -Stromal progenitors	Cluster 3
mt-Rnr1	3.33506e-45	-0.404973	0.233	0.302	3.18364e-41	Fibroblasts -Stromal progenitors	Cluster 3
Ube2h	1.14543e-124	-0.406121	0.08	0.15	1.09343e-120	Fibroblasts -Stromal progenitors	Cluster 3
Efna5	1.18825e-107	-0.407662	0.058	0.114	1.1343e-103	Fibroblasts -Stromal progenitors	Cluster 3
Rsrp1	4.48958e-225	-0.408854	0.241	0.391	4.28575e-221	Fibroblasts -Stromal progenitors	Cluster 3
Utrn	2.21536e-188	-0.423194	0.144	0.254	2.11479e-184	Fibroblasts -Stromal progenitors	Cluster 3
Hnrnpu	1.96197e-95	-0.437448	0.06	0.114	1.8729e-91	Fibroblasts -Stromal progenitors	Cluster 3
Srrm2	8.38522e-160	-0.447054	0.101	0.191	8.00453e-156	Fibroblasts -Stromal progenitors	Cluster 3
Ccnl2	9.22721e-112	-0.466068	0.059	0.12	8.80829e-108	Fibroblasts -Stromal progenitors	Cluster 3
Map3k5	1.18905e-90	-0.470779	0.053	0.105	1.13507e-86	Fibroblasts -Stromal progenitors	Cluster 3
Kdm2a	2.14797e-113	-0.476071	0.06	0.121	2.05045e-109	Fibroblasts -Stromal progenitors	Cluster 3
Nrp1	4.2316e-124	-0.477405	0.076	0.148	4.03949e-120	Fibroblasts -Stromal progenitors	Cluster 3
Plcb4	6.03875e-102	-0.480678	0.063	0.123	5.76459e-98	Fibroblasts -Stromal progenitors	Cluster 3
Marchf3	3.65632e-128	-0.49439	0.06	0.125	3.49032e-124	Fibroblasts -Stromal progenitors	Cluster 3
Dst	3.00721e-147	-0.494625	0.088	0.172	2.87068e-143	Fibroblasts -Stromal progenitors	Cluster 3
mt-Rnr2	2.95919e-65	-0.504682	0.219	0.306	2.82485e-61	Fibroblasts -Stromal progenitors	Cluster 3
Mbnl1	8.99015e-98	-0.507318	0.063	0.123	8.582e-94	Fibroblasts -Stromal progenitors	Cluster 3
Msi2	2.15669e-112	-0.510838	0.053	0.112	2.05878e-108	Fibroblasts -Stromal progenitors	Cluster 3
Luc7l2	4.3041e-159	-0.563104	0.088	0.178	4.1087e-155	Fibroblasts -Stromal progenitors	Cluster 3
Tef	3.95291e-122	-0.566371	0.054	0.119	3.77345e-118	Fibroblasts -Stromal progenitors	Cluster 3
Pabpn1	3.91796e-164	-0.577742	0.072	0.157	3.74008e-160	Fibroblasts -Stromal progenitors	Cluster 3
Kif1b	4.08511e-127	-0.588401	0.054	0.12	3.89965e-123	Fibroblasts -Stromal progenitors	Cluster 3
Syne2	2.96903e-100	-0.618088	0.046	0.102	2.83423e-96	Fibroblasts -Stromal progenitors	Cluster 3
Trak1	2.66932e-141	-0.637943	0.061	0.136	2.54813e-137	Fibroblasts -Stromal progenitors	Cluster 3
Pde7b	8.35702e-133	-0.658921	0.052	0.121	7.97762e-129	Fibroblasts -Stromal progenitors	Cluster 3
Pik3r1	2.27922e-152	-0.690827	0.083	0.174	2.17574e-148	Fibroblasts -Stromal progenitors	Cluster 3
Neat1	4.14444e-304	-0.699872	0.546	0.744	3.95628e-300	Fibroblasts -Stromal progenitors	Cluster 3
Pygl	8.9253e-118	-0.707149	0.046	0.108	8.52009e-114	Fibroblasts -Stromal progenitors	Cluster 3
Lrmda	8.36634e-237	-0.711047	0.154	0.306	7.98651e-233	Fibroblasts -Stromal progenitors	Cluster 3
Prkn	8.10305e-203	-0.714977	0.098	0.215	7.73517e-199	Fibroblasts -Stromal progenitors	Cluster 3
Nrip1	2.49916e-129	-0.723684	0.045	0.112	2.3857e-125	Fibroblasts -Stromal progenitors	Cluster 3
Qki	3.49133e-147	-0.730932	0.063	0.146	3.33283e-143	Fibroblasts -Stromal progenitors	Cluster 3
Fhit	7.04663e-157	-0.737877	0.059	0.143	6.72671e-153	Fibroblasts -Stromal progenitors	Cluster 3
Trabd2b	4.89373e-116	-0.746563	0.043	0.104	4.67156e-112	Fibroblasts -Stromal progenitors	Cluster 3
Prkce	1.27082e-229	-0.756151	0.13	0.272	1.21313e-225	Fibroblasts -Stromal progenitors	Cluster 3
Ptprd	2.49052e-179	-0.806234	0.076	0.178	2.37745e-175	Fibroblasts -Stromal progenitors	Cluster 3
Rreb1	1.12851e-128	-0.825291	0.052	0.124	1.07727e-124	Fibroblasts -Stromal progenitors	Cluster 3
Mical3	4.02003e-168	-0.832324	0.068	0.163	3.83753e-164	Fibroblasts -Stromal progenitors	Cluster 3
Chchd3	1.83552e-127	-0.859853	0.042	0.11	1.75219e-123	Fibroblasts -Stromal progenitors	Cluster 3
mt-Cytb	2.79539e-102	-0.865941	0.047	0.111	2.66848e-98	Fibroblasts -Stromal progenitors	Cluster 3
Acss3	4.63456e-198	-0.870835	0.088	0.206	4.42416e-194	Fibroblasts -Stromal progenitors	Cluster 3
Lama4	3.81476e-207	-0.873071	0.081	0.198	3.64157e-203	Fibroblasts -Stromal progenitors	Cluster 3
Dpyd	2.78603e-136	-0.877645	0.05	0.127	2.65955e-132	Fibroblasts -Stromal progenitors	Cluster 3
Katnal1	8.40728e-150	-0.885727	0.039	0.113	8.02559e-146	Fibroblasts -Stromal progenitors	Cluster 3
Insr	2.05574e-239	-0.894406	0.081	0.208	1.96241e-235	Fibroblasts -Stromal progenitors	Cluster 3
Thrb	2.54044e-159	-0.896131	0.051	0.136	2.42511e-155	Fibroblasts -Stromal progenitors	Cluster 3
Ptprm	1.602e-248	-0.914921	0.108	0.254	1.52927e-244	Fibroblasts -Stromal progenitors	Cluster 3
Tns1	3.82173e-283	-0.921264	0.17	0.355	3.64822e-279	Fibroblasts -Stromal progenitors	Cluster 3
D5Ertd579e	2.4231e-135	-0.927333	0.038	0.108	2.31309e-131	Fibroblasts -Stromal progenitors	Cluster 3
Sh3pxd2a	4.60468e-181	-0.928783	0.081	0.192	4.39562e-177	Fibroblasts -Stromal progenitors	Cluster 3
Pdzd2	1.64874e-127	-0.932015	0.041	0.111	1.57389e-123	Fibroblasts -Stromal progenitors	Cluster 3
Vwa8	1.22217e-154	-0.952232	0.057	0.145	1.16668e-150	Fibroblasts -Stromal progenitors	Cluster 3
Pde4d	3.86619e-256	-0.961033	0.087	0.226	3.69067e-252	Fibroblasts -Stromal progenitors	Cluster 3
Atxn1	1.45333e-299	-0.966378	0.132	0.308	1.38735e-295	Fibroblasts -Stromal progenitors	Cluster 3
Tmem135	1.27387e-139	-0.992138	0.035	0.105	1.21603e-135	Fibroblasts -Stromal progenitors	Cluster 3
Cpeb3	1.40419e-138	-1.00215	0.038	0.111	1.34044e-134	Fibroblasts -Stromal progenitors	Cluster 3
Dock10	6.69545e-123	-1.01109	0.053	0.13	6.39147e-119	Fibroblasts -Stromal progenitors	Cluster 3
Nrbp2	2.37815e-179	-1.01795	0.049	0.142	2.27018e-175	Fibroblasts -Stromal progenitors	Cluster 3
Vegfa	2.52751e-191	-1.03712	0.058	0.161	2.41277e-187	Fibroblasts -Stromal progenitors	Cluster 3
Syne1	7.79761e-178	-1.03781	0.047	0.14	7.4436e-174	Fibroblasts -Stromal progenitors	Cluster 3
Scd1	7.02971e-246	-1.09099	0.084	0.223	6.71056e-242	Fibroblasts -Stromal progenitors	Cluster 3
Por	1.49978e-234	-1.10588	0.068	0.194	1.43169e-230	Fibroblasts -Stromal progenitors	Cluster 3
Ntrk3	1.17683e-142	-1.11187	0.048	0.131	1.1234e-138	Fibroblasts -Stromal progenitors	Cluster 3
Dlg2	1.44847e-154	-1.13344	0.037	0.116	1.38271e-150	Fibroblasts -Stromal progenitors	Cluster 3
Immp2l	3.11558e-298	-1.15496	0.084	0.24	2.97413e-294	Fibroblasts -Stromal progenitors	Cluster 3
Tspan18	9.41116e-175	-1.15652	0.04	0.128	8.98389e-171	Fibroblasts -Stromal progenitors	Cluster 3
Lpl	0	-1.19485	0.192	0.454	0	Fibroblasts -Stromal progenitors	Cluster 3
Stard13	1.87217e-153	-1.20692	0.035	0.113	1.78717e-149	Fibroblasts -Stromal progenitors	Cluster 3
Sgcd	0	-1.22507	0.082	0.25	0	Fibroblasts -Stromal progenitors	Cluster 3
Txlng	4.89875e-185	-1.24567	0.043	0.139	4.67634e-181	Fibroblasts -Stromal progenitors	Cluster 3
Atosa	6.99305e-199	-1.24695	0.043	0.143	6.67557e-195	Fibroblasts -Stromal progenitors	Cluster 3
Cfd	4.00773e-225	-1.25296	0.064	0.188	3.82578e-221	Fibroblasts -Stromal progenitors	Cluster 3
Fabp4	0	-1.2621	0.112	0.319	0	Fibroblasts -Stromal progenitors	Cluster 3
Mgll	1,12384081381056e-310	-1.26488	0.079	0.24	1.07282e-306	Fibroblasts -Stromal progenitors	Cluster 3
Ctdspl	4.70547e-220	-1.26674	0.051	0.164	4.49184e-216	Fibroblasts -Stromal progenitors	Cluster 3
Slc36a2	1.04641e-192	-1.30023	0.038	0.132	9.98905e-189	Fibroblasts -Stromal progenitors	Cluster 3
Acly	1.64182e-142	-1.30052	0.038	0.118	1.56728e-138	Fibroblasts -Stromal progenitors	Cluster 3
Ppargc1b	2.1628e-220	-1.30427	0.053	0.169	2.06461e-216	Fibroblasts -Stromal progenitors	Cluster 3
Gpd1	1.2444e-234	-1.31703	0.051	0.17	1.18791e-230	Fibroblasts -Stromal progenitors	Cluster 3
Bckdhb	4.84043e-303	-1.3174	0.068	0.22	4.62068e-299	Fibroblasts -Stromal progenitors	Cluster 3
Gbe1	5.16677e-240	-1.3474	0.052	0.173	4.9322e-236	Fibroblasts -Stromal progenitors	Cluster 3
Cluh	2.48579e-167	-1.3504	0.026	0.104	2.37293e-163	Fibroblasts -Stromal progenitors	Cluster 3
Pparg	0	-1.36031	0.111	0.319	0	Fibroblasts -Stromal progenitors	Cluster 3
Cd36	0	-1.36882	0.077	0.247	0	Fibroblasts -Stromal progenitors	Cluster 3
9530026P05Rik	4.88334e-197	-1.37486	0.037	0.134	4.66164e-193	Fibroblasts -Stromal progenitors	Cluster 3
4933406I18Rik	8.15773e-226	-1.38446	0.044	0.156	7.78737e-222	Fibroblasts -Stromal progenitors	Cluster 3
Slc1a5	0	-1.3924	0.1	0.297	0	Fibroblasts -Stromal progenitors	Cluster 3
Cidea	4.6782e-139	-1.40494	0.032	0.108	4.46581e-135	Fibroblasts -Stromal progenitors	Cluster 3
Ttn	3.06987e-171	-1.43575	0.118	0.251	2.93049e-167	Fibroblasts -Stromal progenitors	Cluster 3
Esrrg	3.23659e-169	-1.4397	0.038	0.129	3.08965e-165	Fibroblasts -Stromal progenitors	Cluster 3
Mlxipl	0	-1.46534	0.067	0.231	0	Fibroblasts -Stromal progenitors	Cluster 3
Ppp2r5a	1,7653880819201e-311	-1.47743	0.053	0.199	1.68524e-307	Fibroblasts -Stromal progenitors	Cluster 3
Lpin1	3.41957e-180	-1.48433	0.031	0.119	3.26432e-176	Fibroblasts -Stromal progenitors	Cluster 3
Negr1	0	-1.48436	0.097	0.309	0	Fibroblasts -Stromal progenitors	Cluster 3
Tkt	1.27909e-282	-1.50482	0.064	0.213	1.22102e-278	Fibroblasts -Stromal progenitors	Cluster 3
Sik2	0	-1.50658	0.078	0.266	0	Fibroblasts -Stromal progenitors	Cluster 3
Acaca	0	-1.55442	0.113	0.345	0	Fibroblasts -Stromal progenitors	Cluster 3
Ghr	0	-1.55576	0.19	0.487	0	Fibroblasts -Stromal progenitors	Cluster 3
Plin4	1.12813e-252	-1.55642	0.04	0.16	1.07691e-248	Fibroblasts -Stromal progenitors	Cluster 3
Atp1a2	0	-1.57773	0.119	0.385	0	Fibroblasts -Stromal progenitors	Cluster 3
Pakap	1.24506e-159	-1.5798	0.026	0.104	1.18853e-155	Fibroblasts -Stromal progenitors	Cluster 3
Acox1	8.46437e-230	-1.58243	0.033	0.139	8.08009e-226	Fibroblasts -Stromal progenitors	Cluster 3
Chpt1	4.02589e-205	-1.59955	0.027	0.121	3.84312e-201	Fibroblasts -Stromal progenitors	Cluster 3
Agpat2	2.10243e-182	-1.60187	0.024	0.108	2.00698e-178	Fibroblasts -Stromal progenitors	Cluster 3
Me1	9.24532e-165	-1.61391	0.023	0.102	8.82558e-161	Fibroblasts -Stromal progenitors	Cluster 3
Hipk2	3.23302e-259	-1.61451	0.041	0.166	3.08624e-255	Fibroblasts -Stromal progenitors	Cluster 3
Thrsp	5.80054e-190	-1.62005	0.025	0.112	5.53719e-186	Fibroblasts -Stromal progenitors	Cluster 3
Pnpla2	5.98223e-158	-1.62435	0.024	0.102	5.71064e-154	Fibroblasts -Stromal progenitors	Cluster 3
Ces1d	3.14832e-204	-1.62542	0.027	0.12	3.00539e-200	Fibroblasts -Stromal progenitors	Cluster 3
Gys1	1.47381e-193	-1.63045	0.026	0.116	1.4069e-189	Fibroblasts -Stromal progenitors	Cluster 3
Rgs7	1.00821e-238	-1.6416	0.037	0.152	9.62435e-235	Fibroblasts -Stromal progenitors	Cluster 3
A530053G22Rik	1.25298e-197	-1.64334	0.027	0.118	1.19609e-193	Fibroblasts -Stromal progenitors	Cluster 3
Acacb	0	-1.65375	0.091	0.318	0	Fibroblasts -Stromal progenitors	Cluster 3
Fasn	1.37199e-304	-1.65567	0.05	0.197	1.3097e-300	Fibroblasts -Stromal progenitors	Cluster 3
Hk2	5.48767e-200	-1.6625	0.024	0.114	5.23853e-196	Fibroblasts -Stromal progenitors	Cluster 3
Erbb4	1.97084e-198	-1.67082	0.029	0.123	1.88137e-194	Fibroblasts -Stromal progenitors	Cluster 3
Dmd	1.72523e-115	-1.67308	0.055	0.139	1.6469e-111	Fibroblasts -Stromal progenitors	Cluster 3
Gpam	6.55424e-174	-1.68519	0.025	0.109	6.25668e-170	Fibroblasts -Stromal progenitors	Cluster 3
Ralgapa2	0	-1.70253	0.052	0.223	0	Fibroblasts -Stromal progenitors	Cluster 3
Dgat1	1.515e-214	-1.71457	0.029	0.129	1.44622e-210	Fibroblasts -Stromal progenitors	Cluster 3
Pakap.1	8.24478e-253	-1.71528	0.032	0.147	7.87047e-249	Fibroblasts -Stromal progenitors	Cluster 3
Acss2	4.76242e-184	-1.71748	0.022	0.106	4.5462e-180	Fibroblasts -Stromal progenitors	Cluster 3
Adipor2	0	-1.74796	0.082	0.327	0	Fibroblasts -Stromal progenitors	Cluster 3
Mtss1	6.63727e-255	-1.7516	0.029	0.142	6.33594e-251	Fibroblasts -Stromal progenitors	Cluster 3
Slc1a3	0	-1.76207	0.201	0.503	0	Fibroblasts -Stromal progenitors	Cluster 3
Ppara	0	-1.76661	0.089	0.301	0	Fibroblasts -Stromal progenitors	Cluster 3
Ephx2	4.21169e-197	-1.78232	0.023	0.111	4.02048e-193	Fibroblasts -Stromal progenitors	Cluster 3
Palmd	6.2936e-175	-1.78893	0.023	0.105	6.00787e-171	Fibroblasts -Stromal progenitors	Cluster 3
Sorbs1	0	-1.80083	0.1	0.375	0	Fibroblasts -Stromal progenitors	Cluster 3
Prkar2b	0	-1.80304	0.049	0.216	0	Fibroblasts -Stromal progenitors	Cluster 3
Plin1	0	-1.81042	0.038	0.184	0	Fibroblasts -Stromal progenitors	Cluster 3
Nrg4	0	-1.81501	0.045	0.214	0	Fibroblasts -Stromal progenitors	Cluster 3
Fgf14	9.59229e-307	-1.86147	0.038	0.178	9.1568e-303	Fibroblasts -Stromal progenitors	Cluster 3
Plcb1	0	-1.87064	0.054	0.24	0	Fibroblasts -Stromal progenitors	Cluster 3
Pck1	0	-1.87263	0.056	0.241	0	Fibroblasts -Stromal progenitors	Cluster 3
Lipe	0	-1.87491	0.063	0.278	0	Fibroblasts -Stromal progenitors	Cluster 3
Dgat2	2.30371e-196	-1.87627	0.019	0.104	2.19912e-192	Fibroblasts -Stromal progenitors	Cluster 3
Eepd1	9.35999e-197	-1.91764	0.023	0.115	8.93505e-193	Fibroblasts -Stromal progenitors	Cluster 3
Tmem120b	2.44664e-254	-1.92532	0.027	0.141	2.33556e-250	Fibroblasts -Stromal progenitors	Cluster 3
Pde3b	0	-1.94035	0.05	0.237	0	Fibroblasts -Stromal progenitors	Cluster 3
Car3	0	-1.95167	0.053	0.244	0	Fibroblasts -Stromal progenitors	Cluster 3
Fam13a	0	-1.96501	0.087	0.349	0	Fibroblasts -Stromal progenitors	Cluster 3
Fry	0	-1.97281	0.046	0.223	0	Fibroblasts -Stromal progenitors	Cluster 3
Aacs	9.97543e-213	-1.97303	0.021	0.115	9.52255e-209	Fibroblasts -Stromal progenitors	Cluster 3
Gm49513	4.51305e-202	-1.98049	0.018	0.106	4.30815e-198	Fibroblasts -Stromal progenitors	Cluster 3
Adrb3	0	-1.98295	0.061	0.27	0	Fibroblasts -Stromal progenitors	Cluster 3
Ctcflos	0	-1.98991	0.036	0.185	0	Fibroblasts -Stromal progenitors	Cluster 3
Rbm47	3.83724e-201	-2.02767	0.019	0.107	3.66303e-197	Fibroblasts -Stromal progenitors	Cluster 3
Art3	0	-2.03003	0.05	0.236	0	Fibroblasts -Stromal progenitors	Cluster 3
Apol6	3.34365e-276	-2.04586	0.032	0.16	3.19185e-272	Fibroblasts -Stromal progenitors	Cluster 3
Pcx	1.21674e-304	-2.05412	0.028	0.159	1.1615e-300	Fibroblasts -Stromal progenitors	Cluster 3
Pfkfb3	4.25915e-308	-2.05972	0.03	0.164	4.06578e-304	Fibroblasts -Stromal progenitors	Cluster 3
Acsl1	0	-2.12249	0.079	0.36	0	Fibroblasts -Stromal progenitors	Cluster 3
Myl1	1.22844e-187	-2.17796	0.024	0.115	1.17267e-183	Fibroblasts -Stromal progenitors	Cluster 3
Sox6	0	-2.21393	0.039	0.217	0	Fibroblasts -Stromal progenitors	Cluster 3
Nnat	2.00934e-165	-2.23157	0.023	0.107	1.91811e-161	Fibroblasts -Stromal progenitors	Cluster 3
Pnpla3	0	-2.24616	0.031	0.176	0	Fibroblasts -Stromal progenitors	Cluster 3
Sntb1	1,87744945419674e-322	-2.30381	0.022	0.153	1,79221324897621e-318	Fibroblasts -Stromal progenitors	Cluster 3
Slc7a10	0	-2.34833	0.032	0.193	0	Fibroblasts -Stromal progenitors	Cluster 3
Cidec	0	-2.39258	0.065	0.326	0	Fibroblasts -Stromal progenitors	Cluster 3
Tenm4	0	-2.43852	0.052	0.305	0	Fibroblasts -Stromal progenitors	Cluster 3
Slc27a1	0	-2.47168	0.053	0.3	0	Fibroblasts -Stromal progenitors	Cluster 3
Smoc1	0	-2.47528	0.022	0.159	0	Fibroblasts -Stromal progenitors	Cluster 3
Mmd	9.44904e-232	-2.53831	0.014	0.11	9.02005e-228	Fibroblasts -Stromal progenitors	Cluster 3
Gm16168	1,27410998289852e-314	-2.55916	0.018	0.144	1,21626538967493e-310	Fibroblasts -Stromal progenitors	Cluster 3
Mybpc2	0	8.51328	0.437	0.004	0	Myogenic cells	Cluster 8
Trim63	0	8.25596	0.18	0.001	0	Myogenic cells	Cluster 8
Prkag3	2.06336e-233	8.16407	0.108	0.001	1.96968e-229	Myogenic cells	Cluster 8
Art1	1.49797e-213	8.07918	0.1	0.001	1.42996e-209	Myogenic cells	Cluster 8
Ampd1	6.1251e-248	7.90502	0.118	0.001	5.84702e-244	Myogenic cells	Cluster 8
Camk2a	3,15817136200287e-317	7.56265	0.152	0.001	3,01479038216794e-313	Myogenic cells	Cluster 8
Mylk2	3.60772e-253	7.50866	0.122	0.001	3.44393e-249	Myogenic cells	Cluster 8
Asb14	0	7.43108	0.401	0.004	0	Myogenic cells	Cluster 8
Scn4a	3.60677e-249	7.2482	0.122	0.001	3.44302e-245	Myogenic cells	Cluster 8
Mylk4	0	6.82637	0.444	0.007	0	Myogenic cells	Cluster 8
Ryr1	0	5.86956	0.516	0.015	0	Myogenic cells	Cluster 8
Obscn	0	5.80415	0.34	0.009	0	Myogenic cells	Cluster 8
Pygm	9.16567e-276	5.40125	0.168	0.004	8.74954e-272	Myogenic cells	Cluster 8
Mypn	0	5.27222	0.232	0.007	0	Myogenic cells	Cluster 8
Slc8a3	4.26276e-221	4.94859	0.151	0.005	4.06923e-217	Myogenic cells	Cluster 8
Trdn	0	4.89371	0.51	0.027	0	Myogenic cells	Cluster 8
Atp2a1	0	4.72981	0.427	0.023	0	Myogenic cells	Cluster 8
Fgf13	0	4.72517	0.277	0.013	0	Myogenic cells	Cluster 8
Pvalb	4.29498e-145	4.6938	0.104	0.004	4.09999e-141	Myogenic cells	Cluster 8
Alpk3	1.08411e-216	4.67593	0.164	0.008	1.03489e-212	Myogenic cells	Cluster 8
5430431A17Rik	1,61958177166282e-318	4.67379	0.227	0.009	1,54605275922932e-314	Myogenic cells	Cluster 8
Gm26740	0	4.6692	0.35	0.018	0	Myogenic cells	Cluster 8
Nrap	4.22622e-232	4.47779	0.177	0.009	4.03435e-228	Myogenic cells	Cluster 8
Ckm	6.3177e-191	4.43248	0.147	0.007	6.03087e-187	Myogenic cells	Cluster 8
Pde4dip	0	4.41636	0.538	0.045	0	Myogenic cells	Cluster 8
Myl1	0	4.38007	0.554	0.093	0	Myogenic cells	Cluster 8
Pfkm	5.70074e-177	4.22537	0.147	0.009	5.44192e-173	Myogenic cells	Cluster 8
Tnnt3	0	4.21461	0.355	0.023	0	Myogenic cells	Cluster 8
Rbfox1	0	4.19259	0.49	0.044	0	Myogenic cells	Cluster 8
Ldb3	1.14573e-216	4.04648	0.182	0.011	1.09372e-212	Myogenic cells	Cluster 8
Hs3st5	1.98951e-176	4.0095	0.149	0.009	1.89919e-172	Myogenic cells	Cluster 8
Ttn	0	3.99224	0.856	0.219	0	Myogenic cells	Cluster 8
Nexn	2.64723e-190	3.96697	0.166	0.011	2.52705e-186	Myogenic cells	Cluster 8
Myo18b	4.42495e-131	3.89833	0.118	0.008	4.22405e-127	Myogenic cells	Cluster 8
Phkg1	4,66863379512519e-318	3.89397	0.303	0.03	4,45667782082651e-314	Myogenic cells	Cluster 8
Jph1	2.01798e-124	3.80237	0.114	0.008	1.92636e-120	Myogenic cells	Cluster 8
Phka1	6.29891e-237	3.78596	0.23	0.021	6.01294e-233	Myogenic cells	Cluster 8
Neb	0	3.7206	0.516	0.054	0	Myogenic cells	Cluster 8
Tpm1	8.29243e-266	3.70721	0.261	0.025	7.91595e-262	Myogenic cells	Cluster 8
Filip1l	7.05333e-246	3.67997	0.243	0.022	6.73311e-242	Myogenic cells	Cluster 8
Eno3	4.31217e-113	3.67221	0.112	0.009	4.1164e-109	Myogenic cells	Cluster 8
Mybpc1	1.95174e-130	3.66107	0.135	0.013	1.86313e-126	Myogenic cells	Cluster 8
Tacc2	4.58752e-271	3.45232	0.3	0.036	4.37925e-267	Myogenic cells	Cluster 8
Agbl1	6.78297e-141	3.31161	0.183	0.029	6.47502e-137	Myogenic cells	Cluster 8
Ank3	7.44313e-263	3.30972	0.303	0.039	7.10522e-259	Myogenic cells	Cluster 8
Dmd	0	3.27833	0.67	0.115	0	Myogenic cells	Cluster 8
Pacsin3	9.7309e-89	3.26922	0.105	0.012	9.28912e-85	Myogenic cells	Cluster 8
Tnni2	6.8161e-91	3.21499	0.1	0.01	6.50665e-87	Myogenic cells	Cluster 8
Cmya5	2.91242e-153	3.20847	0.173	0.019	2.7802e-149	Myogenic cells	Cluster 8
Palld	2.94962e-170	2.98262	0.225	0.032	2.81571e-166	Myogenic cells	Cluster 8
Myom1	1.4949e-119	2.90652	0.153	0.02	1.42703e-115	Myogenic cells	Cluster 8
Mef2c	1.55401e-202	2.83833	0.271	0.04	1.48346e-198	Myogenic cells	Cluster 8
Kcnma1	1.55728e-139	2.79715	0.197	0.031	1.48658e-135	Myogenic cells	Cluster 8
Myh4	1.62744e-257	2.70395	0.391	0.076	1.55356e-253	Myogenic cells	Cluster 8
Map4	1.70765e-160	2.62838	0.252	0.046	1.63013e-156	Myogenic cells	Cluster 8
Agl	5.25202e-164	2.49669	0.301	0.073	5.01357e-160	Myogenic cells	Cluster 8
Ctnna3	2.25271e-123	2.43235	0.216	0.044	2.15044e-119	Myogenic cells	Cluster 8
Lrrfip1	6.22433e-63	2.33046	0.111	0.021	5.94175e-59	Myogenic cells	Cluster 8
Tmtc1	2.73901e-125	2.32776	0.226	0.046	2.61466e-121	Myogenic cells	Cluster 8
Filip1	4.28695e-60	2.2795	0.101	0.018	4.09233e-56	Myogenic cells	Cluster 8
Kcnq5	3.54677e-69	2.24353	0.135	0.029	3.38575e-65	Myogenic cells	Cluster 8
C2cd2	1.01279e-52	2.21241	0.102	0.022	9.66811e-49	Myogenic cells	Cluster 8
Cacna2d1	7.60716e-81	2.20874	0.159	0.035	7.2618e-77	Myogenic cells	Cluster 8
Clip1	4.29414e-78	2.06034	0.173	0.043	4.09918e-74	Myogenic cells	Cluster 8
Galnt17	3.24008e-40	1.73257	0.103	0.028	3.09298e-36	Myogenic cells	Cluster 8
Ndrg2	1.20828e-40	1.72721	0.123	0.039	1.15343e-36	Myogenic cells	Cluster 8
Sox6	1.77243e-123	1.68662	0.428	0.189	1.69196e-119	Myogenic cells	Cluster 8
Samd4	5.87199e-61	1.63501	0.172	0.052	5.6054e-57	Myogenic cells	Cluster 8
Cep85l	1.02354e-41	1.6107	0.132	0.043	9.77069e-38	Myogenic cells	Cluster 8
Rnf150	3.3685e-43	1.59011	0.144	0.049	3.21557e-39	Myogenic cells	Cluster 8
Ugp2	1.31288e-31	1.56365	0.109	0.037	1.25327e-27	Myogenic cells	Cluster 8
Pgm1	4.64655e-30	1.55598	0.111	0.04	4.4356e-26	Myogenic cells	Cluster 8
Ube2g1	7.02471e-26	1.48136	0.112	0.046	6.70579e-22	Myogenic cells	Cluster 8
A330023F24Rik	2.65015e-49	1.44403	0.214	0.088	2.52984e-45	Myogenic cells	Cluster 8
Pdzrn3	2.26055e-43	1.42162	0.19	0.078	2.15792e-39	Myogenic cells	Cluster 8
Eif4g3	2.16742e-39	1.41936	0.165	0.066	2.06902e-35	Myogenic cells	Cluster 8
Phkb	9.14541e-33	1.41065	0.144	0.06	8.73021e-29	Myogenic cells	Cluster 8
Cuedc1	3.2286e-24	1.26286	0.128	0.057	3.08202e-20	Myogenic cells	Cluster 8
Ppp1r12b	2.62645e-25	1.19041	0.129	0.056	2.50721e-21	Myogenic cells	Cluster 8
Msi2	5.92822e-26	1.0815	0.192	0.103	5.65907e-22	Myogenic cells	Cluster 8
Psd3	2.65781e-28	1.03171	0.143	0.062	2.53715e-24	Myogenic cells	Cluster 8
Prkca	5.13037e-22	1.02764	0.137	0.065	4.89745e-18	Myogenic cells	Cluster 8
Svil	6.36454e-21	1.02578	0.139	0.068	6.07559e-17	Myogenic cells	Cluster 8
5031425E22Rik	4.33731e-14	1.00551	0.116	0.063	4.1404e-10	Myogenic cells	Cluster 8
Taco1	1.15823e-27	1.0042	0.344	0.244	1.10564e-23	Myogenic cells	Cluster 8
Cdkal1	2.03113e-13	0.923488	0.111	0.059	1.93892e-09	Myogenic cells	Cluster 8
Cdh13	7.15946e-46	0.922213	0.254	0.118	6.83443e-42	Myogenic cells	Cluster 8
Fnip1	2.63254e-20	0.852929	0.216	0.13	2.51303e-16	Myogenic cells	Cluster 8
Stim1	1.07061e-11	0.837732	0.115	0.065	1.022e-07	Myogenic cells	Cluster 8
Gse1	3.91246e-21	0.835887	0.199	0.112	3.73484e-17	Myogenic cells	Cluster 8
Kif1b	5.7307e-19	0.828012	0.19	0.11	5.47053e-15	Myogenic cells	Cluster 8
Macrod2	3.93862e-13	0.796283	0.135	0.077	3.75981e-09	Myogenic cells	Cluster 8
Mbnl1	8.82242e-19	0.777261	0.194	0.113	8.42188e-15	Myogenic cells	Cluster 8
Prkn	2.10631e-24	0.727435	0.31	0.197	2.01068e-20	Myogenic cells	Cluster 8
Psme4	2.22958e-09	0.690378	0.1	0.058	2.12836e-05	Myogenic cells	Cluster 8
Tnrc6b	1.79816e-13	0.676818	0.164	0.099	1.71652e-09	Myogenic cells	Cluster 8
Jarid2	8.67965e-08	0.651925	0.13	0.087	0.000828559	Myogenic cells	Cluster 8
Acyp2	3.67064e-11	0.646197	0.128	0.076	3.504e-07	Myogenic cells	Cluster 8
Lars2	6.55402e-11	0.617024	0.2	0.139	6.25647e-07	Myogenic cells	Cluster 8
Arhgap6	5.28611e-15	0.587486	0.109	0.057	5.04612e-11	Myogenic cells	Cluster 8
Osbpl9	1.0378e-07	0.587243	0.116	0.074	0.00099068	Myogenic cells	Cluster 8
Fbxl17	1.70383e-08	0.569764	0.141	0.094	0.000162647	Myogenic cells	Cluster 8
Thrb	1.40375e-09	0.558169	0.181	0.124	1.34002e-05	Myogenic cells	Cluster 8
Hexb	3.10728e-05	0.54385	0.101	0.069	0.296621	Myogenic cells	Cluster 8
Setbp1	7.29268e-06	0.527471	0.103	0.069	0.0696159	Myogenic cells	Cluster 8
Pde4d	2.00252e-15	0.527173	0.295	0.206	1.91161e-11	Myogenic cells	Cluster 8
Tead1	3.59647e-06	0.505992	0.128	0.089	0.0343319	Myogenic cells	Cluster 8
Ppp3ca	1.23184e-09	0.499476	0.146	0.095	1.17592e-05	Myogenic cells	Cluster 8
Rsrp1	3.50184e-18	0.496219	0.473	0.37	3.34286e-14	Myogenic cells	Cluster 8
Ubr3	6.45414e-07	0.481795	0.113	0.074	0.00616113	Myogenic cells	Cluster 8
Dst	2.92765e-11	0.479798	0.23	0.16	2.79474e-07	Myogenic cells	Cluster 8
Gys1	1.06862e-05	0.475862	0.143	0.104	0.10201	Myogenic cells	Cluster 8
Cmss1	7.6931e-12	0.46844	0.478	0.407	7.34384e-08	Myogenic cells	Cluster 8
Cpeb3	1.62307e-06	0.458382	0.143	0.101	0.0154938	Myogenic cells	Cluster 8
Rora	1.08025e-15	0.444384	0.452	0.351	1.03121e-11	Myogenic cells	Cluster 8
Foxn3	3.78711e-09	0.426566	0.166	0.112	3.61518e-05	Myogenic cells	Cluster 8
Gbe1	8.00136e-09	0.421068	0.217	0.157	7.6381e-05	Myogenic cells	Cluster 8
Spag9	0.00137005	0.361765	0.107	0.08	1	Myogenic cells	Cluster 8
2210408F21Rik	4.85742e-08	0.36086	0.249	0.188	0.000463689	Myogenic cells	Cluster 8
Cped1	5.31952e-10	0.355626	0.249	0.182	5.07801e-06	Myogenic cells	Cluster 8
Fto	2.67651e-05	0.339643	0.132	0.095	0.255499	Myogenic cells	Cluster 8
Ecpas	0.000163734	0.339112	0.123	0.091	1	Myogenic cells	Cluster 8
Camk1d	0.00357418	0.332979	0.292	0.256	1	Myogenic cells	Cluster 8
Hivep2	8.85024e-05	0.320706	0.145	0.109	0.844844	Myogenic cells	Cluster 8
Exoc4	0.00169871	0.320278	0.128	0.099	1	Myogenic cells	Cluster 8
Atxn1	1.21285e-10	0.303054	0.365	0.284	1.15779e-06	Myogenic cells	Cluster 8
Bcas3	0.000299217	0.298047	0.128	0.096	1	Myogenic cells	Cluster 8
Vwa8	0.00269957	0.286363	0.152	0.134	1	Myogenic cells	Cluster 8
Luc7l3	0.00607417	0.283549	0.108	0.084	1	Myogenic cells	Cluster 8
Hk2	1.04044e-05	0.267056	0.14	0.102	0.0993204	Myogenic cells	Cluster 8
Etl4	0.000646088	0.257665	0.114	0.085	1	Myogenic cells	Cluster 8
Lncpint	1.04636e-05	0.239577	0.205	0.159	0.0998855	Myogenic cells	Cluster 8
Rbfox2	0.00100887	0.224932	0.134	0.105	1	Myogenic cells	Cluster 8
Luc7l2	7.88072e-06	0.221614	0.21	0.166	0.0752294	Myogenic cells	Cluster 8
Malat1	1.87877e-13	0.132676	0.97	0.933	1.79347e-09	Myogenic cells	Cluster 8
Tom1l2	2.3571e-06	0.129428	0.346	0.293	0.0225009	Myogenic cells	Cluster 8
Zbtb20	7.80438e-05	0.129258	0.423	0.371	0.745007	Myogenic cells	Cluster 8
Neat1	1.11281e-09	0.107774	0.791	0.718	1.06229e-05	Myogenic cells	Cluster 8
Ppargc1b	0.00210203	-0.109818	0.169	0.154	1	Myogenic cells	Cluster 8
Ncoa1	0.00528739	-0.211655	0.215	0.216	1	Myogenic cells	Cluster 8
Gm48099	0.000452544	-0.214706	0.235	0.241	1	Myogenic cells	Cluster 8
Snrnp70	0.00252072	-0.225841	0.229	0.227	1	Myogenic cells	Cluster 8
Esr1	0.00554267	-0.23441	0.155	0.153	1	Myogenic cells	Cluster 8
Zbtb16	0.00206938	-0.243039	0.192	0.191	1	Myogenic cells	Cluster 8
Fgfr2	4.74862e-05	-0.301132	0.254	0.279	0.453303	Myogenic cells	Cluster 8
mt-Rnr1	2.93769e-05	-0.327681	0.279	0.294	0.280432	Myogenic cells	Cluster 8
Acacb	2.79328e-05	-0.329326	0.263	0.291	0.266646	Myogenic cells	Cluster 8
Wwox	0.00307814	-0.338626	0.185	0.201	1	Myogenic cells	Cluster 8
4933406I18Rik	0.000907267	-0.344768	0.111	0.143	1	Myogenic cells	Cluster 8
Insr	0.000665663	-0.362151	0.179	0.193	1	Myogenic cells	Cluster 8
Clec2d	0.000110873	-0.370365	0.175	0.195	1	Myogenic cells	Cluster 8
Qki	0.00676239	-0.373648	0.109	0.136	1	Myogenic cells	Cluster 8
Cdk8	2.17387e-06	-0.374646	0.672	0.693	0.0207517	Myogenic cells	Cluster 8
Fam172a	0.00429581	-0.391825	0.116	0.127	1	Myogenic cells	Cluster 8
Ppara	0.000869961	-0.393527	0.251	0.275	1	Myogenic cells	Cluster 8
mt-Rnr2	4.07986e-07	-0.395149	0.268	0.296	0.00389464	Myogenic cells	Cluster 8
Tcf12	0.00121848	-0.403679	0.083	0.111	1	Myogenic cells	Cluster 8
Ptprd	0.000185695	-0.405454	0.13	0.166	1	Myogenic cells	Cluster 8
Ddx17	0.0047372	-0.427697	0.125	0.146	1	Myogenic cells	Cluster 8
Slc36a2	0.00822261	-0.435242	0.098	0.121	1	Myogenic cells	Cluster 8
Foxp1	0.00033004	-0.436396	0.151	0.18	1	Myogenic cells	Cluster 8
Acaca	2.54294e-08	-0.436757	0.267	0.317	0.000242749	Myogenic cells	Cluster 8
Aspa	0.00374666	-0.437811	0.111	0.132	1	Myogenic cells	Cluster 8
Ccnl2	0.00367736	-0.441156	0.093	0.113	1	Myogenic cells	Cluster 8
Rgs7	0.000201662	-0.447431	0.104	0.139	1	Myogenic cells	Cluster 8
Ablim1	8.92405e-07	-0.449285	0.165	0.219	0.0085189	Myogenic cells	Cluster 8
Ralgapa2	1.03307e-05	-0.45221	0.164	0.203	0.0986173	Myogenic cells	Cluster 8
Ube2h	0.000518356	-0.464702	0.118	0.142	1	Myogenic cells	Cluster 8
Rreb1	0.00165696	-0.469325	0.09	0.116	1	Myogenic cells	Cluster 8
Pbx1	0.00101553	-0.470133	0.116	0.126	1	Myogenic cells	Cluster 8
Ncor1	0.00104247	-0.482977	0.088	0.118	1	Myogenic cells	Cluster 8
Erbb4	1.02062e-05	-0.48799	0.076	0.113	0.0974281	Myogenic cells	Cluster 8
Nfia	3.33032e-11	-0.493455	0.282	0.349	3.17912e-07	Myogenic cells	Cluster 8
Mical3	0.000116139	-0.497058	0.12	0.152	1	Myogenic cells	Cluster 8
Pcx	1.38136e-05	-0.498283	0.122	0.143	0.131865	Myogenic cells	Cluster 8
Baz2b	0.00178445	-0.507154	0.08	0.107	1	Myogenic cells	Cluster 8
Ptprm	1.70367e-07	-0.507206	0.192	0.237	0.00162632	Myogenic cells	Cluster 8
Car3	3.91119e-07	-0.509759	0.188	0.221	0.00373363	Myogenic cells	Cluster 8
Rbms1	0.000519483	-0.512506	0.103	0.122	1	Myogenic cells	Cluster 8
Ghr	3.10667e-19	-0.512958	0.42	0.451	2.96563e-15	Myogenic cells	Cluster 8
Zeb1	0.000906101	-0.518155	0.089	0.113	1	Myogenic cells	Cluster 8
Tspan18	0.000280849	-0.524478	0.086	0.118	1	Myogenic cells	Cluster 8
Kdm2a	0.00144917	-0.527484	0.094	0.113	1	Myogenic cells	Cluster 8
Nedd4l	0.0017762	-0.535009	0.097	0.122	1	Myogenic cells	Cluster 8
Sptbn1	1.73759e-06	-0.539375	0.116	0.162	0.016587	Myogenic cells	Cluster 8
Plin1	4.33536e-06	-0.546081	0.125	0.167	0.0413853	Myogenic cells	Cluster 8
Pabpn1	1.85284e-05	-0.549375	0.113	0.147	0.176872	Myogenic cells	Cluster 8
D5Ertd579e	0.000238001	-0.564545	0.07	0.1	1	Myogenic cells	Cluster 8
Nrg4	4.45138e-08	-0.564854	0.14	0.195	0.000424929	Myogenic cells	Cluster 8
Marchf3	0.000179937	-0.577723	0.089	0.118	1	Myogenic cells	Cluster 8
Dgat1	8.23121e-06	-0.583305	0.08	0.117	0.0785751	Myogenic cells	Cluster 8
Pparg	6.01719e-13	-0.585468	0.222	0.295	5.74401e-09	Myogenic cells	Cluster 8
Dpyd	0.000136292	-0.587475	0.086	0.118	1	Myogenic cells	Cluster 8
Bckdhb	1.82491e-08	-0.589157	0.149	0.203	0.000174206	Myogenic cells	Cluster 8
Rad51b	2.59101e-06	-0.589961	0.111	0.138	0.0247338	Myogenic cells	Cluster 8
Lrmda	1.06726e-11	-0.596645	0.23	0.288	1.01881e-07	Myogenic cells	Cluster 8
Tkt	2.14176e-06	-0.598176	0.165	0.196	0.0204453	Myogenic cells	Cluster 8
Mtss1	1.57198e-05	-0.605982	0.094	0.129	0.150061	Myogenic cells	Cluster 8
Pard3b	0.00060312	-0.613738	0.087	0.112	1	Myogenic cells	Cluster 8
Dlg2	0.000102855	-0.613755	0.075	0.107	0.981853	Myogenic cells	Cluster 8
Nrip1	0.000639399	-0.617975	0.082	0.104	1	Myogenic cells	Cluster 8
Cd36	1.96224e-10	-0.629824	0.162	0.228	1.87316e-06	Myogenic cells	Cluster 8
Nrp1	3.64353e-06	-0.632102	0.101	0.14	0.0347811	Myogenic cells	Cluster 8
Prkag2	1.50568e-06	-0.656226	0.097	0.136	0.0143732	Myogenic cells	Cluster 8
Sik2	3.36344e-11	-0.6655	0.177	0.244	3.21074e-07	Myogenic cells	Cluster 8
Camk2d	1.37314e-05	-0.673215	0.08	0.11	0.13108	Myogenic cells	Cluster 8
Chpt1	4.85503e-06	-0.675727	0.076	0.11	0.0463461	Myogenic cells	Cluster 8
Atxn7l1	3.98394e-05	-0.676149	0.083	0.103	0.380307	Myogenic cells	Cluster 8
A530053G22Rik	2.99295e-05	-0.692055	0.077	0.108	0.285707	Myogenic cells	Cluster 8
Acox1	9.39386e-07	-0.695024	0.089	0.127	0.00896738	Myogenic cells	Cluster 8
Atosa	4.0077e-07	-0.712196	0.104	0.131	0.00382575	Myogenic cells	Cluster 8
Efna5	6.11326e-07	-0.715313	0.067	0.108	0.00583572	Myogenic cells	Cluster 8
Maml2	6.392e-05	-0.71819	0.088	0.115	0.610181	Myogenic cells	Cluster 8
Sh3pxd2a	2.76153e-09	-0.721486	0.135	0.179	2.63616e-05	Myogenic cells	Cluster 8
Prkce	3.25953e-15	-0.726467	0.185	0.256	3.11155e-11	Myogenic cells	Cluster 8
Pik3r1	1.33803e-08	-0.729675	0.118	0.164	0.000127729	Myogenic cells	Cluster 8
Aacs	2.50817e-06	-0.735676	0.071	0.104	0.023943	Myogenic cells	Cluster 8
Plcb4	3.15653e-06	-0.742513	0.08	0.116	0.0301323	Myogenic cells	Cluster 8
Fabp4	2.66272e-18	-0.747416	0.205	0.296	2.54183e-14	Myogenic cells	Cluster 8
Art3	1.67924e-12	-0.751271	0.168	0.214	1.603e-08	Myogenic cells	Cluster 8
Adipor2	1.99434e-18	-0.752398	0.207	0.298	1.90379e-14	Myogenic cells	Cluster 8
Prkar2b	3.71227e-14	-0.761971	0.124	0.197	3.54373e-10	Myogenic cells	Cluster 8
Slc24a3	5.15763e-11	-0.76355	0.121	0.181	4.92348e-07	Myogenic cells	Cluster 8
Celf2	2.21742e-17	-0.767123	0.209	0.284	2.11675e-13	Myogenic cells	Cluster 8
Adam12	2.16026e-09	-0.770008	0.12	0.17	2.06218e-05	Myogenic cells	Cluster 8
Ces1d	6.09023e-07	-0.798288	0.071	0.109	0.00581374	Myogenic cells	Cluster 8
Mir99ahg	3.6531e-18	-0.803965	0.218	0.297	3.48725e-14	Myogenic cells	Cluster 8
Acsl1	1.82892e-22	-0.804952	0.232	0.327	1.74589e-18	Myogenic cells	Cluster 8
9530026P05Rik	6.02038e-09	-0.812406	0.076	0.123	5.74706e-05	Myogenic cells	Cluster 8
Stk38	8.92653e-06	-0.813231	0.073	0.103	0.0852127	Myogenic cells	Cluster 8
Tns2	1.12048e-06	-0.817401	0.075	0.105	0.0106961	Myogenic cells	Cluster 8
Ppp2r5a	2.00105e-12	-0.819489	0.118	0.182	1.91021e-08	Myogenic cells	Cluster 8
Ext1	1.15868e-05	-0.822795	0.071	0.102	0.110608	Myogenic cells	Cluster 8
Txlng	2.02397e-08	-0.854038	0.085	0.128	0.000193209	Myogenic cells	Cluster 8
Chd9	1.30729e-16	-0.864957	0.177	0.249	1.24794e-12	Myogenic cells	Cluster 8
Hipk2	2.42524e-10	-0.865159	0.106	0.151	2.31514e-06	Myogenic cells	Cluster 8
Arl15	1.04277e-08	-0.872822	0.07	0.116	9.95426e-05	Myogenic cells	Cluster 8
Sorbs1	6.72302e-30	-0.882864	0.232	0.343	6.4178e-26	Myogenic cells	Cluster 8
Lpl	3.61935e-37	-0.886854	0.283	0.425	3.45503e-33	Myogenic cells	Cluster 8
Pnpla3	1.16938e-12	-0.891185	0.112	0.159	1.11629e-08	Myogenic cells	Cluster 8
Fgf14	5.70071e-12	-0.898397	0.105	0.162	5.44189e-08	Myogenic cells	Cluster 8
Plin4	5.74728e-11	-0.901589	0.097	0.146	5.48635e-07	Myogenic cells	Cluster 8
H2-K1	3.65411e-08	-0.906559	0.064	0.102	0.000348821	Myogenic cells	Cluster 8
Dnaaf9	3.88077e-09	-0.910928	0.086	0.128	3.70458e-05	Myogenic cells	Cluster 8
Fam13a	3.27312e-28	-0.926902	0.211	0.319	3.12452e-24	Myogenic cells	Cluster 8
Agmo	7.79723e-11	-0.939577	0.087	0.14	7.44324e-07	Myogenic cells	Cluster 8
Nisch	1.18208e-07	-0.945128	0.069	0.106	0.00112842	Myogenic cells	Cluster 8
Ctcflos	1.10675e-13	-0.946277	0.103	0.168	1.0565e-09	Myogenic cells	Cluster 8
Mgll	1.08579e-19	-0.947141	0.139	0.222	1.0365e-15	Myogenic cells	Cluster 8
Lipe	4.68833e-21	-0.949874	0.157	0.253	4.47548e-17	Myogenic cells	Cluster 8
Negr1	2.11308e-26	-0.956141	0.179	0.285	2.01715e-22	Myogenic cells	Cluster 8
Acss3	3.67427e-18	-0.95894	0.113	0.193	3.50746e-14	Myogenic cells	Cluster 8
Epb41l2	4.15381e-10	-0.960852	0.074	0.115	3.96522e-06	Myogenic cells	Cluster 8
Dock9	3.30783e-10	-0.970175	0.082	0.128	3.15766e-06	Myogenic cells	Cluster 8
Nrbp2	3.73394e-11	-0.985332	0.083	0.131	3.56442e-07	Myogenic cells	Cluster 8
Pde3b	7.49436e-21	-0.989684	0.133	0.215	7.15411e-17	Myogenic cells	Cluster 8
Sox5	1.48907e-24	-0.999943	0.139	0.241	1.42147e-20	Myogenic cells	Cluster 8
Ebf2	2.6499e-13	-1.00545	0.079	0.14	2.52959e-09	Myogenic cells	Cluster 8
Rbms3	4.23868e-14	-1.01028	0.091	0.148	4.04624e-10	Myogenic cells	Cluster 8
App	2.17208e-11	-1.01547	0.082	0.128	2.07347e-07	Myogenic cells	Cluster 8
Fry	1.79347e-19	-1.01929	0.124	0.203	1.71204e-15	Myogenic cells	Cluster 8
Ebf1	1.91623e-38	-1.02039	0.215	0.355	1.82923e-34	Myogenic cells	Cluster 8
Arhgap24	5.69684e-21	-1.02119	0.141	0.229	5.4382e-17	Myogenic cells	Cluster 8
Tgfbr3	1.98382e-22	-1.02938	0.17	0.237	1.89375e-18	Myogenic cells	Cluster 8
Rbpms	3.89329e-09	-1.04651	0.06	0.103	3.71653e-05	Myogenic cells	Cluster 8
Tmcc3	6.48347e-10	-1.05083	0.078	0.121	6.18912e-06	Myogenic cells	Cluster 8
Zeb2	4.62367e-31	-1.05126	0.2	0.303	4.41375e-27	Myogenic cells	Cluster 8
Pdzd2	3.57767e-09	-1.0533	0.066	0.103	3.41524e-05	Myogenic cells	Cluster 8
Pck1	3.26279e-23	-1.05513	0.13	0.22	3.11466e-19	Myogenic cells	Cluster 8
Auts2	4.37996e-17	-1.07059	0.105	0.171	4.18111e-13	Myogenic cells	Cluster 8
Thrsp	2.48774e-10	-1.07606	0.066	0.102	2.37479e-06	Myogenic cells	Cluster 8
Plcb1	5.23257e-23	-1.0814	0.128	0.219	4.99501e-19	Myogenic cells	Cluster 8
Dlc1	1.35315e-36	-1.08894	0.184	0.307	1.29172e-32	Myogenic cells	Cluster 8
Ahnak	2.83938e-10	-1.0903	0.07	0.115	2.71047e-06	Myogenic cells	Cluster 8
Tcf7l2	7.99153e-20	-1.11049	0.127	0.204	7.62871e-16	Myogenic cells	Cluster 8
Tns1	1.78022e-40	-1.11925	0.199	0.336	1.6994e-36	Myogenic cells	Cluster 8
Ephx2	2.66192e-10	-1.1193	0.06	0.101	2.54107e-06	Myogenic cells	Cluster 8
Utrn	6.0326e-28	-1.12735	0.141	0.243	5.75872e-24	Myogenic cells	Cluster 8
Slc1a5	3.28716e-31	-1.13435	0.165	0.275	3.13793e-27	Myogenic cells	Cluster 8
Tenm4	2.15778e-32	-1.14175	0.162	0.276	2.05982e-28	Myogenic cells	Cluster 8
Adrb3	6.53129e-27	-1.16271	0.151	0.247	6.23477e-23	Myogenic cells	Cluster 8
Stard13	3.07471e-11	-1.20996	0.06	0.105	2.93512e-07	Myogenic cells	Cluster 8
Podn	1.8441e-13	-1.2391	0.056	0.107	1.76038e-09	Myogenic cells	Cluster 8
Sntb1	1.94949e-16	-1.24	0.074	0.138	1.86098e-12	Myogenic cells	Cluster 8
Sparc	3.98908e-14	-1.25143	0.069	0.117	3.80797e-10	Myogenic cells	Cluster 8
Tmem120b	4.15811e-16	-1.26238	0.07	0.128	3.96933e-12	Myogenic cells	Cluster 8
Gm16168	3.3957e-18	-1.27112	0.067	0.13	3.24153e-14	Myogenic cells	Cluster 8
Pakap.1	2.48947e-16	-1.2768	0.076	0.134	2.37645e-12	Myogenic cells	Cluster 8
Smoc1	1.13038e-19	-1.34357	0.075	0.144	1.07906e-15	Myogenic cells	Cluster 8
Cfd	3.0147e-25	-1.34766	0.105	0.174	2.87784e-21	Myogenic cells	Cluster 8
Por	1.65835e-27	-1.40163	0.095	0.18	1.58306e-23	Myogenic cells	Cluster 8
Spaca6	2.20474e-15	-1.41275	0.053	0.106	2.10464e-11	Myogenic cells	Cluster 8
Ctdspl	8.55453e-23	-1.42565	0.081	0.152	8.16615e-19	Myogenic cells	Cluster 8
Plce1	1.60398e-15	-1.43037	0.063	0.113	1.53116e-11	Myogenic cells	Cluster 8
Enpp2	5.68618e-20	-1.43476	0.069	0.122	5.42803e-16	Myogenic cells	Cluster 8
Tacc1	2.35424e-26	-1.44813	0.089	0.173	2.24735e-22	Myogenic cells	Cluster 8
Lama4	1.98717e-30	-1.4777	0.089	0.186	1.89696e-26	Myogenic cells	Cluster 8
Slc27a1	4.26234e-48	-1.48887	0.15	0.273	4.06883e-44	Myogenic cells	Cluster 8
Apol6	2.49686e-23	-1.50363	0.079	0.146	2.3835e-19	Myogenic cells	Cluster 8
Gsn	5.34337e-21	-1.63558	0.056	0.121	5.10078e-17	Myogenic cells	Cluster 8
Tshz2	8.64355e-52	-1.63667	0.141	0.283	8.25113e-48	Myogenic cells	Cluster 8
Cmip	1.21278e-20	-1.65276	0.043	0.107	1.15772e-16	Myogenic cells	Cluster 8
Heg1	4.76804e-19	-1.68723	0.046	0.107	4.55157e-15	Myogenic cells	Cluster 8
Slc7a10	6.45876e-35	-1.68848	0.083	0.175	6.16553e-31	Myogenic cells	Cluster 8
Adamts12	2.39619e-30	-1.71303	0.084	0.163	2.2874e-26	Myogenic cells	Cluster 8
Dock10	4.68154e-22	-1.72228	0.056	0.122	4.46899e-18	Myogenic cells	Cluster 8
Cidec	2.5736e-61	-1.77919	0.143	0.297	2.45676e-57	Myogenic cells	Cluster 8
Slc1a3	6.94238e-105	-1.83272	0.237	0.471	6.6272e-101	Myogenic cells	Cluster 8
Slit3	2.43715e-58	-1.91022	0.11	0.26	2.3265e-54	Myogenic cells	Cluster 8
Prlr	0	6.03227	0.532	0.013	0	Epithelial cells	Cluster 6
Slc12a2	0	5.33093	0.54	0.022	0	Epithelial cells	Cluster 6
Trps1	0	3.4767	0.534	0.068	0	Epithelial cells	Cluster 6
Coro2a	0	5.34247	0.42	0.011	0	Epithelial cells	Cluster 6
Svil	0	3.31222	0.457	0.055	0	Epithelial cells	Cluster 6
Lmx1b	0	5.57738	0.387	0.007	0	Epithelial cells	Cluster 6
Agps	0	4.96428	0.395	0.019	0	Epithelial cells	Cluster 6
Tlcd4	0	6.07166	0.363	0.006	0	Epithelial cells	Cluster 6
Nrxn3	0	4.37832	0.386	0.035	0	Epithelial cells	Cluster 6
Ptprj	0	1.8191	0.416	0.084	0	Epithelial cells	Cluster 6
Ptn	0	6.05769	0.33	0.005	0	Epithelial cells	Cluster 6
Alcam	0	3.05811	0.367	0.047	0	Epithelial cells	Cluster 6
Ank3	0	2.77108	0.349	0.034	0	Epithelial cells	Cluster 6
Cdk19	0	3.63495	0.334	0.023	0	Epithelial cells	Cluster 6
Kitl	0	2.26784	0.359	0.068	0	Epithelial cells	Cluster 6
ENSMUSG00000120992	0	5.78483	0.292	0.005	0	Epithelial cells	Cluster 6
Ano1	0	3.16302	0.297	0.023	0	Epithelial cells	Cluster 6
Piezo2	0	3.91326	0.286	0.015	0	Epithelial cells	Cluster 6
Eya2	0	3.42806	0.278	0.016	0	Epithelial cells	Cluster 6
Rasgrf1	0	6.92389	0.262	0.002	0	Epithelial cells	Cluster 6
Cadps2	0	2.87023	0.29	0.033	0	Epithelial cells	Cluster 6
Ptprk	0	2.65875	0.287	0.03	0	Epithelial cells	Cluster 6
Ttc6	0	6.28413	0.252	0.002	0	Epithelial cells	Cluster 6
Kcnma1	0	2.86445	0.266	0.025	0	Epithelial cells	Cluster 6
Slco2a1	0	3.769	0.254	0.014	0	Epithelial cells	Cluster 6
Runx1	0	2.819	0.258	0.025	0	Epithelial cells	Cluster 6
Tanc2	0	2.4485	0.267	0.035	0	Epithelial cells	Cluster 6
Thsd4	0	4.04711	0.238	0.013	0	Epithelial cells	Cluster 6
Ccnd3	0	2.20287	0.254	0.033	0	Epithelial cells	Cluster 6
Zfp664	0	3.35376	0.232	0.015	0	Epithelial cells	Cluster 6
2610307P16Rik	0	3.41015	0.227	0.013	0	Epithelial cells	Cluster 6
Chka	0	2.65949	0.24	0.029	0	Epithelial cells	Cluster 6
Apobec3	0	3.87328	0.22	0.012	0	Epithelial cells	Cluster 6
Arhgef10l	0	3.13624	0.222	0.015	0	Epithelial cells	Cluster 6
Gata3	0	6.72781	0.205	0.001	0	Epithelial cells	Cluster 6
Tmprss2	0	7.36439	0.194	0.001	0	Epithelial cells	Cluster 6
Gm49417	0	4.05381	0.198	0.007	0	Epithelial cells	Cluster 6
Grip1	0	3.61244	0.2	0.013	0	Epithelial cells	Cluster 6
Casz1	0	3.46661	0.191	0.01	0	Epithelial cells	Cluster 6
Cemip2	0	3.52474	0.182	0.009	0	Epithelial cells	Cluster 6
Slc7a2	0	6.82381	0.173	0.001	0	Epithelial cells	Cluster 6
Lyzl4	0	7.12563	0.171	0.001	0	Epithelial cells	Cluster 6
Cd200	0	3.6048	0.177	0.008	0	Epithelial cells	Cluster 6
Ccdc162	0	3.777	0.173	0.008	0	Epithelial cells	Cluster 6
Col4a6	0	4.37424	0.169	0.005	0	Epithelial cells	Cluster 6
Adarb2	0	2.82522	0.168	0.012	0	Epithelial cells	Cluster 6
Mtmr7	0	7.10402	0.149	0.001	0	Epithelial cells	Cluster 6
Kcnh1	0	4.25801	0.146	0.004	0	Epithelial cells	Cluster 6
Pgr	0	6.89336	0.138	0.001	0	Epithelial cells	Cluster 6
Wwc1	0	6.38229	0.13	0.001	0	Epithelial cells	Cluster 6
Krt18	0	6.02895	0.124	0.001	0	Epithelial cells	Cluster 6
Dsp	0	5.83967	0.121	0.001	0	Epithelial cells	Cluster 6
Tfap2b	0	6.39079	0.12	0.001	0	Epithelial cells	Cluster 6
Mboat1	0	6.47438	0.118	0.001	0	Epithelial cells	Cluster 6
Gipc2	0	7.03151	0.113	0.001	0	Epithelial cells	Cluster 6
Cdh1	0	6.53145	0.107	0.001	0	Epithelial cells	Cluster 6
Nck2	6,91691904177745e-323	3.11183	0.179	0.013	6,60289091728076e-319	Epithelial cells	Cluster 6
[truncated: 1,274 more rows]
