# Supplementary material for: Endothelial ADGRF5(GPR116) governs vascular adaptation required for sustained thermogenic remodeling of brown adipose tissue
Source: Mol Metab. 2026 Mar 6;107:102346. doi: 10.1016/j.molmet.2026.102346 (PMC13053757; doi:10.1016/j.molmet.2026.102346)
Supplement: Extended File 7 [file mmc21.xlsx]

## Sheet: BAT_Adipocytes_Subtypes_Markers
	p_val	avg_log2FC	pct.1	pct.2	p_val_adj
Pla2g7	0	2.12645	0.736	0.234	0	oxidative/mitophagy-enriched brown adipocytes	Cluster 1
Gmpr	0	2.1558	0.812	0.372	0	oxidative/mitophagy-enriched brown adipocytes	Cluster 1
4930578G10Rik	0	2.51745	0.556	0.123	0	oxidative/mitophagy-enriched brown adipocytes	Cluster 1
Bnip3	0	1.74857	0.835	0.409	0	oxidative/mitophagy-enriched brown adipocytes	Cluster 1
Ctsz	0	1.43818	0.763	0.353	0	oxidative/mitophagy-enriched brown adipocytes	Cluster 1
Zbtb16	0	1.66343	0.875	0.498	0	oxidative/mitophagy-enriched brown adipocytes	Cluster 1
Car3	0	-3.07085	0.196	0.571	0	oxidative/mitophagy-enriched brown adipocytes	Cluster 1
Sgpl1	0	1.44376	0.815	0.441	0	oxidative/mitophagy-enriched brown adipocytes	Cluster 1
Ugp2	0	2.00269	0.8	0.431	0	oxidative/mitophagy-enriched brown adipocytes	Cluster 1
Tmem140	0	1.47234	0.567	0.204	0	oxidative/mitophagy-enriched brown adipocytes	Cluster 1
Zfp652	0	1.4223	0.888	0.527	0	oxidative/mitophagy-enriched brown adipocytes	Cluster 1
Cntfr	0	1.87675	0.511	0.153	0	oxidative/mitophagy-enriched brown adipocytes	Cluster 1
Phospho1	0	1.21964	0.771	0.416	0	oxidative/mitophagy-enriched brown adipocytes	Cluster 1
2900089D17Rik	0	1.46201	0.572	0.221	0	oxidative/mitophagy-enriched brown adipocytes	Cluster 1
Ano1	0	1.08412	0.761	0.411	0	oxidative/mitophagy-enriched brown adipocytes	Cluster 1
Bsg	0	1.14722	0.79	0.441	0	oxidative/mitophagy-enriched brown adipocytes	Cluster 1
Lncbate10	0	1.36718	0.689	0.344	0	oxidative/mitophagy-enriched brown adipocytes	Cluster 1
Tecpr1	0	1.23011	0.896	0.555	0	oxidative/mitophagy-enriched brown adipocytes	Cluster 1
Mapk1ip1	0	1.2487	0.681	0.342	0	oxidative/mitophagy-enriched brown adipocytes	Cluster 1
Mapt	0	1.07811	0.856	0.517	0	oxidative/mitophagy-enriched brown adipocytes	Cluster 1
Lrrc20	0	1.11561	0.695	0.363	0	oxidative/mitophagy-enriched brown adipocytes	Cluster 1
Adtrp	0	1.17395	0.814	0.489	0	oxidative/mitophagy-enriched brown adipocytes	Cluster 1
Ppp2r2d	0	1.25957	0.672	0.349	0	oxidative/mitophagy-enriched brown adipocytes	Cluster 1
Acer2	0	1.30811	0.65	0.328	0	oxidative/mitophagy-enriched brown adipocytes	Cluster 1
Slc27a2	0	0.926375	0.869	0.556	0	oxidative/mitophagy-enriched brown adipocytes	Cluster 1
Egln1	0	0.994799	0.812	0.5	0	oxidative/mitophagy-enriched brown adipocytes	Cluster 1
Kdm3a	0	1.24491	0.655	0.346	0	oxidative/mitophagy-enriched brown adipocytes	Cluster 1
St3gal5	0	1.4372	0.562	0.253	0	oxidative/mitophagy-enriched brown adipocytes	Cluster 1
Galnt18	0	1.03728	0.664	0.357	0	oxidative/mitophagy-enriched brown adipocytes	Cluster 1
Tmeff1	0	0.967004	0.686	0.379	0	oxidative/mitophagy-enriched brown adipocytes	Cluster 1
Nectin2	0	1.00478	0.678	0.374	0	oxidative/mitophagy-enriched brown adipocytes	Cluster 1
Txnip	0	0.838759	0.879	0.578	0	oxidative/mitophagy-enriched brown adipocytes	Cluster 1
Ehhadh	0	0.976256	0.751	0.455	0	oxidative/mitophagy-enriched brown adipocytes	Cluster 1
Dtnbp1	0	0.960687	0.844	0.548	0	oxidative/mitophagy-enriched brown adipocytes	Cluster 1
Pfkp	0	0.951276	0.793	0.498	0	oxidative/mitophagy-enriched brown adipocytes	Cluster 1
Ppfibp2	0	1.19223	0.583	0.289	0	oxidative/mitophagy-enriched brown adipocytes	Cluster 1
4930481A15Rik	0	0.94594	0.638	0.346	0	oxidative/mitophagy-enriched brown adipocytes	Cluster 1
Adrb3	0	0.551037	0.853	0.561	0	oxidative/mitophagy-enriched brown adipocytes	Cluster 1
Adcy3	0	0.994978	0.91	0.622	0	oxidative/mitophagy-enriched brown adipocytes	Cluster 1
Ffar4	0	1.16361	0.548	0.263	0	oxidative/mitophagy-enriched brown adipocytes	Cluster 1
Fbxo31	0	1.29822	0.508	0.224	0	oxidative/mitophagy-enriched brown adipocytes	Cluster 1
Aspg	0	1.02615	0.945	0.661	0	oxidative/mitophagy-enriched brown adipocytes	Cluster 1
Gm10032	0	1.6176	0.44	0.157	0	oxidative/mitophagy-enriched brown adipocytes	Cluster 1
Zfyve26	0	0.873259	0.738	0.457	0	oxidative/mitophagy-enriched brown adipocytes	Cluster 1
Hip1r	0	1.21306	0.508	0.23	0	oxidative/mitophagy-enriched brown adipocytes	Cluster 1
Etfdh	0	0.813361	0.823	0.545	0	oxidative/mitophagy-enriched brown adipocytes	Cluster 1
Angptl4	0	0.685096	0.634	0.363	0	oxidative/mitophagy-enriched brown adipocytes	Cluster 1
Sntb1	0	-2.43274	0.241	0.511	0	oxidative/mitophagy-enriched brown adipocytes	Cluster 1
Nol4l	0	0.769967	0.731	0.461	0	oxidative/mitophagy-enriched brown adipocytes	Cluster 1
Cyp2d22	0	0.959955	0.614	0.345	0	oxidative/mitophagy-enriched brown adipocytes	Cluster 1
Lamp2	0	0.757165	0.78	0.511	0	oxidative/mitophagy-enriched brown adipocytes	Cluster 1
Tex2	0	0.881935	0.804	0.535	0	oxidative/mitophagy-enriched brown adipocytes	Cluster 1
Tbc1d20	0	0.706723	0.773	0.505	0	oxidative/mitophagy-enriched brown adipocytes	Cluster 1
Dusp10	0	0.821762	0.688	0.42	0	oxidative/mitophagy-enriched brown adipocytes	Cluster 1
Ube2b	0	0.667049	0.792	0.526	0	oxidative/mitophagy-enriched brown adipocytes	Cluster 1
Cyria	0	0.789826	0.66	0.395	0	oxidative/mitophagy-enriched brown adipocytes	Cluster 1
Gpx3	0	1.05373	0.5	0.237	0	oxidative/mitophagy-enriched brown adipocytes	Cluster 1
Ttc28	0	1.2151	0.901	0.638	0	oxidative/mitophagy-enriched brown adipocytes	Cluster 1
Klhl24	0	0.71727	0.724	0.463	0	oxidative/mitophagy-enriched brown adipocytes	Cluster 1
Gm35853	0	0.673636	0.777	0.517	0	oxidative/mitophagy-enriched brown adipocytes	Cluster 1
Tmed5	0	0.687348	0.759	0.499	0	oxidative/mitophagy-enriched brown adipocytes	Cluster 1
Mroh1	0	0.845387	0.594	0.335	0	oxidative/mitophagy-enriched brown adipocytes	Cluster 1
Fnip2	0	0.976497	0.519	0.261	0	oxidative/mitophagy-enriched brown adipocytes	Cluster 1
Ybx2	0	0.721107	0.611	0.354	0	oxidative/mitophagy-enriched brown adipocytes	Cluster 1
Tns2	0	0.790851	0.701	0.444	0	oxidative/mitophagy-enriched brown adipocytes	Cluster 1
Scpep1	0	0.898836	0.546	0.293	0	oxidative/mitophagy-enriched brown adipocytes	Cluster 1
Crebrf	0	0.617075	0.741	0.489	0	oxidative/mitophagy-enriched brown adipocytes	Cluster 1
Gk	0	1.07747	0.922	0.67	0	oxidative/mitophagy-enriched brown adipocytes	Cluster 1
Slc25a17	0	0.71164	0.763	0.513	0	oxidative/mitophagy-enriched brown adipocytes	Cluster 1
Slc43a2	0	0.860064	0.626	0.377	0	oxidative/mitophagy-enriched brown adipocytes	Cluster 1
Fabp3	0	0.769709	0.561	0.313	0	oxidative/mitophagy-enriched brown adipocytes	Cluster 1
Bri3	0	0.899291	0.517	0.269	0	oxidative/mitophagy-enriched brown adipocytes	Cluster 1
Tmem106b	0	0.829154	0.553	0.306	0	oxidative/mitophagy-enriched brown adipocytes	Cluster 1
Ucp1	0	0.539886	0.943	0.696	0	oxidative/mitophagy-enriched brown adipocytes	Cluster 1
Prxl2a	0	0.588101	0.717	0.471	0	oxidative/mitophagy-enriched brown adipocytes	Cluster 1
Slc20a2	0	0.804362	0.72	0.474	0	oxidative/mitophagy-enriched brown adipocytes	Cluster 1
Aig1	0	0.760936	0.627	0.383	0	oxidative/mitophagy-enriched brown adipocytes	Cluster 1
Atpaf2	0	0.742112	0.623	0.379	0	oxidative/mitophagy-enriched brown adipocytes	Cluster 1
Chdh	0	0.935166	0.548	0.305	0	oxidative/mitophagy-enriched brown adipocytes	Cluster 1
A530065N20Rik	0	0.649229	0.923	0.68	0	oxidative/mitophagy-enriched brown adipocytes	Cluster 1
Plekhm2	0	0.850234	0.605	0.362	0	oxidative/mitophagy-enriched brown adipocytes	Cluster 1
Gm20721	0	1.09529	0.448	0.206	0	oxidative/mitophagy-enriched brown adipocytes	Cluster 1
Eif2s3y	0	0.803388	0.471	0.229	0	oxidative/mitophagy-enriched brown adipocytes	Cluster 1
Ttn	0	-5.00581	0.459	0.701	0	oxidative/mitophagy-enriched brown adipocytes	Cluster 1
Trim67	0	0.92023	0.532	0.292	0	oxidative/mitophagy-enriched brown adipocytes	Cluster 1
Tmem131l	0	0.574389	0.769	0.53	0	oxidative/mitophagy-enriched brown adipocytes	Cluster 1
Ucp3	0	0.694716	0.818	0.579	0	oxidative/mitophagy-enriched brown adipocytes	Cluster 1
Lncbate1	0	0.675153	0.823	0.585	0	oxidative/mitophagy-enriched brown adipocytes	Cluster 1
Mtch2	0	0.610588	0.842	0.604	0	oxidative/mitophagy-enriched brown adipocytes	Cluster 1
Pitpnc1	0	0.810927	0.946	0.708	0	oxidative/mitophagy-enriched brown adipocytes	Cluster 1
Washc2	0	0.687667	0.685	0.448	0	oxidative/mitophagy-enriched brown adipocytes	Cluster 1
Slc25a3	0	0.605288	0.662	0.426	0	oxidative/mitophagy-enriched brown adipocytes	Cluster 1
Lgr6	0	0.434887	0.765	0.529	0	oxidative/mitophagy-enriched brown adipocytes	Cluster 1
Atg10	0	0.664803	0.83	0.595	0	oxidative/mitophagy-enriched brown adipocytes	Cluster 1
Fnip1	0	0.743872	0.887	0.652	0	oxidative/mitophagy-enriched brown adipocytes	Cluster 1
Cdo1	0	0.770014	0.826	0.592	0	oxidative/mitophagy-enriched brown adipocytes	Cluster 1
Myh4	0	-4.80026	0.172	0.405	0	oxidative/mitophagy-enriched brown adipocytes	Cluster 1
Mipol1	0	0.782	0.5	0.267	0	oxidative/mitophagy-enriched brown adipocytes	Cluster 1
Gucd1	0	0.690749	0.807	0.575	0	oxidative/mitophagy-enriched brown adipocytes	Cluster 1
Fgd4	0	0.72315	0.714	0.482	0	oxidative/mitophagy-enriched brown adipocytes	Cluster 1
Kank1	0	0.61195	0.769	0.537	0	oxidative/mitophagy-enriched brown adipocytes	Cluster 1
Itpk1	0	0.617591	0.919	0.689	0	oxidative/mitophagy-enriched brown adipocytes	Cluster 1
Urb1	0	0.888893	0.543	0.314	0	oxidative/mitophagy-enriched brown adipocytes	Cluster 1
Sec24a	0	0.618483	0.778	0.549	0	oxidative/mitophagy-enriched brown adipocytes	Cluster 1
Eci1	0	0.528484	0.77	0.542	0	oxidative/mitophagy-enriched brown adipocytes	Cluster 1
Agpat3	0	0.538084	0.901	0.674	0	oxidative/mitophagy-enriched brown adipocytes	Cluster 1
Ppargc1a	0	1.01148	0.901	0.674	0	oxidative/mitophagy-enriched brown adipocytes	Cluster 1
Osbpl11	0	0.573303	0.821	0.596	0	oxidative/mitophagy-enriched brown adipocytes	Cluster 1
Aifm2	0	0.586282	0.906	0.683	0	oxidative/mitophagy-enriched brown adipocytes	Cluster 1
Cables1	0	0.575181	0.842	0.619	0	oxidative/mitophagy-enriched brown adipocytes	Cluster 1
Pdk4	0	1.06483	0.969	0.749	0	oxidative/mitophagy-enriched brown adipocytes	Cluster 1
Ephx2	0	0.973891	0.952	0.733	0	oxidative/mitophagy-enriched brown adipocytes	Cluster 1
Afg3l2	0	0.552865	0.814	0.596	0	oxidative/mitophagy-enriched brown adipocytes	Cluster 1
Nr6a1	0	0.568587	0.898	0.681	0	oxidative/mitophagy-enriched brown adipocytes	Cluster 1
Tiam1	0	1.23148	0.365	0.15	0	oxidative/mitophagy-enriched brown adipocytes	Cluster 1
Cpt1b	0	0.622758	0.952	0.737	0	oxidative/mitophagy-enriched brown adipocytes	Cluster 1
Crat	0	0.526216	0.866	0.651	0	oxidative/mitophagy-enriched brown adipocytes	Cluster 1
Ldlrad4	0	0.714627	0.88	0.665	0	oxidative/mitophagy-enriched brown adipocytes	Cluster 1
Plbd1	0	0.484403	0.869	0.654	0	oxidative/mitophagy-enriched brown adipocytes	Cluster 1
Gm16163	0	0.911538	0.918	0.704	0	oxidative/mitophagy-enriched brown adipocytes	Cluster 1
Gabarapl1	0	1.05676	0.372	0.159	0	oxidative/mitophagy-enriched brown adipocytes	Cluster 1
Csad	0	0.425047	0.851	0.638	0	oxidative/mitophagy-enriched brown adipocytes	Cluster 1
Afg1l	0	0.505204	0.873	0.661	0	oxidative/mitophagy-enriched brown adipocytes	Cluster 1
Sfxn5	0	0.737733	0.908	0.697	0	oxidative/mitophagy-enriched brown adipocytes	Cluster 1
B4galt1	0	0.550073	0.86	0.649	0	oxidative/mitophagy-enriched brown adipocytes	Cluster 1
Pkm	0	0.352107	0.911	0.701	0	oxidative/mitophagy-enriched brown adipocytes	Cluster 1
4930432B10Rik	0	1.04571	0.378	0.168	0	oxidative/mitophagy-enriched brown adipocytes	Cluster 1
Dlg1	0	0.819331	0.948	0.738	0	oxidative/mitophagy-enriched brown adipocytes	Cluster 1
Gpat4	0	0.48871	0.909	0.7	0	oxidative/mitophagy-enriched brown adipocytes	Cluster 1
Prex2	0	0.543476	0.918	0.71	0	oxidative/mitophagy-enriched brown adipocytes	Cluster 1
Ddhd1	0	0.502003	0.835	0.627	0	oxidative/mitophagy-enriched brown adipocytes	Cluster 1
Slc25a42	0	0.427794	0.881	0.673	0	oxidative/mitophagy-enriched brown adipocytes	Cluster 1
Idh3a	0	0.486106	0.856	0.649	0	oxidative/mitophagy-enriched brown adipocytes	Cluster 1
Septin9	0	0.321436	0.966	0.759	0	oxidative/mitophagy-enriched brown adipocytes	Cluster 1
ENSMUSG00000095041	0	0.41973	0.915	0.709	0	oxidative/mitophagy-enriched brown adipocytes	Cluster 1
Ifi27	0	0.540287	0.915	0.709	0	oxidative/mitophagy-enriched brown adipocytes	Cluster 1
Ube4b	0	0.626318	0.93	0.726	0	oxidative/mitophagy-enriched brown adipocytes	Cluster 1
Pck1	0	0.445211	0.904	0.701	0	oxidative/mitophagy-enriched brown adipocytes	Cluster 1
Hadhb	0	0.718615	0.955	0.752	0	oxidative/mitophagy-enriched brown adipocytes	Cluster 1
Pbld1	0	1.52065	0.313	0.113	0	oxidative/mitophagy-enriched brown adipocytes	Cluster 1
Gse1	0	0.693923	0.926	0.728	0	oxidative/mitophagy-enriched brown adipocytes	Cluster 1
Acot11	0	0.136881	0.931	0.734	0	oxidative/mitophagy-enriched brown adipocytes	Cluster 1
Optn	0	0.594776	0.934	0.737	0	oxidative/mitophagy-enriched brown adipocytes	Cluster 1
Slc25a34	0	1.62547	0.29	0.093	0	oxidative/mitophagy-enriched brown adipocytes	Cluster 1
Kcnk3	0	0.836599	0.961	0.764	0	oxidative/mitophagy-enriched brown adipocytes	Cluster 1
Enpp2	0	-1.58624	0.238	0.433	0	oxidative/mitophagy-enriched brown adipocytes	Cluster 1
A530053G22Rik	0	0.547941	0.955	0.761	0	oxidative/mitophagy-enriched brown adipocytes	Cluster 1
Igf1	0	-3.56516	0.042	0.234	0	oxidative/mitophagy-enriched brown adipocytes	Cluster 1
Pkn1	0	0.252921	0.921	0.73	0	oxidative/mitophagy-enriched brown adipocytes	Cluster 1
Irs1	0	-1.48977	0.34	0.531	0	oxidative/mitophagy-enriched brown adipocytes	Cluster 1
Adk	0	0.506745	0.888	0.7	0	oxidative/mitophagy-enriched brown adipocytes	Cluster 1
Golga4	0	0.525373	0.863	0.675	0	oxidative/mitophagy-enriched brown adipocytes	Cluster 1
Akap1	0	0.46663	0.932	0.745	0	oxidative/mitophagy-enriched brown adipocytes	Cluster 1
Neb	0	-4.40681	0.156	0.343	0	oxidative/mitophagy-enriched brown adipocytes	Cluster 1
Pik3r1	0	-1.75888	0.558	0.745	0	oxidative/mitophagy-enriched brown adipocytes	Cluster 1
Snrk	0	1.12995	0.961	0.775	0	oxidative/mitophagy-enriched brown adipocytes	Cluster 1
Osbpl9	0	0.484815	0.904	0.722	0	oxidative/mitophagy-enriched brown adipocytes	Cluster 1
Etfa	0	0.463615	0.922	0.741	0	oxidative/mitophagy-enriched brown adipocytes	Cluster 1
Foxo1	0	0.635701	0.85	0.669	0	oxidative/mitophagy-enriched brown adipocytes	Cluster 1
Cnst	0	0.377193	0.92	0.74	0	oxidative/mitophagy-enriched brown adipocytes	Cluster 1
Gnpat	0	0.652391	0.927	0.748	0	oxidative/mitophagy-enriched brown adipocytes	Cluster 1
A830018L16Rik	0	-1.39351	0.35	0.528	0	oxidative/mitophagy-enriched brown adipocytes	Cluster 1
Pcca	0	0.559636	0.944	0.767	0	oxidative/mitophagy-enriched brown adipocytes	Cluster 1
Gtf2ird1	0	0.49613	0.968	0.792	0	oxidative/mitophagy-enriched brown adipocytes	Cluster 1
Il15ra	0	0.575893	0.919	0.744	0	oxidative/mitophagy-enriched brown adipocytes	Cluster 1
Plin4	0	0.441667	0.906	0.731	0	oxidative/mitophagy-enriched brown adipocytes	Cluster 1
Acadl	0	0.54018	0.945	0.77	0	oxidative/mitophagy-enriched brown adipocytes	Cluster 1
Pank1	0	0.942465	0.994	0.821	0	oxidative/mitophagy-enriched brown adipocytes	Cluster 1
Srebf1	0	-1.39822	0.396	0.569	0	oxidative/mitophagy-enriched brown adipocytes	Cluster 1
Acss3	0	0.565404	0.9	0.729	0	oxidative/mitophagy-enriched brown adipocytes	Cluster 1
Tmcc1	0	0.500218	0.908	0.737	0	oxidative/mitophagy-enriched brown adipocytes	Cluster 1
Prkd1	0	-1.33234	0.448	0.617	0	oxidative/mitophagy-enriched brown adipocytes	Cluster 1
Plpp3	0	-2.67018	0.059	0.227	0	oxidative/mitophagy-enriched brown adipocytes	Cluster 1
Ppip5k1	0	0.485458	0.934	0.767	0	oxidative/mitophagy-enriched brown adipocytes	Cluster 1
Mir6236	0	-4.05569	0.181	0.348	0	oxidative/mitophagy-enriched brown adipocytes	Cluster 1
Cidea	0	0.802717	0.975	0.81	0	oxidative/mitophagy-enriched brown adipocytes	Cluster 1
Adra1a	0	0.613558	0.981	0.818	0	oxidative/mitophagy-enriched brown adipocytes	Cluster 1
Col4a1	0	-1.25965	0.348	0.511	0	oxidative/mitophagy-enriched brown adipocytes	Cluster 1
Ahcyl1	0	0.434742	0.957	0.795	0	oxidative/mitophagy-enriched brown adipocytes	Cluster 1
Grk3	0	0.329731	0.966	0.804	0	oxidative/mitophagy-enriched brown adipocytes	Cluster 1
Xrcc6	0	0.660498	0.983	0.828	0	oxidative/mitophagy-enriched brown adipocytes	Cluster 1
Acadm	0	0.417177	0.932	0.778	0	oxidative/mitophagy-enriched brown adipocytes	Cluster 1
Vps13d	0	0.470301	0.953	0.806	0	oxidative/mitophagy-enriched brown adipocytes	Cluster 1
Atxn1	0	-1.30824	0.659	0.805	0	oxidative/mitophagy-enriched brown adipocytes	Cluster 1
Hadha	0	0.645728	0.983	0.838	0	oxidative/mitophagy-enriched brown adipocytes	Cluster 1
Slc1a3	0	-1.69697	0.563	0.708	0	oxidative/mitophagy-enriched brown adipocytes	Cluster 1
Mtss1	0	0.65927	0.955	0.811	0	oxidative/mitophagy-enriched brown adipocytes	Cluster 1
Adam12	0	1.0164	0.982	0.84	0	oxidative/mitophagy-enriched brown adipocytes	Cluster 1
Gnas	0	1.13608	0.98	0.841	0	oxidative/mitophagy-enriched brown adipocytes	Cluster 1
Gpam	0	0.354782	0.977	0.838	0	oxidative/mitophagy-enriched brown adipocytes	Cluster 1
4933406I18Rik	0	0.37003	0.969	0.836	0	oxidative/mitophagy-enriched brown adipocytes	Cluster 1
Tmem120b	0	-1.18774	0.551	0.679	0	oxidative/mitophagy-enriched brown adipocytes	Cluster 1
Depp1	0	2.65161	0.156	0.029	0	oxidative/mitophagy-enriched brown adipocytes	Cluster 1
Ogdh	0	0.467966	0.981	0.856	0	oxidative/mitophagy-enriched brown adipocytes	Cluster 1
Svep1	0	-1.40483	0.446	0.567	0	oxidative/mitophagy-enriched brown adipocytes	Cluster 1
Dgat2	0	-1.10393	0.644	0.762	0	oxidative/mitophagy-enriched brown adipocytes	Cluster 1
Esrrg	0	0.491441	0.995	0.883	0	oxidative/mitophagy-enriched brown adipocytes	Cluster 1
Slc36a2	0	0.487409	0.981	0.869	0	oxidative/mitophagy-enriched brown adipocytes	Cluster 1
Prkn	0	0.382722	0.972	0.861	0	oxidative/mitophagy-enriched brown adipocytes	Cluster 1
Chchd3	0	0.312476	0.986	0.881	0	oxidative/mitophagy-enriched brown adipocytes	Cluster 1
Tspan18	0	0.656983	0.994	0.89	0	oxidative/mitophagy-enriched brown adipocytes	Cluster 1
Pde3b	0	0.70666	0.988	0.887	0	oxidative/mitophagy-enriched brown adipocytes	Cluster 1
Vegfa	0	0.504701	0.986	0.888	0	oxidative/mitophagy-enriched brown adipocytes	Cluster 1
Vwa8	0	0.737295	0.998	0.908	0	oxidative/mitophagy-enriched brown adipocytes	Cluster 1
Rsrp1	0	0.300048	0.994	0.909	0	oxidative/mitophagy-enriched brown adipocytes	Cluster 1
Aacs	0	-0.634618	0.838	0.754	0	oxidative/mitophagy-enriched brown adipocytes	Cluster 1
Gm48099	0	-2.8637	0.4	0.484	0	oxidative/mitophagy-enriched brown adipocytes	Cluster 1
Cd36	0	0.478109	0.988	0.906	0	oxidative/mitophagy-enriched brown adipocytes	Cluster 1
Ppara	0	0.813243	0.999	0.918	0	oxidative/mitophagy-enriched brown adipocytes	Cluster 1
Slc4a4	0	0.847078	0.999	0.918	0	oxidative/mitophagy-enriched brown adipocytes	Cluster 1
Agl	0	-0.485486	0.805	0.728	0	oxidative/mitophagy-enriched brown adipocytes	Cluster 1
Epb41l2	0	-0.997973	0.576	0.646	0	oxidative/mitophagy-enriched brown adipocytes	Cluster 1
Macf1	0	0.399983	0.993	0.925	0	oxidative/mitophagy-enriched brown adipocytes	Cluster 1
Acss2	0	-0.861819	0.869	0.802	0	oxidative/mitophagy-enriched brown adipocytes	Cluster 1
Ppargc1b	0	0.501823	1	0.933	0	oxidative/mitophagy-enriched brown adipocytes	Cluster 1
Sik2	0	0.391323	0.998	0.931	0	oxidative/mitophagy-enriched brown adipocytes	Cluster 1
Zeb2	0	-1.05634	0.69	0.754	0	oxidative/mitophagy-enriched brown adipocytes	Cluster 1
D5Ertd579e	0	-0.536538	0.826	0.763	0	oxidative/mitophagy-enriched brown adipocytes	Cluster 1
Acly	0	-1.72739	0.78	0.84	0	oxidative/mitophagy-enriched brown adipocytes	Cluster 1
Ddx5	0	-0.461133	0.874	0.815	0	oxidative/mitophagy-enriched brown adipocytes	Cluster 1
Prkar2b	0	0.450932	0.996	0.939	0	oxidative/mitophagy-enriched brown adipocytes	Cluster 1
Dlc1	0	-0.409875	0.94	0.883	0	oxidative/mitophagy-enriched brown adipocytes	Cluster 1
Mir99ahg	0	-0.925281	0.643	0.695	0	oxidative/mitophagy-enriched brown adipocytes	Cluster 1
Acvr1c	0	-0.841761	0.615	0.666	0	oxidative/mitophagy-enriched brown adipocytes	Cluster 1
Camk1d	0	-2.10393	0.707	0.758	0	oxidative/mitophagy-enriched brown adipocytes	Cluster 1
Tkt	0	-0.71078	0.934	0.884	0	oxidative/mitophagy-enriched brown adipocytes	Cluster 1
Ghr	0	-1.17381	0.959	0.911	0	oxidative/mitophagy-enriched brown adipocytes	Cluster 1
Pcx	0	-0.686553	0.831	0.784	0	oxidative/mitophagy-enriched brown adipocytes	Cluster 1
Ptprd	0	-0.613036	0.919	0.874	0	oxidative/mitophagy-enriched brown adipocytes	Cluster 1
Ebf1	0	-0.429832	0.981	0.938	0	oxidative/mitophagy-enriched brown adipocytes	Cluster 1
Nabp1	0	-0.927379	0.59	0.55	0	oxidative/mitophagy-enriched brown adipocytes	Cluster 1
Gm49513	0	-1.04006	0.594	0.633	0	oxidative/mitophagy-enriched brown adipocytes	Cluster 1
Prkce	0	-0.531188	0.915	0.879	0	oxidative/mitophagy-enriched brown adipocytes	Cluster 1
Tenm4	0	-0.815634	0.897	0.862	0	oxidative/mitophagy-enriched brown adipocytes	Cluster 1
Ank	0	-0.600847	0.723	0.689	0	oxidative/mitophagy-enriched brown adipocytes	Cluster 1
Etv6	0	-0.543814	0.701	0.667	0	oxidative/mitophagy-enriched brown adipocytes	Cluster 1
Nfib	0	-0.449902	0.903	0.871	0	oxidative/mitophagy-enriched brown adipocytes	Cluster 1
Arhgap24	0	-1.0129	0.809	0.839	0	oxidative/mitophagy-enriched brown adipocytes	Cluster 1
Scd1	0	-0.65877	0.928	0.899	0	oxidative/mitophagy-enriched brown adipocytes	Cluster 1
Taco1	0	-1.0572	0.727	0.755	0	oxidative/mitophagy-enriched brown adipocytes	Cluster 1
Abca1	0	-0.758155	0.695	0.717	0	oxidative/mitophagy-enriched brown adipocytes	Cluster 1
Ebf3	0	-0.613712	0.74	0.718	0	oxidative/mitophagy-enriched brown adipocytes	Cluster 1
Fasn	0	-0.507003	0.959	0.937	0	oxidative/mitophagy-enriched brown adipocytes	Cluster 1
Slc1a5	0	-0.97925	0.909	0.888	0	oxidative/mitophagy-enriched brown adipocytes	Cluster 1
Dst	0	-1.1371	0.563	0.582	0	oxidative/mitophagy-enriched brown adipocytes	Cluster 1
Sptbn1	0	-0.565827	0.847	0.828	0	oxidative/mitophagy-enriched brown adipocytes	Cluster 1
mt-Rnr2	0	-2.5026	0.907	0.925	0	oxidative/mitophagy-enriched brown adipocytes	Cluster 1
Utrn	0	-0.738862	0.806	0.792	0	oxidative/mitophagy-enriched brown adipocytes	Cluster 1
Cdk8	0	-2.74247	0.984	0.971	0	oxidative/mitophagy-enriched brown adipocytes	Cluster 1
Camta1	0	-0.563432	0.75	0.738	0	oxidative/mitophagy-enriched brown adipocytes	Cluster 1
Me1	0	-1.83449	0.601	0.612	0	oxidative/mitophagy-enriched brown adipocytes	Cluster 1
Plcb4	0	-0.710779	0.754	0.745	0	oxidative/mitophagy-enriched brown adipocytes	Cluster 1
Thrsp	0	-0.66119	0.665	0.657	0	oxidative/mitophagy-enriched brown adipocytes	Cluster 1
Cmss1	0	-1.66057	0.996	0.989	0	oxidative/mitophagy-enriched brown adipocytes	Cluster 1
Lama4	0	-0.903617	0.808	0.815	0	oxidative/mitophagy-enriched brown adipocytes	Cluster 1
mt-Rnr1	0	-2.47857	0.893	0.898	0	oxidative/mitophagy-enriched brown adipocytes	Cluster 1
Dhrs9	4,94065645841247e-324	1.38209	0.319	0.132	9,67084095169656e-320	oxidative/mitophagy-enriched brown adipocytes	Cluster 1
Col4a2	9,88131291682493e-324	-1.11547	0.406	0.54	1,93416819033931e-319	oxidative/mitophagy-enriched brown adipocytes	Cluster 1
Gm16183	5,92878775009496e-323	1.41872	0.285	0.108	1,16050091420359e-318	oxidative/mitophagy-enriched brown adipocytes	Cluster 1
Acaca	9,38724727098368e-323	-0.583385	0.997	0.97	1,83745978082235e-318	oxidative/mitophagy-enriched brown adipocytes	Cluster 1
Bicd2	3,26083326255223e-322	0.618118	0.602	0.366	6,38275502811973e-318	oxidative/mitophagy-enriched brown adipocytes	Cluster 1
Cluh	3,78454284714395e-321	0.385932	0.948	0.81	7,40786416899956e-317	oxidative/mitophagy-enriched brown adipocytes	Cluster 1
Idh3g	1,39252402280355e-319	0.660548	0.631	0.397	2,72572652223568e-315	oxidative/mitophagy-enriched brown adipocytes	Cluster 1
Sgta	2,9967057682855e-319	0.611491	0.653	0.418	5,86575187084203e-315	oxidative/mitophagy-enriched brown adipocytes	Cluster 1
Slc25a19	5,9597656660892e-319	0.431709	0.873	0.677	1,1665645314803e-314	oxidative/mitophagy-enriched brown adipocytes	Cluster 1
Trim2	3,15722275596286e-318	0.562042	0.675	0.441	6,1799478225217e-314	oxidative/mitophagy-enriched brown adipocytes	Cluster 1
Ubn1	2,39702222713583e-317	0.676304	0.578	0.346	4,69193130739567e-313	oxidative/mitophagy-enriched brown adipocytes	Cluster 1
Chst11	9,43732033012405e-317	0.593164	0.742	0.515	1,84726108141848e-312	oxidative/mitophagy-enriched brown adipocytes	Cluster 1
Igfbp7	1,0946566867692e-316	-3.61025	0.032	0.172	2,14268099868202e-312	oxidative/mitophagy-enriched brown adipocytes	Cluster 1
Gns	5,89792865688854e-316	0.644069	0.648	0.414	1,15446055529936e-311	oxidative/mitophagy-enriched brown adipocytes	Cluster 1
Ppp2r5a	6,30791994228201e-316	0.273628	0.995	0.916	1,23471224950228e-311	oxidative/mitophagy-enriched brown adipocytes	Cluster 1
Dock8	2,55573189303677e-315	0.628343	0.641	0.407	5,00258960743017e-311	oxidative/mitophagy-enriched brown adipocytes	Cluster 1
Slc25a20	5,04682296915468e-315	0.327573	0.911	0.727	9,87865127982338e-311	oxidative/mitophagy-enriched brown adipocytes	Cluster 1
Gpd2	1,0853415444267e-314	0.280038	0.974	0.84	2,12444753906082e-310	oxidative/mitophagy-enriched brown adipocytes	Cluster 1
Calcoco1	2,77557175090851e-314	0.580549	0.584	0.353	5,43290414522832e-310	oxidative/mitophagy-enriched brown adipocytes	Cluster 1
Nav2	5,96097136363462e-314	0.358613	0.905	0.718	0	oxidative/mitophagy-enriched brown adipocytes	Cluster 1
Pnpla3	6,06580368666111e-314	-0.530821	0.865	0.804	0	oxidative/mitophagy-enriched brown adipocytes	Cluster 1
Nfia	5,31992601903068e-313	0.281311	1	0.964	0	oxidative/mitophagy-enriched brown adipocytes	Cluster 1
Ldlr	5,45587777426248e-312	-1.59554	0.186	0.363	1.06793e-307	oxidative/mitophagy-enriched brown adipocytes	Cluster 1
Tef	8,28713938187375e-312	-0.694486	0.586	0.613	1.62212e-307	oxidative/mitophagy-enriched brown adipocytes	Cluster 1
Atp2a1	4,00648577066563e-311	-4.36274	0.059	0.208	7.8423e-307	oxidative/mitophagy-enriched brown adipocytes	Cluster 1
Hsdl2	4,58606451628902e-311	0.53359	0.723	0.495	8.97676e-307	oxidative/mitophagy-enriched brown adipocytes	Cluster 1
Mbnl1	7,06915732699711e-311	-0.348339	0.862	0.806	1.38372e-306	oxidative/mitophagy-enriched brown adipocytes	Cluster 1
Spata17	7,40300401377982e-311	0.599357	0.646	0.414	1.44906e-306	oxidative/mitophagy-enriched brown adipocytes	Cluster 1
5031425E22Rik	1,6161058817387e-310	0.562492	0.768	0.554	3.16337e-306	oxidative/mitophagy-enriched brown adipocytes	Cluster 1
Plcb1	1,8197736769122e-310	-0.937073	0.606	0.607	3.56202e-306	oxidative/mitophagy-enriched brown adipocytes	Cluster 1
Ntrk3	0	-0.282088	0.967	0.853	8.70977e-305	oxidative/mitophagy-enriched brown adipocytes	Cluster 1
Arfgef2	0	0.481767	0.854	0.659	2.26389e-304	oxidative/mitophagy-enriched brown adipocytes	Cluster 1
Smg1	1.67704e-307	0.433151	0.908	0.744	3.28264e-303	oxidative/mitophagy-enriched brown adipocytes	Cluster 1
Clock	3.8574e-307	0.553706	0.716	0.489	7.55047e-303	oxidative/mitophagy-enriched brown adipocytes	Cluster 1
Plin2	4.0597e-306	0.116481	0.917	0.745	7.94645e-302	oxidative/mitophagy-enriched brown adipocytes	Cluster 1
Tns1	8.74397e-305	0.298052	0.995	0.945	1.71155e-300	oxidative/mitophagy-enriched brown adipocytes	Cluster 1
Smoc1	1.63231e-303	-0.902132	0.579	0.644	3.19509e-299	oxidative/mitophagy-enriched brown adipocytes	Cluster 1
Rorc	3.10638e-303	-0.749293	0.515	0.532	6.08043e-299	oxidative/mitophagy-enriched brown adipocytes	Cluster 1
Itpr2	1.86031e-302	0.116181	0.992	0.878	3.64138e-298	oxidative/mitophagy-enriched brown adipocytes	Cluster 1
Per3	1.30817e-301	-1.39182	0.24	0.417	2.56061e-297	oxidative/mitophagy-enriched brown adipocytes	Cluster 1
Prelp	2.07022e-301	0.617846	0.612	0.384	4.05225e-297	oxidative/mitophagy-enriched brown adipocytes	Cluster 1
Jarid2	7.41185e-301	-0.643084	0.699	0.701	1.4508e-296	oxidative/mitophagy-enriched brown adipocytes	Cluster 1
Ppp2r2a	4.27499e-300	0.565372	0.737	0.517	8.36787e-296	oxidative/mitophagy-enriched brown adipocytes	Cluster 1
Zfp710	5.29516e-299	0.67567	0.603	0.377	1.03647e-294	oxidative/mitophagy-enriched brown adipocytes	Cluster 1
Abcd2	2.6506e-298	-2.93073	0.043	0.188	5.18829e-294	oxidative/mitophagy-enriched brown adipocytes	Cluster 1
Mfsd2a	2.68107e-298	1.28694	0.28	0.11	5.24792e-294	oxidative/mitophagy-enriched brown adipocytes	Cluster 1
Cblb	2.29397e-297	0.489026	0.861	0.68	4.49022e-293	oxidative/mitophagy-enriched brown adipocytes	Cluster 1
Cdk13	2.43116e-297	0.485628	0.849	0.662	4.75876e-293	oxidative/mitophagy-enriched brown adipocytes	Cluster 1
Ctnnbl1	2.88513e-297	0.669082	0.596	0.37	5.64736e-293	oxidative/mitophagy-enriched brown adipocytes	Cluster 1
Acta1	2.62448e-296	-4.77034	0.024	0.151	5.13716e-292	oxidative/mitophagy-enriched brown adipocytes	Cluster 1
Rnf152	9.6792e-296	0.354673	0.824	0.616	1.89461e-291	oxidative/mitophagy-enriched brown adipocytes	Cluster 1
Trabd2b	2.51621e-295	-4.11672	0.027	0.155	4.92523e-291	oxidative/mitophagy-enriched brown adipocytes	Cluster 1
Kng2	1.00178e-294	0.497606	0.608	0.388	1.96088e-290	oxidative/mitophagy-enriched brown adipocytes	Cluster 1
Thrb	1.1567e-294	-0.280203	0.942	0.875	2.26413e-290	oxidative/mitophagy-enriched brown adipocytes	Cluster 1
Dpyd	2.31404e-294	0.407874	0.926	0.776	4.5295e-290	oxidative/mitophagy-enriched brown adipocytes	Cluster 1
ENSMUSG00000120396	3.03853e-294	0.195666	0.868	0.68	5.94761e-290	oxidative/mitophagy-enriched brown adipocytes	Cluster 1
Gm35552	2.43014e-293	0.572827	0.705	0.482	4.75675e-289	oxidative/mitophagy-enriched brown adipocytes	Cluster 1
Vps13c	9.04244e-293	-0.348774	0.764	0.693	1.76997e-288	oxidative/mitophagy-enriched brown adipocytes	Cluster 1
Coq9	2.75168e-292	0.581653	0.638	0.413	5.38614e-288	oxidative/mitophagy-enriched brown adipocytes	Cluster 1
Zfhx4	3.53524e-292	-0.549702	0.679	0.678	6.91987e-288	oxidative/mitophagy-enriched brown adipocytes	Cluster 1
Atad3a	1.83017e-291	0.50585	0.71	0.488	3.58237e-287	oxidative/mitophagy-enriched brown adipocytes	Cluster 1
Tbc1d4	5.92656e-291	-0.551331	0.73	0.704	1.16006e-286	oxidative/mitophagy-enriched brown adipocytes	Cluster 1
Angpt1	3.07122e-289	-1.79512	0.141	0.316	6.01161e-285	oxidative/mitophagy-enriched brown adipocytes	Cluster 1
Pten	4.78121e-289	-0.79986	0.594	0.603	9.35873e-285	oxidative/mitophagy-enriched brown adipocytes	Cluster 1
Tead1	3.53196e-287	0.571335	0.753	0.54	6.91345e-283	oxidative/mitophagy-enriched brown adipocytes	Cluster 1
Dennd5a	9.60124e-287	0.504149	0.735	0.518	1.87935e-282	oxidative/mitophagy-enriched brown adipocytes	Cluster 1
Ubap2l	4.4284e-286	0.480752	0.796	0.592	8.66816e-282	oxidative/mitophagy-enriched brown adipocytes	Cluster 1
Fcgrt	4.14581e-285	0.566486	0.515	0.303	8.11502e-281	oxidative/mitophagy-enriched brown adipocytes	Cluster 1
Hnrnph3	7.2141e-284	0.435428	0.71	0.491	1.41209e-279	oxidative/mitophagy-enriched brown adipocytes	Cluster 1
Hectd1	1.28977e-283	0.413002	0.864	0.676	2.5246e-279	oxidative/mitophagy-enriched brown adipocytes	Cluster 1
Esr1	1.44518e-283	-1.54485	0.316	0.437	2.8288e-279	oxidative/mitophagy-enriched brown adipocytes	Cluster 1
Lims2	1.24944e-282	0.70891	0.53	0.314	2.44565e-278	oxidative/mitophagy-enriched brown adipocytes	Cluster 1
Sirt2	2.23539e-282	0.709461	0.433	0.231	4.37556e-278	oxidative/mitophagy-enriched brown adipocytes	Cluster 1
Arid5b	1.58836e-281	-1.8786	0.114	0.284	3.10906e-277	oxidative/mitophagy-enriched brown adipocytes	Cluster 1
Ankhd1	1.96713e-281	0.346199	0.905	0.733	3.85047e-277	oxidative/mitophagy-enriched brown adipocytes	Cluster 1
Hexb	3.80867e-281	-1.92232	0.403	0.43	7.45509e-277	oxidative/mitophagy-enriched brown adipocytes	Cluster 1
Scarb2	1.54285e-280	0.61018	0.695	0.481	3.01997e-276	oxidative/mitophagy-enriched brown adipocytes	Cluster 1
Mapre3	5.53663e-280	0.488629	0.658	0.439	1.08374e-275	oxidative/mitophagy-enriched brown adipocytes	Cluster 1
Arhgap42	9.17415e-280	0.598697	0.62	0.4	1.79575e-275	oxidative/mitophagy-enriched brown adipocytes	Cluster 1
Wipi2	9.77496e-280	0.520463	0.61	0.391	1.91335e-275	oxidative/mitophagy-enriched brown adipocytes	Cluster 1
Zscan26	3.16375e-279	0.600197	0.646	0.428	6.19273e-275	oxidative/mitophagy-enriched brown adipocytes	Cluster 1
Slc16a1	6.11772e-279	0.575028	0.591	0.373	1.19748e-274	oxidative/mitophagy-enriched brown adipocytes	Cluster 1
Scd2	6.79561e-279	-1.60406	0.172	0.319	1.33017e-274	oxidative/mitophagy-enriched brown adipocytes	Cluster 1
Gm826	1.00986e-278	1.08574	0.334	0.152	1.9767e-274	oxidative/mitophagy-enriched brown adipocytes	Cluster 1
Sgcd	1.09851e-278	-0.235828	0.961	0.888	2.15022e-274	oxidative/mitophagy-enriched brown adipocytes	Cluster 1
Acox1	1.92816e-278	0.37045	0.964	0.85	3.77417e-274	oxidative/mitophagy-enriched brown adipocytes	Cluster 1
Kansl1l	2.75682e-278	0.530748	0.734	0.521	5.3962e-274	oxidative/mitophagy-enriched brown adipocytes	Cluster 1
Snx21	1.07992e-277	0.812391	0.368	0.181	2.11383e-273	oxidative/mitophagy-enriched brown adipocytes	Cluster 1
Eno1	1.29526e-277	-0.264013	0.708	0.61	2.53534e-273	oxidative/mitophagy-enriched brown adipocytes	Cluster 1
Decr1	1.7982e-277	0.444541	0.795	0.59	3.5198e-273	oxidative/mitophagy-enriched brown adipocytes	Cluster 1
Atp6v1e1	6.26519e-277	0.629533	0.559	0.342	1.22635e-272	oxidative/mitophagy-enriched brown adipocytes	Cluster 1
Pnpla7	1.52172e-276	0.608303	0.558	0.342	2.97862e-272	oxidative/mitophagy-enriched brown adipocytes	Cluster 1
Por	2.05979e-276	-0.383468	0.815	0.762	4.03183e-272	oxidative/mitophagy-enriched brown adipocytes	Cluster 1
Gpi1	1.27853e-275	-0.32707	0.731	0.647	2.50259e-271	oxidative/mitophagy-enriched brown adipocytes	Cluster 1
Col27a1	1.57511e-275	0.122353	0.889	0.719	3.08312e-271	oxidative/mitophagy-enriched brown adipocytes	Cluster 1
Ganc	2.67831e-275	0.463006	0.74	0.527	5.24253e-271	oxidative/mitophagy-enriched brown adipocytes	Cluster 1
Immp2l	4.95994e-275	0.275414	0.996	0.936	9.7086e-271	oxidative/mitophagy-enriched brown adipocytes	Cluster 1
Pex14	6.3805e-275	0.399268	0.883	0.706	1.24892e-270	oxidative/mitophagy-enriched brown adipocytes	Cluster 1
Gsk3b	2.71819e-274	-0.549299	0.648	0.633	5.32058e-270	oxidative/mitophagy-enriched brown adipocytes	Cluster 1
Mtor	3.52319e-274	0.313667	0.901	0.728	6.8963e-270	oxidative/mitophagy-enriched brown adipocytes	Cluster 1
Ryr1	3.82436e-274	-4.53844	0.035	0.157	7.4858e-270	oxidative/mitophagy-enriched brown adipocytes	Cluster 1
Odad4	7.43264e-274	-1.76456	0.291	0.369	1.45486e-269	oxidative/mitophagy-enriched brown adipocytes	Cluster 1
Gm16759	7.6551e-273	0.774527	0.484	0.276	1.49841e-268	oxidative/mitophagy-enriched brown adipocytes	Cluster 1
Fermt2	9.48381e-273	0.536334	0.722	0.51	1.85636e-268	oxidative/mitophagy-enriched brown adipocytes	Cluster 1
Usp8	1.65943e-272	0.551386	0.689	0.474	3.24817e-268	oxidative/mitophagy-enriched brown adipocytes	Cluster 1
Znrf1	1.96684e-272	0.508487	0.762	0.557	3.84988e-268	oxidative/mitophagy-enriched brown adipocytes	Cluster 1
Cnnm2	3.1745e-272	0.500833	0.858	0.681	6.21376e-268	oxidative/mitophagy-enriched brown adipocytes	Cluster 1
Tpm2	1.5012e-269	-4.79907	0.025	0.142	2.93845e-265	oxidative/mitophagy-enriched brown adipocytes	Cluster 1
Tcp11l2	1.71781e-269	0.823631	0.379	0.191	3.36244e-265	oxidative/mitophagy-enriched brown adipocytes	Cluster 1
Bcl2l13	2.48038e-269	0.444532	0.733	0.521	4.85509e-265	oxidative/mitophagy-enriched brown adipocytes	Cluster 1
Zhx3	3.44176e-269	0.544842	0.719	0.508	6.7369e-265	oxidative/mitophagy-enriched brown adipocytes	Cluster 1
Cyp2e1	4.83252e-269	-4.92869	0.016	0.122	9.45917e-265	oxidative/mitophagy-enriched brown adipocytes	Cluster 1
Pcmtd2	2.56739e-268	0.579255	0.512	0.304	5.0254e-264	oxidative/mitophagy-enriched brown adipocytes	Cluster 1
P2rx4	2.58968e-268	0.679825	0.45	0.25	5.06904e-264	oxidative/mitophagy-enriched brown adipocytes	Cluster 1
A530016L24Rik	1.32525e-267	-1.57292	0.185	0.349	2.59405e-263	oxidative/mitophagy-enriched brown adipocytes	Cluster 1
Rmnd1	3.9056e-267	0.461217	0.72	0.508	7.64481e-263	oxidative/mitophagy-enriched brown adipocytes	Cluster 1
Celf2	4.42785e-267	0.310194	0.984	0.887	8.66708e-263	oxidative/mitophagy-enriched brown adipocytes	Cluster 1
Hacd1	1.17541e-266	1.05144	0.332	0.154	2.30076e-262	oxidative/mitophagy-enriched brown adipocytes	Cluster 1
Tcf7l2	6.32591e-266	-0.901637	0.481	0.555	1.23823e-261	oxidative/mitophagy-enriched brown adipocytes	Cluster 1
Kif16b	6.77358e-266	0.338941	0.848	0.658	1.32586e-261	oxidative/mitophagy-enriched brown adipocytes	Cluster 1
Sik1	3.77772e-264	0.228988	0.466	0.291	7.39451e-260	oxidative/mitophagy-enriched brown adipocytes	Cluster 1
Zfp423	2.83221e-263	-0.843363	0.467	0.545	5.54377e-259	oxidative/mitophagy-enriched brown adipocytes	Cluster 1
Bckdhb	9.06883e-263	-0.101258	0.947	0.839	1.77513e-258	oxidative/mitophagy-enriched brown adipocytes	Cluster 1
Cacna1a	1.57923e-262	0.774103	0.453	0.253	3.09118e-258	oxidative/mitophagy-enriched brown adipocytes	Cluster 1
Cib2	5.03174e-262	0.727613	0.383	0.198	9.84914e-258	oxidative/mitophagy-enriched brown adipocytes	Cluster 1
Rmdn1	2.00599e-261	0.342772	0.859	0.675	3.92653e-257	oxidative/mitophagy-enriched brown adipocytes	Cluster 1
1190005I06Rik	5.30883e-261	0.644743	0.499	0.294	1.03915e-256	oxidative/mitophagy-enriched brown adipocytes	Cluster 1
Qki	7.29748e-261	-0.225062	0.946	0.878	1.42841e-256	oxidative/mitophagy-enriched brown adipocytes	Cluster 1
Adck1	4.90686e-260	0.453352	0.64	0.428	9.60468e-256	oxidative/mitophagy-enriched brown adipocytes	Cluster 1
Tgfbr3	5.21109e-260	-0.473158	0.77	0.737	1.02002e-255	oxidative/mitophagy-enriched brown adipocytes	Cluster 1
Slc8b1	8.46326e-260	0.849516	0.403	0.212	1.6566e-255	oxidative/mitophagy-enriched brown adipocytes	Cluster 1
Tgfbr2	9.1515e-260	-1.08256	0.347	0.495	1.79131e-255	oxidative/mitophagy-enriched brown adipocytes	Cluster 1
Tgoln1	9.88138e-260	0.628698	0.499	0.295	1.93418e-255	oxidative/mitophagy-enriched brown adipocytes	Cluster 1
Mgrn1	1.22813e-259	0.542239	0.67	0.46	2.40393e-255	oxidative/mitophagy-enriched brown adipocytes	Cluster 1
Map3k5	4.68344e-259	0.320704	0.895	0.727	9.16737e-255	oxidative/mitophagy-enriched brown adipocytes	Cluster 1
Elovl6	5.30272e-259	0.233583	0.97	0.85	1.03795e-254	oxidative/mitophagy-enriched brown adipocytes	Cluster 1
Macrod1	1.04197e-258	0.533926	0.724	0.52	2.03955e-254	oxidative/mitophagy-enriched brown adipocytes	Cluster 1
Mecr	1.45108e-258	0.377556	0.761	0.557	2.84034e-254	oxidative/mitophagy-enriched brown adipocytes	Cluster 1
Atosa	1.6968e-258	0.353857	0.898	0.733	3.32131e-254	oxidative/mitophagy-enriched brown adipocytes	Cluster 1
Rilp	1.90839e-258	0.827892	0.458	0.259	3.73549e-254	oxidative/mitophagy-enriched brown adipocytes	Cluster 1
Art3	2.53098e-258	-1.23305	0.387	0.495	4.95414e-254	oxidative/mitophagy-enriched brown adipocytes	Cluster 1
Ext1	4.33314e-258	-0.868982	0.561	0.626	8.4817e-254	oxidative/mitophagy-enriched brown adipocytes	Cluster 1
Cryzl1	8.09909e-258	0.591813	0.57	0.36	1.58532e-253	oxidative/mitophagy-enriched brown adipocytes	Cluster 1
Mfn1	1.57226e-257	0.540152	0.592	0.382	3.07755e-253	oxidative/mitophagy-enriched brown adipocytes	Cluster 1
Mga	4.14028e-257	0.535675	0.702	0.494	8.10419e-253	oxidative/mitophagy-enriched brown adipocytes	Cluster 1
Tra2a	5.17187e-257	0.328258	0.778	0.578	1.01234e-252	oxidative/mitophagy-enriched brown adipocytes	Cluster 1
Tnnt3	9.98633e-257	-4.14176	0.046	0.17	1.95472e-252	oxidative/mitophagy-enriched brown adipocytes	Cluster 1
Psap	1.19679e-256	0.419374	0.832	0.647	2.34259e-252	oxidative/mitophagy-enriched brown adipocytes	Cluster 1
Agpat2	1.33412e-256	-0.245086	0.871	0.782	2.61141e-252	oxidative/mitophagy-enriched brown adipocytes	Cluster 1
Tbc1d15	2.188e-256	0.666946	0.47	0.271	4.28279e-252	oxidative/mitophagy-enriched brown adipocytes	Cluster 1
Atxn2	3.36467e-256	0.231392	0.973	0.855	6.58601e-252	oxidative/mitophagy-enriched brown adipocytes	Cluster 1
Ptgr2	1.41315e-255	0.377419	0.752	0.548	2.7661e-251	oxidative/mitophagy-enriched brown adipocytes	Cluster 1
Slc7a6	1.83848e-255	0.434372	0.701	0.493	3.59863e-251	oxidative/mitophagy-enriched brown adipocytes	Cluster 1
Dnajc7	2.98231e-255	0.368742	0.789	0.591	5.83757e-251	oxidative/mitophagy-enriched brown adipocytes	Cluster 1
Rhoq	6.96302e-255	0.485276	0.739	0.535	1.36294e-250	oxidative/mitophagy-enriched brown adipocytes	Cluster 1
Fam210a	1.47987e-254	0.564479	0.549	0.342	2.8967e-250	oxidative/mitophagy-enriched brown adipocytes	Cluster 1
Acadvl	4.34692e-254	0.396746	0.787	0.59	8.50867e-250	oxidative/mitophagy-enriched brown adipocytes	Cluster 1
Polr3gl	5.41273e-254	0.626865	0.457	0.261	1.05949e-249	oxidative/mitophagy-enriched brown adipocytes	Cluster 1
Otop1	8.54813e-254	0.574567	0.544	0.338	1.67321e-249	oxidative/mitophagy-enriched brown adipocytes	Cluster 1
Letmd1	1.17922e-253	0.348013	0.661	0.459	2.30821e-249	oxidative/mitophagy-enriched brown adipocytes	Cluster 1
Ddhd2	2.7976e-253	0.170033	0.93	0.779	5.47603e-249	oxidative/mitophagy-enriched brown adipocytes	Cluster 1
Nedd4	3.28332e-253	-0.272532	0.944	0.888	6.42678e-249	oxidative/mitophagy-enriched brown adipocytes	Cluster 1
Eva1c	3.44941e-253	1.27249	0.326	0.157	6.75188e-249	oxidative/mitophagy-enriched brown adipocytes	Cluster 1
Gm12353	4.12635e-253	0.958163	0.411	0.223	8.07692e-249	oxidative/mitophagy-enriched brown adipocytes	Cluster 1
Auts2	5.03839e-253	-3.0957	0.088	0.192	9.86215e-249	oxidative/mitophagy-enriched brown adipocytes	Cluster 1
Fnbp1	5.73563e-253	0.386055	0.827	0.638	1.12269e-248	oxidative/mitophagy-enriched brown adipocytes	Cluster 1
Fgf14	5.74881e-253	-0.345186	0.785	0.676	1.12527e-248	oxidative/mitophagy-enriched brown adipocytes	Cluster 1
Ralgapa2	6.43297e-253	-0.176358	0.991	0.932	1.25919e-248	oxidative/mitophagy-enriched brown adipocytes	Cluster 1
Zbtb38	9.68003e-253	0.717296	0.635	0.439	1.89477e-248	oxidative/mitophagy-enriched brown adipocytes	Cluster 1
Myh1	1.56881e-252	-4.87222	0.045	0.172	3.07079e-248	oxidative/mitophagy-enriched brown adipocytes	Cluster 1
Mpc1	2.74588e-252	-0.238701	0.806	0.72	5.37478e-248	oxidative/mitophagy-enriched brown adipocytes	Cluster 1
Slc25a46	4.58867e-251	0.628163	0.547	0.341	8.98186e-247	oxidative/mitophagy-enriched brown adipocytes	Cluster 1
Chkb	8.85171e-251	0.404191	0.639	0.432	1.73263e-246	oxidative/mitophagy-enriched brown adipocytes	Cluster 1
4732440D04Rik	2.4965e-250	0.480707	0.732	0.53	4.88666e-246	oxidative/mitophagy-enriched brown adipocytes	Cluster 1
Xirp2	3.88916e-250	-4.4114	0.044	0.161	7.61265e-246	oxidative/mitophagy-enriched brown adipocytes	Cluster 1
Fam234a	2.0414e-249	0.386068	0.684	0.479	3.99584e-245	oxidative/mitophagy-enriched brown adipocytes	Cluster 1
Dnajc15	2.34021e-249	0.450496	0.687	0.481	4.58072e-245	oxidative/mitophagy-enriched brown adipocytes	Cluster 1
Pfkl	2.36922e-249	0.426147	0.688	0.482	4.63751e-245	oxidative/mitophagy-enriched brown adipocytes	Cluster 1
Trak1	1.35564e-248	-0.171871	0.89	0.796	2.65353e-244	oxidative/mitophagy-enriched brown adipocytes	Cluster 1
Dpf3	2.80398e-248	-0.550762	0.602	0.592	5.4885e-244	oxidative/mitophagy-enriched brown adipocytes	Cluster 1
Acsl1	3.39236e-248	0.246919	0.999	0.969	6.64021e-244	oxidative/mitophagy-enriched brown adipocytes	Cluster 1
Aqp7	4.96609e-248	0.416039	0.637	0.432	9.72063e-244	oxidative/mitophagy-enriched brown adipocytes	Cluster 1
Ddx17	9.26204e-248	-0.274306	0.826	0.755	1.81295e-243	oxidative/mitophagy-enriched brown adipocytes	Cluster 1
Ccng2	1.00641e-247	1.06503	0.281	0.123	1.96994e-243	oxidative/mitophagy-enriched brown adipocytes	Cluster 1
Obscn	1.19471e-247	-4.80131	0.031	0.138	2.33852e-243	oxidative/mitophagy-enriched brown adipocytes	Cluster 1
Rnmt	6.51586e-247	0.711409	0.451	0.257	1.27542e-242	oxidative/mitophagy-enriched brown adipocytes	Cluster 1
Mast4	4.76631e-246	-1.02876	0.356	0.446	9.32957e-242	oxidative/mitophagy-enriched brown adipocytes	Cluster 1
Speg	7.35694e-246	0.822045	0.431	0.24	1.44005e-241	oxidative/mitophagy-enriched brown adipocytes	Cluster 1
Rimoc1	2.28464e-245	0.686614	0.442	0.25	4.47195e-241	oxidative/mitophagy-enriched brown adipocytes	Cluster 1
Il31ra	1.66208e-244	-1.8754	0.273	0.368	3.25336e-240	oxidative/mitophagy-enriched brown adipocytes	Cluster 1
Ntrk2	2.6537e-244	0.347954	0.762	0.566	5.19435e-240	oxidative/mitophagy-enriched brown adipocytes	Cluster 1
Fxyd1	3.31456e-244	0.687312	0.426	0.237	6.48792e-240	oxidative/mitophagy-enriched brown adipocytes	Cluster 1
Vps13a	5.65774e-244	-0.199809	0.81	0.708	1.10745e-239	oxidative/mitophagy-enriched brown adipocytes	Cluster 1
Rbpms	6.25411e-244	0.421601	0.864	0.697	1.22418e-239	oxidative/mitophagy-enriched brown adipocytes	Cluster 1
Clec2d	2.60952e-243	0.354864	0.664	0.462	5.10787e-239	oxidative/mitophagy-enriched brown adipocytes	Cluster 1
Myo5a	3.71183e-243	0.424657	0.74	0.54	7.26553e-239	oxidative/mitophagy-enriched brown adipocytes	Cluster 1
Slc11a2	1.62914e-242	0.568112	0.507	0.309	3.18888e-238	oxidative/mitophagy-enriched brown adipocytes	Cluster 1
Gtpbp2	3.72357e-242	0.553179	0.505	0.308	7.28852e-238	oxidative/mitophagy-enriched brown adipocytes	Cluster 1
Clk1	4.50245e-242	0.321566	0.845	0.665	8.81309e-238	oxidative/mitophagy-enriched brown adipocytes	Cluster 1
Cyp4f13	2.24497e-241	0.561189	0.532	0.332	4.3943e-237	oxidative/mitophagy-enriched brown adipocytes	Cluster 1
Acad11	3.70098e-241	0.439532	0.832	0.658	7.24431e-237	oxidative/mitophagy-enriched brown adipocytes	Cluster 1
Kidins220	8.26695e-241	0.400653	0.782	0.589	1.61817e-236	oxidative/mitophagy-enriched brown adipocytes	Cluster 1
Nrg4	8.324e-241	0.301134	0.99	0.923	1.62934e-236	oxidative/mitophagy-enriched brown adipocytes	Cluster 1
Ssh2	1.15271e-240	0.468698	0.834	0.663	2.25631e-236	oxidative/mitophagy-enriched brown adipocytes	Cluster 1
Pakap.1	1.44593e-240	0.285383	0.898	0.737	2.83026e-236	oxidative/mitophagy-enriched brown adipocytes	Cluster 1
Slc22a5	1.48062e-240	0.359157	0.734	0.536	2.89816e-236	oxidative/mitophagy-enriched brown adipocytes	Cluster 1
Gpbp1l1	2.44916e-240	0.38377	0.766	0.571	4.79399e-236	oxidative/mitophagy-enriched brown adipocytes	Cluster 1
Lrp1	2.49515e-240	0.360789	0.837	0.657	4.884e-236	oxidative/mitophagy-enriched brown adipocytes	Cluster 1
Arhgef12	5.40327e-240	0.286844	0.957	0.834	1.05764e-235	oxidative/mitophagy-enriched brown adipocytes	Cluster 1
Garre1	9.69906e-240	0.459032	0.705	0.504	1.89849e-235	oxidative/mitophagy-enriched brown adipocytes	Cluster 1
Chd1	1.0634e-239	0.471221	0.623	0.419	2.0815e-235	oxidative/mitophagy-enriched brown adipocytes	Cluster 1
Mlycd	1.1872e-239	0.759671	0.412	0.226	2.32382e-235	oxidative/mitophagy-enriched brown adipocytes	Cluster 1
Fry	3.28309e-239	-0.345185	0.879	0.813	6.42632e-235	oxidative/mitophagy-enriched brown adipocytes	Cluster 1
Cab39	6.673e-239	0.473458	0.661	0.458	1.30617e-234	oxidative/mitophagy-enriched brown adipocytes	Cluster 1
Vipas39	7.47253e-239	0.515562	0.573	0.371	1.46267e-234	oxidative/mitophagy-enriched brown adipocytes	Cluster 1
Zswim8	4.3608e-238	0.532228	0.572	0.37	8.53583e-234	oxidative/mitophagy-enriched brown adipocytes	Cluster 1
Micall1	1.34025e-237	0.390929	0.719	0.52	2.6234e-233	oxidative/mitophagy-enriched brown adipocytes	Cluster 1
Lrpprc	2.67181e-236	0.41062	0.762	0.569	5.22979e-232	oxidative/mitophagy-enriched brown adipocytes	Cluster 1
Nfyc	2.84832e-236	0.164491	0.911	0.758	5.5753e-232	oxidative/mitophagy-enriched brown adipocytes	Cluster 1
Wwox	3.61811e-236	0.347862	0.91	0.762	7.08209e-232	oxidative/mitophagy-enriched brown adipocytes	Cluster 1
Suclg1	6.01382e-236	0.396106	0.707	0.508	1.17715e-231	oxidative/mitophagy-enriched brown adipocytes	Cluster 1
Plaat3	6.89892e-236	-1.53556	0.194	0.339	1.3504e-231	oxidative/mitophagy-enriched brown adipocytes	Cluster 1
Wdr4	8.68699e-236	0.566999	0.564	0.363	1.70039e-231	oxidative/mitophagy-enriched brown adipocytes	Cluster 1
Mef2d	9.38759e-236	0.259034	0.87	0.699	1.83753e-231	oxidative/mitophagy-enriched brown adipocytes	Cluster 1
Cdkn1a	1.49596e-235	1.33964	0.199	0.071	2.92818e-231	oxidative/mitophagy-enriched brown adipocytes	Cluster 1
Pde4a	8.44775e-235	0.341951	0.666	0.47	1.65356e-230	oxidative/mitophagy-enriched brown adipocytes	Cluster 1
Kcnb1	2.9206e-234	-0.801784	0.465	0.505	5.71677e-230	oxidative/mitophagy-enriched brown adipocytes	Cluster 1
Galnt2	3.0161e-234	0.419716	0.766	0.574	5.90372e-230	oxidative/mitophagy-enriched brown adipocytes	Cluster 1
Ebf2	7.65798e-234	-0.187268	0.956	0.871	1.49897e-229	oxidative/mitophagy-enriched brown adipocytes	Cluster 1
Ppa1	2.09783e-233	0.590483	0.485	0.293	4.10629e-229	oxidative/mitophagy-enriched brown adipocytes	Cluster 1
Ggnbp2	2.96249e-233	-0.270742	0.77	0.696	5.79878e-229	oxidative/mitophagy-enriched brown adipocytes	Cluster 1
Atg2b	3.37299e-233	0.503587	0.623	0.421	6.60229e-229	oxidative/mitophagy-enriched brown adipocytes	Cluster 1
Cyth1	3.1253e-232	0.262233	0.902	0.744	6.11747e-228	oxidative/mitophagy-enriched brown adipocytes	Cluster 1
Lrba	6.48514e-232	0.18771	0.924	0.776	1.2694e-227	oxidative/mitophagy-enriched brown adipocytes	Cluster 1
Miga2	9.67988e-232	0.285317	0.872	0.704	1.89474e-227	oxidative/mitophagy-enriched brown adipocytes	Cluster 1
Nbr1	1.26538e-231	0.419064	0.707	0.509	2.47686e-227	oxidative/mitophagy-enriched brown adipocytes	Cluster 1
Lrch3	6.87219e-231	0.235108	0.794	0.61	1.34516e-226	oxidative/mitophagy-enriched brown adipocytes	Cluster 1
Cyb5b	8.48953e-231	-0.682174	0.517	0.547	1.66174e-226	oxidative/mitophagy-enriched brown adipocytes	Cluster 1
Faf1	4.15364e-230	-0.119518	0.857	0.747	8.13034e-226	oxidative/mitophagy-enriched brown adipocytes	Cluster 1
Flcn	4.52494e-230	0.402587	0.635	0.438	8.85711e-226	oxidative/mitophagy-enriched brown adipocytes	Cluster 1
Mtx2	7.6033e-230	0.385517	0.709	0.513	1.48827e-225	oxidative/mitophagy-enriched brown adipocytes	Cluster 1
Steap4	9.50006e-230	-2.55133	0.035	0.155	1.85954e-225	oxidative/mitophagy-enriched brown adipocytes	Cluster 1
Ndufs4	2.46394e-229	0.300991	0.812	0.63	4.82291e-225	oxidative/mitophagy-enriched brown adipocytes	Cluster 1
Clk4	5.5916e-229	0.416875	0.745	0.552	1.0945e-224	oxidative/mitophagy-enriched brown adipocytes	Cluster 1
Sik3	8.09314e-229	0.277943	0.914	0.765	1.58415e-224	oxidative/mitophagy-enriched brown adipocytes	Cluster 1
Kmt5c	1.2715e-228	0.331402	0.633	0.439	2.48883e-224	oxidative/mitophagy-enriched brown adipocytes	Cluster 1
Ptger3	2.50759e-228	-1.93129	0.123	0.26	4.90835e-224	oxidative/mitophagy-enriched brown adipocytes	Cluster 1
Hsd17b4	2.95518e-228	0.403213	0.784	0.597	5.78447e-224	oxidative/mitophagy-enriched brown adipocytes	Cluster 1
Slc3a2	1.01063e-227	0.656502	0.446	0.26	1.97821e-223	oxidative/mitophagy-enriched brown adipocytes	Cluster 1
Numa1	2.75782e-227	0.388153	0.837	0.667	5.39815e-223	oxidative/mitophagy-enriched brown adipocytes	Cluster 1
Pakap	2.94708e-227	0.37947	0.875	0.718	5.76862e-223	oxidative/mitophagy-enriched brown adipocytes	Cluster 1
4732471J01Rik	5.6304e-227	0.295589	0.837	0.661	1.10209e-222	oxidative/mitophagy-enriched brown adipocytes	Cluster 1
Insr	8.5235e-227	0.254763	0.949	0.821	1.66839e-222	oxidative/mitophagy-enriched brown adipocytes	Cluster 1
Map2k5	2.47417e-226	0.306863	0.837	0.661	4.84294e-222	oxidative/mitophagy-enriched brown adipocytes	Cluster 1
Rb1cc1	2.6864e-226	0.370827	0.769	0.58	5.25837e-222	oxidative/mitophagy-enriched brown adipocytes	Cluster 1
Stau2	3.5948e-226	0.370689	0.807	0.626	7.03646e-222	oxidative/mitophagy-enriched brown adipocytes	Cluster 1
Zfp532	5.29406e-226	0.415498	0.703	0.507	1.03626e-221	oxidative/mitophagy-enriched brown adipocytes	Cluster 1
Vgll4	5.79624e-226	0.289448	0.916	0.772	1.13456e-221	oxidative/mitophagy-enriched brown adipocytes	Cluster 1
Klhl2	1.19776e-225	-1.32222	0.271	0.382	2.34449e-221	oxidative/mitophagy-enriched brown adipocytes	Cluster 1
Exoc4	3.48899e-225	0.299301	0.864	0.696	6.82935e-221	oxidative/mitophagy-enriched brown adipocytes	Cluster 1
Sipa1l1	3.63082e-225	0.304027	0.91	0.762	7.10696e-221	oxidative/mitophagy-enriched brown adipocytes	Cluster 1
Sucla2	4.95798e-224	0.212409	0.883	0.722	9.70474e-220	oxidative/mitophagy-enriched brown adipocytes	Cluster 1
Trp53bp1	1.13306e-223	0.529886	0.51	0.32	2.21784e-219	oxidative/mitophagy-enriched brown adipocytes	Cluster 1
Ttc19	1.44058e-223	0.39231	0.701	0.506	2.81979e-219	oxidative/mitophagy-enriched brown adipocytes	Cluster 1
Adcy9	1.46454e-223	-0.388762	0.792	0.719	2.8667e-219	oxidative/mitophagy-enriched brown adipocytes	Cluster 1
Crls1	2.39142e-223	0.468588	0.593	0.397	4.68096e-219	oxidative/mitophagy-enriched brown adipocytes	Cluster 1
Snrnp70	3.72036e-223	-0.295408	0.81	0.74	7.28224e-219	oxidative/mitophagy-enriched brown adipocytes	Cluster 1
Stim1	4.06581e-223	0.304635	0.865	0.698	7.95842e-219	oxidative/mitophagy-enriched brown adipocytes	Cluster 1
4931406C07Rik	8.79687e-223	0.327373	0.783	0.598	1.7219e-218	oxidative/mitophagy-enriched brown adipocytes	Cluster 1
Stam	1.85856e-222	0.757529	0.41	0.23	3.63795e-218	oxidative/mitophagy-enriched brown adipocytes	Cluster 1
Clstn3	1.0253e-221	0.376341	0.605	0.412	2.00692e-217	oxidative/mitophagy-enriched brown adipocytes	Cluster 1
Nudt12	2.28055e-221	0.716812	0.411	0.232	4.46394e-217	oxidative/mitophagy-enriched brown adipocytes	Cluster 1
Dlst	3.85199e-221	0.187265	0.848	0.68	7.53989e-217	oxidative/mitophagy-enriched brown adipocytes	Cluster 1
Ccni	7.75536e-221	0.667434	0.387	0.214	1.51803e-216	oxidative/mitophagy-enriched brown adipocytes	Cluster 1
Gadd45g	1.1408e-220	0.905094	0.254	0.113	2.23299e-216	oxidative/mitophagy-enriched brown adipocytes	Cluster 1
Spsb1	1.49375e-220	-1.33278	0.182	0.336	2.92387e-216	oxidative/mitophagy-enriched brown adipocytes	Cluster 1
Rgcc	2.05726e-220	0.39989	0.726	0.536	4.02688e-216	oxidative/mitophagy-enriched brown adipocytes	Cluster 1
Mbtd1	3.59998e-220	0.343647	0.769	0.584	7.0466e-216	oxidative/mitophagy-enriched brown adipocytes	Cluster 1
Wdr93	3.64499e-220	0.729121	0.374	0.203	7.1347e-216	oxidative/mitophagy-enriched brown adipocytes	Cluster 1
Mfn2	1.01688e-219	0.388491	0.753	0.565	1.99043e-215	oxidative/mitophagy-enriched brown adipocytes	Cluster 1
Rgs7	6.42593e-219	-0.12145	0.991	0.922	1.25781e-214	oxidative/mitophagy-enriched brown adipocytes	Cluster 1
Fbxo11	7.18262e-219	0.375846	0.849	0.683	1.40593e-214	oxidative/mitophagy-enriched brown adipocytes	Cluster 1
Lgals12	7.22814e-219	-1.17248	0.29	0.397	1.41484e-214	oxidative/mitophagy-enriched brown adipocytes	Cluster 1
Lipa	1.02363e-218	0.536081	0.603	0.408	2.00364e-214	oxidative/mitophagy-enriched brown adipocytes	Cluster 1
Lpin1	1.81039e-218	-0.115503	0.957	0.87	3.54366e-214	oxidative/mitophagy-enriched brown adipocytes	Cluster 1
Rbm47	2.46425e-218	-0.260942	0.839	0.761	4.82352e-214	oxidative/mitophagy-enriched brown adipocytes	Cluster 1
Fbp2	3.58681e-218	1.28647	0.252	0.111	7.02083e-214	oxidative/mitophagy-enriched brown adipocytes	Cluster 1
Clybl	6.87968e-218	0.251639	0.914	0.768	1.34663e-213	oxidative/mitophagy-enriched brown adipocytes	Cluster 1
Stat1	1.02722e-217	-1.44372	0.175	0.326	2.01068e-213	oxidative/mitophagy-enriched brown adipocytes	Cluster 1
Dcaf6	1.14231e-217	-0.191456	0.819	0.72	2.23596e-213	oxidative/mitophagy-enriched brown adipocytes	Cluster 1
Zfp655	1.15573e-217	0.637388	0.489	0.301	2.26222e-213	oxidative/mitophagy-enriched brown adipocytes	Cluster 1
Wscd2	2.88436e-217	1.28527	0.253	0.111	5.64586e-213	oxidative/mitophagy-enriched brown adipocytes	Cluster 1
Snta1	3.55223e-217	0.692985	0.438	0.257	6.95314e-213	oxidative/mitophagy-enriched brown adipocytes	Cluster 1
Marchf5	4.15565e-217	0.356871	0.723	0.534	8.13427e-213	oxidative/mitophagy-enriched brown adipocytes	Cluster 1
Ccdc191	1.09238e-216	0.497888	0.52	0.332	2.13822e-212	oxidative/mitophagy-enriched brown adipocytes	Cluster 1
Sirt3	1.77475e-216	0.382791	0.614	0.424	3.4739e-212	oxidative/mitophagy-enriched brown adipocytes	Cluster 1
Gm15601	4.05919e-216	0.949484	0.323	0.163	7.94546e-212	oxidative/mitophagy-enriched brown adipocytes	Cluster 1
Zmiz1	5.44432e-216	0.304971	0.838	0.667	1.06567e-211	oxidative/mitophagy-enriched brown adipocytes	Cluster 1
Ccdc58	1.29508e-215	0.460028	0.596	0.403	2.53499e-211	oxidative/mitophagy-enriched brown adipocytes	Cluster 1
Zcchc7	1.47011e-215	0.13105	0.917	0.777	2.8776e-211	oxidative/mitophagy-enriched brown adipocytes	Cluster 1
Sh3pxd2a	1.56459e-215	0.277796	0.929	0.796	3.06253e-211	oxidative/mitophagy-enriched brown adipocytes	Cluster 1
Gm20498	3.11181e-215	0.218574	0.833	0.666	6.09105e-211	oxidative/mitophagy-enriched brown adipocytes	Cluster 1
Rabgef1	3.27978e-215	0.475259	0.56	0.369	6.41985e-211	oxidative/mitophagy-enriched brown adipocytes	Cluster 1
Zfp395	3.35536e-215	0.390574	0.611	0.421	6.56779e-211	oxidative/mitophagy-enriched brown adipocytes	Cluster 1
Thoc2	3.51973e-215	0.250424	0.834	0.664	6.88951e-211	oxidative/mitophagy-enriched brown adipocytes	Cluster 1
Golgb1	9.87042e-215	0.288069	0.791	0.611	1.93204e-210	oxidative/mitophagy-enriched brown adipocytes	Cluster 1
Lonp2	1.13792e-214	0.299596	0.893	0.741	2.22736e-210	oxidative/mitophagy-enriched brown adipocytes	Cluster 1
Hivep1	1.77735e-214	0.383781	0.652	0.461	3.47898e-210	oxidative/mitophagy-enriched brown adipocytes	Cluster 1
Parva	2.57211e-214	0.675094	0.514	0.326	5.03464e-210	oxidative/mitophagy-enriched brown adipocytes	Cluster 1
Bcas3	3.99428e-214	0.27908	0.909	0.764	7.8184e-210	oxidative/mitophagy-enriched brown adipocytes	Cluster 1
Ing4	5.98622e-214	0.40828	0.544	0.358	1.17174e-209	oxidative/mitophagy-enriched brown adipocytes	Cluster 1
Iqsec1	8.42938e-214	0.4005	0.699	0.509	1.64997e-209	oxidative/mitophagy-enriched brown adipocytes	Cluster 1
Hipk2	1.1782e-213	-0.596403	0.639	0.632	2.30621e-209	oxidative/mitophagy-enriched brown adipocytes	Cluster 1
Gaa	1.65883e-213	0.815478	0.352	0.187	3.247e-209	oxidative/mitophagy-enriched brown adipocytes	Cluster 1
Nsd1	4.98916e-213	-0.245721	0.822	0.746	9.76579e-209	oxidative/mitophagy-enriched brown adipocytes	Cluster 1
8430426J06Rik	5.03934e-213	0.90679	0.233	0.1	9.86401e-209	oxidative/mitophagy-enriched brown adipocytes	Cluster 1
Zfand6	5.3874e-213	0.281209	0.838	0.669	1.05453e-208	oxidative/mitophagy-enriched brown adipocytes	Cluster 1
Slc25a51	5.47252e-213	0.15542	0.906	0.759	1.07119e-208	oxidative/mitophagy-enriched brown adipocytes	Cluster 1
Sdc4	6.04295e-213	0.568525	0.374	0.209	1.18285e-208	oxidative/mitophagy-enriched brown adipocytes	Cluster 1
Foxn3	9.41e-213	-0.13802	0.89	0.794	1.84191e-208	oxidative/mitophagy-enriched brown adipocytes	Cluster 1
Gpcpd1	1.652e-212	-0.391972	0.656	0.619	3.23363e-208	oxidative/mitophagy-enriched brown adipocytes	Cluster 1
Zfhx3	1.8132e-212	-0.195982	0.807	0.714	3.54915e-208	oxidative/mitophagy-enriched brown adipocytes	Cluster 1
Pde3a	2.42106e-212	0.350979	0.588	0.403	4.73897e-208	oxidative/mitophagy-enriched brown adipocytes	Cluster 1
Ndufv1	5.12693e-212	0.417975	0.477	0.299	1.00355e-207	oxidative/mitophagy-enriched brown adipocytes	Cluster 1
Abcd3	2.446e-211	0.201862	0.918	0.775	4.78779e-207	oxidative/mitophagy-enriched brown adipocytes	Cluster 1
Nrap	3.0666e-211	-4.42014	0.021	0.116	6.00255e-207	oxidative/mitophagy-enriched brown adipocytes	Cluster 1
Tsc1	5.6472e-211	0.482863	0.516	0.331	1.10538e-206	oxidative/mitophagy-enriched brown adipocytes	Cluster 1
Gm13938	2.54859e-210	-4.19993	0.035	0.131	4.98862e-206	oxidative/mitophagy-enriched brown adipocytes	Cluster 1
Tmem94	2.74422e-210	0.393686	0.694	0.506	5.37153e-206	oxidative/mitophagy-enriched brown adipocytes	Cluster 1
U2surp	2.99424e-210	0.355261	0.75	0.566	5.86092e-206	oxidative/mitophagy-enriched brown adipocytes	Cluster 1
Ulk1	5.34872e-210	0.75171	0.398	0.225	1.04696e-205	oxidative/mitophagy-enriched brown adipocytes	Cluster 1
Mmd	6.78623e-210	-0.974533	0.423	0.496	1.32834e-205	oxidative/mitophagy-enriched brown adipocytes	Cluster 1
Mtif2	9.98684e-209	0.37267	0.642	0.453	1.95482e-204	oxidative/mitophagy-enriched brown adipocytes	Cluster 1
Hdac8	1.14423e-208	0.493154	0.649	0.46	2.23971e-204	oxidative/mitophagy-enriched brown adipocytes	Cluster 1
Sh3kbp1	1.93987e-208	-0.101943	0.921	0.817	3.79709e-204	oxidative/mitophagy-enriched brown adipocytes	Cluster 1
Ank2	2.29747e-208	0.219472	0.892	0.74	4.49706e-204	oxidative/mitophagy-enriched brown adipocytes	Cluster 1
Aco2	2.51146e-208	0.168306	0.989	0.907	4.91592e-204	oxidative/mitophagy-enriched brown adipocytes	Cluster 1
Tpcn1	2.95401e-208	0.319801	0.679	0.494	5.78217e-204	oxidative/mitophagy-enriched brown adipocytes	Cluster 1
Acyp2	3.22066e-208	0.116446	0.918	0.782	6.30412e-204	oxidative/mitophagy-enriched brown adipocytes	Cluster 1
Inca1	8.52646e-208	0.325091	0.609	0.424	1.66897e-203	oxidative/mitophagy-enriched brown adipocytes	Cluster 1
Ctsb	1.01373e-207	0.503964	0.646	0.457	1.98427e-203	oxidative/mitophagy-enriched brown adipocytes	Cluster 1
Pfkfb1	1.79275e-207	-0.590741	0.543	0.56	3.50913e-203	oxidative/mitophagy-enriched brown adipocytes	Cluster 1
Hsd17b12	2.2503e-207	0.28099	0.871	0.712	4.40474e-203	oxidative/mitophagy-enriched brown adipocytes	Cluster 1
Dmac2	5.63572e-207	0.517478	0.464	0.286	1.10314e-202	oxidative/mitophagy-enriched brown adipocytes	Cluster 1
Cish	7.97671e-207	-1.78898	0.067	0.199	1.56136e-202	oxidative/mitophagy-enriched brown adipocytes	Cluster 1
Hexa	9.13891e-207	0.806651	0.314	0.16	1.78885e-202	oxidative/mitophagy-enriched brown adipocytes	Cluster 1
Mapkapk2	1.32527e-206	0.288701	0.694	0.512	2.59408e-202	oxidative/mitophagy-enriched brown adipocytes	Cluster 1
Hdlbp	2.47366e-206	0.367403	0.785	0.608	4.84195e-202	oxidative/mitophagy-enriched brown adipocytes	Cluster 1
Mtus1	3.8395e-206	-0.38902	0.714	0.679	7.51544e-202	oxidative/mitophagy-enriched brown adipocytes	Cluster 1
Tob2	4.36547e-206	0.359262	0.686	0.499	8.54496e-202	oxidative/mitophagy-enriched brown adipocytes	Cluster 1
Lrig2	1.03549e-205	0.242652	0.765	0.589	2.02686e-201	oxidative/mitophagy-enriched brown adipocytes	Cluster 1
Safb2	1.44598e-205	0.329057	0.788	0.612	2.83035e-201	oxidative/mitophagy-enriched brown adipocytes	Cluster 1
Cpt2	3.37787e-205	0.338275	0.569	0.387	6.61184e-201	oxidative/mitophagy-enriched brown adipocytes	Cluster 1
Nsmce2	5.00181e-205	0.322854	0.771	0.593	9.79054e-201	oxidative/mitophagy-enriched brown adipocytes	Cluster 1
Nktr	5.14851e-205	0.129266	0.91	0.773	1.00777e-200	oxidative/mitophagy-enriched brown adipocytes	Cluster 1
Katnal1	5.88655e-205	-0.677888	0.542	0.541	1.15223e-200	oxidative/mitophagy-enriched brown adipocytes	Cluster 1
Depdc5	6.50267e-205	0.492948	0.591	0.402	1.27283e-200	oxidative/mitophagy-enriched brown adipocytes	Cluster 1
Med13l	7.96815e-205	-0.122402	0.776	0.666	1.55969e-200	oxidative/mitophagy-enriched brown adipocytes	Cluster 1
Lncppara	2.8242e-204	-0.556578	0.603	0.634	5.5281e-200	oxidative/mitophagy-enriched brown adipocytes	Cluster 1
Wdr33	3.10555e-204	0.279763	0.781	0.606	6.0788e-200	oxidative/mitophagy-enriched brown adipocytes	Cluster 1
Pnisr	3.13288e-204	0.28291	0.888	0.739	6.1323e-200	oxidative/mitophagy-enriched brown adipocytes	Cluster 1
Slc7a10	6.48017e-204	-2.68118	0.09	0.159	1.26843e-199	oxidative/mitophagy-enriched brown adipocytes	Cluster 1
Atxn7l1	8.19206e-204	-0.220772	0.766	0.686	1.60351e-199	oxidative/mitophagy-enriched brown adipocytes	Cluster 1
mt-Co1	1.33753e-203	-1.13527	0.461	0.46	2.61808e-199	oxidative/mitophagy-enriched brown adipocytes	Cluster 1
Clec16a	1.46293e-203	0.344319	0.772	0.594	2.86353e-199	oxidative/mitophagy-enriched brown adipocytes	Cluster 1
Mrps9	2.45786e-203	0.412818	0.609	0.423	4.81102e-199	oxidative/mitophagy-enriched brown adipocytes	Cluster 1
Ankrd17	4.86522e-203	0.167574	0.96	0.845	9.52318e-199	oxidative/mitophagy-enriched brown adipocytes	Cluster 1
Epb41l5	5.20333e-203	0.738947	0.455	0.278	1.0185e-198	oxidative/mitophagy-enriched brown adipocytes	Cluster 1
Phaf1	1.5251e-202	0.531418	0.434	0.262	2.98523e-198	oxidative/mitophagy-enriched brown adipocytes	Cluster 1
Ap3s1	3.1021e-202	0.415478	0.684	0.498	6.07204e-198	oxidative/mitophagy-enriched brown adipocytes	Cluster 1
Tmem131	3.495e-202	0.411268	0.705	0.52	6.84111e-198	oxidative/mitophagy-enriched brown adipocytes	Cluster 1
Clpx	4.6561e-202	0.337083	0.714	0.532	9.11384e-198	oxidative/mitophagy-enriched brown adipocytes	Cluster 1
Rnf13	4.74932e-202	0.566415	0.514	0.331	9.29632e-198	oxidative/mitophagy-enriched brown adipocytes	Cluster 1
Tmbim6	7.53079e-202	0.416415	0.477	0.304	1.47408e-197	oxidative/mitophagy-enriched brown adipocytes	Cluster 1
Pgd	8.27607e-202	-0.887983	0.359	0.426	1.61996e-197	oxidative/mitophagy-enriched brown adipocytes	Cluster 1
Flii	1.2479e-201	0.519797	0.439	0.266	2.44265e-197	oxidative/mitophagy-enriched brown adipocytes	Cluster 1
Ddi2	1.28993e-201	0.376186	0.676	0.491	2.5249e-197	oxidative/mitophagy-enriched brown adipocytes	Cluster 1
Gm16168	1.29064e-201	-0.788221	0.53	0.589	2.5263e-197	oxidative/mitophagy-enriched brown adipocytes	Cluster 1
Aplp2	3.51303e-201	-0.262433	0.807	0.737	6.8764e-197	oxidative/mitophagy-enriched brown adipocytes	Cluster 1
Rbm5	4.68646e-201	0.217358	0.888	0.738	9.17329e-197	oxidative/mitophagy-enriched brown adipocytes	Cluster 1
Ergic1	4.91561e-201	-0.8158	0.433	0.461	9.62181e-197	oxidative/mitophagy-enriched brown adipocytes	Cluster 1
Srsf11	4.96044e-201	0.208734	0.886	0.735	9.70956e-197	oxidative/mitophagy-enriched brown adipocytes	Cluster 1
Syne1	5.53505e-201	-0.604961	0.595	0.613	1.08343e-196	oxidative/mitophagy-enriched brown adipocytes	Cluster 1
Dlat	7.12342e-201	0.180429	0.91	0.77	1.39434e-196	oxidative/mitophagy-enriched brown adipocytes	Cluster 1
Ep400	8.39107e-201	0.466998	0.666	0.481	1.64247e-196	oxidative/mitophagy-enriched brown adipocytes	Cluster 1
Ap1m1	8.64284e-201	0.634315	0.445	0.269	1.69175e-196	oxidative/mitophagy-enriched brown adipocytes	Cluster 1
Ubac1	9.4426e-201	0.351648	0.635	0.451	1.84829e-196	oxidative/mitophagy-enriched brown adipocytes	Cluster 1
Slmap	9.88737e-201	-0.129045	0.827	0.728	1.93535e-196	oxidative/mitophagy-enriched brown adipocytes	Cluster 1
Ndufs3	1.43963e-200	0.360113	0.581	0.4	2.81794e-196	oxidative/mitophagy-enriched brown adipocytes	Cluster 1
Abhd5	2.00048e-200	0.29799	0.565	0.387	3.91573e-196	oxidative/mitophagy-enriched brown adipocytes	Cluster 1
Pogk	2.47771e-200	0.814888	0.286	0.141	4.84987e-196	oxidative/mitophagy-enriched brown adipocytes	Cluster 1
Gulp1	3.81293e-200	-3.32885	0.035	0.131	7.46343e-196	oxidative/mitophagy-enriched brown adipocytes	Cluster 1
Lekr1	4.91836e-200	0.62855	0.463	0.285	9.62719e-196	oxidative/mitophagy-enriched brown adipocytes	Cluster 1
Lmf1	5.64968e-200	0.378874	0.59	0.407	1.10587e-195	oxidative/mitophagy-enriched brown adipocytes	Cluster 1
Rab9	8.44609e-200	0.685054	0.365	0.203	1.65324e-195	oxidative/mitophagy-enriched brown adipocytes	Cluster 1
Ccdc80	8.79992e-200	-2.58431	0.071	0.179	1.7225e-195	oxidative/mitophagy-enriched brown adipocytes	Cluster 1
Setd5	3.05208e-199	0.219651	0.84	0.679	5.97414e-195	oxidative/mitophagy-enriched brown adipocytes	Cluster 1
Gabpa	1.03456e-198	0.478397	0.589	0.404	2.02504e-194	oxidative/mitophagy-enriched brown adipocytes	Cluster 1
Ndufs1	1.80473e-198	0.168783	0.798	0.634	3.53259e-194	oxidative/mitophagy-enriched brown adipocytes	Cluster 1
Ring1	1.98388e-198	0.781786	0.27	0.131	3.88325e-194	oxidative/mitophagy-enriched brown adipocytes	Cluster 1
Cidec	3.05368e-198	-0.348843	0.742	0.65	5.97727e-194	oxidative/mitophagy-enriched brown adipocytes	Cluster 1
Kansl3	1.86429e-197	0.325942	0.689	0.507	3.64915e-193	oxidative/mitophagy-enriched brown adipocytes	Cluster 1
Pcsk6	1.89407e-197	0.549833	0.732	0.563	3.70746e-193	oxidative/mitophagy-enriched brown adipocytes	Cluster 1
Lncpint	2.11795e-197	0.148485	0.961	0.848	4.14568e-193	oxidative/mitophagy-enriched brown adipocytes	Cluster 1
Trip11	2.42924e-197	0.349071	0.781	0.609	4.75499e-193	oxidative/mitophagy-enriched brown adipocytes	Cluster 1
Pgm3	2.96765e-197	-2.71336	0.054	0.159	5.80887e-193	oxidative/mitophagy-enriched brown adipocytes	Cluster 1
Herc1	4.90397e-197	0.241556	0.848	0.689	9.59904e-193	oxidative/mitophagy-enriched brown adipocytes	Cluster 1
Pdhb	5.61205e-197	-0.393923	0.63	0.586	1.0985e-192	oxidative/mitophagy-enriched brown adipocytes	Cluster 1
Acin1	1.02083e-196	0.297699	0.791	0.62	1.99817e-192	oxidative/mitophagy-enriched brown adipocytes	Cluster 1
R3hdm1	1.24957e-196	0.252188	0.833	0.67	2.4459e-192	oxidative/mitophagy-enriched brown adipocytes	Cluster 1
Scaf1	1.47609e-196	0.516491	0.476	0.3	2.8893e-192	oxidative/mitophagy-enriched brown adipocytes	Cluster 1
Atp6v1h	2.12269e-196	0.516061	0.558	0.374	4.15496e-192	oxidative/mitophagy-enriched brown adipocytes	Cluster 1
Nr3c1	2.45484e-196	-0.260401	0.764	0.69	4.80511e-192	oxidative/mitophagy-enriched brown adipocytes	Cluster 1
Ptprm	2.56945e-196	0.214809	0.985	0.912	5.02945e-192	oxidative/mitophagy-enriched brown adipocytes	Cluster 1
Atp6v1b2	3.29275e-196	0.561805	0.449	0.276	6.44522e-192	oxidative/mitophagy-enriched brown adipocytes	Cluster 1
Epas1	5.2699e-196	-0.128312	0.781	0.674	1.03153e-191	oxidative/mitophagy-enriched brown adipocytes	Cluster 1
Cdc14b	7.26375e-196	0.509453	0.432	0.264	1.42181e-191	oxidative/mitophagy-enriched brown adipocytes	Cluster 1
Stxbp2	1.85225e-195	0.596392	0.399	0.235	3.6256e-191	oxidative/mitophagy-enriched brown adipocytes	Cluster 1
Mbnl2	2.03697e-195	0.191752	0.974	0.876	3.98717e-191	oxidative/mitophagy-enriched brown adipocytes	Cluster 1
Cped1	2.10472e-195	-0.129254	0.905	0.816	4.11977e-191	oxidative/mitophagy-enriched brown adipocytes	Cluster 1
Me3	2.15065e-195	0.370829	0.594	0.415	4.20968e-191	oxidative/mitophagy-enriched brown adipocytes	Cluster 1
Pard3	3.17455e-195	0.185496	0.903	0.763	6.21386e-191	oxidative/mitophagy-enriched brown adipocytes	Cluster 1
Dnajc11	3.86754e-195	0.265482	0.694	0.518	7.57033e-191	oxidative/mitophagy-enriched brown adipocytes	Cluster 1
Scarf1	1.53025e-194	0.283606	0.681	0.502	2.99531e-190	oxidative/mitophagy-enriched brown adipocytes	Cluster 1
Dleu2	2.26913e-194	-0.73934	0.549	0.613	4.4416e-190	oxidative/mitophagy-enriched brown adipocytes	Cluster 1
Mybpc1	2.65741e-194	-4.3017	0.022	0.111	5.20161e-190	oxidative/mitophagy-enriched brown adipocytes	Cluster 1
Acaa2	2.95347e-194	-0.113778	0.743	0.632	5.78112e-190	oxidative/mitophagy-enriched brown adipocytes	Cluster 1
Ddo	3.58002e-194	0.255042	0.812	0.646	7.00753e-190	oxidative/mitophagy-enriched brown adipocytes	Cluster 1
Prpf39	3.85472e-194	0.396092	0.636	0.453	7.54523e-190	oxidative/mitophagy-enriched brown adipocytes	Cluster 1
Ythdf3	4.23648e-194	0.210814	0.765	0.597	8.29248e-190	oxidative/mitophagy-enriched brown adipocytes	Cluster 1
Cul9	6.37677e-194	0.376481	0.525	0.351	1.24819e-189	oxidative/mitophagy-enriched brown adipocytes	Cluster 1
Atp5c1	8.33709e-194	0.278175	0.75	0.576	1.6319e-189	oxidative/mitophagy-enriched brown adipocytes	Cluster 1
Zc3h13	3.33522e-193	0.409206	0.64	0.457	6.52837e-189	oxidative/mitophagy-enriched brown adipocytes	Cluster 1
Srcap	3.68095e-193	0.282965	0.829	0.666	7.20509e-189	oxidative/mitophagy-enriched brown adipocytes	Cluster 1
Ctif	4.47428e-193	0.321214	0.746	0.571	8.75796e-189	oxidative/mitophagy-enriched brown adipocytes	Cluster 1
Sox5	5.0454e-193	0.151046	0.989	0.909	9.87587e-189	oxidative/mitophagy-enriched brown adipocytes	Cluster 1
Dyrk2	7.64037e-193	0.776303	0.262	0.127	1.49553e-188	oxidative/mitophagy-enriched brown adipocytes	Cluster 1
Nrp2	1.58351e-192	0.172377	0.78	0.616	3.09956e-188	oxidative/mitophagy-enriched brown adipocytes	Cluster 1
Apoo	1.86412e-192	0.477261	0.519	0.341	3.64882e-188	oxidative/mitophagy-enriched brown adipocytes	Cluster 1
Ypel3	1.93811e-192	0.584334	0.322	0.175	3.79366e-188	oxidative/mitophagy-enriched brown adipocytes	Cluster 1
Aatf	8.31967e-192	0.494431	0.543	0.363	1.62849e-187	oxidative/mitophagy-enriched brown adipocytes	Cluster 1
Shb	8.37228e-192	0.396393	0.712	0.534	1.63879e-187	oxidative/mitophagy-enriched brown adipocytes	Cluster 1
Epb41	8.70386e-192	0.255324	0.883	0.735	1.70369e-187	oxidative/mitophagy-enriched brown adipocytes	Cluster 1
Chd4	9.61774e-192	-0.217483	0.843	0.759	1.88258e-187	oxidative/mitophagy-enriched brown adipocytes	Cluster 1
Wdr91	1.95166e-191	0.57212	0.481	0.305	3.82019e-187	oxidative/mitophagy-enriched brown adipocytes	Cluster 1
Rassf6	4.35631e-191	0.805067	0.329	0.176	8.52705e-187	oxidative/mitophagy-enriched brown adipocytes	Cluster 1
Med12	4.51341e-191	0.46562	0.556	0.376	8.83454e-187	oxidative/mitophagy-enriched brown adipocytes	Cluster 1
Rabep1	4.58219e-191	0.326356	0.753	0.579	8.96918e-187	oxidative/mitophagy-enriched brown adipocytes	Cluster 1
Akt2	7.50066e-191	0.142124	0.861	0.713	1.46818e-186	oxidative/mitophagy-enriched brown adipocytes	Cluster 1
Tle3	9.08332e-191	0.574554	0.392	0.23	1.77797e-186	oxidative/mitophagy-enriched brown adipocytes	Cluster 1
Gigyf1	1.04283e-190	0.368123	0.481	0.313	2.04124e-186	oxidative/mitophagy-enriched brown adipocytes	Cluster 1
Kit	1.26787e-190	-1.58563	0.138	0.255	2.48173e-186	oxidative/mitophagy-enriched brown adipocytes	Cluster 1
Camkk2	1.60206e-190	-1.44787	0.153	0.289	3.13587e-186	oxidative/mitophagy-enriched brown adipocytes	Cluster 1
Atf6	2.3109e-190	0.383677	0.676	0.496	4.52335e-186	oxidative/mitophagy-enriched brown adipocytes	Cluster 1
Tecpr2	2.3345e-190	0.518626	0.538	0.358	4.56954e-186	oxidative/mitophagy-enriched brown adipocytes	Cluster 1
Noct	2.41426e-190	0.452046	0.608	0.426	4.72568e-186	oxidative/mitophagy-enriched brown adipocytes	Cluster 1
Copb1	3.62203e-190	0.490412	0.513	0.336	7.08976e-186	oxidative/mitophagy-enriched brown adipocytes	Cluster 1
Acacb	5.93847e-190	0.131976	1	0.973	1.1624e-185	oxidative/mitophagy-enriched brown adipocytes	Cluster 1
Atp2b4	6.1644e-190	-3.71399	0.02	0.105	1.20662e-185	oxidative/mitophagy-enriched brown adipocytes	Cluster 1
Ccar1	7.10184e-190	0.271746	0.731	0.556	1.39011e-185	oxidative/mitophagy-enriched brown adipocytes	Cluster 1
Trps1	1.69413e-189	-1.08317	0.318	0.423	3.3161e-185	oxidative/mitophagy-enriched brown adipocytes	Cluster 1
Itprid2	1.78819e-189	0.263703	0.669	0.499	3.50021e-185	oxidative/mitophagy-enriched brown adipocytes	Cluster 1
Tor1aip1	2.17855e-189	0.313411	0.722	0.546	4.26429e-185	oxidative/mitophagy-enriched brown adipocytes	Cluster 1
Sh2b2	4.78761e-189	0.222429	0.894	0.751	9.37126e-185	oxidative/mitophagy-enriched brown adipocytes	Cluster 1
Nampt	6.64285e-189	0.166429	0.793	0.63	1.30027e-184	oxidative/mitophagy-enriched brown adipocytes	Cluster 1
Sorl1	8.48488e-189	-0.581766	0.463	0.42	1.66083e-184	oxidative/mitophagy-enriched brown adipocytes	Cluster 1
Camk2d	1.17695e-188	0.224729	0.818	0.657	2.30376e-184	oxidative/mitophagy-enriched brown adipocytes	Cluster 1
Pank3	1.92321e-188	-1.2976	0.257	0.349	3.76448e-184	oxidative/mitophagy-enriched brown adipocytes	Cluster 1
Stat6	3.72289e-188	0.603977	0.39	0.228	7.28718e-184	oxidative/mitophagy-enriched brown adipocytes	Cluster 1
Hnrnpdl	3.78925e-188	0.296389	0.608	0.432	7.41708e-184	oxidative/mitophagy-enriched brown adipocytes	Cluster 1
Bltp1	4.12953e-188	0.378579	0.658	0.479	8.08314e-184	oxidative/mitophagy-enriched brown adipocytes	Cluster 1
Mical2	8.29888e-188	0.591726	0.445	0.275	1.62442e-183	oxidative/mitophagy-enriched brown adipocytes	Cluster 1
Eepd1	1.70458e-187	-2.17712	0.09	0.203	3.33654e-183	oxidative/mitophagy-enriched brown adipocytes	Cluster 1
Tom1l2	2.69517e-187	0.138882	0.919	0.787	5.27553e-183	oxidative/mitophagy-enriched brown adipocytes	Cluster 1
Lars2	3.20777e-187	-1.25158	0.966	0.934	6.27888e-183	oxidative/mitophagy-enriched brown adipocytes	Cluster 1
Pde4d	5.62095e-187	0.104983	0.991	0.914	1.10024e-182	oxidative/mitophagy-enriched brown adipocytes	Cluster 1
Gprc5b	7.88276e-187	-1.28201	0.181	0.321	1.54297e-182	oxidative/mitophagy-enriched brown adipocytes	Cluster 1
Atl2	8.21544e-187	0.319456	0.705	0.529	1.60809e-182	oxidative/mitophagy-enriched brown adipocytes	Cluster 1
Gm15179	4.85018e-186	1.143	0.242	0.112	9.49374e-182	oxidative/mitophagy-enriched brown adipocytes	Cluster 1
Mfsd4b1	8.16082e-186	0.931528	0.249	0.117	1.5974e-181	oxidative/mitophagy-enriched brown adipocytes	Cluster 1
Bcl6	8.21538e-186	-0.295913	0.682	0.595	1.60808e-181	oxidative/mitophagy-enriched brown adipocytes	Cluster 1
Clasp2	1.33553e-185	0.290936	0.782	0.614	2.61417e-181	oxidative/mitophagy-enriched brown adipocytes	Cluster 1
Abcc1	2.5971e-185	-1.26262	0.192	0.329	5.08357e-181	oxidative/mitophagy-enriched brown adipocytes	Cluster 1
Pdpr	2.90651e-185	0.372771	0.569	0.394	5.68921e-181	oxidative/mitophagy-enriched brown adipocytes	Cluster 1
Rbm6	5.09814e-185	0.183001	0.871	0.725	9.97911e-181	oxidative/mitophagy-enriched brown adipocytes	Cluster 1
Mdn1	5.162e-185	0.451478	0.577	0.399	1.01041e-180	oxidative/mitophagy-enriched brown adipocytes	Cluster 1
Sorcs2	7.06377e-185	-1.49721	0.188	0.283	1.38266e-180	oxidative/mitophagy-enriched brown adipocytes	Cluster 1
Gm53058	8.99159e-185	0.128618	0.831	0.682	1.76001e-180	oxidative/mitophagy-enriched brown adipocytes	Cluster 1
Patl1	1.16288e-184	0.452794	0.481	0.311	2.27623e-180	oxidative/mitophagy-enriched brown adipocytes	Cluster 1
Akap13	1.28288e-184	0.222755	0.896	0.757	2.5111e-180	oxidative/mitophagy-enriched brown adipocytes	Cluster 1
Hmgb1	1.67005e-184	0.516705	0.547	0.369	3.26896e-180	oxidative/mitophagy-enriched brown adipocytes	Cluster 1
Cav1	3.93331e-184	-0.730641	0.477	0.522	7.69907e-180	oxidative/mitophagy-enriched brown adipocytes	Cluster 1
Aco1	7.05179e-184	-0.53347	0.57	0.57	1.38032e-179	oxidative/mitophagy-enriched brown adipocytes	Cluster 1
Cgnl1	7.9286e-184	0.117449	0.922	0.795	1.55194e-179	oxidative/mitophagy-enriched brown adipocytes	Cluster 1
Gm44502	3.34438e-183	0.440901	0.408	0.252	6.54628e-179	oxidative/mitophagy-enriched brown adipocytes	Cluster 1
Ablim1	3.41764e-183	0.104479	0.984	0.896	6.68969e-179	oxidative/mitophagy-enriched brown adipocytes	Cluster 1
Klc4	4.23534e-183	0.569626	0.317	0.175	8.29026e-179	oxidative/mitophagy-enriched brown adipocytes	Cluster 1
Dvl3	7.93567e-183	0.521305	0.431	0.266	1.55333e-178	oxidative/mitophagy-enriched brown adipocytes	Cluster 1
Ccnl1	1.27941e-182	0.103919	0.819	0.669	2.50431e-178	oxidative/mitophagy-enriched brown adipocytes	Cluster 1
Nrip1	1.29964e-182	-0.859348	0.424	0.433	2.54392e-178	oxidative/mitophagy-enriched brown adipocytes	Cluster 1
Pabpn1	4.32219e-182	-0.427364	0.73	0.692	8.46026e-178	oxidative/mitophagy-enriched brown adipocytes	Cluster 1
Rdh13	4.56197e-182	0.553821	0.401	0.241	8.9296e-178	oxidative/mitophagy-enriched brown adipocytes	Cluster 1
Tbc1d22a	5.52021e-182	0.335539	0.647	0.472	1.08053e-177	oxidative/mitophagy-enriched brown adipocytes	Cluster 1
Ptpa	5.86781e-182	0.275509	0.697	0.525	1.14857e-177	oxidative/mitophagy-enriched brown adipocytes	Cluster 1
Qrich1	7.15551e-182	0.278458	0.74	0.57	1.40062e-177	oxidative/mitophagy-enriched brown adipocytes	Cluster 1
Asph	1.09541e-181	-0.917786	0.419	0.464	2.14416e-177	oxidative/mitophagy-enriched brown adipocytes	Cluster 1
Atp6v0d1	1.23418e-181	0.518703	0.468	0.299	2.41579e-177	oxidative/mitophagy-enriched brown adipocytes	Cluster 1
Zfp142	1.24359e-181	0.656013	0.372	0.215	2.43421e-177	oxidative/mitophagy-enriched brown adipocytes	Cluster 1
Gm36595	1.55359e-181	1.32004	0.162	0.059	3.04099e-177	oxidative/mitophagy-enriched brown adipocytes	Cluster 1
Plin1	2.00558e-181	0.152598	0.98	0.897	3.92573e-177	oxidative/mitophagy-enriched brown adipocytes	Cluster 1
Lpp	2.0689e-181	-0.188948	0.775	0.689	4.04966e-177	oxidative/mitophagy-enriched brown adipocytes	Cluster 1
Tafazzin	3.67496e-181	0.41466	0.447	0.285	7.19337e-177	oxidative/mitophagy-enriched brown adipocytes	Cluster 1
Tmem132b	3.80368e-181	0.611062	0.253	0.128	7.44533e-177	oxidative/mitophagy-enriched brown adipocytes	Cluster 1
Msi2	5.74866e-181	0.128743	0.967	0.865	1.12524e-176	oxidative/mitophagy-enriched brown adipocytes	Cluster 1
Brwd1	7.22814e-181	0.255794	0.79	0.627	1.41484e-176	oxidative/mitophagy-enriched brown adipocytes	Cluster 1
Tnks2	1.51155e-180	0.222465	0.742	0.576	2.95872e-176	oxidative/mitophagy-enriched brown adipocytes	Cluster 1
Clip2	3.17402e-180	0.789978	0.286	0.147	6.21283e-176	oxidative/mitophagy-enriched brown adipocytes	Cluster 1
Rptor	5.36423e-180	0.147061	0.808	0.657	1.04999e-175	oxidative/mitophagy-enriched brown adipocytes	Cluster 1
Uqcrc2	7.87819e-180	0.253621	0.711	0.543	1.54208e-175	oxidative/mitophagy-enriched brown adipocytes	Cluster 1
Crebbp	1.56853e-179	0.239661	0.857	0.708	3.07025e-175	oxidative/mitophagy-enriched brown adipocytes	Cluster 1
Phrf1	2.06796e-179	0.321162	0.593	0.421	4.04782e-175	oxidative/mitophagy-enriched brown adipocytes	Cluster 1
Cdip1	2.744e-179	0.300489	0.724	0.553	5.3711e-175	oxidative/mitophagy-enriched brown adipocytes	Cluster 1
Pdk2	4.79768e-179	0.419477	0.558	0.384	9.39099e-175	oxidative/mitophagy-enriched brown adipocytes	Cluster 1
Abcc10	5.66624e-179	0.45018	0.412	0.255	1.10911e-174	oxidative/mitophagy-enriched brown adipocytes	Cluster 1
Caprin1	6.96644e-179	0.176628	0.848	0.7	1.36361e-174	oxidative/mitophagy-enriched brown adipocytes	Cluster 1
Cpsf7	2.97161e-178	0.405403	0.513	0.344	5.81664e-174	oxidative/mitophagy-enriched brown adipocytes	Cluster 1
Ei24	6.82424e-178	0.51527	0.347	0.201	1.33578e-173	oxidative/mitophagy-enriched brown adipocytes	Cluster 1
Mllt6	8.78911e-178	0.433688	0.575	0.4	1.72038e-173	oxidative/mitophagy-enriched brown adipocytes	Cluster 1
Rbms1	1.77948e-177	0.20839	0.836	0.683	3.48315e-173	oxidative/mitophagy-enriched brown adipocytes	Cluster 1
Camk2b	1.95457e-177	0.702168	0.352	0.2	3.82588e-173	oxidative/mitophagy-enriched brown adipocytes	Cluster 1
Rarb	1.95481e-177	0.255942	0.667	0.501	3.82634e-173	oxidative/mitophagy-enriched brown adipocytes	Cluster 1
Rbm25	2.21006e-177	0.187481	0.963	0.865	4.32597e-173	oxidative/mitophagy-enriched brown adipocytes	Cluster 1
Stx8	2.44296e-177	0.376114	0.63	0.455	4.78185e-173	oxidative/mitophagy-enriched brown adipocytes	Cluster 1
Gm31615	3.02691e-177	1.52529	0.141	0.047	5.92488e-173	oxidative/mitophagy-enriched brown adipocytes	Cluster 1
Ltbp3	3.7367e-177	-0.372281	0.591	0.549	7.31422e-173	oxidative/mitophagy-enriched brown adipocytes	Cluster 1
Arhgef19	4.54046e-177	0.970791	0.252	0.121	8.88749e-173	oxidative/mitophagy-enriched brown adipocytes	Cluster 1
Slc12a2	1.07062e-176	0.693972	0.431	0.267	2.09563e-172	oxidative/mitophagy-enriched brown adipocytes	Cluster 1
Tbc1d23	1.19614e-176	0.37286	0.559	0.388	2.34132e-172	oxidative/mitophagy-enriched brown adipocytes	Cluster 1
Tshz2	1.23066e-176	-1.37308	0.205	0.316	2.4089e-172	oxidative/mitophagy-enriched brown adipocytes	Cluster 1
Podn	1.58068e-176	0.215044	0.767	0.606	3.09402e-172	oxidative/mitophagy-enriched brown adipocytes	Cluster 1
Vps41	1.7785e-176	0.413804	0.564	0.391	3.48123e-172	oxidative/mitophagy-enriched brown adipocytes	Cluster 1
Eps15l1	1.99685e-176	0.245492	0.74	0.574	3.90864e-172	oxidative/mitophagy-enriched brown adipocytes	Cluster 1
Tbc1d5	2.74885e-176	0.104737	0.805	0.662	5.3806e-172	oxidative/mitophagy-enriched brown adipocytes	Cluster 1
Rapgef2	1.16858e-175	0.297422	0.77	0.606	2.28738e-171	oxidative/mitophagy-enriched brown adipocytes	Cluster 1
Cep70	2.31536e-175	0.568738	0.411	0.252	4.53209e-171	oxidative/mitophagy-enriched brown adipocytes	Cluster 1
Exoc6b	2.85424e-175	0.275093	0.706	0.537	5.58689e-171	oxidative/mitophagy-enriched brown adipocytes	Cluster 1
Cmya5	2.87543e-175	-2.3636	0.17	0.27	5.62838e-171	oxidative/mitophagy-enriched brown adipocytes	Cluster 1
Gm14236	3.29569e-175	-3.19939	0.036	0.122	6.45098e-171	oxidative/mitophagy-enriched brown adipocytes	Cluster 1
Hnrnpu	3.34759e-175	-0.116877	0.865	0.77	6.55257e-171	oxidative/mitophagy-enriched brown adipocytes	Cluster 1
Gnptab	3.57581e-175	-1.30758	0.166	0.297	6.99928e-171	oxidative/mitophagy-enriched brown adipocytes	Cluster 1
Syne2	3.78787e-175	-0.199934	0.785	0.709	7.41438e-171	oxidative/mitophagy-enriched brown adipocytes	Cluster 1
9930021J03Rik	5.49852e-175	0.314544	0.653	0.482	1.07628e-170	oxidative/mitophagy-enriched brown adipocytes	Cluster 1
Atp6v0e	5.76839e-175	0.42497	0.521	0.351	1.1291e-170	oxidative/mitophagy-enriched brown adipocytes	Cluster 1
mt-Cytb	7.6835e-175	-1.28492	0.328	0.372	1.50397e-170	oxidative/mitophagy-enriched brown adipocytes	Cluster 1
Kat6b	8.69953e-175	0.191508	0.79	0.635	1.70285e-170	oxidative/mitophagy-enriched brown adipocytes	Cluster 1
Dusp3	2.33418e-174	0.673268	0.288	0.152	4.56892e-170	oxidative/mitophagy-enriched brown adipocytes	Cluster 1
Pi4ka	3.3064e-174	0.27555	0.694	0.525	6.47195e-170	oxidative/mitophagy-enriched brown adipocytes	Cluster 1
Sdhb	4.04976e-174	0.240947	0.685	0.521	7.927e-170	oxidative/mitophagy-enriched brown adipocytes	Cluster 1
Kcmf1	4.46938e-174	0.134777	0.791	0.642	8.74836e-170	oxidative/mitophagy-enriched brown adipocytes	Cluster 1
Wdr37	4.69683e-174	0.299914	0.622	0.453	9.19357e-170	oxidative/mitophagy-enriched brown adipocytes	Cluster 1
Trpm7	8.37865e-174	0.118214	0.855	0.717	1.64004e-169	oxidative/mitophagy-enriched brown adipocytes	Cluster 1
Zfp292	8.73176e-174	0.347881	0.644	0.473	1.70915e-169	oxidative/mitophagy-enriched brown adipocytes	Cluster 1
Parm1	9.97927e-174	-0.812616	0.46	0.527	1.95334e-169	oxidative/mitophagy-enriched brown adipocytes	Cluster 1
Raph1	1.00932e-173	0.34061	0.657	0.486	1.97565e-169	oxidative/mitophagy-enriched brown adipocytes	Cluster 1
Idua	1.10123e-173	0.777458	0.298	0.158	2.15555e-169	oxidative/mitophagy-enriched brown adipocytes	Cluster 1
Aldh1l1	1.29985e-173	-0.933695	0.338	0.39	2.54432e-169	oxidative/mitophagy-enriched brown adipocytes	Cluster 1
Zkscan3	1.50631e-173	0.234464	0.771	0.61	2.94844e-169	oxidative/mitophagy-enriched brown adipocytes	Cluster 1
Lrrc27	1.68315e-173	0.740412	0.297	0.158	3.29459e-169	oxidative/mitophagy-enriched brown adipocytes	Cluster 1
Mprip	1.79433e-173	0.210346	0.733	0.573	3.51223e-169	oxidative/mitophagy-enriched brown adipocytes	Cluster 1
Plec	2.83975e-173	-0.641173	0.445	0.362	5.55853e-169	oxidative/mitophagy-enriched brown adipocytes	Cluster 1
Rab7	3.68888e-173	0.39545	0.583	0.411	7.22061e-169	oxidative/mitophagy-enriched brown adipocytes	Cluster 1
Sdhc	7.29551e-173	0.311946	0.544	0.379	1.42802e-168	oxidative/mitophagy-enriched brown adipocytes	Cluster 1
Etfbkmt	7.5417e-173	0.441869	0.362	0.217	1.47621e-168	oxidative/mitophagy-enriched brown adipocytes	Cluster 1
Xrn2	1.0756e-172	0.370591	0.601	0.429	2.10538e-168	oxidative/mitophagy-enriched brown adipocytes	Cluster 1
Hycc2	1.21039e-172	0.30871	0.823	0.67	2.36921e-168	oxidative/mitophagy-enriched brown adipocytes	Cluster 1
Ankrd27	1.25418e-172	0.557131	0.43	0.269	2.45493e-168	oxidative/mitophagy-enriched brown adipocytes	Cluster 1
Stk39	1.39923e-172	-1.63807	0.088	0.21	2.73885e-168	oxidative/mitophagy-enriched brown adipocytes	Cluster 1
Atp5pb	1.47213e-172	0.225049	0.603	0.441	2.88154e-168	oxidative/mitophagy-enriched brown adipocytes	Cluster 1
Dhdh	1.91399e-172	0.224632	0.728	0.567	3.74645e-168	oxidative/mitophagy-enriched brown adipocytes	Cluster 1
Stk38	2.06487e-172	0.14978	0.743	0.587	4.04178e-168	oxidative/mitophagy-enriched brown adipocytes	Cluster 1
Map1lc3b	2.71378e-172	0.766651	0.24	0.117	5.31194e-168	oxidative/mitophagy-enriched brown adipocytes	Cluster 1
Rbbp6	3.01607e-172	0.283014	0.727	0.56	5.90366e-168	oxidative/mitophagy-enriched brown adipocytes	Cluster 1
Wdr7	3.60525e-172	0.294418	0.691	0.523	7.05691e-168	oxidative/mitophagy-enriched brown adipocytes	Cluster 1
Mfsd11	3.60792e-172	0.502972	0.35	0.205	7.06215e-168	oxidative/mitophagy-enriched brown adipocytes	Cluster 1
Pde8a	3.7103e-172	0.268141	0.828	0.675	7.26254e-168	oxidative/mitophagy-enriched brown adipocytes	Cluster 1
Mycbp2	4.12174e-172	-0.277005	0.721	0.645	8.06789e-168	oxidative/mitophagy-enriched brown adipocytes	Cluster 1
Mtmr14	5.16077e-172	0.591433	0.333	0.19	1.01017e-167	oxidative/mitophagy-enriched brown adipocytes	Cluster 1
Txlng	5.91589e-172	0.110185	0.963	0.862	1.15798e-167	oxidative/mitophagy-enriched brown adipocytes	Cluster 1
Ociad1	7.83266e-172	0.385429	0.519	0.353	1.53317e-167	oxidative/mitophagy-enriched brown adipocytes	Cluster 1
Ophn1	1.16912e-171	0.154483	0.828	0.68	2.28844e-167	oxidative/mitophagy-enriched brown adipocytes	Cluster 1
Pde4dip	1.17238e-171	-1.33288	0.362	0.415	2.29482e-167	oxidative/mitophagy-enriched brown adipocytes	Cluster 1
Filip1l	1.97539e-171	-1.63757	0.227	0.3	3.86663e-167	oxidative/mitophagy-enriched brown adipocytes	Cluster 1
Anp32a	2.27027e-171	0.419917	0.517	0.349	4.44383e-167	oxidative/mitophagy-enriched brown adipocytes	Cluster 1
Fam168b	2.97858e-171	0.425062	0.424	0.269	5.83027e-167	oxidative/mitophagy-enriched brown adipocytes	Cluster 1
Myo5b	3.4943e-171	0.230839	0.456	0.306	6.83974e-167	oxidative/mitophagy-enriched brown adipocytes	Cluster 1
Sap130	3.88107e-171	0.361838	0.553	0.385	7.59682e-167	oxidative/mitophagy-enriched brown adipocytes	Cluster 1
Desi2	1.07877e-170	0.326126	0.587	0.418	2.11159e-166	oxidative/mitophagy-enriched brown adipocytes	Cluster 1
Coq10a	1.2662e-170	0.345126	0.513	0.35	2.47845e-166	oxidative/mitophagy-enriched brown adipocytes	Cluster 1
Peli2	1.74293e-170	0.505416	0.572	0.4	3.4116e-166	oxidative/mitophagy-enriched brown adipocytes	Cluster 1
Nudt13	1.864e-170	0.343735	0.607	0.437	3.6486e-166	oxidative/mitophagy-enriched brown adipocytes	Cluster 1
Fam193a	2.07462e-170	0.207918	0.849	0.703	4.06086e-166	oxidative/mitophagy-enriched brown adipocytes	Cluster 1
Stx12	3.21921e-170	0.516428	0.443	0.281	6.30129e-166	oxidative/mitophagy-enriched brown adipocytes	Cluster 1
mt-Nd5	3.58856e-170	-1.94196	0.17	0.239	7.02424e-166	oxidative/mitophagy-enriched brown adipocytes	Cluster 1
Rc3h1	4.25406e-170	0.240981	0.78	0.62	8.3269e-166	oxidative/mitophagy-enriched brown adipocytes	Cluster 1
Lrp5	7.3586e-170	0.583858	0.447	0.284	1.44037e-165	oxidative/mitophagy-enriched brown adipocytes	Cluster 1
Isoc2b	7.53692e-170	0.844132	0.203	0.092	1.47528e-165	oxidative/mitophagy-enriched brown adipocytes	Cluster 1
Ptpn23	9.76468e-170	0.673345	0.273	0.143	1.91134e-165	oxidative/mitophagy-enriched brown adipocytes	Cluster 1
Ambra1	9.84907e-170	0.183337	0.777	0.623	1.92786e-165	oxidative/mitophagy-enriched brown adipocytes	Cluster 1
Amotl1	1.33176e-169	-1.10358	0.298	0.387	2.60679e-165	oxidative/mitophagy-enriched brown adipocytes	Cluster 1
Ubr5	1.93042e-169	0.130019	0.928	0.809	3.7786e-165	oxidative/mitophagy-enriched brown adipocytes	Cluster 1
Tpm1	3.53837e-169	-2.23229	0.138	0.238	6.926e-165	oxidative/mitophagy-enriched brown adipocytes	Cluster 1
Cs	4.3546e-169	0.147072	0.869	0.733	8.52369e-165	oxidative/mitophagy-enriched brown adipocytes	Cluster 1
Adipor2	5.29645e-169	-0.157793	0.997	0.957	1.03673e-164	oxidative/mitophagy-enriched brown adipocytes	Cluster 1
Irak2	2.02698e-168	0.384595	0.632	0.462	3.96762e-164	oxidative/mitophagy-enriched brown adipocytes	Cluster 1
Fars2	4.65052e-168	0.179232	0.795	0.646	9.10293e-164	oxidative/mitophagy-enriched brown adipocytes	Cluster 1
Frrs1	5.17019e-168	0.562564	0.391	0.238	1.01201e-163	oxidative/mitophagy-enriched brown adipocytes	Cluster 1
Apmap	6.70467e-168	0.282594	0.631	0.466	1.31237e-163	oxidative/mitophagy-enriched brown adipocytes	Cluster 1
Srl	9.34593e-168	0.312779	0.611	0.443	1.82937e-163	oxidative/mitophagy-enriched brown adipocytes	Cluster 1
Ctdspl	1.09716e-167	-0.625926	0.527	0.519	2.14757e-163	oxidative/mitophagy-enriched brown adipocytes	Cluster 1
Ndufv2	1.10334e-167	0.282651	0.601	0.437	2.15968e-163	oxidative/mitophagy-enriched brown adipocytes	Cluster 1
Hbp1	1.20282e-167	0.378979	0.438	0.285	2.3544e-163	oxidative/mitophagy-enriched brown adipocytes	Cluster 1
Focad	1.52911e-167	0.329309	0.595	0.427	2.99309e-163	oxidative/mitophagy-enriched brown adipocytes	Cluster 1
Slc30a9	1.63093e-167	0.275371	0.617	0.452	3.19237e-163	oxidative/mitophagy-enriched brown adipocytes	Cluster 1
Arhgef28	2.04655e-167	0.141412	0.778	0.63	4.00591e-163	oxidative/mitophagy-enriched brown adipocytes	Cluster 1
Ar	2.27332e-167	-2.87303	0.032	0.119	4.4498e-163	oxidative/mitophagy-enriched brown adipocytes	Cluster 1
Phf3	4.02935e-167	0.305085	0.612	0.445	7.88705e-163	oxidative/mitophagy-enriched brown adipocytes	Cluster 1
2610035D17Rik	4.38675e-167	0.809726	0.269	0.138	8.58663e-163	oxidative/mitophagy-enriched brown adipocytes	Cluster 1
Zfyve16	5.65457e-167	0.375965	0.477	0.318	1.10682e-162	oxidative/mitophagy-enriched brown adipocytes	Cluster 1
Hmox2	1.37643e-166	0.533418	0.419	0.262	2.69422e-162	oxidative/mitophagy-enriched brown adipocytes	Cluster 1
Gys1	1.42305e-166	0.17475	0.916	0.792	2.78547e-162	oxidative/mitophagy-enriched brown adipocytes	Cluster 1
Setd2	1.88478e-166	0.154824	0.74	0.587	3.68927e-162	oxidative/mitophagy-enriched brown adipocytes	Cluster 1
Adcy6	6.2739e-166	0.176067	0.743	0.587	1.22805e-161	oxidative/mitophagy-enriched brown adipocytes	Cluster 1
Fam193b	6.64594e-166	0.256921	0.567	0.408	1.30088e-161	oxidative/mitophagy-enriched brown adipocytes	Cluster 1
Atg7	9.58495e-166	0.343436	0.61	0.443	1.87616e-161	oxidative/mitophagy-enriched brown adipocytes	Cluster 1
Bdp1	1.20396e-165	0.345989	0.652	0.484	2.35664e-161	oxidative/mitophagy-enriched brown adipocytes	Cluster 1
Gigyf2	1.35085e-165	0.196959	0.776	0.623	2.64414e-161	oxidative/mitophagy-enriched brown adipocytes	Cluster 1
Zfp207	1.5131e-165	0.183574	0.742	0.587	2.96174e-161	oxidative/mitophagy-enriched brown adipocytes	Cluster 1
Gphn	2.67252e-165	-0.435978	0.987	0.958	5.2312e-161	oxidative/mitophagy-enriched brown adipocytes	Cluster 1
Pcm1	2.75556e-165	0.246431	0.723	0.563	5.39373e-161	oxidative/mitophagy-enriched brown adipocytes	Cluster 1
Nav3	3.5468e-165	-1.43584	0.139	0.261	6.94252e-161	oxidative/mitophagy-enriched brown adipocytes	Cluster 1
Ppp6r3	5.0978e-165	0.163578	0.785	0.636	9.97843e-161	oxidative/mitophagy-enriched brown adipocytes	Cluster 1
Srek1	5.45278e-165	0.145087	0.81	0.665	1.06733e-160	oxidative/mitophagy-enriched brown adipocytes	Cluster 1
Pkd2l2	5.73947e-165	0.33851	0.479	0.322	1.12344e-160	oxidative/mitophagy-enriched brown adipocytes	Cluster 1
Tent5a	6.42796e-165	-2.46361	0.029	0.12	1.25821e-160	oxidative/mitophagy-enriched brown adipocytes	Cluster 1
Bsdc1	8.35893e-165	0.467842	0.339	0.201	1.63618e-160	oxidative/mitophagy-enriched brown adipocytes	Cluster 1
Ash1l	9.76404e-165	0.126172	0.853	0.717	1.91121e-160	oxidative/mitophagy-enriched brown adipocytes	Cluster 1
Bclaf1	1.08085e-164	0.149026	0.78	0.631	2.11566e-160	oxidative/mitophagy-enriched brown adipocytes	Cluster 1
Cpeb4	1.51863e-164	0.296428	0.634	0.469	2.97256e-160	oxidative/mitophagy-enriched brown adipocytes	Cluster 1
Nrp1	1.5463e-164	-0.290035	0.899	0.851	3.02673e-160	oxidative/mitophagy-enriched brown adipocytes	Cluster 1
Zfp827	2.18756e-164	0.304167	0.632	0.467	4.28192e-160	oxidative/mitophagy-enriched brown adipocytes	Cluster 1
Smim4	2.32063e-164	0.791863	0.262	0.134	4.5424e-160	oxidative/mitophagy-enriched brown adipocytes	Cluster 1
Oxnad1	2.80475e-164	0.55239	0.358	0.212	5.49002e-160	oxidative/mitophagy-enriched brown adipocytes	Cluster 1
Ubp1	3.30325e-164	0.358307	0.58	0.413	6.46578e-160	oxidative/mitophagy-enriched brown adipocytes	Cluster 1
Hibch	3.96092e-164	0.188273	0.745	0.591	7.75311e-160	oxidative/mitophagy-enriched brown adipocytes	Cluster 1
Trdn	4.05646e-164	-3.01719	0.047	0.137	7.94012e-160	oxidative/mitophagy-enriched brown adipocytes	Cluster 1
Gstz1	4.12022e-164	-0.623328	0.442	0.448	8.06492e-160	oxidative/mitophagy-enriched brown adipocytes	Cluster 1
Ndel1	4.51545e-164	0.295709	0.653	0.487	8.83854e-160	oxidative/mitophagy-enriched brown adipocytes	Cluster 1
Jmy	4.99284e-164	0.436435	0.393	0.245	9.77298e-160	oxidative/mitophagy-enriched brown adipocytes	Cluster 1
Acbd3	1.18416e-163	0.376559	0.459	0.304	2.31788e-159	oxidative/mitophagy-enriched brown adipocytes	Cluster 1
Dot1l	1.21877e-163	0.137296	0.848	0.709	2.38563e-159	oxidative/mitophagy-enriched brown adipocytes	Cluster 1
Etfrf1	1.35289e-163	0.435068	0.464	0.306	2.64814e-159	oxidative/mitophagy-enriched brown adipocytes	Cluster 1
Plin5	1.83559e-163	0.347585	0.546	0.384	3.59299e-159	oxidative/mitophagy-enriched brown adipocytes	Cluster 1
Myl1	2.32237e-163	-0.530732	0.586	0.587	4.54582e-159	oxidative/mitophagy-enriched brown adipocytes	Cluster 1
Adck2	2.86456e-163	0.530317	0.32	0.184	5.60709e-159	oxidative/mitophagy-enriched brown adipocytes	Cluster 1
Gys2	4.04849e-163	0.374373	0.61	0.444	7.92452e-159	oxidative/mitophagy-enriched brown adipocytes	Cluster 1
Hk2	4.07066e-163	-0.113349	0.938	0.85	7.96791e-159	oxidative/mitophagy-enriched brown adipocytes	Cluster 1
Myh2	4.85873e-163	-4.98416	0.024	0.106	9.51049e-159	oxidative/mitophagy-enriched brown adipocytes	Cluster 1
Eif3l	5.01361e-163	0.46921	0.426	0.272	9.81364e-159	oxidative/mitophagy-enriched brown adipocytes	Cluster 1
Chd2	5.50108e-163	0.246519	0.821	0.672	1.07678e-158	oxidative/mitophagy-enriched brown adipocytes	Cluster 1
Aff4	7.71478e-163	0.191738	0.632	0.476	1.51009e-158	oxidative/mitophagy-enriched brown adipocytes	Cluster 1
Dhrs4	9.94117e-163	0.528995	0.365	0.219	1.94588e-158	oxidative/mitophagy-enriched brown adipocytes	Cluster 1
Ahnak	2.22508e-162	-0.590588	0.585	0.584	4.35536e-158	oxidative/mitophagy-enriched brown adipocytes	Cluster 1
Larp1b	4.14249e-162	0.182341	0.826	0.68	8.10852e-158	oxidative/mitophagy-enriched brown adipocytes	Cluster 1
Sestd1	7.57702e-162	0.488348	0.46	0.3	1.48313e-157	oxidative/mitophagy-enriched brown adipocytes	Cluster 1
Scaf4	9.54887e-162	0.183889	0.677	0.522	1.8691e-157	oxidative/mitophagy-enriched brown adipocytes	Cluster 1
Abcb8	9.88835e-162	0.354124	0.575	0.411	1.93555e-157	oxidative/mitophagy-enriched brown adipocytes	Cluster 1
Fbh1	1.50625e-161	0.275352	0.664	0.501	2.94834e-157	oxidative/mitophagy-enriched brown adipocytes	Cluster 1
Rab3gap1	1.57591e-161	0.328843	0.601	0.436	3.08469e-157	oxidative/mitophagy-enriched brown adipocytes	Cluster 1
Rab10	1.66894e-161	0.161695	0.813	0.666	3.26679e-157	oxidative/mitophagy-enriched brown adipocytes	Cluster 1
Hnrnpl	1.86481e-161	0.141147	0.712	0.563	3.65017e-157	oxidative/mitophagy-enriched brown adipocytes	Cluster 1
Hlf	4.17433e-161	-1.31681	0.136	0.266	8.17084e-157	oxidative/mitophagy-enriched brown adipocytes	Cluster 1
Pcyt1a	4.46136e-161	0.434113	0.455	0.298	8.73267e-157	oxidative/mitophagy-enriched brown adipocytes	Cluster 1
Larp4	6.45865e-161	0.271684	0.697	0.535	1.26422e-156	oxidative/mitophagy-enriched brown adipocytes	Cluster 1
Opa1	6.85873e-161	0.206954	0.726	0.571	1.34253e-156	oxidative/mitophagy-enriched brown adipocytes	Cluster 1
Glt1d1	9.12339e-161	1.3451	0.209	0.099	1.78581e-156	oxidative/mitophagy-enriched brown adipocytes	Cluster 1
Dcun1d3	9.85533e-161	-0.148827	0.684	0.573	1.92908e-156	oxidative/mitophagy-enriched brown adipocytes	Cluster 1
Cox10	1.04672e-160	0.196137	0.693	0.539	2.04885e-156	oxidative/mitophagy-enriched brown adipocytes	Cluster 1
Hnrnph1	1.69607e-160	0.23331	0.672	0.51	3.31989e-156	oxidative/mitophagy-enriched brown adipocytes	Cluster 1
Msra	1.74134e-160	0.192666	0.714	0.562	3.40849e-156	oxidative/mitophagy-enriched brown adipocytes	Cluster 1
Galc	1.8079e-160	0.72261	0.276	0.147	3.53879e-156	oxidative/mitophagy-enriched brown adipocytes	Cluster 1
Prpf4b	2.45835e-160	0.130892	0.803	0.662	4.81198e-156	oxidative/mitophagy-enriched brown adipocytes	Cluster 1
Rusc2	2.85962e-160	0.57357	0.381	0.232	5.59742e-156	oxidative/mitophagy-enriched brown adipocytes	Cluster 1
Nedd4l	2.94507e-160	0.118825	0.945	0.838	5.76467e-156	oxidative/mitophagy-enriched brown adipocytes	Cluster 1
Mapkap1	3.04997e-160	0.195777	0.744	0.59	5.97002e-156	oxidative/mitophagy-enriched brown adipocytes	Cluster 1
Golga2	3.10776e-160	0.288916	0.565	0.405	6.08313e-156	oxidative/mitophagy-enriched brown adipocytes	Cluster 1
Sec61a2	5.44443e-160	0.365045	0.539	0.377	1.06569e-155	oxidative/mitophagy-enriched brown adipocytes	Cluster 1
Ppp2r1b	7.9586e-160	0.253045	0.551	0.394	1.55782e-155	oxidative/mitophagy-enriched brown adipocytes	Cluster 1
ENSMUSG00000119996	1.07808e-159	0.690241	0.235	0.118	2.11023e-155	oxidative/mitophagy-enriched brown adipocytes	Cluster 1
Hnrnpm	1.19479e-159	0.152099	0.754	0.605	2.33868e-155	oxidative/mitophagy-enriched brown adipocytes	Cluster 1
Arhgap12	1.30595e-159	0.259659	0.635	0.473	2.55627e-155	oxidative/mitophagy-enriched brown adipocytes	Cluster 1
Akap9	1.4699e-159	0.191277	0.819	0.674	2.87719e-155	oxidative/mitophagy-enriched brown adipocytes	Cluster 1
Gm44386	1.48448e-159	0.304091	0.286	0.168	2.90573e-155	oxidative/mitophagy-enriched brown adipocytes	Cluster 1
Trrap	2.00377e-159	0.326642	0.576	0.413	3.92219e-155	oxidative/mitophagy-enriched brown adipocytes	Cluster 1
Timm44	2.17641e-159	0.279509	0.61	0.449	4.26011e-155	oxidative/mitophagy-enriched brown adipocytes	Cluster 1
Ncoa2	2.2279e-159	0.113637	0.791	0.651	4.36089e-155	oxidative/mitophagy-enriched brown adipocytes	Cluster 1
Ctcflos	3.51768e-159	0.178463	0.954	0.852	6.88551e-155	oxidative/mitophagy-enriched brown adipocytes	Cluster 1
Negr1	3.64153e-159	0.151328	0.97	0.883	7.12793e-155	oxidative/mitophagy-enriched brown adipocytes	Cluster 1
Atat1	4.39254e-159	0.413886	0.434	0.281	8.59796e-155	oxidative/mitophagy-enriched brown adipocytes	Cluster 1
Gm20532	6.57711e-159	-0.295843	0.654	0.58	1.2874e-154	oxidative/mitophagy-enriched brown adipocytes	Cluster 1
Usp36	8.57876e-159	0.308702	0.425	0.28	1.67921e-154	oxidative/mitophagy-enriched brown adipocytes	Cluster 1
Azi2	2.50392e-158	0.344244	0.462	0.31	4.90117e-154	oxidative/mitophagy-enriched brown adipocytes	Cluster 1
Ppp1r12a	2.92743e-158	0.157709	0.727	0.576	5.73016e-154	oxidative/mitophagy-enriched brown adipocytes	Cluster 1
Dgkd	4.71908e-158	-0.260626	0.71	0.641	9.23713e-154	oxidative/mitophagy-enriched brown adipocytes	Cluster 1
Pgm1	4.72703e-158	0.27582	0.754	0.597	9.25269e-154	oxidative/mitophagy-enriched brown adipocytes	Cluster 1
Apool	5.04175e-158	0.482916	0.403	0.254	9.86872e-154	oxidative/mitophagy-enriched brown adipocytes	Cluster 1
Mgll	5.09517e-158	0.139642	0.969	0.879	9.97328e-154	oxidative/mitophagy-enriched brown adipocytes	Cluster 1
Fus	6.10363e-158	0.108468	0.865	0.735	1.19472e-153	oxidative/mitophagy-enriched brown adipocytes	Cluster 1
Hnrnpa2b1	6.19674e-158	-0.25909	0.752	0.688	1.21295e-153	oxidative/mitophagy-enriched brown adipocytes	Cluster 1
Gm15441	6.20425e-158	0.918963	0.158	0.065	1.21442e-153	oxidative/mitophagy-enriched brown adipocytes	Cluster 1
Osbpl1a	6.80093e-158	0.192322	0.682	0.528	1.33121e-153	oxidative/mitophagy-enriched brown adipocytes	Cluster 1
Ciapin1	1.20708e-157	0.283076	0.554	0.398	2.36275e-153	oxidative/mitophagy-enriched brown adipocytes	Cluster 1
Gnao1	3.52012e-157	0.127514	0.62	0.477	6.89027e-153	oxidative/mitophagy-enriched brown adipocytes	Cluster 1
Snx16	4.59068e-157	0.866364	0.195	0.089	8.98581e-153	oxidative/mitophagy-enriched brown adipocytes	Cluster 1
Adamts12	4.80889e-157	-1.65252	0.148	0.225	9.41292e-153	oxidative/mitophagy-enriched brown adipocytes	Cluster 1
Smarcc2	7.66917e-157	0.144449	0.779	0.633	1.50116e-152	oxidative/mitophagy-enriched brown adipocytes	Cluster 1
Tcf25	1.00179e-156	0.133509	0.753	0.608	1.9609e-152	oxidative/mitophagy-enriched brown adipocytes	Cluster 1
Lyst	1.22521e-156	-0.320812	0.56	0.508	2.39823e-152	oxidative/mitophagy-enriched brown adipocytes	Cluster 1
Dock9	1.25257e-156	-0.523946	0.504	0.453	2.45178e-152	oxidative/mitophagy-enriched brown adipocytes	Cluster 1
Mbd1	1.60765e-156	0.569537	0.347	0.206	3.14681e-152	oxidative/mitophagy-enriched brown adipocytes	Cluster 1
Maob	2.76521e-156	0.4265	0.447	0.294	5.41263e-152	oxidative/mitophagy-enriched brown adipocytes	Cluster 1
Nap1l4	3.44819e-156	0.24233	0.615	0.458	6.74949e-152	oxidative/mitophagy-enriched brown adipocytes	Cluster 1
Gpatch2	4.51147e-156	0.293694	0.703	0.542	8.83076e-152	oxidative/mitophagy-enriched brown adipocytes	Cluster 1
Sugt1	4.62756e-156	0.360823	0.501	0.344	9.05799e-152	oxidative/mitophagy-enriched brown adipocytes	Cluster 1
St6gal1	4.70446e-156	0.617282	0.381	0.232	9.2085e-152	oxidative/mitophagy-enriched brown adipocytes	Cluster 1
Usp33	5.31448e-156	0.126035	0.81	0.675	1.04026e-151	oxidative/mitophagy-enriched brown adipocytes	Cluster 1
Acbd5	6.18233e-156	0.207138	0.633	0.477	1.21013e-151	oxidative/mitophagy-enriched brown adipocytes	Cluster 1
Nisch	6.40786e-156	0.165904	0.729	0.581	1.25427e-151	oxidative/mitophagy-enriched brown adipocytes	Cluster 1
Uqcc1	8.19489e-156	0.189066	0.71	0.558	1.60407e-151	oxidative/mitophagy-enriched brown adipocytes	Cluster 1
Grn	8.33713e-156	0.763159	0.227	0.112	1.63191e-151	oxidative/mitophagy-enriched brown adipocytes	Cluster 1
Cat	1.06002e-155	0.191342	0.763	0.612	2.07488e-151	oxidative/mitophagy-enriched brown adipocytes	Cluster 1
Radil	1.4619e-155	0.469653	0.424	0.273	2.86153e-151	oxidative/mitophagy-enriched brown adipocytes	Cluster 1
Bach1	1.97524e-155	0.482385	0.406	0.257	3.86633e-151	oxidative/mitophagy-enriched brown adipocytes	Cluster 1
Kctd9	2.1226e-155	0.513536	0.41	0.26	4.15477e-151	oxidative/mitophagy-enriched brown adipocytes	Cluster 1
Uvrag	2.55054e-155	0.336525	0.56	0.4	4.99243e-151	oxidative/mitophagy-enriched brown adipocytes	Cluster 1
Dhrs3	5.90657e-155	-0.968221	0.278	0.404	1.15615e-150	oxidative/mitophagy-enriched brown adipocytes	Cluster 1
Sf3b2	8.78558e-155	0.175746	0.662	0.511	1.71969e-150	oxidative/mitophagy-enriched brown adipocytes	Cluster 1
Rbm33	1.29118e-154	0.252402	0.621	0.463	2.52735e-150	oxidative/mitophagy-enriched brown adipocytes	Cluster 1
Cfd	1.68201e-154	-2.04258	0.088	0.177	3.29237e-150	oxidative/mitophagy-enriched brown adipocytes	Cluster 1
Ranbp9	1.82594e-154	0.315587	0.726	0.568	3.5741e-150	oxidative/mitophagy-enriched brown adipocytes	Cluster 1
Odr4	2.20711e-154	0.347733	0.463	0.312	4.32019e-150	oxidative/mitophagy-enriched brown adipocytes	Cluster 1
Tbc1d32	2.25813e-154	0.339841	0.59	0.429	4.42007e-150	oxidative/mitophagy-enriched brown adipocytes	Cluster 1
Gfm2	2.47274e-154	0.273861	0.58	0.423	4.84013e-150	oxidative/mitophagy-enriched brown adipocytes	Cluster 1
Sat1	2.61764e-154	0.396107	0.371	0.233	5.12376e-150	oxidative/mitophagy-enriched brown adipocytes	Cluster 1
Rgl3	2.7155e-154	0.234358	0.538	0.39	5.31532e-150	oxidative/mitophagy-enriched brown adipocytes	Cluster 1
Zfp740	2.83672e-154	0.371506	0.394	0.252	5.5526e-150	oxidative/mitophagy-enriched brown adipocytes	Cluster 1
Itch	2.86461e-154	0.29917	0.595	0.436	5.60718e-150	oxidative/mitophagy-enriched brown adipocytes	Cluster 1
Arid1b	4.82477e-154	0.115306	0.926	0.814	9.44401e-150	oxidative/mitophagy-enriched brown adipocytes	Cluster 1
R3hdm2	5.10542e-154	0.237457	0.704	0.548	9.99335e-150	oxidative/mitophagy-enriched brown adipocytes	Cluster 1
Pex13	5.14496e-154	0.214795	0.646	0.491	1.00707e-149	oxidative/mitophagy-enriched brown adipocytes	Cluster 1
Cdk12	5.19689e-154	0.10006	0.808	0.672	1.01724e-149	oxidative/mitophagy-enriched brown adipocytes	Cluster 1
Luzp1	5.35406e-154	-0.896135	0.333	0.429	1.048e-149	oxidative/mitophagy-enriched brown adipocytes	Cluster 1
Per2	6.70457e-154	-0.939802	0.27	0.36	1.31235e-149	oxidative/mitophagy-enriched brown adipocytes	Cluster 1
Acot13	6.82509e-154	0.584117	0.33	0.193	1.33594e-149	oxidative/mitophagy-enriched brown adipocytes	Cluster 1
Arhgap29	7.75125e-154	-0.349549	0.598	0.56	1.51723e-149	oxidative/mitophagy-enriched brown adipocytes	Cluster 1
Eif4ebp1	9.50294e-154	0.30578	0.339	0.212	1.8601e-149	oxidative/mitophagy-enriched brown adipocytes	Cluster 1
Cyp27a1	9.79492e-154	0.536663	0.327	0.192	1.91726e-149	oxidative/mitophagy-enriched brown adipocytes	Cluster 1
Prpf38b	1.41988e-153	-0.149685	0.696	0.602	2.77928e-149	oxidative/mitophagy-enriched brown adipocytes	Cluster 1
Amn1	2.26507e-153	0.426768	0.466	0.311	4.43365e-149	oxidative/mitophagy-enriched brown adipocytes	Cluster 1
Tcf4	3.52676e-153	-0.477161	0.588	0.59	6.90329e-149	oxidative/mitophagy-enriched brown adipocytes	Cluster 1
Chd7	3.78981e-153	-0.162198	0.688	0.605	7.41817e-149	oxidative/mitophagy-enriched brown adipocytes	Cluster 1
Mmaa	5.54993e-153	0.263712	0.579	0.423	1.08634e-148	oxidative/mitophagy-enriched brown adipocytes	Cluster 1
Dixdc1	5.63024e-153	-1.23647	0.186	0.283	1.10206e-148	oxidative/mitophagy-enriched brown adipocytes	Cluster 1
Mtmr3	6.70666e-153	0.151435	0.719	0.574	1.31276e-148	oxidative/mitophagy-enriched brown adipocytes	Cluster 1
Tsga10	7.66071e-153	0.560117	0.328	0.193	1.49951e-148	oxidative/mitophagy-enriched brown adipocytes	Cluster 1
Pex6	7.74913e-153	0.317926	0.351	0.22	1.51682e-148	oxidative/mitophagy-enriched brown adipocytes	Cluster 1
Tmem45b	8.55782e-153	-0.907484	0.393	0.41	1.67511e-148	oxidative/mitophagy-enriched brown adipocytes	Cluster 1
N4bp2l2	1.07723e-152	0.105665	0.72	0.579	2.10857e-148	oxidative/mitophagy-enriched brown adipocytes	Cluster 1
Rab11b	1.08829e-152	0.429862	0.396	0.252	2.13021e-148	oxidative/mitophagy-enriched brown adipocytes	Cluster 1
Paip2	1.22501e-152	0.161035	0.664	0.513	2.39783e-148	oxidative/mitophagy-enriched brown adipocytes	Cluster 1
Rlf	1.22962e-152	0.364537	0.513	0.357	2.40685e-148	oxidative/mitophagy-enriched brown adipocytes	Cluster 1
Babam2	1.31114e-152	0.178263	0.797	0.654	2.56642e-148	oxidative/mitophagy-enriched brown adipocytes	Cluster 1
Zzef1	1.67837e-152	0.182006	0.767	0.619	3.28524e-148	oxidative/mitophagy-enriched brown adipocytes	Cluster 1
Cnot1	1.70897e-152	0.182295	0.707	0.557	3.34514e-148	oxidative/mitophagy-enriched brown adipocytes	Cluster 1
Picalm	2.12722e-152	-0.145311	0.718	0.622	4.16383e-148	oxidative/mitophagy-enriched brown adipocytes	Cluster 1
Kctd3	2.90342e-152	0.290565	0.504	0.353	5.68316e-148	oxidative/mitophagy-enriched brown adipocytes	Cluster 1
Kdm5a	2.9105e-152	0.162698	0.746	0.598	5.69701e-148	oxidative/mitophagy-enriched brown adipocytes	Cluster 1
Cul1	3.97827e-152	0.235285	0.68	0.524	7.78707e-148	oxidative/mitophagy-enriched brown adipocytes	Cluster 1
Mpp7	4.22063e-152	-0.10091	0.642	0.54	8.26145e-148	oxidative/mitophagy-enriched brown adipocytes	Cluster 1
Shprh	4.48284e-152	0.424818	0.627	0.465	8.7747e-148	oxidative/mitophagy-enriched brown adipocytes	Cluster 1
Zfp629	5.56964e-152	0.553636	0.261	0.142	1.0902e-147	oxidative/mitophagy-enriched brown adipocytes	Cluster 1
Bfar	5.84753e-152	0.252467	0.644	0.487	1.1446e-147	oxidative/mitophagy-enriched brown adipocytes	Cluster 1
Ctns	6.99156e-152	0.763682	0.252	0.131	1.36853e-147	oxidative/mitophagy-enriched brown adipocytes	Cluster 1
Ktn1	7.21497e-152	0.206384	0.72	0.567	1.41226e-147	oxidative/mitophagy-enriched brown adipocytes	Cluster 1
Srsf5	8.69829e-152	-0.201371	0.715	0.633	1.7026e-147	oxidative/mitophagy-enriched brown adipocytes	Cluster 1
Arhgap32	9.76214e-152	0.306541	0.602	0.444	1.91084e-147	oxidative/mitophagy-enriched brown adipocytes	Cluster 1
Stard5	1.02158e-151	0.556739	0.371	0.228	1.99964e-147	oxidative/mitophagy-enriched brown adipocytes	Cluster 1
Mpc2	1.04553e-151	-0.10076	0.704	0.603	2.04652e-147	oxidative/mitophagy-enriched brown adipocytes	Cluster 1
Birc6	1.92294e-151	0.110279	0.893	0.771	3.76397e-147	oxidative/mitophagy-enriched brown adipocytes	Cluster 1
Oga	1.94211e-151	0.317332	0.565	0.408	3.80148e-147	oxidative/mitophagy-enriched brown adipocytes	Cluster 1
Ncoa6	2.24903e-151	0.176607	0.73	0.582	4.40224e-147	oxidative/mitophagy-enriched brown adipocytes	Cluster 1
Dnajc13	2.50399e-151	0.337098	0.621	0.46	4.9013e-147	oxidative/mitophagy-enriched brown adipocytes	Cluster 1
Rab3ip	2.55281e-151	0.519706	0.408	0.26	4.99687e-147	oxidative/mitophagy-enriched brown adipocytes	Cluster 1
Sec31b	2.90613e-151	0.519202	0.391	0.245	5.68845e-147	oxidative/mitophagy-enriched brown adipocytes	Cluster 1
Tia1	3.136e-151	0.231928	0.557	0.406	6.13841e-147	oxidative/mitophagy-enriched brown adipocytes	Cluster 1
Phf21a	4.03561e-151	-0.113576	0.758	0.662	7.8993e-147	oxidative/mitophagy-enriched brown adipocytes	Cluster 1
Gm28047	4.09221e-151	0.191168	0.699	0.548	8.01009e-147	oxidative/mitophagy-enriched brown adipocytes	Cluster 1
Rabgap1	4.44908e-151	0.165465	0.694	0.545	8.70863e-147	oxidative/mitophagy-enriched brown adipocytes	Cluster 1
Igsf8	4.77276e-151	0.30567	0.551	0.397	9.3422e-147	oxidative/mitophagy-enriched brown adipocytes	Cluster 1
Csnk2a1	5.4124e-151	0.102357	0.658	0.517	1.05942e-146	oxidative/mitophagy-enriched brown adipocytes	Cluster 1
Comt	6.37385e-151	-0.136179	0.672	0.575	1.24762e-146	oxidative/mitophagy-enriched brown adipocytes	Cluster 1
Pnpla8	7.77055e-151	0.269541	0.745	0.592	1.52101e-146	oxidative/mitophagy-enriched brown adipocytes	Cluster 1
Lnpep	8.66349e-151	0.11423	0.782	0.644	1.69579e-146	oxidative/mitophagy-enriched brown adipocytes	Cluster 1
Stard7	1.07997e-150	0.274968	0.54	0.388	2.11394e-146	oxidative/mitophagy-enriched brown adipocytes	Cluster 1
Btbd7	1.08401e-150	0.284168	0.613	0.455	2.12184e-146	oxidative/mitophagy-enriched brown adipocytes	Cluster 1
Mef2a	1.27477e-150	0.128792	0.795	0.659	2.49523e-146	oxidative/mitophagy-enriched brown adipocytes	Cluster 1
Mapk8ip3	1.77799e-150	0.182933	0.715	0.566	3.48024e-146	oxidative/mitophagy-enriched brown adipocytes	Cluster 1
2810004N23Rik	2.30213e-150	0.367581	0.454	0.304	4.50619e-146	oxidative/mitophagy-enriched brown adipocytes	Cluster 1
Itsn2	2.51983e-150	0.185302	0.702	0.552	4.93232e-146	oxidative/mitophagy-enriched brown adipocytes	Cluster 1
Ddrgk1	2.78403e-150	0.615807	0.256	0.137	5.44946e-146	oxidative/mitophagy-enriched brown adipocytes	Cluster 1
Elmod3	4.14828e-150	0.333356	0.512	0.36	8.11985e-146	oxidative/mitophagy-enriched brown adipocytes	Cluster 1
Dcaf8	4.78907e-150	0.178987	0.739	0.59	9.37412e-146	oxidative/mitophagy-enriched brown adipocytes	Cluster 1
Cep350	5.97777e-150	0.132785	0.765	0.623	1.17009e-145	oxidative/mitophagy-enriched brown adipocytes	Cluster 1
Tacc1	8.50091e-150	-0.191286	0.768	0.68	1.66397e-145	oxidative/mitophagy-enriched brown adipocytes	Cluster 1
Atp8a1	9.12273e-150	-0.257698	0.635	0.567	1.78568e-145	oxidative/mitophagy-enriched brown adipocytes	Cluster 1
Kat6a	9.67654e-150	0.218211	0.587	0.437	1.89409e-145	oxidative/mitophagy-enriched brown adipocytes	Cluster 1
Ccnt2	1.13158e-149	0.193058	0.674	0.524	2.21496e-145	oxidative/mitophagy-enriched brown adipocytes	Cluster 1
Stx18	1.41985e-149	0.16241	0.758	0.614	2.77921e-145	oxidative/mitophagy-enriched brown adipocytes	Cluster 1
St6galnac6	1.96569e-149	0.408842	0.298	0.176	3.84764e-145	oxidative/mitophagy-enriched brown adipocytes	Cluster 1
F630040K05Rik	3.58856e-149	1.30666	0.178	0.078	7.02425e-145	oxidative/mitophagy-enriched brown adipocytes	Cluster 1
Arih1	4.31336e-149	0.125826	0.825	0.691	8.44298e-145	oxidative/mitophagy-enriched brown adipocytes	Cluster 1
2010007H06Rik	4.87127e-149	0.699525	0.196	0.094	9.53502e-145	oxidative/mitophagy-enriched brown adipocytes	Cluster 1
Pex1	8.1495e-149	0.249687	0.596	0.443	1.59518e-144	oxidative/mitophagy-enriched brown adipocytes	Cluster 1
Trmt1l	2.01174e-148	0.187577	0.55	0.403	3.93779e-144	oxidative/mitophagy-enriched brown adipocytes	Cluster 1
Chst8	2.09141e-148	0.881168	0.284	0.155	4.09372e-144	oxidative/mitophagy-enriched brown adipocytes	Cluster 1
Kif1c	2.33082e-148	0.125359	0.638	0.492	4.56234e-144	oxidative/mitophagy-enriched brown adipocytes	Cluster 1
Chid1	2.53177e-148	0.55624	0.299	0.171	4.95569e-144	oxidative/mitophagy-enriched brown adipocytes	Cluster 1
Sec22a	2.85215e-148	0.313121	0.518	0.365	5.5828e-144	oxidative/mitophagy-enriched brown adipocytes	Cluster 1
Zfp106	2.90598e-148	-0.204205	0.629	0.535	5.68817e-144	oxidative/mitophagy-enriched brown adipocytes	Cluster 1
Spop	3.04679e-148	0.159193	0.676	0.529	5.96379e-144	oxidative/mitophagy-enriched brown adipocytes	Cluster 1
Zfp445	3.11825e-148	0.214323	0.657	0.505	6.10366e-144	oxidative/mitophagy-enriched brown adipocytes	Cluster 1
2810021J22Rik	3.85515e-148	1.01155	0.192	0.087	7.54607e-144	oxidative/mitophagy-enriched brown adipocytes	Cluster 1
Samm50	1.08002e-147	0.270158	0.549	0.396	2.11404e-143	oxidative/mitophagy-enriched brown adipocytes	Cluster 1
Sdha	1.12202e-147	0.150937	0.772	0.63	2.19624e-143	oxidative/mitophagy-enriched brown adipocytes	Cluster 1
Glrx3	1.33552e-147	0.38696	0.466	0.316	2.61414e-143	oxidative/mitophagy-enriched brown adipocytes	Cluster 1
Immt	1.40225e-147	0.12665	0.646	0.503	2.74477e-143	oxidative/mitophagy-enriched brown adipocytes	Cluster 1
Tlk2	1.91363e-147	0.231192	0.691	0.539	3.74574e-143	oxidative/mitophagy-enriched brown adipocytes	Cluster 1
Nr1d1	1.97747e-147	0.253529	0.42	0.285	3.8707e-143	oxidative/mitophagy-enriched brown adipocytes	Cluster 1
Isca1	3.18005e-147	0.369039	0.47	0.321	6.22463e-143	oxidative/mitophagy-enriched brown adipocytes	Cluster 1
Rasa3	3.2722e-147	-1.90457	0.096	0.177	6.405e-143	oxidative/mitophagy-enriched brown adipocytes	Cluster 1
Tbck	3.60479e-147	0.204329	0.592	0.443	7.05602e-143	oxidative/mitophagy-enriched brown adipocytes	Cluster 1
Lrrc8d	7.75817e-147	0.178074	0.714	0.568	1.51858e-142	oxidative/mitophagy-enriched brown adipocytes	Cluster 1
Dym	1.06789e-146	0.15645	0.772	0.631	2.09028e-142	oxidative/mitophagy-enriched brown adipocytes	Cluster 1
Gnaq	1.49755e-146	-0.140679	0.702	0.615	2.93131e-142	oxidative/mitophagy-enriched brown adipocytes	Cluster 1
Btbd1	1.62258e-146	0.300423	0.635	0.479	3.17603e-142	oxidative/mitophagy-enriched brown adipocytes	Cluster 1
Akap10	2.03824e-146	0.191382	0.655	0.506	3.98965e-142	oxidative/mitophagy-enriched brown adipocytes	Cluster 1
Ubr2	2.15827e-146	0.206197	0.762	0.614	4.2246e-142	oxidative/mitophagy-enriched brown adipocytes	Cluster 1
Wdtc1	2.54169e-146	0.571619	0.343	0.206	4.9751e-142	oxidative/mitophagy-enriched brown adipocytes	Cluster 1
Pmm2	2.82479e-146	0.34269	0.548	0.393	5.52924e-142	oxidative/mitophagy-enriched brown adipocytes	Cluster 1
Capza1	3.31414e-146	0.155294	0.608	0.463	6.4871e-142	oxidative/mitophagy-enriched brown adipocytes	Cluster 1
Nfx1	4.02288e-146	0.334166	0.562	0.406	7.87439e-142	oxidative/mitophagy-enriched brown adipocytes	Cluster 1
Bahcc1	4.55248e-146	-1.39088	0.119	0.232	8.91102e-142	oxidative/mitophagy-enriched brown adipocytes	Cluster 1
Ppp1r12b	4.55804e-146	-0.124588	0.694	0.605	8.9219e-142	oxidative/mitophagy-enriched brown adipocytes	Cluster 1
Hdhd2	6.02726e-146	0.36246	0.431	0.288	1.17978e-141	oxidative/mitophagy-enriched brown adipocytes	Cluster 1
Lpcat3	6.48273e-146	0.185959	0.629	0.482	1.26893e-141	oxidative/mitophagy-enriched brown adipocytes	Cluster 1
Tasor2	7.88854e-146	0.374043	0.442	0.296	1.5441e-141	oxidative/mitophagy-enriched brown adipocytes	Cluster 1
Anks1	9.04659e-146	-0.192661	0.647	0.573	1.77078e-141	oxidative/mitophagy-enriched brown adipocytes	Cluster 1
Dag1	9.4268e-146	0.118604	0.864	0.738	1.8452e-141	oxidative/mitophagy-enriched brown adipocytes	Cluster 1
Crocc	1.51251e-145	0.770404	0.218	0.109	2.96059e-141	oxidative/mitophagy-enriched brown adipocytes	Cluster 1
Ttc14	1.915e-145	0.186299	0.632	0.484	3.74842e-141	oxidative/mitophagy-enriched brown adipocytes	Cluster 1
Xdh	2.35142e-145	-0.461413	0.472	0.458	4.60267e-141	oxidative/mitophagy-enriched brown adipocytes	Cluster 1
Wdr45	3.23379e-145	0.736149	0.184	0.086	6.32982e-141	oxidative/mitophagy-enriched brown adipocytes	Cluster 1
Iqgap1	5.50989e-145	0.482539	0.533	0.375	1.07851e-140	oxidative/mitophagy-enriched brown adipocytes	Cluster 1
Kri1	5.70147e-145	0.453407	0.418	0.273	1.11601e-140	oxidative/mitophagy-enriched brown adipocytes	Cluster 1
Pan2	5.91837e-145	0.383831	0.424	0.28	1.15846e-140	oxidative/mitophagy-enriched brown adipocytes	Cluster 1
Cisd1	5.98639e-145	0.635955	0.264	0.144	1.17178e-140	oxidative/mitophagy-enriched brown adipocytes	Cluster 1
Brd7	6.42619e-145	0.297787	0.532	0.38	1.25786e-140	oxidative/mitophagy-enriched brown adipocytes	Cluster 1
Ino80	6.88724e-145	0.176691	0.716	0.57	1.34811e-140	oxidative/mitophagy-enriched brown adipocytes	Cluster 1
Ranbp2	7.11997e-145	0.196016	0.655	0.505	1.39366e-140	oxidative/mitophagy-enriched brown adipocytes	Cluster 1
Itsn1	7.59678e-145	0.14086	0.746	0.604	1.48699e-140	oxidative/mitophagy-enriched brown adipocytes	Cluster 1
Atp5b	8.97904e-145	-0.219622	0.672	0.581	1.75756e-140	oxidative/mitophagy-enriched brown adipocytes	Cluster 1
Pdss2	1.09633e-144	0.255982	0.647	0.493	2.14595e-140	oxidative/mitophagy-enriched brown adipocytes	Cluster 1
Ptp4a3	1.64419e-144	0.835343	0.245	0.127	3.21834e-140	oxidative/mitophagy-enriched brown adipocytes	Cluster 1
Dop1a	1.65437e-144	0.383792	0.569	0.412	3.23826e-140	oxidative/mitophagy-enriched brown adipocytes	Cluster 1
Arih2	1.81434e-144	0.252836	0.575	0.424	3.55139e-140	oxidative/mitophagy-enriched brown adipocytes	Cluster 1
Apex2	1.85796e-144	-0.414604	0.569	0.551	3.63677e-140	oxidative/mitophagy-enriched brown adipocytes	Cluster 1
Clcn4	2.06286e-144	0.480994	0.315	0.187	4.03784e-140	oxidative/mitophagy-enriched brown adipocytes	Cluster 1
Bnc2	2.75909e-144	-1.5625	0.141	0.228	5.40065e-140	oxidative/mitophagy-enriched brown adipocytes	Cluster 1
Usp9x	3.40144e-144	0.170858	0.688	0.54	6.65797e-140	oxidative/mitophagy-enriched brown adipocytes	Cluster 1
Nbeal1	4.38801e-144	0.177536	0.783	0.641	8.58908e-140	oxidative/mitophagy-enriched brown adipocytes	Cluster 1
Prelid3b	4.76624e-144	0.605716	0.295	0.168	9.32944e-140	oxidative/mitophagy-enriched brown adipocytes	Cluster 1
Rnf214	4.80956e-144	0.248771	0.546	0.397	9.41423e-140	oxidative/mitophagy-enriched brown adipocytes	Cluster 1
Zfyve1	5.14908e-144	0.342772	0.399	0.262	1.00788e-139	oxidative/mitophagy-enriched brown adipocytes	Cluster 1
Cmtm4	5.32155e-144	0.209474	0.503	0.361	1.04164e-139	oxidative/mitophagy-enriched brown adipocytes	Cluster 1
Adhfe1	5.66038e-144	0.249324	0.692	0.54	1.10796e-139	oxidative/mitophagy-enriched brown adipocytes	Cluster 1
Scaf8	5.66611e-144	0.18527	0.679	0.532	1.10908e-139	oxidative/mitophagy-enriched brown adipocytes	Cluster 1
St3gal3	5.74141e-144	0.208765	0.732	0.586	1.12382e-139	oxidative/mitophagy-enriched brown adipocytes	Cluster 1
Irf2	5.9786e-144	-0.741016	0.429	0.459	1.17025e-139	oxidative/mitophagy-enriched brown adipocytes	Cluster 1
Cnot4	6.7556e-144	0.158649	0.703	0.558	1.32234e-139	oxidative/mitophagy-enriched brown adipocytes	Cluster 1
Erbb4	1.0353e-143	0.179342	0.889	0.767	2.02649e-139	oxidative/mitophagy-enriched brown adipocytes	Cluster 1
Usp32	1.33501e-143	0.196559	0.612	0.466	2.61315e-139	oxidative/mitophagy-enriched brown adipocytes	Cluster 1
Sfswap	1.56094e-143	0.16578	0.642	0.498	3.05538e-139	oxidative/mitophagy-enriched brown adipocytes	Cluster 1
Prkag2	1.66324e-143	-0.243839	0.915	0.853	3.25562e-139	oxidative/mitophagy-enriched brown adipocytes	Cluster 1
Elk4	1.81257e-143	0.226456	0.426	0.292	3.54792e-139	oxidative/mitophagy-enriched brown adipocytes	Cluster 1
Wdr26	2.12336e-143	0.203326	0.615	0.468	4.15627e-139	oxidative/mitophagy-enriched brown adipocytes	Cluster 1
Sc5d	2.23951e-143	-0.70008	0.343	0.372	4.38361e-139	oxidative/mitophagy-enriched brown adipocytes	Cluster 1
Kmt2a	2.82343e-143	0.196877	0.665	0.517	5.52658e-139	oxidative/mitophagy-enriched brown adipocytes	Cluster 1
A630001G21Rik	2.82797e-143	0.921789	0.14	0.057	5.53547e-139	oxidative/mitophagy-enriched brown adipocytes	Cluster 1
Hbs1l	3.04196e-143	0.388707	0.399	0.26	5.95434e-139	oxidative/mitophagy-enriched brown adipocytes	Cluster 1
Nr4a1	3.3222e-143	-1.87105	0.087	0.166	6.50287e-139	oxidative/mitophagy-enriched brown adipocytes	Cluster 1
Dpep1	3.55386e-143	0.924148	0.235	0.119	6.95633e-139	oxidative/mitophagy-enriched brown adipocytes	Cluster 1
Gpc4	4.82301e-143	-1.41036	0.132	0.245	9.44056e-139	oxidative/mitophagy-enriched brown adipocytes	Cluster 1
Lamc1	4.89971e-143	-0.382322	0.594	0.57	9.5907e-139	oxidative/mitophagy-enriched brown adipocytes	Cluster 1
Ldlrad3	8.61606e-143	-1.12606	0.199	0.31	1.68651e-138	oxidative/mitophagy-enriched brown adipocytes	Cluster 1
Zfp101	9.7857e-143	0.873759	0.212	0.104	1.91545e-138	oxidative/mitophagy-enriched brown adipocytes	Cluster 1
Fndc3a	1.26679e-142	0.23989	0.545	0.399	2.47962e-138	oxidative/mitophagy-enriched brown adipocytes	Cluster 1
Net1	1.40165e-142	-1.70996	0.092	0.189	2.7436e-138	oxidative/mitophagy-enriched brown adipocytes	Cluster 1
Tbc1d12	1.41515e-142	0.452091	0.396	0.255	2.77002e-138	oxidative/mitophagy-enriched brown adipocytes	Cluster 1
Scyl2	1.48661e-142	0.515084	0.353	0.218	2.9099e-138	oxidative/mitophagy-enriched brown adipocytes	Cluster 1
Steep1	1.56513e-142	0.460371	0.47	0.318	3.06359e-138	oxidative/mitophagy-enriched brown adipocytes	Cluster 1
Vps37a	1.62724e-142	0.408898	0.429	0.284	3.18517e-138	oxidative/mitophagy-enriched brown adipocytes	Cluster 1
Hps4	1.64993e-142	0.577403	0.274	0.154	3.22958e-138	oxidative/mitophagy-enriched brown adipocytes	Cluster 1
Josd1	2.17815e-142	0.312039	0.327	0.205	4.26351e-138	oxidative/mitophagy-enriched brown adipocytes	Cluster 1
Trim33	2.65523e-142	0.318653	0.476	0.33	5.19736e-138	oxidative/mitophagy-enriched brown adipocytes	Cluster 1
Fggy	3.92693e-142	0.194862	0.642	0.495	7.68658e-138	oxidative/mitophagy-enriched brown adipocytes	Cluster 1
Supt3	6.26827e-142	0.12732	0.713	0.575	1.22695e-137	oxidative/mitophagy-enriched brown adipocytes	Cluster 1
Cbfa2t3	7.09946e-142	0.299472	0.415	0.281	1.38965e-137	oxidative/mitophagy-enriched brown adipocytes	Cluster 1
Ciao3	7.71843e-142	0.486878	0.308	0.183	1.51081e-137	oxidative/mitophagy-enriched brown adipocytes	Cluster 1
Kdm5c	8.05153e-142	0.133111	0.64	0.498	1.57601e-137	oxidative/mitophagy-enriched brown adipocytes	Cluster 1
Eya3	8.23168e-142	0.195684	0.595	0.448	1.61127e-137	oxidative/mitophagy-enriched brown adipocytes	Cluster 1
Arhgap5	9.13869e-142	-0.296613	0.63	0.585	1.78881e-137	oxidative/mitophagy-enriched brown adipocytes	Cluster 1
Sash1	1.25366e-141	0.508201	0.443	0.293	2.45392e-137	oxidative/mitophagy-enriched brown adipocytes	Cluster 1
Tmem245	1.92275e-141	-0.160713	0.706	0.625	3.76358e-137	oxidative/mitophagy-enriched brown adipocytes	Cluster 1
Slc25a32	1.93996e-141	0.376963	0.457	0.311	3.79729e-137	oxidative/mitophagy-enriched brown adipocytes	Cluster 1
Afap1	2.12708e-141	-0.378166	0.567	0.533	4.16355e-137	oxidative/mitophagy-enriched brown adipocytes	Cluster 1
Ncapd3	2.56023e-141	0.399554	0.436	0.292	5.0114e-137	oxidative/mitophagy-enriched brown adipocytes	Cluster 1
Ghitm	2.58443e-141	0.195516	0.418	0.287	5.05876e-137	oxidative/mitophagy-enriched brown adipocytes	Cluster 1
Ahcyl2	2.94693e-141	-0.754935	0.416	0.469	5.76832e-137	oxidative/mitophagy-enriched brown adipocytes	Cluster 1
Ap2b1	4.94853e-141	0.313593	0.51	0.361	9.68626e-137	oxidative/mitophagy-enriched brown adipocytes	Cluster 1
Hivep2	8.43009e-141	-0.23324	0.783	0.724	1.65011e-136	oxidative/mitophagy-enriched brown adipocytes	Cluster 1
Acp5	8.81306e-141	0.32063	0.503	0.355	1.72507e-136	oxidative/mitophagy-enriched brown adipocytes	Cluster 1
Dennd4c	1.24568e-140	0.176597	0.658	0.513	2.4383e-136	oxidative/mitophagy-enriched brown adipocytes	Cluster 1
Odf2l	1.36411e-140	0.349702	0.422	0.282	2.67011e-136	oxidative/mitophagy-enriched brown adipocytes	Cluster 1
Cert1	1.59008e-140	0.311001	0.542	0.391	3.11243e-136	oxidative/mitophagy-enriched brown adipocytes	Cluster 1
Gm20732	1.61205e-140	0.243219	0.585	0.437	3.15542e-136	oxidative/mitophagy-enriched brown adipocytes	Cluster 1
Ift172	2.05362e-140	0.450149	0.361	0.227	4.01976e-136	oxidative/mitophagy-enriched brown adipocytes	Cluster 1
Brap	2.32663e-140	0.302402	0.438	0.299	4.55414e-136	oxidative/mitophagy-enriched brown adipocytes	Cluster 1
Rab1a	3.01853e-140	0.332516	0.504	0.355	5.90848e-136	oxidative/mitophagy-enriched brown adipocytes	Cluster 1
Dnaja3	3.49579e-140	0.329409	0.442	0.301	6.84266e-136	oxidative/mitophagy-enriched brown adipocytes	Cluster 1
Ndufa10	3.60466e-140	0.213095	0.55	0.405	7.05577e-136	oxidative/mitophagy-enriched brown adipocytes	Cluster 1
D3Ertd751e	4.85082e-140	0.522513	0.325	0.196	9.49499e-136	oxidative/mitophagy-enriched brown adipocytes	Cluster 1
Dyrk1a	5.20754e-140	0.21969	0.676	0.528	1.01932e-135	oxidative/mitophagy-enriched brown adipocytes	Cluster 1
Atrn	6.60712e-140	-0.350159	0.582	0.532	1.29328e-135	oxidative/mitophagy-enriched brown adipocytes	Cluster 1
Brd4	8.34136e-140	0.153175	0.725	0.584	1.63274e-135	oxidative/mitophagy-enriched brown adipocytes	Cluster 1
Tfrc	1.19704e-139	-0.451117	0.534	0.498	2.34309e-135	oxidative/mitophagy-enriched brown adipocytes	Cluster 1
Uck1	1.25693e-139	0.232093	0.517	0.374	2.46032e-135	oxidative/mitophagy-enriched brown adipocytes	Cluster 1
Mknk2	1.88993e-139	-0.624485	0.433	0.45	3.69934e-135	oxidative/mitophagy-enriched brown adipocytes	Cluster 1
Gsn	2.11495e-139	-2.62624	0.049	0.127	4.1398e-135	oxidative/mitophagy-enriched brown adipocytes	Cluster 1
Herc3	2.58323e-139	0.325855	0.594	0.441	5.05641e-135	oxidative/mitophagy-enriched brown adipocytes	Cluster 1
Rps6kb1	3.0958e-139	-0.207718	0.601	0.523	6.05972e-135	oxidative/mitophagy-enriched brown adipocytes	Cluster 1
Pdha1	3.17174e-139	-0.254173	0.629	0.553	6.20837e-135	oxidative/mitophagy-enriched brown adipocytes	Cluster 1
P4ha1	3.79211e-139	0.585729	0.34	0.206	7.42268e-135	oxidative/mitophagy-enriched brown adipocytes	Cluster 1
Gm10851	3.90244e-139	0.632915	0.301	0.174	7.63864e-135	oxidative/mitophagy-enriched brown adipocytes	Cluster 1
Odf2	3.95913e-139	0.28457	0.48	0.337	7.7496e-135	oxidative/mitophagy-enriched brown adipocytes	Cluster 1
Morc2a	4.82633e-139	0.438576	0.446	0.299	9.44706e-135	oxidative/mitophagy-enriched brown adipocytes	Cluster 1
Prrc2c	5.15725e-139	0.129241	0.814	0.682	1.00948e-134	oxidative/mitophagy-enriched brown adipocytes	Cluster 1
Ubr4	5.21754e-139	0.180708	0.795	0.657	1.02128e-134	oxidative/mitophagy-enriched brown adipocytes	Cluster 1
Arl8b	5.63456e-139	0.393162	0.415	0.274	1.10291e-134	oxidative/mitophagy-enriched brown adipocytes	Cluster 1
Uckl1	5.8249e-139	0.419714	0.329	0.202	1.14017e-134	oxidative/mitophagy-enriched brown adipocytes	Cluster 1
Camsap2	6.22544e-139	0.115841	0.632	0.494	1.21857e-134	oxidative/mitophagy-enriched brown adipocytes	Cluster 1
Rictor	6.34546e-139	0.261197	0.57	0.421	1.24206e-134	oxidative/mitophagy-enriched brown adipocytes	Cluster 1
Cdc42bpb	6.4256e-139	0.236035	0.632	0.484	1.25775e-134	oxidative/mitophagy-enriched brown adipocytes	Cluster 1
Mocs2	6.83048e-139	0.268232	0.444	0.307	1.337e-134	oxidative/mitophagy-enriched brown adipocytes	Cluster 1
Ttc4	8.70576e-139	0.535929	0.332	0.201	1.70406e-134	oxidative/mitophagy-enriched brown adipocytes	Cluster 1
Akap7	9.25262e-139	0.130873	0.711	0.571	1.81111e-134	oxidative/mitophagy-enriched brown adipocytes	Cluster 1
Urgcp	9.80248e-139	0.136005	0.687	0.545	1.91874e-134	oxidative/mitophagy-enriched brown adipocytes	Cluster 1
Cdk6	1.1668e-138	0.298435	0.513	0.367	2.2839e-134	oxidative/mitophagy-enriched brown adipocytes	Cluster 1
Clcn7	1.22473e-138	0.530703	0.305	0.18	2.3973e-134	oxidative/mitophagy-enriched brown adipocytes	Cluster 1
Resf1	1.2422e-138	-0.226571	0.519	0.427	2.43147e-134	oxidative/mitophagy-enriched brown adipocytes	Cluster 1
Ogt	1.56722e-138	-0.406561	0.577	0.567	3.06767e-134	oxidative/mitophagy-enriched brown adipocytes	Cluster 1
Sfxn1	1.59153e-138	0.189726	0.579	0.437	3.11527e-134	oxidative/mitophagy-enriched brown adipocytes	Cluster 1
Alkbh3	1.94865e-138	0.30435	0.504	0.358	3.81428e-134	oxidative/mitophagy-enriched brown adipocytes	Cluster 1
Armh3	2.28731e-138	0.216604	0.663	0.515	4.47718e-134	oxidative/mitophagy-enriched brown adipocytes	Cluster 1
Hnrnpul2	2.34922e-138	0.191556	0.516	0.376	4.59837e-134	oxidative/mitophagy-enriched brown adipocytes	Cluster 1
Pnldc1	2.50768e-138	0.503678	0.323	0.195	4.90853e-134	oxidative/mitophagy-enriched brown adipocytes	Cluster 1
Dnm1l	3.4664e-138	0.188094	0.625	0.481	6.78513e-134	oxidative/mitophagy-enriched brown adipocytes	Cluster 1
Enox2	4.5486e-138	0.352271	0.617	0.463	8.90343e-134	oxidative/mitophagy-enriched brown adipocytes	Cluster 1
Ralgapa1	7.84862e-138	0.152264	0.779	0.641	1.53629e-133	oxidative/mitophagy-enriched brown adipocytes	Cluster 1
Pbrm1	8.89736e-138	0.143317	0.675	0.535	1.74157e-133	oxidative/mitophagy-enriched brown adipocytes	Cluster 1
Map4k4	9.05185e-138	0.153541	0.71	0.57	1.77181e-133	oxidative/mitophagy-enriched brown adipocytes	Cluster 1
Ngly1	9.54145e-138	0.239756	0.587	0.44	1.86764e-133	oxidative/mitophagy-enriched brown adipocytes	Cluster 1
Sar1b	1.01855e-137	0.450242	0.412	0.27	1.9937e-133	oxidative/mitophagy-enriched brown adipocytes	Cluster 1
Mcu	1.28491e-137	0.347816	0.536	0.385	2.51508e-133	oxidative/mitophagy-enriched brown adipocytes	Cluster 1
Tcf20	1.36574e-137	0.197172	0.637	0.492	2.6733e-133	oxidative/mitophagy-enriched brown adipocytes	Cluster 1
Plekhf1	1.896e-137	1.36898	0.105	0.034	3.71123e-133	oxidative/mitophagy-enriched brown adipocytes	Cluster 1
6030443J06Rik	2.026e-137	0.548409	0.395	0.254	3.96569e-133	oxidative/mitophagy-enriched brown adipocytes	Cluster 1
Ik	2.07959e-137	0.265232	0.437	0.301	4.07059e-133	oxidative/mitophagy-enriched brown adipocytes	Cluster 1
Trim41	2.1004e-137	0.264548	0.376	0.25	4.11132e-133	oxidative/mitophagy-enriched brown adipocytes	Cluster 1
Gja1	2.10139e-137	0.360521	0.412	0.274	4.11327e-133	oxidative/mitophagy-enriched brown adipocytes	Cluster 1
Arl15	2.37064e-137	0.173539	0.872	0.751	4.64029e-133	oxidative/mitophagy-enriched brown adipocytes	Cluster 1
Nup98	2.54974e-137	0.301282	0.563	0.413	4.99087e-133	oxidative/mitophagy-enriched brown adipocytes	Cluster 1
Aopep	4.56886e-137	-0.359217	0.588	0.557	8.94308e-133	oxidative/mitophagy-enriched brown adipocytes	Cluster 1
Lcor	5.05248e-137	0.135053	0.739	0.601	9.88972e-133	oxidative/mitophagy-enriched brown adipocytes	Cluster 1
Dcaf11	6.79315e-137	0.414699	0.363	0.231	1.32969e-132	oxidative/mitophagy-enriched brown adipocytes	Cluster 1
Trim24	6.97306e-137	0.389678	0.565	0.411	1.36491e-132	oxidative/mitophagy-enriched brown adipocytes	Cluster 1
Mif4gd	1.0984e-136	0.308406	0.443	0.303	2.15002e-132	oxidative/mitophagy-enriched brown adipocytes	Cluster 1
Dnajc5	1.11128e-136	0.174973	0.557	0.417	2.17522e-132	oxidative/mitophagy-enriched brown adipocytes	Cluster 1
Usp24	1.16484e-136	0.16728	0.679	0.538	2.28006e-132	oxidative/mitophagy-enriched brown adipocytes	Cluster 1
Agmo	1.24255e-136	0.150865	0.856	0.73	2.43217e-132	oxidative/mitophagy-enriched brown adipocytes	Cluster 1
Dram2	1.25782e-136	0.364507	0.497	0.349	2.46206e-132	oxidative/mitophagy-enriched brown adipocytes	Cluster 1
Csnk1a1	1.27535e-136	-0.164948	0.69	0.611	2.49638e-132	oxidative/mitophagy-enriched brown adipocytes	Cluster 1
Wdr81	1.85329e-136	0.767058	0.194	0.094	3.62763e-132	oxidative/mitophagy-enriched brown adipocytes	Cluster 1
Abcc4	1.86247e-136	0.203956	0.543	0.402	3.6456e-132	oxidative/mitophagy-enriched brown adipocytes	Cluster 1
Tln2	2.01985e-136	-0.947761	0.294	0.372	3.95364e-132	oxidative/mitophagy-enriched brown adipocytes	Cluster 1
Ammecr1l	2.37938e-136	0.26434	0.54	0.394	4.65739e-132	oxidative/mitophagy-enriched brown adipocytes	Cluster 1
Neil2	2.69599e-136	0.881907	0.186	0.087	5.27712e-132	oxidative/mitophagy-enriched brown adipocytes	Cluster 1
Sned1	3.14693e-136	0.447072	0.433	0.29	6.15979e-132	oxidative/mitophagy-enriched brown adipocytes	Cluster 1
Usp40	3.2521e-136	0.232005	0.597	0.452	6.36567e-132	oxidative/mitophagy-enriched brown adipocytes	Cluster 1
Pald1	5.2527e-136	-0.173108	0.678	0.602	1.02816e-131	oxidative/mitophagy-enriched brown adipocytes	Cluster 1
Cars2	5.43029e-136	0.603959	0.349	0.214	1.06293e-131	oxidative/mitophagy-enriched brown adipocytes	Cluster 1
Pex19	6.18017e-136	0.225128	0.564	0.419	1.20971e-131	oxidative/mitophagy-enriched brown adipocytes	Cluster 1
Zmynd11	8.63793e-136	0.24217	0.623	0.476	1.69079e-131	oxidative/mitophagy-enriched brown adipocytes	Cluster 1
Slc22a23	1.04364e-135	-0.347642	0.66	0.631	2.04282e-131	oxidative/mitophagy-enriched brown adipocytes	Cluster 1
B3gat3	1.33805e-135	0.547005	0.288	0.167	2.6191e-131	oxidative/mitophagy-enriched brown adipocytes	Cluster 1
Vldlr	1.61223e-135	0.358622	0.55	0.399	3.15578e-131	oxidative/mitophagy-enriched brown adipocytes	Cluster 1
Slc12a7	1.69667e-135	-0.217688	0.626	0.557	3.32106e-131	oxidative/mitophagy-enriched brown adipocytes	Cluster 1
Pcsk5	2.01095e-135	0.216984	0.629	0.482	3.93623e-131	oxidative/mitophagy-enriched brown adipocytes	Cluster 1
Lamp1	6.57555e-135	0.319524	0.491	0.347	1.2871e-130	oxidative/mitophagy-enriched brown adipocytes	Cluster 1
Ndufa9	6.79805e-135	0.395416	0.373	0.24	1.33065e-130	oxidative/mitophagy-enriched brown adipocytes	Cluster 1
Lrp6	6.86481e-135	0.1327	0.694	0.555	1.34372e-130	oxidative/mitophagy-enriched brown adipocytes	Cluster 1
Mgmt	6.97082e-135	0.32947	0.537	0.388	1.36447e-130	oxidative/mitophagy-enriched brown adipocytes	Cluster 1
Rapgef1	8.32273e-135	-0.268381	0.594	0.543	1.62909e-130	oxidative/mitophagy-enriched brown adipocytes	Cluster 1
Hps1	8.92415e-135	0.893207	0.188	0.089	1.74681e-130	oxidative/mitophagy-enriched brown adipocytes	Cluster 1
Wls	9.12231e-135	0.34049	0.444	0.304	1.7856e-130	oxidative/mitophagy-enriched brown adipocytes	Cluster 1
Sun2	9.48982e-135	0.181106	0.487	0.353	1.85754e-130	oxidative/mitophagy-enriched brown adipocytes	Cluster 1
Pds5a	1.01552e-134	0.120519	0.712	0.577	1.98778e-130	oxidative/mitophagy-enriched brown adipocytes	Cluster 1
Taok1	1.03099e-134	0.12764	0.749	0.613	2.01805e-130	oxidative/mitophagy-enriched brown adipocytes	Cluster 1
Dram1	1.21458e-134	-1.60322	0.121	0.203	2.37741e-130	oxidative/mitophagy-enriched brown adipocytes	Cluster 1
Hacd2	1.33044e-134	0.210759	0.903	0.789	2.6042e-130	oxidative/mitophagy-enriched brown adipocytes	Cluster 1
Gak	2.09555e-134	0.363209	0.502	0.355	4.10183e-130	oxidative/mitophagy-enriched brown adipocytes	Cluster 1
Serhl	2.57936e-134	0.347803	0.369	0.239	5.04884e-130	oxidative/mitophagy-enriched brown adipocytes	Cluster 1
Mrps36	3.0446e-134	0.382907	0.31	0.191	5.95951e-130	oxidative/mitophagy-enriched brown adipocytes	Cluster 1
Cnot3	3.33276e-134	0.196876	0.456	0.324	6.52355e-130	oxidative/mitophagy-enriched brown adipocytes	Cluster 1
Tm6sf1	3.53985e-134	0.953911	0.225	0.115	6.92891e-130	oxidative/mitophagy-enriched brown adipocytes	Cluster 1
Rnf216	3.58716e-134	0.125463	0.635	0.499	7.02151e-130	oxidative/mitophagy-enriched brown adipocytes	Cluster 1
Golga5	3.71491e-134	0.375632	0.432	0.291	7.27156e-130	oxidative/mitophagy-enriched brown adipocytes	Cluster 1
Ap3d1	4.07074e-134	0.288992	0.586	0.436	7.96806e-130	oxidative/mitophagy-enriched brown adipocytes	Cluster 1
Fbrs	4.26016e-134	0.294904	0.379	0.252	8.33883e-130	oxidative/mitophagy-enriched brown adipocytes	Cluster 1
Slc2a4	4.50672e-134	-0.538572	0.451	0.461	8.82145e-130	oxidative/mitophagy-enriched brown adipocytes	Cluster 1
Riok3	6.31156e-134	0.20371	0.615	0.47	1.23542e-129	oxidative/mitophagy-enriched brown adipocytes	Cluster 1
Sars	6.33233e-134	0.471153	0.365	0.231	1.23949e-129	oxidative/mitophagy-enriched brown adipocytes	Cluster 1
Rragc	6.57342e-134	0.396924	0.357	0.228	1.28668e-129	oxidative/mitophagy-enriched brown adipocytes	Cluster 1
Acad10	6.81402e-134	0.215656	0.548	0.406	1.33378e-129	oxidative/mitophagy-enriched brown adipocytes	Cluster 1
Dhrs7b	8.60109e-134	0.323484	0.412	0.277	1.68358e-129	oxidative/mitophagy-enriched brown adipocytes	Cluster 1
Ap1g2	1.01401e-133	0.485207	0.329	0.202	1.98482e-129	oxidative/mitophagy-enriched brown adipocytes	Cluster 1
Akap8l	1.10636e-133	-0.172137	0.637	0.554	2.16559e-129	oxidative/mitophagy-enriched brown adipocytes	Cluster 1
Washc5	1.45429e-133	0.640409	0.306	0.179	2.84662e-129	oxidative/mitophagy-enriched brown adipocytes	Cluster 1
Smarca2	2.00511e-133	-0.739887	0.374	0.43	3.9248e-129	oxidative/mitophagy-enriched brown adipocytes	Cluster 1
Cir1	2.10012e-133	0.477908	0.265	0.153	4.11078e-129	oxidative/mitophagy-enriched brown adipocytes	Cluster 1
Mrs2	2.4682e-133	0.297728	0.511	0.367	4.83124e-129	oxidative/mitophagy-enriched brown adipocytes	Cluster 1
Pus10	2.73647e-133	0.18747	0.654	0.511	5.35637e-129	oxidative/mitophagy-enriched brown adipocytes	Cluster 1
Anxa5	3.42899e-133	0.451331	0.379	0.244	6.71191e-129	oxidative/mitophagy-enriched brown adipocytes	Cluster 1
Mcoln1	4.04367e-133	0.568845	0.268	0.152	7.91507e-129	oxidative/mitophagy-enriched brown adipocytes	Cluster 1
Metap1d	4.11646e-133	0.209847	0.597	0.454	8.05755e-129	oxidative/mitophagy-enriched brown adipocytes	Cluster 1
Gpd1	4.24389e-133	0.115686	0.988	0.927	8.30699e-129	oxidative/mitophagy-enriched brown adipocytes	Cluster 1
Rgs2	4.58222e-133	0.293664	0.352	0.229	8.96924e-129	oxidative/mitophagy-enriched brown adipocytes	Cluster 1
Ip6k1	7.70642e-133	0.231761	0.478	0.342	1.50845e-128	oxidative/mitophagy-enriched brown adipocytes	Cluster 1
Chpt1	8.10565e-133	0.123744	0.954	0.864	1.5866e-128	oxidative/mitophagy-enriched brown adipocytes	Cluster 1
Zswim3	1.09176e-132	0.515398	0.303	0.18	2.137e-128	oxidative/mitophagy-enriched brown adipocytes	Cluster 1
Kdm4c	1.26803e-132	0.301311	0.555	0.408	2.48205e-128	oxidative/mitophagy-enriched brown adipocytes	Cluster 1
Cep85l	1.52082e-132	-0.450148	0.477	0.466	2.97684e-128	oxidative/mitophagy-enriched brown adipocytes	Cluster 1
Sclt1	1.54755e-132	0.386185	0.422	0.283	3.02918e-128	oxidative/mitophagy-enriched brown adipocytes	Cluster 1
Zdhhc17	2.28034e-132	0.342898	0.461	0.32	4.46353e-128	oxidative/mitophagy-enriched brown adipocytes	Cluster 1
Nr2c1	2.41237e-132	0.444102	0.402	0.264	4.72197e-128	oxidative/mitophagy-enriched brown adipocytes	Cluster 1
Stat5a	2.419e-132	-0.668167	0.407	0.465	4.73495e-128	oxidative/mitophagy-enriched brown adipocytes	Cluster 1
Pafah2	2.45139e-132	0.44833	0.37	0.238	4.79834e-128	oxidative/mitophagy-enriched brown adipocytes	Cluster 1
Ctnna1	2.57182e-132	0.154479	0.67	0.533	5.03408e-128	oxidative/mitophagy-enriched brown adipocytes	Cluster 1
Larp4b	3.37927e-132	0.184348	0.707	0.566	6.61458e-128	oxidative/mitophagy-enriched brown adipocytes	Cluster 1
Ces1f	3.9088e-132	-1.8083	0.067	0.158	7.65108e-128	oxidative/mitophagy-enriched brown adipocytes	Cluster 1
Khdc4	6.41505e-132	0.16889	0.647	0.507	1.25568e-127	oxidative/mitophagy-enriched brown adipocytes	Cluster 1
Eda	7.64079e-132	0.299732	0.717	0.57	1.49561e-127	oxidative/mitophagy-enriched brown adipocytes	Cluster 1
Slc49a4	8.3658e-132	0.633825	0.265	0.148	1.63752e-127	oxidative/mitophagy-enriched brown adipocytes	Cluster 1
Cpsf6	1.06096e-131	0.157987	0.551	0.416	2.07671e-127	oxidative/mitophagy-enriched brown adipocytes	Cluster 1
Grk5	1.16697e-131	-0.74784	0.386	0.457	2.28424e-127	oxidative/mitophagy-enriched brown adipocytes	Cluster 1
Trib1	1.33903e-131	0.477597	0.34	0.212	2.62102e-127	oxidative/mitophagy-enriched brown adipocytes	Cluster 1
Cachd1	1.53357e-131	-2.62265	0.051	0.122	3.00181e-127	oxidative/mitophagy-enriched brown adipocytes	Cluster 1
Cdk5rap1	1.72819e-131	0.519299	0.319	0.194	3.38276e-127	oxidative/mitophagy-enriched brown adipocytes	Cluster 1
Kif1b	1.74773e-131	0.123973	0.916	0.809	3.421e-127	oxidative/mitophagy-enriched brown adipocytes	Cluster 1
Tet2	1.82075e-131	0.293455	0.544	0.399	3.56393e-127	oxidative/mitophagy-enriched brown adipocytes	Cluster 1
Ythdc1	2.13211e-131	0.109237	0.6	0.465	4.17338e-127	oxidative/mitophagy-enriched brown adipocytes	Cluster 1
Sf1	2.49922e-131	0.110834	0.591	0.46	4.89197e-127	oxidative/mitophagy-enriched brown adipocytes	Cluster 1
Tmem161b	2.67693e-131	0.151204	0.578	0.443	5.23981e-127	oxidative/mitophagy-enriched brown adipocytes	Cluster 1
Slit3	2.92796e-131	-1.74014	0.155	0.22	5.73119e-127	oxidative/mitophagy-enriched brown adipocytes	Cluster 1
Katnip	3.53132e-131	0.387191	0.332	0.209	6.9122e-127	oxidative/mitophagy-enriched brown adipocytes	Cluster 1
Rgl2	3.88546e-131	0.251436	0.36	0.238	7.6054e-127	oxidative/mitophagy-enriched brown adipocytes	Cluster 1
Smap1	4.50674e-131	0.26819	0.527	0.385	8.8215e-127	oxidative/mitophagy-enriched brown adipocytes	Cluster 1
Arap1	5.62835e-131	0.297133	0.511	0.369	1.10169e-126	oxidative/mitophagy-enriched brown adipocytes	Cluster 1
Gm30173	8.17914e-131	0.5291	0.345	0.215	1.60099e-126	oxidative/mitophagy-enriched brown adipocytes	Cluster 1
Sav1	9.29618e-131	0.485594	0.409	0.269	1.81963e-126	oxidative/mitophagy-enriched brown adipocytes	Cluster 1
Dnmt3a	9.46075e-131	-0.305009	0.623	0.573	1.85185e-126	oxidative/mitophagy-enriched brown adipocytes	Cluster 1
Actr1b	1.36685e-130	0.570623	0.238	0.131	2.67547e-126	oxidative/mitophagy-enriched brown adipocytes	Cluster 1
A330040F15Rik	1.38521e-130	0.852968	0.189	0.091	2.71142e-126	oxidative/mitophagy-enriched brown adipocytes	Cluster 1
Plod1	1.57375e-130	0.481827	0.333	0.206	3.08046e-126	oxidative/mitophagy-enriched brown adipocytes	Cluster 1
Spen	1.70352e-130	-0.103902	0.622	0.532	3.33447e-126	oxidative/mitophagy-enriched brown adipocytes	Cluster 1
Sorbs1	2.6239e-130	-0.143294	0.986	0.928	5.13603e-126	oxidative/mitophagy-enriched brown adipocytes	Cluster 1
Brd9	3.69968e-130	0.53339	0.284	0.166	7.24176e-126	oxidative/mitophagy-enriched brown adipocytes	Cluster 1
Cyrib	4.28603e-130	0.357098	0.554	0.406	8.38947e-126	oxidative/mitophagy-enriched brown adipocytes	Cluster 1
Ube2q2	4.44028e-130	0.28875	0.577	0.431	8.69141e-126	oxidative/mitophagy-enriched brown adipocytes	Cluster 1
Bbof1	4.88849e-130	0.175431	0.495	0.363	9.56873e-126	oxidative/mitophagy-enriched brown adipocytes	Cluster 1
Sema4b	6.59947e-130	0.127729	0.54	0.41	1.29178e-125	oxidative/mitophagy-enriched brown adipocytes	Cluster 1
Ube3c	7.26086e-130	0.165404	0.662	0.523	1.42124e-125	oxidative/mitophagy-enriched brown adipocytes	Cluster 1
Emsy	8.35239e-130	0.243099	0.482	0.346	1.6349e-125	oxidative/mitophagy-enriched brown adipocytes	Cluster 1
Rhbdf2	9.1025e-130	0.769988	0.216	0.111	1.78172e-125	oxidative/mitophagy-enriched brown adipocytes	Cluster 1
Zranb3	1.16861e-129	0.415596	0.342	0.217	2.28744e-125	oxidative/mitophagy-enriched brown adipocytes	Cluster 1
Rsrc2	1.41362e-129	0.116465	0.602	0.469	2.76701e-125	oxidative/mitophagy-enriched brown adipocytes	Cluster 1
Pcgf5	1.53026e-129	0.216807	0.632	0.49	2.99534e-125	oxidative/mitophagy-enriched brown adipocytes	Cluster 1
Zfp236	1.74372e-129	0.171953	0.535	0.402	3.41315e-125	oxidative/mitophagy-enriched brown adipocytes	Cluster 1
Gm13483	2.10168e-129	0.449518	0.455	0.311	4.11384e-125	oxidative/mitophagy-enriched brown adipocytes	Cluster 1
Abtb2	4.22433e-129	0.469736	0.403	0.265	8.2687e-125	oxidative/mitophagy-enriched brown adipocytes	Cluster 1
Alas1	4.34627e-129	-0.435817	0.526	0.487	8.50739e-125	oxidative/mitophagy-enriched brown adipocytes	Cluster 1
Pdzrn3	4.44216e-129	-0.753181	0.392	0.444	8.69509e-125	oxidative/mitophagy-enriched brown adipocytes	Cluster 1
Tmem143	5.44367e-129	0.549896	0.257	0.146	1.06554e-124	oxidative/mitophagy-enriched brown adipocytes	Cluster 1
Micos10	5.50804e-129	0.16772	0.56	0.426	1.07814e-124	oxidative/mitophagy-enriched brown adipocytes	Cluster 1
Cds1	6.07796e-129	0.358863	0.455	0.316	1.1897e-124	oxidative/mitophagy-enriched brown adipocytes	Cluster 1
Cflar	6.33708e-129	0.171195	0.573	0.436	1.24042e-124	oxidative/mitophagy-enriched brown adipocytes	Cluster 1
Mrap	6.77808e-129	0.272942	0.547	0.403	1.32674e-124	oxidative/mitophagy-enriched brown adipocytes	Cluster 1
Ostf1	1.02796e-128	0.50735	0.386	0.25	2.01213e-124	oxidative/mitophagy-enriched brown adipocytes	Cluster 1
Pex3	1.06279e-128	0.319503	0.444	0.309	2.0803e-124	oxidative/mitophagy-enriched brown adipocytes	Cluster 1
Fbxo21	1.20164e-128	0.133707	0.546	0.412	2.35208e-124	oxidative/mitophagy-enriched brown adipocytes	Cluster 1
Arfrp1	1.72931e-128	0.461619	0.299	0.18	3.38494e-124	oxidative/mitophagy-enriched brown adipocytes	Cluster 1
Ezh1	1.7715e-128	0.271649	0.449	0.314	3.46754e-124	oxidative/mitophagy-enriched brown adipocytes	Cluster 1
Ksr1	2.03119e-128	0.413624	0.602	0.452	3.97584e-124	oxidative/mitophagy-enriched brown adipocytes	Cluster 1
L3hypdh	2.13494e-128	0.387881	0.379	0.249	4.17893e-124	oxidative/mitophagy-enriched brown adipocytes	Cluster 1
Pced1a	2.526e-128	0.516009	0.212	0.115	4.94439e-124	oxidative/mitophagy-enriched brown adipocytes	Cluster 1
Pign	3.03921e-128	0.223982	0.588	0.446	5.94895e-124	oxidative/mitophagy-enriched brown adipocytes	Cluster 1
Npc1	3.20123e-128	0.445366	0.356	0.227	6.26608e-124	oxidative/mitophagy-enriched brown adipocytes	Cluster 1
Timm23	3.5504e-128	0.224508	0.547	0.409	6.94956e-124	oxidative/mitophagy-enriched brown adipocytes	Cluster 1
Ilrun	3.70874e-128	0.135196	0.655	0.521	7.25949e-124	oxidative/mitophagy-enriched brown adipocytes	Cluster 1
Bscl2	3.90862e-128	0.287335	0.446	0.312	7.65073e-124	oxidative/mitophagy-enriched brown adipocytes	Cluster 1
Ehd2	3.94497e-128	-1.33504	0.138	0.24	7.72188e-124	oxidative/mitophagy-enriched brown adipocytes	Cluster 1
Ice2	4.02136e-128	0.377205	0.349	0.225	7.87141e-124	oxidative/mitophagy-enriched brown adipocytes	Cluster 1
Arhgap21	8.93686e-128	-0.479747	0.512	0.511	1.7493e-123	oxidative/mitophagy-enriched brown adipocytes	Cluster 1
Hmg20a	1.02065e-127	0.186281	0.605	0.466	1.99783e-123	oxidative/mitophagy-enriched brown adipocytes	Cluster 1
Maco1	1.02628e-127	0.280309	0.662	0.516	2.00884e-123	oxidative/mitophagy-enriched brown adipocytes	Cluster 1
Cul4a	1.05998e-127	0.249279	0.566	0.424	2.0748e-123	oxidative/mitophagy-enriched brown adipocytes	Cluster 1
Zim1	1.07261e-127	0.757683	0.148	0.067	2.09953e-123	oxidative/mitophagy-enriched brown adipocytes	Cluster 1
Mcee	1.40596e-127	0.624174	0.289	0.168	2.75202e-123	oxidative/mitophagy-enriched brown adipocytes	Cluster 1
Nt5c2	1.78011e-127	0.179514	0.646	0.508	3.48438e-123	oxidative/mitophagy-enriched brown adipocytes	Cluster 1
Pxmp4	1.82024e-127	0.440652	0.361	0.232	3.56294e-123	oxidative/mitophagy-enriched brown adipocytes	Cluster 1
Ube2g1	3.79829e-127	0.115445	0.687	0.555	7.43476e-123	oxidative/mitophagy-enriched brown adipocytes	Cluster 1
Ppp4r3b	4.4074e-127	0.168542	0.561	0.427	8.62704e-123	oxidative/mitophagy-enriched brown adipocytes	Cluster 1
Spg7	4.55347e-127	0.393409	0.344	0.22	8.91295e-123	oxidative/mitophagy-enriched brown adipocytes	Cluster 1
Sh2b1	4.81485e-127	0.278428	0.388	0.263	9.42459e-123	oxidative/mitophagy-enriched brown adipocytes	Cluster 1
Dhx40	5.08437e-127	0.415896	0.322	0.201	9.95216e-123	oxidative/mitophagy-enriched brown adipocytes	Cluster 1
Abhd14b	5.52251e-127	0.616211	0.218	0.116	1.08098e-122	oxidative/mitophagy-enriched brown adipocytes	Cluster 1
N4bp2	5.93368e-127	0.445329	0.342	0.216	1.16146e-122	oxidative/mitophagy-enriched brown adipocytes	Cluster 1
Atp6v1a	7.49519e-127	0.444907	0.386	0.253	1.46711e-122	oxidative/mitophagy-enriched brown adipocytes	Cluster 1
Gm13474	8.32843e-127	1.14987	0.163	0.073	1.63021e-122	oxidative/mitophagy-enriched brown adipocytes	Cluster 1
Bmpr1a	8.55998e-127	-0.638788	0.459	0.487	1.67553e-122	oxidative/mitophagy-enriched brown adipocytes	Cluster 1
Foxn2	1.00062e-126	0.435178	0.54	0.392	1.95861e-122	oxidative/mitophagy-enriched brown adipocytes	Cluster 1
Dcun1d2	1.2736e-126	0.373881	0.403	0.27	2.49295e-122	oxidative/mitophagy-enriched brown adipocytes	Cluster 1
Tmem268	1.3707e-126	0.507943	0.359	0.228	2.683e-122	oxidative/mitophagy-enriched brown adipocytes	Cluster 1
Cabin1	1.3812e-126	0.218902	0.598	0.456	2.70356e-122	oxidative/mitophagy-enriched brown adipocytes	Cluster 1
Snx24	1.40362e-126	0.483794	0.489	0.344	2.74745e-122	oxidative/mitophagy-enriched brown adipocytes	Cluster 1
Acad12	1.41509e-126	0.427576	0.283	0.17	2.7699e-122	oxidative/mitophagy-enriched brown adipocytes	Cluster 1
Mettl24	2.09731e-126	0.244608	0.312	0.202	4.10528e-122	oxidative/mitophagy-enriched brown adipocytes	Cluster 1
Clic5	2.90823e-126	-0.716739	0.365	0.42	5.69256e-122	oxidative/mitophagy-enriched brown adipocytes	Cluster 1
A230056P14Rik	2.95131e-126	1.01113	0.146	0.062	5.7769e-122	oxidative/mitophagy-enriched brown adipocytes	Cluster 1
Pard3b	2.97581e-126	-0.689525	0.398	0.44	5.82485e-122	oxidative/mitophagy-enriched brown adipocytes	Cluster 1
Prpf6	3.28376e-126	0.172958	0.528	0.396	6.42764e-122	oxidative/mitophagy-enriched brown adipocytes	Cluster 1
Ppp4r2	3.89334e-126	0.14041	0.545	0.414	7.62083e-122	oxidative/mitophagy-enriched brown adipocytes	Cluster 1
Gtf2h1	4.55716e-126	0.349293	0.421	0.288	8.92019e-122	oxidative/mitophagy-enriched brown adipocytes	Cluster 1
Gm12940	5.05173e-126	0.424002	0.271	0.162	9.88826e-122	oxidative/mitophagy-enriched brown adipocytes	Cluster 1
Vdac2	6.03936e-126	0.136466	0.477	0.352	1.18215e-121	oxidative/mitophagy-enriched brown adipocytes	Cluster 1
Cep85	9.75184e-126	0.274711	0.395	0.27	1.90883e-121	oxidative/mitophagy-enriched brown adipocytes	Cluster 1
Cog5	1.01488e-125	0.215164	0.61	0.471	1.98653e-121	oxidative/mitophagy-enriched brown adipocytes	Cluster 1
Tut7	1.28993e-125	0.125335	0.522	0.395	2.52492e-121	oxidative/mitophagy-enriched brown adipocytes	Cluster 1
Rnf111	1.34945e-125	0.169797	0.563	0.428	2.64141e-121	oxidative/mitophagy-enriched brown adipocytes	Cluster 1
Cnnm3	1.61451e-125	0.394644	0.27	0.161	3.16025e-121	oxidative/mitophagy-enriched brown adipocytes	Cluster 1
Ginm1	1.92594e-125	0.183578	0.596	0.461	3.76984e-121	oxidative/mitophagy-enriched brown adipocytes	Cluster 1
Nacc2	2.01353e-125	0.16595	0.495	0.366	3.94129e-121	oxidative/mitophagy-enriched brown adipocytes	Cluster 1
Tspan12	2.75675e-125	-0.142696	0.698	0.615	5.39607e-121	oxidative/mitophagy-enriched brown adipocytes	Cluster 1
Ech1	3.03836e-125	0.25795	0.422	0.295	5.94728e-121	oxidative/mitophagy-enriched brown adipocytes	Cluster 1
Copa	3.12934e-125	0.228563	0.494	0.36	6.12537e-121	oxidative/mitophagy-enriched brown adipocytes	Cluster 1
Zfp871	3.45689e-125	0.351402	0.397	0.267	6.76652e-121	oxidative/mitophagy-enriched brown adipocytes	Cluster 1
Cwf19l2	3.85139e-125	0.130513	0.642	0.509	7.53872e-121	oxidative/mitophagy-enriched brown adipocytes	Cluster 1
Psmd11	4.75681e-125	0.187399	0.589	0.452	9.31098e-121	oxidative/mitophagy-enriched brown adipocytes	Cluster 1
Gramd1b	4.76355e-125	0.554195	0.293	0.175	9.32418e-121	oxidative/mitophagy-enriched brown adipocytes	Cluster 1
Cdin1	4.83639e-125	0.617764	0.267	0.152	9.46675e-121	oxidative/mitophagy-enriched brown adipocytes	Cluster 1
Nfic	4.87637e-125	-1.23059	0.151	0.255	9.54501e-121	oxidative/mitophagy-enriched brown adipocytes	Cluster 1
Zmym6	5.27234e-125	0.330282	0.434	0.3	1.03201e-120	oxidative/mitophagy-enriched brown adipocytes	Cluster 1
Kansl2	5.53058e-125	0.319193	0.431	0.299	1.08256e-120	oxidative/mitophagy-enriched brown adipocytes	Cluster 1
Chchd6	5.61188e-125	0.353339	0.518	0.373	1.09847e-120	oxidative/mitophagy-enriched brown adipocytes	Cluster 1
Ppp2r3a	6.16437e-125	0.283231	0.615	0.47	1.20661e-120	oxidative/mitophagy-enriched brown adipocytes	Cluster 1
Flacc1	9.6408e-125	0.774222	0.166	0.078	1.88709e-120	oxidative/mitophagy-enriched brown adipocytes	Cluster 1
Cdc27	9.74799e-125	0.250178	0.618	0.476	1.90807e-120	oxidative/mitophagy-enriched brown adipocytes	Cluster 1
Poln	1.08325e-124	-0.129726	0.556	0.477	2.12035e-120	oxidative/mitophagy-enriched brown adipocytes	Cluster 1
Clpb	1.53552e-124	0.243906	0.493	0.359	3.00562e-120	oxidative/mitophagy-enriched brown adipocytes	Cluster 1
Mon2	1.74348e-124	0.158068	0.579	0.447	3.4127e-120	oxidative/mitophagy-enriched brown adipocytes	Cluster 1
Rnf10	1.89171e-124	0.19097	0.504	0.372	3.70283e-120	oxidative/mitophagy-enriched brown adipocytes	Cluster 1
Als2cl	2.25474e-124	-1.42695	0.1	0.194	4.41343e-120	oxidative/mitophagy-enriched brown adipocytes	Cluster 1
Slc25a26	2.39335e-124	0.310267	0.501	0.362	4.68474e-120	oxidative/mitophagy-enriched brown adipocytes	Cluster 1
Ubac2	2.63759e-124	0.141271	0.625	0.494	5.16283e-120	oxidative/mitophagy-enriched brown adipocytes	Cluster 1
Ptcd3	3.42853e-124	0.174132	0.57	0.437	6.711e-120	oxidative/mitophagy-enriched brown adipocytes	Cluster 1
Stx5a	3.81491e-124	0.158116	0.398	0.281	7.46731e-120	oxidative/mitophagy-enriched brown adipocytes	Cluster 1
Fcho2	5.26521e-124	0.106009	0.637	0.508	1.03061e-119	oxidative/mitophagy-enriched brown adipocytes	Cluster 1
Cdadc1	5.47045e-124	0.331724	0.413	0.282	1.07079e-119	oxidative/mitophagy-enriched brown adipocytes	Cluster 1
Nfil3	5.68701e-124	0.983607	0.173	0.081	1.11317e-119	oxidative/mitophagy-enriched brown adipocytes	Cluster 1
Bptf	8.58145e-124	0.104709	0.618	0.49	1.67973e-119	oxidative/mitophagy-enriched brown adipocytes	Cluster 1
Denn2b	1.36759e-123	0.504814	0.27	0.158	2.67692e-119	oxidative/mitophagy-enriched brown adipocytes	Cluster 1
Fam204a	1.39759e-123	0.369525	0.352	0.229	2.73565e-119	oxidative/mitophagy-enriched brown adipocytes	Cluster 1
Ubxn4	1.85162e-123	0.116222	0.632	0.5	3.62436e-119	oxidative/mitophagy-enriched brown adipocytes	Cluster 1
Pmpcb	1.96427e-123	0.582425	0.239	0.133	3.84485e-119	oxidative/mitophagy-enriched brown adipocytes	Cluster 1
Lrmda	2.08722e-123	-0.239507	0.852	0.778	4.08553e-119	oxidative/mitophagy-enriched brown adipocytes	Cluster 1
Tpp1	2.15564e-123	0.742458	0.217	0.114	4.21945e-119	oxidative/mitophagy-enriched brown adipocytes	Cluster 1
Srrt	3.15208e-123	0.225504	0.56	0.422	6.16989e-119	oxidative/mitophagy-enriched brown adipocytes	Cluster 1
Iws1	3.93416e-123	0.280803	0.483	0.348	7.70073e-119	oxidative/mitophagy-enriched brown adipocytes	Cluster 1
Zfp384	4.43757e-123	0.285113	0.446	0.313	8.6861e-119	oxidative/mitophagy-enriched brown adipocytes	Cluster 1
Slc16a10	4.52778e-123	-0.47289	0.583	0.588	8.86268e-119	oxidative/mitophagy-enriched brown adipocytes	Cluster 1
Zfp644	5.21599e-123	0.154079	0.646	0.511	1.02098e-118	oxidative/mitophagy-enriched brown adipocytes	Cluster 1
Leng8	6.36802e-123	0.275806	0.634	0.49	1.24648e-118	oxidative/mitophagy-enriched brown adipocytes	Cluster 1
Sos1	7.02214e-123	0.185231	0.577	0.443	1.37451e-118	oxidative/mitophagy-enriched brown adipocytes	Cluster 1
Atrnl1	7.07514e-123	-0.399336	0.596	0.589	1.38489e-118	oxidative/mitophagy-enriched brown adipocytes	Cluster 1
Slc35e2	8.59092e-123	0.343623	0.442	0.308	1.68159e-118	oxidative/mitophagy-enriched brown adipocytes	Cluster 1
Gm17484	9.28385e-123	0.632338	0.272	0.157	1.81722e-118	oxidative/mitophagy-enriched brown adipocytes	Cluster 1
Zfp62	9.63029e-123	0.415503	0.31	0.194	1.88503e-118	oxidative/mitophagy-enriched brown adipocytes	Cluster 1
Akirin2	1.4522e-122	0.216163	0.33	0.22	2.84254e-118	oxidative/mitophagy-enriched brown adipocytes	Cluster 1
Ppp6r2	1.82695e-122	0.187792	0.566	0.431	3.57608e-118	oxidative/mitophagy-enriched brown adipocytes	Cluster 1
Ube4a	2.42838e-122	0.165705	0.599	0.466	4.75332e-118	oxidative/mitophagy-enriched brown adipocytes	Cluster 1
Abi1	2.75032e-122	0.136448	0.595	0.466	5.38348e-118	oxidative/mitophagy-enriched brown adipocytes	Cluster 1
Smyd3	3.42299e-122	0.276077	0.639	0.496	6.70017e-118	oxidative/mitophagy-enriched brown adipocytes	Cluster 1
Ell2	3.78391e-122	0.227209	0.607	0.468	7.40662e-118	oxidative/mitophagy-enriched brown adipocytes	Cluster 1
Ttc3	4.04008e-122	0.177992	0.423	0.304	7.90805e-118	oxidative/mitophagy-enriched brown adipocytes	Cluster 1
Lpgat1	4.28532e-122	0.14702	0.619	0.486	8.38809e-118	oxidative/mitophagy-enriched brown adipocytes	Cluster 1
Zfp91	5.59198e-122	0.107264	0.647	0.518	1.09457e-117	oxidative/mitophagy-enriched brown adipocytes	Cluster 1
Vps26a	6.07253e-122	0.32943	0.409	0.28	1.18864e-117	oxidative/mitophagy-enriched brown adipocytes	Cluster 1
Fut8	6.41871e-122	-0.187451	0.708	0.641	1.2564e-117	oxidative/mitophagy-enriched brown adipocytes	Cluster 1
Wrap53	6.47343e-122	0.604839	0.214	0.115	1.26711e-117	oxidative/mitophagy-enriched brown adipocytes	Cluster 1
C2cd3	7.91584e-122	0.395354	0.381	0.253	1.54945e-117	oxidative/mitophagy-enriched brown adipocytes	Cluster 1
Msantd2	9.24573e-122	0.202661	0.352	0.241	1.80976e-117	oxidative/mitophagy-enriched brown adipocytes	Cluster 1
Eri3	9.77646e-122	0.152924	0.594	0.462	1.91364e-117	oxidative/mitophagy-enriched brown adipocytes	Cluster 1
Serac1	1.09239e-121	0.495521	0.291	0.176	2.13825e-117	oxidative/mitophagy-enriched brown adipocytes	Cluster 1
Idh3b	1.38822e-121	0.134809	0.534	0.406	2.7173e-117	oxidative/mitophagy-enriched brown adipocytes	Cluster 1
BC028528	1.68414e-121	0.421986	0.385	0.257	3.29653e-117	oxidative/mitophagy-enriched brown adipocytes	Cluster 1
Avl9	1.69006e-121	0.440476	0.322	0.202	3.30813e-117	oxidative/mitophagy-enriched brown adipocytes	Cluster 1
Setd4	2.30564e-121	0.417267	0.297	0.184	4.51307e-117	oxidative/mitophagy-enriched brown adipocytes	Cluster 1
Sppl3	2.31707e-121	0.197914	0.562	0.427	4.53544e-117	oxidative/mitophagy-enriched brown adipocytes	Cluster 1
Gm29609	2.43668e-121	0.305632	0.435	0.304	4.76955e-117	oxidative/mitophagy-enriched brown adipocytes	Cluster 1
Trio	2.60775e-121	0.16745	0.66	0.525	5.1044e-117	oxidative/mitophagy-enriched brown adipocytes	Cluster 1
Tfb2m	2.87384e-121	0.606863	0.283	0.167	5.62526e-117	oxidative/mitophagy-enriched brown adipocytes	Cluster 1
Eif3a	2.93828e-121	-0.163806	0.655	0.579	5.75139e-117	oxidative/mitophagy-enriched brown adipocytes	Cluster 1
Ehbp1l1	2.94275e-121	0.176378	0.523	0.392	5.76014e-117	oxidative/mitophagy-enriched brown adipocytes	Cluster 1
Cecr2	4.55939e-121	-0.217538	0.611	0.537	8.92454e-117	oxidative/mitophagy-enriched brown adipocytes	Cluster 1
Eif4g2	5.76482e-121	-0.104549	0.627	0.533	1.12841e-116	oxidative/mitophagy-enriched brown adipocytes	Cluster 1
Wdr73	5.84727e-121	0.372282	0.368	0.243	1.14454e-116	oxidative/mitophagy-enriched brown adipocytes	Cluster 1
Oxsr1	7.58913e-121	0.234767	0.521	0.386	1.4855e-116	oxidative/mitophagy-enriched brown adipocytes	Cluster 1
Elovl5	8.21511e-121	-0.980183	0.241	0.337	1.60803e-116	oxidative/mitophagy-enriched brown adipocytes	Cluster 1
Apbb2	8.90147e-121	-1.99979	0.064	0.14	1.74237e-116	oxidative/mitophagy-enriched brown adipocytes	Cluster 1
Hps5	1.1185e-120	0.35496	0.35	0.229	2.18934e-116	oxidative/mitophagy-enriched brown adipocytes	Cluster 1
Nfix	1.43846e-120	-0.157494	0.69	0.621	2.81563e-116	oxidative/mitophagy-enriched brown adipocytes	Cluster 1
Gab2	2.35181e-120	0.389463	0.552	0.408	4.60343e-116	oxidative/mitophagy-enriched brown adipocytes	Cluster 1
Ccm2	2.78553e-120	0.240555	0.364	0.247	5.45239e-116	oxidative/mitophagy-enriched brown adipocytes	Cluster 1
Phyh	3.09893e-120	0.201029	0.425	0.301	6.06584e-116	oxidative/mitophagy-enriched brown adipocytes	Cluster 1
Bnip3l	3.35613e-120	0.339089	0.323	0.209	6.56929e-116	oxidative/mitophagy-enriched brown adipocytes	Cluster 1
Fbxl3	3.91594e-120	0.350406	0.364	0.24	7.66506e-116	oxidative/mitophagy-enriched brown adipocytes	Cluster 1
Mob1b	4.42943e-120	0.271329	0.431	0.302	8.67017e-116	oxidative/mitophagy-enriched brown adipocytes	Cluster 1
Pmepa1	4.4834e-120	-0.517618	0.537	0.568	8.77581e-116	oxidative/mitophagy-enriched brown adipocytes	Cluster 1
Xkr6	8.60431e-120	0.511001	0.388	0.256	1.68421e-115	oxidative/mitophagy-enriched brown adipocytes	Cluster 1
Mief1	9.97106e-120	0.350064	0.344	0.225	1.95173e-115	oxidative/mitophagy-enriched brown adipocytes	Cluster 1
Gosr1	1.07683e-119	0.296844	0.47	0.336	2.10779e-115	oxidative/mitophagy-enriched brown adipocytes	Cluster 1
Ppme1	1.2205e-119	0.2992	0.368	0.248	2.38901e-115	oxidative/mitophagy-enriched brown adipocytes	Cluster 1
Tmco4	1.31588e-119	0.431628	0.43	0.294	2.57571e-115	oxidative/mitophagy-enriched brown adipocytes	Cluster 1
Cmip	1.36956e-119	-1.93752	0.074	0.147	2.68077e-115	oxidative/mitophagy-enriched brown adipocytes	Cluster 1
Usp19	1.4877e-119	0.134066	0.522	0.397	2.91201e-115	oxidative/mitophagy-enriched brown adipocytes	Cluster 1
Arfgef1	1.53324e-119	0.183651	0.618	0.483	3.00117e-115	oxidative/mitophagy-enriched brown adipocytes	Cluster 1
Pkn2	2.34443e-119	0.110974	0.543	0.421	4.58899e-115	oxidative/mitophagy-enriched brown adipocytes	Cluster 1
Tep1	2.50261e-119	0.166368	0.573	0.441	4.8986e-115	oxidative/mitophagy-enriched brown adipocytes	Cluster 1
Hp1bp3	3.07238e-119	0.1752	0.543	0.411	6.01388e-115	oxidative/mitophagy-enriched brown adipocytes	Cluster 1
Fam50a	3.31171e-119	0.624594	0.199	0.105	6.48233e-115	oxidative/mitophagy-enriched brown adipocytes	Cluster 1
Nsd3	4.27966e-119	0.102311	0.688	0.56	8.37701e-115	oxidative/mitophagy-enriched brown adipocytes	Cluster 1
Mob2	4.28478e-119	0.214705	0.478	0.349	8.38704e-115	oxidative/mitophagy-enriched brown adipocytes	Cluster 1
Adcy10	4.68752e-119	-1.1091	0.203	0.273	9.17535e-115	oxidative/mitophagy-enriched brown adipocytes	Cluster 1
Usp16	4.87701e-119	0.144418	0.57	0.439	9.54626e-115	oxidative/mitophagy-enriched brown adipocytes	Cluster 1
Map3k7	4.99092e-119	0.256041	0.454	0.325	9.76922e-115	oxidative/mitophagy-enriched brown adipocytes	Cluster 1
Marf1	5.38721e-119	0.230551	0.449	0.322	1.05449e-114	oxidative/mitophagy-enriched brown adipocytes	Cluster 1
Cxxc1	6.36801e-119	0.462722	0.281	0.169	1.24647e-114	oxidative/mitophagy-enriched brown adipocytes	Cluster 1
Tecr	6.81775e-119	-0.573545	0.384	0.398	1.33451e-114	oxidative/mitophagy-enriched brown adipocytes	Cluster 1
Iars2	7.28016e-119	0.152646	0.566	0.437	1.42502e-114	oxidative/mitophagy-enriched brown adipocytes	Cluster 1
Rab3gap2	8.87173e-119	0.257034	0.483	0.351	1.73655e-114	oxidative/mitophagy-enriched brown adipocytes	Cluster 1
B230369F24Rik	9.20361e-119	0.384248	0.233	0.136	1.80151e-114	oxidative/mitophagy-enriched brown adipocytes	Cluster 1
Agrn	9.74191e-119	0.242377	0.403	0.283	1.90688e-114	oxidative/mitophagy-enriched brown adipocytes	Cluster 1
Trp53inp2	1.02302e-118	0.205608	0.479	0.35	2.00247e-114	oxidative/mitophagy-enriched brown adipocytes	Cluster 1
Kank2	1.10348e-118	-1.03418	0.198	0.299	2.15995e-114	oxidative/mitophagy-enriched brown adipocytes	Cluster 1
Ttc17	1.15078e-118	0.18164	0.585	0.453	2.25255e-114	oxidative/mitophagy-enriched brown adipocytes	Cluster 1
Desi1	1.23028e-118	0.384344	0.372	0.246	2.40814e-114	oxidative/mitophagy-enriched brown adipocytes	Cluster 1
Decr2	1.26203e-118	0.711485	0.219	0.117	2.4703e-114	oxidative/mitophagy-enriched brown adipocytes	Cluster 1
Gm17276	2.49628e-118	0.101162	0.526	0.408	4.88621e-114	oxidative/mitophagy-enriched brown adipocytes	Cluster 1
Oxr1	3.68225e-118	0.140565	0.752	0.626	7.20764e-114	oxidative/mitophagy-enriched brown adipocytes	Cluster 1
Psmc6	4.63883e-118	0.185506	0.51	0.383	9.08004e-114	oxidative/mitophagy-enriched brown adipocytes	Cluster 1
Atg12	5.03313e-118	0.499583	0.296	0.181	9.85184e-114	oxidative/mitophagy-enriched brown adipocytes	Cluster 1
Tnrc18	7.40227e-118	-0.913164	0.249	0.353	1.44892e-113	oxidative/mitophagy-enriched brown adipocytes	Cluster 1
Bag3	8.47032e-118	0.235652	0.461	0.334	1.65798e-113	oxidative/mitophagy-enriched brown adipocytes	Cluster 1
Kiz	8.59566e-118	0.251987	0.48	0.349	1.68251e-113	oxidative/mitophagy-enriched brown adipocytes	Cluster 1
Atxn7	8.75376e-118	0.234377	0.608	0.47	1.71346e-113	oxidative/mitophagy-enriched brown adipocytes	Cluster 1
AY036118	1.19026e-117	-0.432851	0.505	0.476	2.32981e-113	oxidative/mitophagy-enriched brown adipocytes	Cluster 1
Aftph	1.24144e-117	0.233191	0.477	0.347	2.42999e-113	oxidative/mitophagy-enriched brown adipocytes	Cluster 1
Lyrm1	1.34067e-117	0.614725	0.267	0.155	2.62423e-113	oxidative/mitophagy-enriched brown adipocytes	Cluster 1
mt-Nd6	1.52389e-117	-2.63446	0.046	0.106	2.98286e-113	oxidative/mitophagy-enriched brown adipocytes	Cluster 1
Setx	1.64041e-117	0.194244	0.52	0.389	3.21093e-113	oxidative/mitophagy-enriched brown adipocytes	Cluster 1
Fign	1.8092e-117	-1.09531	0.178	0.283	3.54133e-113	oxidative/mitophagy-enriched brown adipocytes	Cluster 1
Zcwpw2	1.91723e-117	0.559738	0.296	0.18	3.75278e-113	oxidative/mitophagy-enriched brown adipocytes	Cluster 1
Vps33a	2.29886e-117	0.265744	0.411	0.287	4.49978e-113	oxidative/mitophagy-enriched brown adipocytes	Cluster 1
Khdrbs1	2.32483e-117	0.18109	0.461	0.337	4.55062e-113	oxidative/mitophagy-enriched brown adipocytes	Cluster 1
Pparg	2.84291e-117	0.134932	0.996	0.955	5.56472e-113	oxidative/mitophagy-enriched brown adipocytes	Cluster 1
Gprin3	4.16909e-117	-1.32058	0.114	0.211	8.16058e-113	oxidative/mitophagy-enriched brown adipocytes	Cluster 1
Ndufb3	4.28901e-117	0.24001	0.356	0.242	8.3953e-113	oxidative/mitophagy-enriched brown adipocytes	Cluster 1
Phb	4.65952e-117	0.260419	0.367	0.249	9.12055e-113	oxidative/mitophagy-enriched brown adipocytes	Cluster 1
Sec62	4.85342e-117	0.236561	0.434	0.31	9.50009e-113	oxidative/mitophagy-enriched brown adipocytes	Cluster 1
Tm9sf4	5.64633e-117	0.274676	0.434	0.307	1.10521e-112	oxidative/mitophagy-enriched brown adipocytes	Cluster 1
Zfp512	6.27175e-117	0.381958	0.317	0.203	1.22763e-112	oxidative/mitophagy-enriched brown adipocytes	Cluster 1
Smc1a	7.59048e-117	0.217544	0.481	0.352	1.48576e-112	oxidative/mitophagy-enriched brown adipocytes	Cluster 1
Pdzd2	7.80379e-117	-0.17275	0.661	0.579	1.52751e-112	oxidative/mitophagy-enriched brown adipocytes	Cluster 1
Apoc1	8.2175e-117	0.417493	0.302	0.189	1.60849e-112	oxidative/mitophagy-enriched brown adipocytes	Cluster 1
Ctnnd1	8.44648e-117	0.231447	0.549	0.414	1.65331e-112	oxidative/mitophagy-enriched brown adipocytes	Cluster 1
Ccpg1	1.06724e-116	0.369352	0.291	0.182	2.08901e-112	oxidative/mitophagy-enriched brown adipocytes	Cluster 1
Tlcd1	1.21729e-116	0.199943	0.405	0.288	2.38273e-112	oxidative/mitophagy-enriched brown adipocytes	Cluster 1
Fam13b	1.62449e-116	0.258186	0.412	0.289	3.17979e-112	oxidative/mitophagy-enriched brown adipocytes	Cluster 1
Elmo2	1.67395e-116	0.583241	0.311	0.191	3.27659e-112	oxidative/mitophagy-enriched brown adipocytes	Cluster 1
Dock5	2.11481e-116	0.414004	0.435	0.302	4.13952e-112	oxidative/mitophagy-enriched brown adipocytes	Cluster 1
Tnfaip8	2.2092e-116	-0.665291	0.42	0.456	4.32428e-112	oxidative/mitophagy-enriched brown adipocytes	Cluster 1
Zfyve9	2.8126e-116	0.23963	0.556	0.421	5.50539e-112	oxidative/mitophagy-enriched brown adipocytes	Cluster 1
Vps4b	3.04501e-116	0.395353	0.319	0.204	5.96029e-112	oxidative/mitophagy-enriched brown adipocytes	Cluster 1
Ldhb	4.06044e-116	0.132266	0.488	0.369	7.94791e-112	oxidative/mitophagy-enriched brown adipocytes	Cluster 1
Inppl1	4.10189e-116	0.191087	0.523	0.392	8.02905e-112	oxidative/mitophagy-enriched brown adipocytes	Cluster 1
Spg11	4.15424e-116	0.342531	0.365	0.243	8.13151e-112	oxidative/mitophagy-enriched brown adipocytes	Cluster 1
Bcar3	4.4287e-116	-1.67135	0.1	0.181	8.66874e-112	oxidative/mitophagy-enriched brown adipocytes	Cluster 1
Atp6v0b	4.49646e-116	0.289531	0.341	0.225	8.80138e-112	oxidative/mitophagy-enriched brown adipocytes	Cluster 1
Echdc1	4.53577e-116	-0.597828	0.415	0.428	8.87833e-112	oxidative/mitophagy-enriched brown adipocytes	Cluster 1
Dpp8	5.04672e-116	0.149403	0.529	0.403	9.87846e-112	oxidative/mitophagy-enriched brown adipocytes	Cluster 1
Ggnbp1	7.96113e-116	0.422587	0.343	0.222	1.55831e-111	oxidative/mitophagy-enriched brown adipocytes	Cluster 1
Top3b	9.06939e-116	0.439119	0.343	0.222	1.77524e-111	oxidative/mitophagy-enriched brown adipocytes	Cluster 1
Prpf40b	9.86615e-116	0.131073	0.45	0.332	1.9312e-111	oxidative/mitophagy-enriched brown adipocytes	Cluster 1
Ankrd28	1.17085e-115	0.160767	0.627	0.498	2.29182e-111	oxidative/mitophagy-enriched brown adipocytes	Cluster 1
Megf9	1.31926e-115	-0.335859	0.573	0.54	2.58231e-111	oxidative/mitophagy-enriched brown adipocytes	Cluster 1
Pts	1.42378e-115	0.302279	0.353	0.236	2.78691e-111	oxidative/mitophagy-enriched brown adipocytes	Cluster 1
Flad1	1.68979e-115	0.303348	0.435	0.308	3.3076e-111	oxidative/mitophagy-enriched brown adipocytes	Cluster 1
Dnttip1	1.73762e-115	0.423993	0.315	0.199	3.40122e-111	oxidative/mitophagy-enriched brown adipocytes	Cluster 1
Ppp2r5e	1.75829e-115	0.114234	0.615	0.49	3.44168e-111	oxidative/mitophagy-enriched brown adipocytes	Cluster 1
Taldo1	2.32194e-115	-0.165576	0.561	0.48	4.54497e-111	oxidative/mitophagy-enriched brown adipocytes	Cluster 1
Trpc4ap	2.86137e-115	0.156546	0.479	0.357	5.60084e-111	oxidative/mitophagy-enriched brown adipocytes	Cluster 1
Usp15	3.35031e-115	0.146407	0.641	0.511	6.5579e-111	oxidative/mitophagy-enriched brown adipocytes	Cluster 1
Perm1	3.46593e-115	0.664284	0.2	0.106	6.78421e-111	oxidative/mitophagy-enriched brown adipocytes	Cluster 1
Amotl2	3.66813e-115	-1.17138	0.153	0.252	7.18e-111	oxidative/mitophagy-enriched brown adipocytes	Cluster 1
Inpp4a	3.70016e-115	0.474029	0.305	0.19	7.2427e-111	oxidative/mitophagy-enriched brown adipocytes	Cluster 1
Cacul1	3.8628e-115	0.345315	0.38	0.257	7.56105e-111	oxidative/mitophagy-enriched brown adipocytes	Cluster 1
Atg13	4.09569e-115	0.384319	0.296	0.186	8.01691e-111	oxidative/mitophagy-enriched brown adipocytes	Cluster 1
P2rx3	4.20672e-115	0.92919	0.128	0.054	8.23422e-111	oxidative/mitophagy-enriched brown adipocytes	Cluster 1
Map3k8	4.41506e-115	1.176	0.141	0.061	8.64204e-111	oxidative/mitophagy-enriched brown adipocytes	Cluster 1
Stimate	4.43613e-115	-0.262979	0.559	0.511	8.68328e-111	oxidative/mitophagy-enriched brown adipocytes	Cluster 1
Cnbd2	4.83039e-115	0.488315	0.24	0.139	9.455e-111	oxidative/mitophagy-enriched brown adipocytes	Cluster 1
Dab2ip	4.90371e-115	-1.12514	0.173	0.271	9.59852e-111	oxidative/mitophagy-enriched brown adipocytes	Cluster 1
Nr1h2	4.94229e-115	0.495218	0.234	0.133	9.67403e-111	oxidative/mitophagy-enriched brown adipocytes	Cluster 1
Cntnap1	5.38308e-115	-0.193468	0.507	0.439	1.05368e-110	oxidative/mitophagy-enriched brown adipocytes	Cluster 1
Cwc27	7.71358e-115	0.25231	0.562	0.426	1.50986e-110	oxidative/mitophagy-enriched brown adipocytes	Cluster 1
Aldh6a1	9.62228e-115	0.172332	0.543	0.415	1.88346e-110	oxidative/mitophagy-enriched brown adipocytes	Cluster 1
Zfp507	1.07925e-114	0.535778	0.309	0.192	2.11252e-110	oxidative/mitophagy-enriched brown adipocytes	Cluster 1
Trim26	1.55158e-114	0.458897	0.35	0.227	3.03706e-110	oxidative/mitophagy-enriched brown adipocytes	Cluster 1
Btaf1	1.66732e-114	0.11736	0.587	0.462	3.26362e-110	oxidative/mitophagy-enriched brown adipocytes	Cluster 1
Pex11a	1.70272e-114	0.374067	0.399	0.272	3.33291e-110	oxidative/mitophagy-enriched brown adipocytes	Cluster 1
Mtmr1	2.00847e-114	0.341087	0.408	0.282	3.93139e-110	oxidative/mitophagy-enriched brown adipocytes	Cluster 1
Tlcd3b	2.36607e-114	-0.240095	0.477	0.415	4.63135e-110	oxidative/mitophagy-enriched brown adipocytes	Cluster 1
Eif4g3	3.21995e-114	-0.158268	0.567	0.5	6.30272e-110	oxidative/mitophagy-enriched brown adipocytes	Cluster 1
Ncoa7	3.59057e-114	-0.393496	0.534	0.493	7.02819e-110	oxidative/mitophagy-enriched brown adipocytes	Cluster 1
Fah	4.28734e-114	0.389992	0.401	0.274	8.39205e-110	oxidative/mitophagy-enriched brown adipocytes	Cluster 1
Rrnad1	4.59473e-114	0.327445	0.309	0.2	8.99372e-110	oxidative/mitophagy-enriched brown adipocytes	Cluster 1
Rfx1	4.86399e-114	0.693539	0.218	0.119	9.52078e-110	oxidative/mitophagy-enriched brown adipocytes	Cluster 1
Rab14	5.50768e-114	0.173048	0.471	0.348	1.07807e-109	oxidative/mitophagy-enriched brown adipocytes	Cluster 1
Parp6	5.89064e-114	0.246706	0.528	0.395	1.15303e-109	oxidative/mitophagy-enriched brown adipocytes	Cluster 1
Elf1	8.55695e-114	0.204192	0.506	0.378	1.67494e-109	oxidative/mitophagy-enriched brown adipocytes	Cluster 1
Atf7ip	1.05072e-113	-0.405192	0.498	0.491	2.05669e-109	oxidative/mitophagy-enriched brown adipocytes	Cluster 1
Cnot7	1.16766e-113	0.41404	0.336	0.218	2.28558e-109	oxidative/mitophagy-enriched brown adipocytes	Cluster 1
Stag1	1.2757e-113	-0.261974	0.608	0.56	2.49706e-109	oxidative/mitophagy-enriched brown adipocytes	Cluster 1
Hipk1	1.40816e-113	0.235481	0.613	0.478	2.75634e-109	oxidative/mitophagy-enriched brown adipocytes	Cluster 1
Rock2	1.52402e-113	-0.190148	0.626	0.552	2.98312e-109	oxidative/mitophagy-enriched brown adipocytes	Cluster 1
Tent2	1.90373e-113	0.149919	0.458	0.341	3.72636e-109	oxidative/mitophagy-enriched brown adipocytes	Cluster 1
Gm12905	2.07376e-113	0.732244	0.198	0.103	4.05919e-109	oxidative/mitophagy-enriched brown adipocytes	Cluster 1
Pias2	2.51403e-113	0.20534	0.582	0.45	4.92096e-109	oxidative/mitophagy-enriched brown adipocytes	Cluster 1
Ptp4a1	2.70154e-113	0.200282	0.482	0.358	5.28799e-109	oxidative/mitophagy-enriched brown adipocytes	Cluster 1
Washc4	3.11688e-113	0.36956	0.374	0.251	6.10098e-109	oxidative/mitophagy-enriched brown adipocytes	Cluster 1
Bckdha	3.26754e-113	0.126437	0.541	0.418	6.39589e-109	oxidative/mitophagy-enriched brown adipocytes	Cluster 1
Ifnar2	3.31906e-113	0.154325	0.602	0.474	6.49674e-109	oxidative/mitophagy-enriched brown adipocytes	Cluster 1
Zfp799	3.38467e-113	0.688201	0.213	0.114	6.62515e-109	oxidative/mitophagy-enriched brown adipocytes	Cluster 1
Actr3	3.60145e-113	0.236092	0.499	0.369	7.04948e-109	oxidative/mitophagy-enriched brown adipocytes	Cluster 1
ENSMUSG00000120104	4.4548e-113	0.869145	0.145	0.066	8.71983e-109	oxidative/mitophagy-enriched brown adipocytes	Cluster 1
Pikfyve	4.48501e-113	-0.227924	0.567	0.512	8.77895e-109	oxidative/mitophagy-enriched brown adipocytes	Cluster 1
Rhbdd3	4.59306e-113	0.397644	0.238	0.141	8.99045e-109	oxidative/mitophagy-enriched brown adipocytes	Cluster 1
Plin3	4.78195e-113	0.380147	0.395	0.269	9.36018e-109	oxidative/mitophagy-enriched brown adipocytes	Cluster 1
Smg7	4.95703e-113	0.17998	0.528	0.401	9.70288e-109	oxidative/mitophagy-enriched brown adipocytes	Cluster 1
Anapc1	5.17554e-113	0.176063	0.532	0.405	1.01306e-108	oxidative/mitophagy-enriched brown adipocytes	Cluster 1
Car13	5.55823e-113	0.646911	0.191	0.1	1.08797e-108	oxidative/mitophagy-enriched brown adipocytes	Cluster 1
Kdm3b	6.57666e-113	0.129543	0.502	0.382	1.28732e-108	oxidative/mitophagy-enriched brown adipocytes	Cluster 1
Phf20	7.49323e-113	0.119337	0.627	0.503	1.46673e-108	oxidative/mitophagy-enriched brown adipocytes	Cluster 1
Tysnd1	8.24583e-113	0.321218	0.356	0.239	1.61404e-108	oxidative/mitophagy-enriched brown adipocytes	Cluster 1
Erlin2	1.68312e-112	0.439802	0.264	0.16	3.29453e-108	oxidative/mitophagy-enriched brown adipocytes	Cluster 1
Ccdc138	1.86407e-112	0.409901	0.328	0.213	3.64873e-108	oxidative/mitophagy-enriched brown adipocytes	Cluster 1
Impa2	2.06373e-112	0.102414	0.454	0.344	4.03954e-108	oxidative/mitophagy-enriched brown adipocytes	Cluster 1
ENSMUSG00000120248	2.38172e-112	0.56182	0.211	0.117	4.66199e-108	oxidative/mitophagy-enriched brown adipocytes	Cluster 1
Ttll5	2.56346e-112	0.235094	0.544	0.413	5.01772e-108	oxidative/mitophagy-enriched brown adipocytes	Cluster 1
Prdx6	2.63796e-112	0.557256	0.274	0.164	5.16354e-108	oxidative/mitophagy-enriched brown adipocytes	Cluster 1
Mrpl3	2.80333e-112	0.314673	0.378	0.259	5.48724e-108	oxidative/mitophagy-enriched brown adipocytes	Cluster 1
Fastkd1	3.41514e-112	0.330833	0.413	0.287	6.68479e-108	oxidative/mitophagy-enriched brown adipocytes	Cluster 1
Slf2	3.75456e-112	0.303014	0.415	0.29	7.34917e-108	oxidative/mitophagy-enriched brown adipocytes	Cluster 1
Sil1	4.25967e-112	0.128557	0.573	0.45	8.33788e-108	oxidative/mitophagy-enriched brown adipocytes	Cluster 1
Siah1a	4.6313e-112	0.325965	0.453	0.324	9.0653e-108	oxidative/mitophagy-enriched brown adipocytes	Cluster 1
Ctsa	6.08412e-112	0.699194	0.191	0.1	1.19091e-107	oxidative/mitophagy-enriched brown adipocytes	Cluster 1
Rn18s-rs5	8.4401e-112	-0.774412	1	1	1.65206e-107	oxidative/mitophagy-enriched brown adipocytes	Cluster 1
Atp11b	9.22899e-112	0.255652	0.498	0.368	1.80648e-107	oxidative/mitophagy-enriched brown adipocytes	Cluster 1
Uri1	9.80482e-112	0.195025	0.564	0.434	1.9192e-107	oxidative/mitophagy-enriched brown adipocytes	Cluster 1
Lclat1	1.02859e-111	0.386658	0.381	0.258	2.01336e-107	oxidative/mitophagy-enriched brown adipocytes	Cluster 1
Trappc8	1.30546e-111	0.121871	0.591	0.467	2.55531e-107	oxidative/mitophagy-enriched brown adipocytes	Cluster 1
Lamc3	1.37845e-111	1.17828	0.139	0.06	2.69817e-107	oxidative/mitophagy-enriched brown adipocytes	Cluster 1
Prxl2c	1.94867e-111	0.428827	0.318	0.203	3.81433e-107	oxidative/mitophagy-enriched brown adipocytes	Cluster 1
Ccdc18	2.36189e-111	0.499527	0.33	0.211	4.62316e-107	oxidative/mitophagy-enriched brown adipocytes	Cluster 1
Ganab	3.89855e-111	0.177441	0.402	0.289	7.63103e-107	oxidative/mitophagy-enriched brown adipocytes	Cluster 1
Rabgap1l	3.89941e-111	0.136192	0.715	0.59	7.6327e-107	oxidative/mitophagy-enriched brown adipocytes	Cluster 1
Dnajb6	4.25506e-111	0.109179	0.588	0.467	8.32885e-107	oxidative/mitophagy-enriched brown adipocytes	Cluster 1
Naa30	4.66756e-111	0.272099	0.371	0.256	9.13628e-107	oxidative/mitophagy-enriched brown adipocytes	Cluster 1
Ist1	6.23731e-111	0.251349	0.438	0.314	1.22089e-106	oxidative/mitophagy-enriched brown adipocytes	Cluster 1
Ell	6.25123e-111	0.245487	0.508	0.379	1.22362e-106	oxidative/mitophagy-enriched brown adipocytes	Cluster 1
Usp7	6.8193e-111	0.125172	0.509	0.389	1.33481e-106	oxidative/mitophagy-enriched brown adipocytes	Cluster 1
Arl8a	7.01698e-111	0.734952	0.183	0.094	1.3735e-106	oxidative/mitophagy-enriched brown adipocytes	Cluster 1
Myo19	9.13765e-111	0.32479	0.445	0.316	1.7886e-106	oxidative/mitophagy-enriched brown adipocytes	Cluster 1
Calu	1.14605e-110	0.126344	0.508	0.389	2.24328e-106	oxidative/mitophagy-enriched brown adipocytes	Cluster 1
Ipo8	1.1707e-110	0.152334	0.461	0.343	2.29153e-106	oxidative/mitophagy-enriched brown adipocytes	Cluster 1
S100a13	1.19252e-110	0.628105	0.18	0.093	2.33423e-106	oxidative/mitophagy-enriched brown adipocytes	Cluster 1
Scaper	1.3105e-110	0.139701	0.629	0.503	2.56518e-106	oxidative/mitophagy-enriched brown adipocytes	Cluster 1
Nek1	1.43147e-110	0.253326	0.456	0.332	2.80195e-106	oxidative/mitophagy-enriched brown adipocytes	Cluster 1
Irs2	1.60499e-110	-0.401577	0.272	0.223	3.1416e-106	oxidative/mitophagy-enriched brown adipocytes	Cluster 1
Atp6v1c1	2.19398e-110	0.393909	0.333	0.217	4.29449e-106	oxidative/mitophagy-enriched brown adipocytes	Cluster 1
Tnpo1	2.2817e-110	0.234284	0.493	0.365	4.46619e-106	oxidative/mitophagy-enriched brown adipocytes	Cluster 1
Psmd4	2.42065e-110	0.124106	0.491	0.372	4.73818e-106	oxidative/mitophagy-enriched brown adipocytes	Cluster 1
Ptpn2	2.93653e-110	0.147617	0.524	0.402	5.74796e-106	oxidative/mitophagy-enriched brown adipocytes	Cluster 1
6430571L13Rik	4.05631e-110	-1.62551	0.047	0.128	7.93982e-106	oxidative/mitophagy-enriched brown adipocytes	Cluster 1
Plcd3	5.12402e-110	0.476952	0.253	0.151	1.00297e-105	oxidative/mitophagy-enriched brown adipocytes	Cluster 1
Als2	6.32768e-110	0.430784	0.334	0.217	1.23858e-105	oxidative/mitophagy-enriched brown adipocytes	Cluster 1
Tmem53	6.86704e-110	0.373547	0.315	0.204	1.34415e-105	oxidative/mitophagy-enriched brown adipocytes	Cluster 1
Kif13a	1.01639e-109	-0.45982	0.477	0.477	1.98948e-105	oxidative/mitophagy-enriched brown adipocytes	Cluster 1
Acox3	1.02992e-109	0.369468	0.373	0.251	2.01597e-105	oxidative/mitophagy-enriched brown adipocytes	Cluster 1
Anks3	1.07119e-109	0.173256	0.393	0.281	2.09675e-105	oxidative/mitophagy-enriched brown adipocytes	Cluster 1
Vps72	1.09541e-109	0.333452	0.249	0.153	2.14416e-105	oxidative/mitophagy-enriched brown adipocytes	Cluster 1
Ptprk	1.10394e-109	-1.40313	0.096	0.184	2.16086e-105	oxidative/mitophagy-enriched brown adipocytes	Cluster 1
Brd8	1.13599e-109	0.135446	0.476	0.359	2.22359e-105	oxidative/mitophagy-enriched brown adipocytes	Cluster 1
Sgsm2	1.1507e-109	0.408655	0.237	0.141	2.25239e-105	oxidative/mitophagy-enriched brown adipocytes	Cluster 1
Vps35l	1.15602e-109	0.276879	0.491	0.361	2.2628e-105	oxidative/mitophagy-enriched brown adipocytes	Cluster 1
Tor1aip2	1.16056e-109	0.21959	0.476	0.35	2.27168e-105	oxidative/mitophagy-enriched brown adipocytes	Cluster 1
Srr	1.19092e-109	0.242082	0.453	0.329	2.33111e-105	oxidative/mitophagy-enriched brown adipocytes	Cluster 1
Col5a3	1.28543e-109	-1.72233	0.067	0.148	2.51609e-105	oxidative/mitophagy-enriched brown adipocytes	Cluster 1
Zfp866	1.30532e-109	0.382926	0.308	0.197	2.55504e-105	oxidative/mitophagy-enriched brown adipocytes	Cluster 1
Tiprl	1.46924e-109	0.319078	0.309	0.202	2.87589e-105	oxidative/mitophagy-enriched brown adipocytes	Cluster 1
Timm9	2.07511e-109	0.220668	0.551	0.423	4.06182e-105	oxidative/mitophagy-enriched brown adipocytes	Cluster 1
Ikbkg	2.2983e-109	0.294992	0.38	0.262	4.49869e-105	oxidative/mitophagy-enriched brown adipocytes	Cluster 1
Tbk1	2.34973e-109	0.226018	0.489	0.363	4.59936e-105	oxidative/mitophagy-enriched brown adipocytes	Cluster 1
Fkbp15	2.35694e-109	0.208674	0.488	0.364	4.61348e-105	oxidative/mitophagy-enriched brown adipocytes	Cluster 1
Rad17	2.5256e-109	0.294302	0.373	0.256	4.9436e-105	oxidative/mitophagy-enriched brown adipocytes	Cluster 1
Fh1	3.2992e-109	0.22977	0.363	0.251	6.45786e-105	oxidative/mitophagy-enriched brown adipocytes	Cluster 1
Ndufs2	3.6434e-109	0.164409	0.465	0.343	7.13159e-105	oxidative/mitophagy-enriched brown adipocytes	Cluster 1
Ube2w	3.8799e-109	0.113975	0.572	0.453	7.59451e-105	oxidative/mitophagy-enriched brown adipocytes	Cluster 1
Carf	4.29501e-109	0.281886	0.396	0.277	8.40705e-105	oxidative/mitophagy-enriched brown adipocytes	Cluster 1
Ppp1r9a	5.74369e-109	-0.196006	0.63	0.567	1.12427e-104	oxidative/mitophagy-enriched brown adipocytes	Cluster 1
Acvr1	7.61297e-109	-1.01836	0.224	0.295	1.49016e-104	oxidative/mitophagy-enriched brown adipocytes	Cluster 1
St3gal6	7.73978e-109	-1.2188	0.162	0.237	1.51499e-104	oxidative/mitophagy-enriched brown adipocytes	Cluster 1
Vps11	8.60022e-109	0.483386	0.273	0.166	1.68341e-104	oxidative/mitophagy-enriched brown adipocytes	Cluster 1
Golga1	1.06365e-108	0.245213	0.496	0.367	2.08198e-104	oxidative/mitophagy-enriched brown adipocytes	Cluster 1
Tmem106a	1.17392e-108	0.500562	0.252	0.15	2.29783e-104	oxidative/mitophagy-enriched brown adipocytes	Cluster 1
Diaph1	1.23983e-108	0.247099	0.493	0.365	2.42684e-104	oxidative/mitophagy-enriched brown adipocytes	Cluster 1
Senp7	1.2453e-108	0.224755	0.541	0.411	2.43755e-104	oxidative/mitophagy-enriched brown adipocytes	Cluster 1
Rab12	1.29971e-108	0.313293	0.407	0.284	2.54406e-104	oxidative/mitophagy-enriched brown adipocytes	Cluster 1
Map3k2	1.3032e-108	0.184382	0.497	0.374	2.55089e-104	oxidative/mitophagy-enriched brown adipocytes	Cluster 1
Uqcrh	1.36393e-108	0.121608	0.41	0.301	2.66976e-104	oxidative/mitophagy-enriched brown adipocytes	Cluster 1
Ppp3ca	1.43026e-108	-0.239023	0.686	0.638	2.79959e-104	oxidative/mitophagy-enriched brown adipocytes	Cluster 1
Lats1	1.84197e-108	0.227852	0.452	0.33	3.60547e-104	oxidative/mitophagy-enriched brown adipocytes	Cluster 1
Wwc2	1.88904e-108	0.153934	0.609	0.482	3.69761e-104	oxidative/mitophagy-enriched brown adipocytes	Cluster 1
Maea	2.56475e-108	0.349366	0.315	0.205	5.02024e-104	oxidative/mitophagy-enriched brown adipocytes	Cluster 1
Slc29a1	3.23026e-108	0.342165	0.364	0.247	6.32292e-104	oxidative/mitophagy-enriched brown adipocytes	Cluster 1
Sec24b	3.39903e-108	-0.221695	0.537	0.472	6.65326e-104	oxidative/mitophagy-enriched brown adipocytes	Cluster 1
Myrip	4.2135e-108	0.690472	0.311	0.195	8.2475e-104	oxidative/mitophagy-enriched brown adipocytes	Cluster 1
Dis3l2	4.34624e-108	0.175866	0.576	0.45	8.50733e-104	oxidative/mitophagy-enriched brown adipocytes	Cluster 1
Supt6	4.8166e-108	0.102015	0.53	0.414	9.42802e-104	oxidative/mitophagy-enriched brown adipocytes	Cluster 1
Slc9a8	4.85264e-108	0.281346	0.446	0.321	9.49856e-104	oxidative/mitophagy-enriched brown adipocytes	Cluster 1
Hmgcl	4.9358e-108	0.293181	0.341	0.229	9.66133e-104	oxidative/mitophagy-enriched brown adipocytes	Cluster 1
Exoc6	5.23817e-108	0.26763	0.494	0.365	1.02532e-103	oxidative/mitophagy-enriched brown adipocytes	Cluster 1
Prickle3	6.22744e-108	0.524441	0.23	0.132	1.21896e-103	oxidative/mitophagy-enriched brown adipocytes	Cluster 1
Wars2	7.02352e-108	0.576492	0.283	0.173	1.37478e-103	oxidative/mitophagy-enriched brown adipocytes	Cluster 1
Fmo1	7.12523e-108	-0.267464	0.494	0.424	1.39469e-103	oxidative/mitophagy-enriched brown adipocytes	Cluster 1
Smad6	7.63953e-108	-1.03473	0.197	0.294	1.49536e-103	oxidative/mitophagy-enriched brown adipocytes	Cluster 1
Kmt5b	9.26146e-108	0.155588	0.58	0.454	1.81284e-103	oxidative/mitophagy-enriched brown adipocytes	Cluster 1
Pnn	9.27578e-108	-0.318878	0.501	0.461	1.81564e-103	oxidative/mitophagy-enriched brown adipocytes	Cluster 1
Gramd1a	9.84019e-108	-0.638052	0.388	0.42	1.92612e-103	oxidative/mitophagy-enriched brown adipocytes	Cluster 1
Atl3	2.06625e-107	-0.351272	0.542	0.511	4.04447e-103	oxidative/mitophagy-enriched brown adipocytes	Cluster 1
Fip1l1	2.37409e-107	0.190883	0.545	0.417	4.64704e-103	oxidative/mitophagy-enriched brown adipocytes	Cluster 1
Mthfr	2.76201e-107	0.545428	0.29	0.179	5.40636e-103	oxidative/mitophagy-enriched brown adipocytes	Cluster 1
Ctr9	2.8009e-107	0.416644	0.338	0.222	5.48249e-103	oxidative/mitophagy-enriched brown adipocytes	Cluster 1
Ltbp2	2.94406e-107	-0.717844	0.342	0.375	5.7627e-103	oxidative/mitophagy-enriched brown adipocytes	Cluster 1
Faf2	3.38323e-107	0.204865	0.464	0.342	6.62234e-103	oxidative/mitophagy-enriched brown adipocytes	Cluster 1
Hdac6	4.2815e-107	0.47934	0.234	0.137	8.3806e-103	oxidative/mitophagy-enriched brown adipocytes	Cluster 1
Zbtb11	4.62065e-107	0.198677	0.512	0.388	9.04446e-103	oxidative/mitophagy-enriched brown adipocytes	Cluster 1
Ccdc91	4.65763e-107	0.381437	0.416	0.29	9.11684e-103	oxidative/mitophagy-enriched brown adipocytes	Cluster 1
Ptpn11	5.27606e-107	0.132778	0.541	0.421	1.03274e-102	oxidative/mitophagy-enriched brown adipocytes	Cluster 1
Chmp3	6.23112e-107	0.286975	0.331	0.222	1.21968e-102	oxidative/mitophagy-enriched brown adipocytes	Cluster 1
Wdr48	7.14449e-107	0.392076	0.282	0.177	1.39846e-102	oxidative/mitophagy-enriched brown adipocytes	Cluster 1
Zfx	7.66991e-107	0.175388	0.496	0.375	1.50131e-102	oxidative/mitophagy-enriched brown adipocytes	Cluster 1
Srbd1	7.79351e-107	0.303877	0.394	0.275	1.5255e-102	oxidative/mitophagy-enriched brown adipocytes	Cluster 1
Prdm9	1.21188e-106	0.263618	0.402	0.285	2.37212e-102	oxidative/mitophagy-enriched brown adipocytes	Cluster 1
Pitrm1	1.22088e-106	0.575538	0.228	0.13	2.38975e-102	oxidative/mitophagy-enriched brown adipocytes	Cluster 1
Zfp780b	1.26416e-106	0.510348	0.229	0.133	2.47447e-102	oxidative/mitophagy-enriched brown adipocytes	Cluster 1
Crtc3	1.41475e-106	0.229306	0.457	0.335	2.76924e-102	oxidative/mitophagy-enriched brown adipocytes	Cluster 1
Sfmbt1	1.70043e-106	0.100118	0.599	0.484	3.32842e-102	oxidative/mitophagy-enriched brown adipocytes	Cluster 1
Gripap1	2.12721e-106	0.144534	0.485	0.367	4.16381e-102	oxidative/mitophagy-enriched brown adipocytes	Cluster 1
Akap11	2.72987e-106	0.462464	0.279	0.173	5.34345e-102	oxidative/mitophagy-enriched brown adipocytes	Cluster 1
Mbp	2.87057e-106	0.20964	0.534	0.407	5.61885e-102	oxidative/mitophagy-enriched brown adipocytes	Cluster 1
Foxj3	2.96201e-106	0.253888	0.421	0.301	5.79783e-102	oxidative/mitophagy-enriched brown adipocytes	Cluster 1
Dlg2	3.0474e-106	0.440346	0.491	0.358	5.96498e-102	oxidative/mitophagy-enriched brown adipocytes	Cluster 1
Fndc3b	3.32963e-106	-0.678024	0.395	0.443	6.51742e-102	oxidative/mitophagy-enriched brown adipocytes	Cluster 1
Ampd3	3.89769e-106	0.31808	0.539	0.407	7.62935e-102	oxidative/mitophagy-enriched brown adipocytes	Cluster 1
Ccdc22	4.58091e-106	0.834512	0.127	0.056	8.96668e-102	oxidative/mitophagy-enriched brown adipocytes	Cluster 1
B3galt2	4.59819e-106	-2.14621	0.035	0.102	9.00051e-102	oxidative/mitophagy-enriched brown adipocytes	Cluster 1
Fancc	4.94381e-106	0.404256	0.283	0.179	9.67702e-102	oxidative/mitophagy-enriched brown adipocytes	Cluster 1
Zmym4	5.05851e-106	0.124309	0.621	0.498	9.90152e-102	oxidative/mitophagy-enriched brown adipocytes	Cluster 1
Slc15a4	5.27395e-106	0.639518	0.189	0.101	1.03232e-101	oxidative/mitophagy-enriched brown adipocytes	Cluster 1
H6pd	6.67608e-106	0.108121	0.538	0.424	1.30678e-101	oxidative/mitophagy-enriched brown adipocytes	Cluster 1
Dcun1d1	7.37021e-106	0.209697	0.38	0.268	1.44264e-101	oxidative/mitophagy-enriched brown adipocytes	Cluster 1
Pcbp4	8.49836e-106	0.743395	0.158	0.078	1.66347e-101	oxidative/mitophagy-enriched brown adipocytes	Cluster 1
Nup188	8.51183e-106	0.162881	0.451	0.336	1.6661e-101	oxidative/mitophagy-enriched brown adipocytes	Cluster 1
Pcnx	8.82266e-106	-0.162839	0.562	0.493	1.72695e-101	oxidative/mitophagy-enriched brown adipocytes	Cluster 1
Coq3	9.71353e-106	0.2628	0.466	0.341	1.90133e-101	oxidative/mitophagy-enriched brown adipocytes	Cluster 1
Tbc1d24	1.06071e-105	0.346462	0.348	0.233	2.07623e-101	oxidative/mitophagy-enriched brown adipocytes	Cluster 1
Myo6	1.08022e-105	0.15423	0.546	0.423	2.11443e-101	oxidative/mitophagy-enriched brown adipocytes	Cluster 1
Ncor2	1.18615e-105	-0.242019	0.574	0.525	2.32176e-101	oxidative/mitophagy-enriched brown adipocytes	Cluster 1
Max	1.40667e-105	0.294857	0.342	0.232	2.75341e-101	oxidative/mitophagy-enriched brown adipocytes	Cluster 1
Ppig	2.0927e-105	0.214266	0.505	0.379	4.09626e-101	oxidative/mitophagy-enriched brown adipocytes	Cluster 1
Uspl1	2.15463e-105	0.443983	0.315	0.203	4.21746e-101	oxidative/mitophagy-enriched brown adipocytes	Cluster 1
St3gal1	2.32033e-105	-1.15976	0.166	0.247	4.54182e-101	oxidative/mitophagy-enriched brown adipocytes	Cluster 1
Idh1	2.33946e-105	-0.323491	0.507	0.475	4.57926e-101	oxidative/mitophagy-enriched brown adipocytes	Cluster 1
Lrig1	2.62309e-105	-0.836693	0.272	0.341	5.13444e-101	oxidative/mitophagy-enriched brown adipocytes	Cluster 1
Mau2	2.63592e-105	0.107752	0.442	0.334	5.15955e-101	oxidative/mitophagy-enriched brown adipocytes	Cluster 1
Hacl1	3.35485e-105	0.236697	0.497	0.371	6.56679e-101	oxidative/mitophagy-enriched brown adipocytes	Cluster 1
Igsf21	3.86765e-105	0.565401	0.245	0.144	7.57053e-101	oxidative/mitophagy-enriched brown adipocytes	Cluster 1
Cnot2	4.36264e-105	0.120454	0.595	0.474	8.53943e-101	oxidative/mitophagy-enriched brown adipocytes	Cluster 1
Usp2	4.41324e-105	-1.19378	0.135	0.226	8.63847e-101	oxidative/mitophagy-enriched brown adipocytes	Cluster 1
Eea1	4.90173e-105	0.201347	0.555	0.428	9.59465e-101	oxidative/mitophagy-enriched brown adipocytes	Cluster 1
Snx29	5.63304e-105	-0.198735	0.576	0.515	1.10261e-100	oxidative/mitophagy-enriched brown adipocytes	Cluster 1
Timmdc1	6.1538e-105	0.190056	0.391	0.281	1.20455e-100	oxidative/mitophagy-enriched brown adipocytes	Cluster 1
Zgpat	6.84764e-105	0.278799	0.323	0.216	1.34036e-100	oxidative/mitophagy-enriched brown adipocytes	Cluster 1
Nmnat1	7.29367e-105	0.694753	0.208	0.114	1.42766e-100	oxidative/mitophagy-enriched brown adipocytes	Cluster 1
Nmt1	8.34137e-105	0.139113	0.503	0.386	1.63274e-100	oxidative/mitophagy-enriched brown adipocytes	Cluster 1
Golga3	8.55189e-105	0.165613	0.395	0.286	1.67395e-100	oxidative/mitophagy-enriched brown adipocytes	Cluster 1
Gyg	9.50441e-105	0.596572	0.27	0.163	1.86039e-100	oxidative/mitophagy-enriched brown adipocytes	Cluster 1
Dbp	1.04221e-104	-1.94791	0.034	0.104	2.04003e-100	oxidative/mitophagy-enriched brown adipocytes	Cluster 1
Wdr70	1.05554e-104	0.18761	0.479	0.36	2.06611e-100	oxidative/mitophagy-enriched brown adipocytes	Cluster 1
Slc12a9	1.11498e-104	0.395446	0.186	0.105	2.18246e-100	oxidative/mitophagy-enriched brown adipocytes	Cluster 1
Lcorl	1.17187e-104	0.312531	0.47	0.343	2.29382e-100	oxidative/mitophagy-enriched brown adipocytes	Cluster 1
Sugct	1.36952e-104	0.179355	0.515	0.394	2.6807e-100	oxidative/mitophagy-enriched brown adipocytes	Cluster 1
Cdh13	1.58293e-104	-1.3447	0.187	0.248	3.09842e-100	oxidative/mitophagy-enriched brown adipocytes	Cluster 1
Eci2	1.6457e-104	0.228387	0.491	0.367	3.22129e-100	oxidative/mitophagy-enriched brown adipocytes	Cluster 1
Mertk	1.66867e-104	-2.0548	0.044	0.112	3.26626e-100	oxidative/mitophagy-enriched brown adipocytes	Cluster 1
Tet3	2.09992e-104	-0.49764	0.464	0.483	4.11038e-100	oxidative/mitophagy-enriched brown adipocytes	Cluster 1
Dcaf1	2.47127e-104	0.249429	0.455	0.333	4.83726e-100	oxidative/mitophagy-enriched brown adipocytes	Cluster 1
Hsp90ab1	2.55335e-104	-0.389339	0.354	0.299	4.99793e-100	oxidative/mitophagy-enriched brown adipocytes	Cluster 1
Secisbp2	3.29906e-104	0.292741	0.402	0.283	6.45757e-100	oxidative/mitophagy-enriched brown adipocytes	Cluster 1
Thoc1	3.58349e-104	0.264214	0.402	0.284	7.01432e-100	oxidative/mitophagy-enriched brown adipocytes	Cluster 1
Cry2	4.03108e-104	-0.693226	0.33	0.396	7.89043e-100	oxidative/mitophagy-enriched brown adipocytes	Cluster 1
Mapk14	5.0265e-104	-0.33493	0.55	0.535	9.83887e-100	oxidative/mitophagy-enriched brown adipocytes	Cluster 1
AU040320	6.83736e-104	0.194571	0.475	0.356	1.33834e-99	oxidative/mitophagy-enriched brown adipocytes	Cluster 1
Tmem175	7.98645e-104	0.310492	0.276	0.177	1.56327e-99	oxidative/mitophagy-enriched brown adipocytes	Cluster 1
Dock4	8.15122e-104	-1.03829	0.203	0.277	1.59552e-99	oxidative/mitophagy-enriched brown adipocytes	Cluster 1
Tcn2	9.24512e-104	0.400447	0.29	0.185	1.80964e-99	oxidative/mitophagy-enriched brown adipocytes	Cluster 1
Rxrg	1.28082e-103	0.48896	0.282	0.175	2.50707e-99	oxidative/mitophagy-enriched brown adipocytes	Cluster 1
Marchf3	1.50679e-103	-0.191836	0.715	0.653	2.94938e-99	oxidative/mitophagy-enriched brown adipocytes	Cluster 1
Ttc38	1.51441e-103	0.38643	0.349	0.234	2.96432e-99	oxidative/mitophagy-enriched brown adipocytes	Cluster 1
Krit1	1.78002e-103	0.138209	0.525	0.406	3.48421e-99	oxidative/mitophagy-enriched brown adipocytes	Cluster 1
Wdr59	1.97745e-103	0.389074	0.336	0.223	3.87067e-99	oxidative/mitophagy-enriched brown adipocytes	Cluster 1
Arid2	4.21306e-103	-0.187891	0.553	0.493	8.24665e-99	oxidative/mitophagy-enriched brown adipocytes	Cluster 1
A330023F24Rik	4.8477e-103	-0.10847	0.617	0.54	9.48889e-99	oxidative/mitophagy-enriched brown adipocytes	Cluster 1
Bcl9l	5.33235e-103	-0.164811	0.525	0.456	1.04376e-98	oxidative/mitophagy-enriched brown adipocytes	Cluster 1
Taf1d	5.50197e-103	0.139985	0.522	0.405	1.07695e-98	oxidative/mitophagy-enriched brown adipocytes	Cluster 1
Zfp691	6.47666e-103	0.749652	0.168	0.085	1.26774e-98	oxidative/mitophagy-enriched brown adipocytes	Cluster 1
Rbks	7.47243e-103	0.29051	0.44	0.317	1.46265e-98	oxidative/mitophagy-enriched brown adipocytes	Cluster 1
Gpat3	7.59737e-103	-1.84612	0.083	0.149	1.48711e-98	oxidative/mitophagy-enriched brown adipocytes	Cluster 1
Sfi1	8.7303e-103	0.222312	0.346	0.24	1.70887e-98	oxidative/mitophagy-enriched brown adipocytes	Cluster 1
Nr2c2	9.14819e-103	0.218995	0.506	0.382	1.79067e-98	oxidative/mitophagy-enriched brown adipocytes	Cluster 1
Smg6	9.47934e-103	0.103863	0.707	0.589	1.85549e-98	oxidative/mitophagy-enriched brown adipocytes	Cluster 1
Fhit	9.66635e-103	0.289797	0.743	0.617	1.89209e-98	oxidative/mitophagy-enriched brown adipocytes	Cluster 1
Skap2	9.90073e-103	-0.160543	0.603	0.534	1.93797e-98	oxidative/mitophagy-enriched brown adipocytes	Cluster 1
Atp5h	1.18899e-102	0.230797	0.333	0.228	2.32733e-98	oxidative/mitophagy-enriched brown adipocytes	Cluster 1
Usp14	1.26942e-102	0.183383	0.428	0.313	2.48477e-98	oxidative/mitophagy-enriched brown adipocytes	Cluster 1
Ankzf1	1.32406e-102	0.500088	0.239	0.142	2.59172e-98	oxidative/mitophagy-enriched brown adipocytes	Cluster 1
Mtpap	1.54596e-102	0.320651	0.396	0.278	3.02607e-98	oxidative/mitophagy-enriched brown adipocytes	Cluster 1
Srpk2	2.13638e-102	-0.10517	0.603	0.526	4.18176e-98	oxidative/mitophagy-enriched brown adipocytes	Cluster 1
Tsc2	2.6651e-102	0.243139	0.381	0.268	5.21666e-98	oxidative/mitophagy-enriched brown adipocytes	Cluster 1
Ube3b	2.74755e-102	0.235217	0.427	0.31	5.37805e-98	oxidative/mitophagy-enriched brown adipocytes	Cluster 1
Dctn2	3.00167e-102	0.113121	0.414	0.307	5.87548e-98	oxidative/mitophagy-enriched brown adipocytes	Cluster 1
Ptar1	3.30841e-102	0.366877	0.365	0.25	6.47589e-98	oxidative/mitophagy-enriched brown adipocytes	Cluster 1
Fbrsl1	3.79639e-102	0.140682	0.593	0.471	7.43106e-98	oxidative/mitophagy-enriched brown adipocytes	Cluster 1
Fktn	4.35738e-102	0.184373	0.47	0.353	8.52914e-98	oxidative/mitophagy-enriched brown adipocytes	Cluster 1
Ttf1	4.82393e-102	0.346564	0.325	0.216	9.44236e-98	oxidative/mitophagy-enriched brown adipocytes	Cluster 1
BC005537	4.83107e-102	0.135636	0.465	0.352	9.45633e-98	oxidative/mitophagy-enriched brown adipocytes	Cluster 1
Map4k3	6.43506e-102	-0.156046	0.603	0.531	1.2596e-97	oxidative/mitophagy-enriched brown adipocytes	Cluster 1
mt-Nd2	7.2007e-102	-0.966547	0.242	0.245	1.40946e-97	oxidative/mitophagy-enriched brown adipocytes	Cluster 1
Herpud1	7.30916e-102	0.428121	0.239	0.144	1.4307e-97	oxidative/mitophagy-enriched brown adipocytes	Cluster 1
Zcchc8	7.98669e-102	0.191105	0.423	0.309	1.56331e-97	oxidative/mitophagy-enriched brown adipocytes	Cluster 1
Fitm2	9.31127e-102	0.19547	0.361	0.255	1.82259e-97	oxidative/mitophagy-enriched brown adipocytes	Cluster 1
Sdhaf4	9.65231e-102	0.688593	0.169	0.087	1.88934e-97	oxidative/mitophagy-enriched brown adipocytes	Cluster 1
Dip2a	1.05746e-101	0.147544	0.506	0.391	2.06987e-97	oxidative/mitophagy-enriched brown adipocytes	Cluster 1
Dctn4	1.51047e-101	0.132266	0.475	0.363	2.95659e-97	oxidative/mitophagy-enriched brown adipocytes	Cluster 1
Tmem87b	1.87791e-101	0.166642	0.39	0.285	3.67582e-97	oxidative/mitophagy-enriched brown adipocytes	Cluster 1
Pcbd2	2.75816e-101	0.247509	0.436	0.317	5.39881e-97	oxidative/mitophagy-enriched brown adipocytes	Cluster 1
Ankrd52	2.85315e-101	0.109524	0.466	0.355	5.58475e-97	oxidative/mitophagy-enriched brown adipocytes	Cluster 1
Cep135	3.10755e-101	0.563808	0.222	0.128	6.08272e-97	oxidative/mitophagy-enriched brown adipocytes	Cluster 1
Polb	3.96999e-101	0.285202	0.307	0.205	7.77087e-97	oxidative/mitophagy-enriched brown adipocytes	Cluster 1
Pet100	4.00545e-101	0.25732	0.23	0.143	7.84027e-97	oxidative/mitophagy-enriched brown adipocytes	Cluster 1
Dpm1	4.59245e-101	0.215975	0.453	0.335	8.98925e-97	oxidative/mitophagy-enriched brown adipocytes	Cluster 1
Crkl	4.8131e-101	0.383584	0.3	0.195	9.42117e-97	oxidative/mitophagy-enriched brown adipocytes	Cluster 1
Aida	5.67482e-101	0.467719	0.203	0.117	1.11079e-96	oxidative/mitophagy-enriched brown adipocytes	Cluster 1
Zfp28	7.03752e-101	0.669796	0.174	0.091	1.37752e-96	oxidative/mitophagy-enriched brown adipocytes	Cluster 1
Ric1	7.9853e-101	0.14331	0.556	0.437	1.56304e-96	oxidative/mitophagy-enriched brown adipocytes	Cluster 1
Kdsr	8.20182e-101	0.487972	0.244	0.147	1.60542e-96	oxidative/mitophagy-enriched brown adipocytes	Cluster 1
Acat2	8.38076e-101	-0.88683	0.23	0.31	1.64045e-96	oxidative/mitophagy-enriched brown adipocytes	Cluster 1
Sart3	1.74004e-100	0.411843	0.231	0.139	3.40596e-96	oxidative/mitophagy-enriched brown adipocytes	Cluster 1
Coa7	2.1672e-100	0.472233	0.231	0.137	4.24207e-96	oxidative/mitophagy-enriched brown adipocytes	Cluster 1
Rab2a	2.17216e-100	0.222907	0.522	0.397	4.25179e-96	oxidative/mitophagy-enriched brown adipocytes	Cluster 1
Abcb7	3.02997e-100	0.246131	0.553	0.426	5.93087e-96	oxidative/mitophagy-enriched brown adipocytes	Cluster 1
Snx2	4.18288e-100	0.240728	0.361	0.253	8.18757e-96	oxidative/mitophagy-enriched brown adipocytes	Cluster 1
Ormdl3	4.43649e-100	0.108471	0.491	0.379	8.68398e-96	oxidative/mitophagy-enriched brown adipocytes	Cluster 1
Dhx35	4.57123e-100	0.427567	0.342	0.228	8.94773e-96	oxidative/mitophagy-enriched brown adipocytes	Cluster 1
Gm48397	4.60872e-100	0.740969	0.181	0.096	9.02111e-96	oxidative/mitophagy-enriched brown adipocytes	Cluster 1
Hmbox1	5.82709e-100	0.140142	0.468	0.356	1.14059e-95	oxidative/mitophagy-enriched brown adipocytes	Cluster 1
Smim19	5.92698e-100	0.477598	0.202	0.115	1.16015e-95	oxidative/mitophagy-enriched brown adipocytes	Cluster 1
Ccnt1	6.84185e-100	0.114979	0.492	0.38	1.33922e-95	oxidative/mitophagy-enriched brown adipocytes	Cluster 1
Serinc1	8.44728e-100	0.292579	0.331	0.225	1.65347e-95	oxidative/mitophagy-enriched brown adipocytes	Cluster 1
Tbpl1	8.57766e-100	0.496354	0.252	0.153	1.67899e-95	oxidative/mitophagy-enriched brown adipocytes	Cluster 1
Syne3	8.59869e-100	-1.14513	0.166	0.244	1.68311e-95	oxidative/mitophagy-enriched brown adipocytes	Cluster 1
Dop1b	8.71216e-100	0.266664	0.49	0.366	1.70532e-95	oxidative/mitophagy-enriched brown adipocytes	Cluster 1
Ubqln4	1.10063e-99	0.266743	0.389	0.276	2.15438e-95	oxidative/mitophagy-enriched brown adipocytes	Cluster 1
Hspg2	1.13455e-99	0.203145	0.429	0.313	2.22077e-95	oxidative/mitophagy-enriched brown adipocytes	Cluster 1
Aasdh	1.9088e-99	0.32473	0.314	0.209	3.73628e-95	oxidative/mitophagy-enriched brown adipocytes	Cluster 1
Cfdp1	2.15308e-99	0.221247	0.424	0.308	4.21444e-95	oxidative/mitophagy-enriched brown adipocytes	Cluster 1
Dlgap1	2.24397e-99	0.154557	0.295	0.201	4.39234e-95	oxidative/mitophagy-enriched brown adipocytes	Cluster 1
Zmym2	3.15903e-99	-0.156702	0.563	0.497	6.18349e-95	oxidative/mitophagy-enriched brown adipocytes	Cluster 1
Gtf2i	3.28343e-99	-0.1585	0.659	0.59	6.42698e-95	oxidative/mitophagy-enriched brown adipocytes	Cluster 1
Ccdc93	4.63275e-99	0.351547	0.308	0.204	9.06814e-95	oxidative/mitophagy-enriched brown adipocytes	Cluster 1
Gm49797	4.81013e-99	0.246	0.431	0.314	9.41535e-95	oxidative/mitophagy-enriched brown adipocytes	Cluster 1
Rnf38	6.39682e-99	0.153587	0.503	0.386	1.25211e-94	oxidative/mitophagy-enriched brown adipocytes	Cluster 1
Fam162a	6.92774e-99	0.340946	0.331	0.223	1.35604e-94	oxidative/mitophagy-enriched brown adipocytes	Cluster 1
C030037D09Rik	8.10296e-99	0.701948	0.157	0.08	1.58607e-94	oxidative/mitophagy-enriched brown adipocytes	Cluster 1
Phyhd1	8.74615e-99	0.364074	0.333	0.224	1.71197e-94	oxidative/mitophagy-enriched brown adipocytes	Cluster 1
Napa	9.50443e-99	0.250561	0.388	0.277	1.8604e-94	oxidative/mitophagy-enriched brown adipocytes	Cluster 1
Ackr3	1.11313e-98	0.215635	0.409	0.299	2.17885e-94	oxidative/mitophagy-enriched brown adipocytes	Cluster 1
Casc3	1.227e-98	0.150825	0.373	0.269	2.40173e-94	oxidative/mitophagy-enriched brown adipocytes	Cluster 1
Susd6	1.25541e-98	0.120472	0.517	0.404	2.45735e-94	oxidative/mitophagy-enriched brown adipocytes	Cluster 1
Usf2	1.30453e-98	0.346289	0.277	0.178	2.55349e-94	oxidative/mitophagy-enriched brown adipocytes	Cluster 1
Cnppd1	1.43245e-98	0.561051	0.187	0.103	2.80387e-94	oxidative/mitophagy-enriched brown adipocytes	Cluster 1
Ypel2	1.54111e-98	-0.696656	0.332	0.388	3.01656e-94	oxidative/mitophagy-enriched brown adipocytes	Cluster 1
Tom1	1.70084e-98	0.292225	0.372	0.26	3.32922e-94	oxidative/mitophagy-enriched brown adipocytes	Cluster 1
Cog2	1.76784e-98	0.374725	0.353	0.241	3.46037e-94	oxidative/mitophagy-enriched brown adipocytes	Cluster 1
Rnf4	1.84513e-98	0.120984	0.424	0.317	3.61166e-94	oxidative/mitophagy-enriched brown adipocytes	Cluster 1
Ivd	1.89985e-98	-0.511238	0.414	0.425	3.71876e-94	oxidative/mitophagy-enriched brown adipocytes	Cluster 1
Mtres1	2.06088e-98	0.28727	0.368	0.257	4.03396e-94	oxidative/mitophagy-enriched brown adipocytes	Cluster 1
Ak2	2.17067e-98	-0.118222	0.578	0.502	4.24887e-94	oxidative/mitophagy-enriched brown adipocytes	Cluster 1
Sypl	2.20726e-98	0.24185	0.371	0.262	4.32049e-94	oxidative/mitophagy-enriched brown adipocytes	Cluster 1
Glyr1	2.20797e-98	0.156125	0.499	0.383	4.32188e-94	oxidative/mitophagy-enriched brown adipocytes	Cluster 1
Btrc	2.32015e-98	0.125953	0.472	0.361	4.54146e-94	oxidative/mitophagy-enriched brown adipocytes	Cluster 1
Fbxo8	2.57922e-98	0.348007	0.31	0.205	5.04857e-94	oxidative/mitophagy-enriched brown adipocytes	Cluster 1
Xpnpep1	3.45242e-98	0.39241	0.421	0.298	6.75776e-94	oxidative/mitophagy-enriched brown adipocytes	Cluster 1
Fas	3.90037e-98	0.345595	0.298	0.196	7.63458e-94	oxidative/mitophagy-enriched brown adipocytes	Cluster 1
Nmrk1	5.22423e-98	0.520875	0.251	0.152	1.02259e-93	oxidative/mitophagy-enriched brown adipocytes	Cluster 1
Fam168a	5.26497e-98	0.155603	0.505	0.389	1.03057e-93	oxidative/mitophagy-enriched brown adipocytes	Cluster 1
Clk3	5.49631e-98	0.235016	0.382	0.271	1.07585e-93	oxidative/mitophagy-enriched brown adipocytes	Cluster 1
Meis1	5.81414e-98	-0.616892	0.361	0.412	1.13806e-93	oxidative/mitophagy-enriched brown adipocytes	Cluster 1
Aga	6.07151e-98	0.544145	0.197	0.11	1.18844e-93	oxidative/mitophagy-enriched brown adipocytes	Cluster 1
Dedd2	6.42109e-98	0.436272	0.196	0.113	1.25686e-93	oxidative/mitophagy-enriched brown adipocytes	Cluster 1
Kat7	6.77568e-98	0.159669	0.452	0.34	1.32627e-93	oxidative/mitophagy-enriched brown adipocytes	Cluster 1
Ywhaz	6.92816e-98	0.273557	0.383	0.271	1.35612e-93	oxidative/mitophagy-enriched brown adipocytes	Cluster 1
Snx15	7.07143e-98	0.622	0.202	0.113	1.38416e-93	oxidative/mitophagy-enriched brown adipocytes	Cluster 1
Adss	8.38544e-98	0.313419	0.296	0.196	1.64137e-93	oxidative/mitophagy-enriched brown adipocytes	Cluster 1
Rab22a	8.71623e-98	0.295992	0.375	0.262	1.70611e-93	oxidative/mitophagy-enriched brown adipocytes	Cluster 1
Exoc3	8.98988e-98	0.142422	0.456	0.346	1.75968e-93	oxidative/mitophagy-enriched brown adipocytes	Cluster 1
Fsd1l	1.06733e-97	0.511175	0.198	0.113	2.0892e-93	oxidative/mitophagy-enriched brown adipocytes	Cluster 1
Rabep2	1.10414e-97	0.234018	0.289	0.193	2.16124e-93	oxidative/mitophagy-enriched brown adipocytes	Cluster 1
Dync2i1	1.15604e-97	0.248109	0.412	0.297	2.26284e-93	oxidative/mitophagy-enriched brown adipocytes	Cluster 1
Snd1	1.28933e-97	-0.182282	0.533	0.474	2.52373e-93	oxidative/mitophagy-enriched brown adipocytes	Cluster 1
Gm44899	1.32093e-97	0.188469	0.215	0.138	2.58559e-93	oxidative/mitophagy-enriched brown adipocytes	Cluster 1
Slc25a1	1.35312e-97	-1.09517	0.169	0.239	2.64861e-93	oxidative/mitophagy-enriched brown adipocytes	Cluster 1
Smim14	1.47886e-97	0.140197	0.392	0.288	2.89472e-93	oxidative/mitophagy-enriched brown adipocytes	Cluster 1
Ubap1	1.68559e-97	0.216294	0.422	0.309	3.29937e-93	oxidative/mitophagy-enriched brown adipocytes	Cluster 1
Psma1	1.93499e-97	0.199346	0.402	0.293	3.78754e-93	oxidative/mitophagy-enriched brown adipocytes	Cluster 1
Rnf185	2.08273e-97	0.326025	0.36	0.249	4.07674e-93	oxidative/mitophagy-enriched brown adipocytes	Cluster 1
Thap2	2.55005e-97	0.241331	0.263	0.172	4.99146e-93	oxidative/mitophagy-enriched brown adipocytes	Cluster 1
Snx1	2.89441e-97	0.326489	0.287	0.188	5.66552e-93	oxidative/mitophagy-enriched brown adipocytes	Cluster 1
Pibf1	3.0794e-97	0.107271	0.543	0.431	6.02762e-93	oxidative/mitophagy-enriched brown adipocytes	Cluster 1
Odad1	3.71237e-97	0.414972	0.211	0.125	7.26659e-93	oxidative/mitophagy-enriched brown adipocytes	Cluster 1
Prcc	4.19173e-97	0.192114	0.323	0.224	8.20489e-93	oxidative/mitophagy-enriched brown adipocytes	Cluster 1
Pnkd	4.87319e-97	0.272935	0.34	0.234	9.53878e-93	oxidative/mitophagy-enriched brown adipocytes	Cluster 1
Dennd4a	9.05907e-97	-0.351049	0.459	0.436	1.77322e-92	oxidative/mitophagy-enriched brown adipocytes	Cluster 1
Atg3	9.31566e-97	0.235881	0.385	0.275	1.82345e-92	oxidative/mitophagy-enriched brown adipocytes	Cluster 1
Gabpb2	1.20327e-96	0.123706	0.464	0.357	2.35527e-92	oxidative/mitophagy-enriched brown adipocytes	Cluster 1
Naa20	1.20847e-96	0.133113	0.416	0.309	2.36545e-92	oxidative/mitophagy-enriched brown adipocytes	Cluster 1
Dcp1a	1.71938e-96	0.289038	0.425	0.308	3.36552e-92	oxidative/mitophagy-enriched brown adipocytes	Cluster 1
Snx13	2.26358e-96	0.171566	0.509	0.393	4.43074e-92	oxidative/mitophagy-enriched brown adipocytes	Cluster 1
Shpk	2.34758e-96	0.405467	0.286	0.184	4.59515e-92	oxidative/mitophagy-enriched brown adipocytes	Cluster 1
Cox5b	2.46814e-96	0.37015	0.25	0.157	4.83113e-92	oxidative/mitophagy-enriched brown adipocytes	Cluster 1
Neu1	2.51157e-96	0.718261	0.121	0.056	4.91614e-92	oxidative/mitophagy-enriched brown adipocytes	Cluster 1
Ndufv3	2.64023e-96	0.30426	0.325	0.221	5.16798e-92	oxidative/mitophagy-enriched brown adipocytes	Cluster 1
Acads	2.67189e-96	0.352564	0.273	0.176	5.22996e-92	oxidative/mitophagy-enriched brown adipocytes	Cluster 1
Pik3ca	2.76419e-96	0.217615	0.487	0.368	5.41063e-92	oxidative/mitophagy-enriched brown adipocytes	Cluster 1
Abhd18	3.48659e-96	0.250998	0.459	0.34	6.82466e-92	oxidative/mitophagy-enriched brown adipocytes	Cluster 1
Gsto1	3.73613e-96	0.750032	0.154	0.077	7.3131e-92	oxidative/mitophagy-enriched brown adipocytes	Cluster 1
Clint1	5.22141e-96	0.13997	0.472	0.361	1.02204e-91	oxidative/mitophagy-enriched brown adipocytes	Cluster 1
Dpf2	5.338e-96	0.236847	0.351	0.245	1.04486e-91	oxidative/mitophagy-enriched brown adipocytes	Cluster 1
Ifngr1	5.65465e-96	0.238067	0.371	0.264	1.10684e-91	oxidative/mitophagy-enriched brown adipocytes	Cluster 1
Sec16a	5.79201e-96	0.204818	0.459	0.344	1.13373e-91	oxidative/mitophagy-enriched brown adipocytes	Cluster 1
Kmt2d	6.06865e-96	0.162439	0.648	0.527	1.18788e-91	oxidative/mitophagy-enriched brown adipocytes	Cluster 1
ENSMUSG00000120866	6.35193e-96	1.00865	0.126	0.056	1.24333e-91	oxidative/mitophagy-enriched brown adipocytes	Cluster 1
Tapt1	6.39254e-96	0.122971	0.434	0.328	1.25128e-91	oxidative/mitophagy-enriched brown adipocytes	Cluster 1
Ermard	7.26471e-96	0.414402	0.249	0.155	1.42199e-91	oxidative/mitophagy-enriched brown adipocytes	Cluster 1
Ssbp3	7.71528e-96	-0.531125	0.428	0.461	1.51019e-91	oxidative/mitophagy-enriched brown adipocytes	Cluster 1
Ppil4	8.97577e-96	0.111027	0.429	0.324	1.75692e-91	oxidative/mitophagy-enriched brown adipocytes	Cluster 1
Cep95	1.01176e-95	0.169781	0.438	0.328	1.98042e-91	oxidative/mitophagy-enriched brown adipocytes	Cluster 1
Abraxas2	1.18202e-95	0.414817	0.245	0.151	2.31368e-91	oxidative/mitophagy-enriched brown adipocytes	Cluster 1
Adam17	1.36074e-95	0.224106	0.353	0.248	2.66352e-91	oxidative/mitophagy-enriched brown adipocytes	Cluster 1
Afdn	1.51418e-95	0.103572	0.475	0.369	2.96385e-91	oxidative/mitophagy-enriched brown adipocytes	Cluster 1
Gprasp1	1.59205e-95	0.248801	0.437	0.32	3.11627e-91	oxidative/mitophagy-enriched brown adipocytes	Cluster 1
Tut4	1.72814e-95	0.319721	0.42	0.301	3.38266e-91	oxidative/mitophagy-enriched brown adipocytes	Cluster 1
Zfp869	1.81639e-95	0.310461	0.284	0.186	3.5554e-91	oxidative/mitophagy-enriched brown adipocytes	Cluster 1
Wdr20	2.32753e-95	0.117608	0.504	0.393	4.55591e-91	oxidative/mitophagy-enriched brown adipocytes	Cluster 1
Nudt15	2.36237e-95	0.643649	0.148	0.075	4.62409e-91	oxidative/mitophagy-enriched brown adipocytes	Cluster 1
Hmgxb4	2.83578e-95	0.486302	0.242	0.147	5.55075e-91	oxidative/mitophagy-enriched brown adipocytes	Cluster 1
Tbl1x	3.21725e-95	-0.540699	0.408	0.433	6.29744e-91	oxidative/mitophagy-enriched brown adipocytes	Cluster 1
Otud5	3.73486e-95	0.222884	0.299	0.204	7.31061e-91	oxidative/mitophagy-enriched brown adipocytes	Cluster 1
Ints13	3.9084e-95	0.206842	0.32	0.222	7.6503e-91	oxidative/mitophagy-enriched brown adipocytes	Cluster 1
Dusp16	4.20263e-95	0.455277	0.32	0.211	8.22622e-91	oxidative/mitophagy-enriched brown adipocytes	Cluster 1
Mkks	7.68919e-95	0.454658	0.219	0.131	1.50508e-90	oxidative/mitophagy-enriched brown adipocytes	Cluster 1
Ptdss2	9.28479e-95	0.248363	0.381	0.273	1.81741e-90	oxidative/mitophagy-enriched brown adipocytes	Cluster 1
Plxnd1	9.48745e-95	0.581185	0.219	0.127	1.85707e-90	oxidative/mitophagy-enriched brown adipocytes	Cluster 1
Scp2	9.71991e-95	0.153368	0.461	0.349	1.90258e-90	oxidative/mitophagy-enriched brown adipocytes	Cluster 1
[truncated: 55,304 more rows]

## Sheet: iWAT_Adipocyte_Subtypes_Markers
gene	p_val	avg_log2FC	pct.1	pct.2	p_val_adj	cluster
Slc1a3	0	-1.92574	0.273	0.729	0	Classical oxidative beige adipocytes	Cluster 1
Cidec	0	-1.7101	0.15	0.489	0	Classical oxidative beige adipocytes	Cluster 1
Cdk8	0	-1.37404	0.4	0.716	0	Classical oxidative beige adipocytes	Cluster 1
Slc27a1	0	-1.46603	0.156	0.45	0	Classical oxidative beige adipocytes	Cluster 1
Ghr	0	-0.947549	0.369	0.651	0	Classical oxidative beige adipocytes	Cluster 1
Tenm4	0	-1.28408	0.171	0.452	0	Classical oxidative beige adipocytes	Cluster 1
Art3	0	-1.77995	0.089	0.351	0	Classical oxidative beige adipocytes	Cluster 1
Slc1a5	0	-1.12865	0.17	0.432	0	Classical oxidative beige adipocytes	Cluster 1
Adrb3	0	-1.33297	0.143	0.394	0	Classical oxidative beige adipocytes	Cluster 1
Lpl	0	-0.742648	0.343	0.594	0	Classical oxidative beige adipocytes	Cluster 1
Sorbs1	0	-0.79965	0.255	0.497	0	Classical oxidative beige adipocytes	Cluster 1
Mir99ahg	0	-1.12338	0.149	0.388	0	Classical oxidative beige adipocytes	Cluster 1
Slc7a10	0	-1.93516	0.062	0.301	0	Classical oxidative beige adipocytes	Cluster 1
Lrmda	0	-1.03016	0.168	0.403	0	Classical oxidative beige adipocytes	Cluster 1
Negr1	0	-0.88073	0.207	0.441	0	Classical oxidative beige adipocytes	Cluster 1
Zeb2	0	-1.08085	0.153	0.386	0	Classical oxidative beige adipocytes	Cluster 1
Car3	0	-1.017	0.127	0.355	0	Classical oxidative beige adipocytes	Cluster 1
Slit3	0	-1.48949	0.08	0.301	0	Classical oxidative beige adipocytes	Cluster 1
Cmss1	0	-0.875637	0.219	0.439	0	Classical oxidative beige adipocytes	Cluster 1
Atp1a2	0	-0.49168	0.302	0.507	0	Classical oxidative beige adipocytes	Cluster 1
Por	0	-1.40137	0.091	0.285	0	Classical oxidative beige adipocytes	Cluster 1
Tshz2	0	-1.07161	0.104	0.294	0	Classical oxidative beige adipocytes	Cluster 1
Ttn	0	1.70247	0.399	0.21	0	Classical oxidative beige adipocytes	Cluster 1
Apol6	0	-1.8127	0.056	0.245	0	Classical oxidative beige adipocytes	Cluster 1
Atxn1	0	-0.706161	0.181	0.369	0	Classical oxidative beige adipocytes	Cluster 1
Lipe	0	-0.662331	0.195	0.382	0	Classical oxidative beige adipocytes	Cluster 1
Rora	0	-0.559917	0.227	0.414	0	Classical oxidative beige adipocytes	Cluster 1
Plcb1	0	-0.874693	0.134	0.318	0	Classical oxidative beige adipocytes	Cluster 1
Ctdspl	0	-1.69177	0.06	0.243	0	Classical oxidative beige adipocytes	Cluster 1
Fry	0	-0.958237	0.118	0.3	0	Classical oxidative beige adipocytes	Cluster 1
Cfd	0	-1.19605	0.084	0.263	0	Classical oxidative beige adipocytes	Cluster 1
Utrn	0	-0.745201	0.145	0.322	0	Classical oxidative beige adipocytes	Cluster 1
Tcf7l2	0	-1.22332	0.082	0.255	0	Classical oxidative beige adipocytes	Cluster 1
Adamts12	0	-1.52022	0.056	0.219	0	Classical oxidative beige adipocytes	Cluster 1
Gm16168	0	-1.18396	0.069	0.22	0	Classical oxidative beige adipocytes	Cluster 1
Eepd1	0	-2.50382	0.024	0.174	0	Classical oxidative beige adipocytes	Cluster 1
Esr1	0	-1.20372	0.063	0.211	0	Classical oxidative beige adipocytes	Cluster 1
Slc4a4	0	1.86043	0.287	0.139	0	Classical oxidative beige adipocytes	Cluster 1
Trabd2b	0	-2.10341	0.027	0.162	0	Classical oxidative beige adipocytes	Cluster 1
St6galnac5	0	-2.31111	0.024	0.152	0	Classical oxidative beige adipocytes	Cluster 1
Ppargc1b	0	1.26171	0.27	0.179	0	Classical oxidative beige adipocytes	Cluster 1
Acaca	0	0.754492	0.461	0.396	0	Classical oxidative beige adipocytes	Cluster 1
Ppara	0	0.804711	0.392	0.352	0	Classical oxidative beige adipocytes	Cluster 1
Acacb	2,29884E-319	0.54825	0.381	0.385	2,194470796E-315	Classical oxidative beige adipocytes	Cluster 1
Tgfbr3	3,972445E-317	-0.878516	0.114	0.279	3,79209590673E-313	Classical oxidative beige adipocytes	Cluster 1
Nnat	1,2326625E-316	-2.3639	0.029	0.162	1,176699633973E-312	Classical oxidative beige adipocytes	Cluster 1
Tns1	1,456831107E-314	-0.615619	0.252	0.448	1,39069097453004E-310	Classical oxidative beige adipocytes	Cluster 1
Cyp2e1	3,5227584587E-314	-1.97365	0.028	0.154	3,3628252246832E-310	Classical oxidative beige adipocytes	Cluster 1
Fam13a	5,761131045E-314	-0.653045	0.274	0.479	5,4995756955254E-310	Classical oxidative beige adipocytes	Cluster 1
Nrip1	3,240674517033E-312	-1.78854	0.034	0.165	3.09355e-308	Classical oxidative beige adipocytes	Cluster 1
Smoc1	4,8352339131254E-311	-1.17318	0.082	0.239	4.61571e-307	Classical oxidative beige adipocytes	Cluster 1
Hipk2	1.89108e-301	-1.23675	0.079	0.234	1.80523e-297	Classical oxidative beige adipocytes	Cluster 1
Ccdc80	1.44622e-300	-2.21194	0.024	0.145	1.38056e-296	Classical oxidative beige adipocytes	Cluster 1
Dock10	1.12183e-299	-1.68578	0.041	0.174	1.0709e-295	Classical oxidative beige adipocytes	Cluster 1
Tmem120b	1.66018e-298	-1.40368	0.065	0.214	1.58481e-294	Classical oxidative beige adipocytes	Cluster 1
Esrrg	5.12115e-298	1.56437	0.21	0.115	4.88865e-294	Classical oxidative beige adipocytes	Cluster 1
Sntb1	1.10937e-295	-1.1722	0.074	0.222	1.05901e-291	Classical oxidative beige adipocytes	Cluster 1
Itpr2	1.14888e-295	1.88835	0.166	0.077	1.09672e-291	Classical oxidative beige adipocytes	Cluster 1
Prkce	4.99035e-295	-0.656857	0.183	0.358	4.76378e-291	Classical oxidative beige adipocytes	Cluster 1
Malat1	8.23548e-295	0.451446	0.954	0.934	7.86159e-291	Classical oxidative beige adipocytes	Cluster 1
Tom1l2	4.26685e-294	-0.737047	0.171	0.348	4.07314e-290	Classical oxidative beige adipocytes	Cluster 1
Plin4	1.28665e-293	-0.716312	0.095	0.232	1.22823e-289	Classical oxidative beige adipocytes	Cluster 1
Clec2d	9.67913e-291	-1.10496	0.098	0.258	9.2397e-287	Classical oxidative beige adipocytes	Cluster 1
Cachd1	1.84492e-290	-2.08131	0.021	0.133	1.76116e-286	Classical oxidative beige adipocytes	Cluster 1
mt-Rnr2	1.93323e-290	1.02742	0.342	0.235	1.84546e-286	Classical oxidative beige adipocytes	Cluster 1
Ucp1	1.09817e-288	1.95545	0.158	0.068	1.04832e-284	Classical oxidative beige adipocytes	Cluster 1
Auts2	1.12328e-288	-0.848248	0.077	0.207	1.07228e-284	Classical oxidative beige adipocytes	Cluster 1
Sgcd	2.81005e-286	-0.504829	0.184	0.341	2.68247e-282	Classical oxidative beige adipocytes	Cluster 1
Acsl1	8.54436e-281	-0.409175	0.309	0.488	8.15645e-277	Classical oxidative beige adipocytes	Cluster 1
Gsn	6.7354e-280	-1.33157	0.038	0.154	6.42961e-276	Classical oxidative beige adipocytes	Cluster 1
Neat1	1.14042e-277	-0.422379	0.664	0.841	1.08864e-273	Classical oxidative beige adipocytes	Cluster 1
Gm48099	4.31508e-276	-1.39664	0.076	0.226	4.11918e-272	Classical oxidative beige adipocytes	Cluster 1
Cidea	3.84478e-274	1.53285	0.195	0.108	3.67023e-270	Classical oxidative beige adipocytes	Cluster 1
Taco1	5.0404e-274	-1.04585	0.137	0.31	4.81157e-270	Classical oxidative beige adipocytes	Cluster 1
Fabp4	4.48366e-273	-0.155316	0.254	0.386	4.2801e-269	Classical oxidative beige adipocytes	Cluster 1
Zbtb16	8.83561e-273	-0.817647	0.101	0.241	8.43448e-269	Classical oxidative beige adipocytes	Cluster 1
Adipor2	4.65497e-272	-0.26995	0.27	0.422	4.44364e-268	Classical oxidative beige adipocytes	Cluster 1
Pdk4	1.91751e-270	2.24899	0.125	0.048	1.83045e-266	Classical oxidative beige adipocytes	Cluster 1
Pik3r1	5.06498e-270	-0.921616	0.097	0.242	4.83503e-266	Classical oxidative beige adipocytes	Cluster 1
Pde3b	4.92968e-269	-0.499123	0.176	0.327	4.70588e-265	Classical oxidative beige adipocytes	Cluster 1
Rsrp1	2.86684e-267	-0.142704	0.317	0.455	2.73668e-263	Classical oxidative beige adipocytes	Cluster 1
Acss3	1.30024e-266	-0.798715	0.136	0.294	1.24121e-262	Classical oxidative beige adipocytes	Cluster 1
Chst1	1.58136e-265	-2.05038	0.023	0.13	1.50956e-261	Classical oxidative beige adipocytes	Cluster 1
Lama4	3.33641e-265	-0.663236	0.13	0.276	3.18494e-261	Classical oxidative beige adipocytes	Cluster 1
Dlc1	1.1427e-262	-0.283334	0.223	0.362	1.09082e-258	Classical oxidative beige adipocytes	Cluster 1
mt-Rnr1	2.77662e-260	1.04851	0.333	0.236	2.65056e-256	Classical oxidative beige adipocytes	Cluster 1
Mlxipl	4.4025e-260	0.643927	0.276	0.275	4.20263e-256	Classical oxidative beige adipocytes	Cluster 1
Ncoa1	4.35683e-254	-0.812144	0.122	0.27	4.15903e-250	Classical oxidative beige adipocytes	Cluster 1
Dst	3.52496e-253	-0.598606	0.086	0.202	3.36492e-249	Classical oxidative beige adipocytes	Cluster 1
Pank1	7.71791e-253	1.99899	0.135	0.06	7.36751e-249	Classical oxidative beige adipocytes	Cluster 1
Celf2	1.79591e-252	-0.262279	0.193	0.319	1.71438e-248	Classical oxidative beige adipocytes	Cluster 1
ENSMUSG00000120623	3.07259e-251	-2.33204	0.02	0.122	2.9331e-247	Classical oxidative beige adipocytes	Cluster 1
Pcx	4.04971e-251	-0.897509	0.095	0.233	3.86585e-247	Classical oxidative beige adipocytes	Cluster 1
Sox5	1.20469e-249	-0.225376	0.189	0.311	1.15e-245	Classical oxidative beige adipocytes	Cluster 1
Rbms3	2.71635e-249	-0.742888	0.057	0.16	2.59303e-245	Classical oxidative beige adipocytes	Cluster 1
Ntrk3	2.8656e-249	1.30933	0.206	0.131	2.7355e-245	Classical oxidative beige adipocytes	Cluster 1
Atp2b4	4.45652e-248	-1.91338	0.022	0.121	4.2542e-244	Classical oxidative beige adipocytes	Cluster 1
Sik2	1.37461e-247	-0.125377	0.231	0.35	1.3122e-243	Classical oxidative beige adipocytes	Cluster 1
Chd9	3.49788e-246	-0.562083	0.158	0.303	3.33908e-242	Classical oxidative beige adipocytes	Cluster 1
Tacc1	1.74086e-245	-1.01276	0.093	0.233	1.66183e-241	Classical oxidative beige adipocytes	Cluster 1
Pck1	4.21321e-245	-0.403102	0.191	0.33	4.02193e-241	Classical oxidative beige adipocytes	Cluster 1
Bckdhb	6.74259e-245	-0.299583	0.173	0.297	6.43648e-241	Classical oxidative beige adipocytes	Cluster 1
Immp2l	1.42734e-242	0.449752	0.253	0.286	1.36254e-238	Classical oxidative beige adipocytes	Cluster 1
Sox6	9.51521e-239	-0.658198	0.145	0.288	9.08322e-235	Classical oxidative beige adipocytes	Cluster 1
Mmd	1.05671e-238	-1.48449	0.048	0.168	1.00874e-234	Classical oxidative beige adipocytes	Cluster 1
Insr	1.59581e-235	-0.556297	0.135	0.266	1.52336e-231	Classical oxidative beige adipocytes	Cluster 1
Mgll	2.25762e-235	-0.331336	0.164	0.287	2.15512e-231	Classical oxidative beige adipocytes	Cluster 1
Snrnp70	2.46299e-234	-0.594708	0.145	0.284	2.35117e-230	Classical oxidative beige adipocytes	Cluster 1
Ralgapa2	5.00819e-234	-0.141339	0.185	0.293	4.78082e-230	Classical oxidative beige adipocytes	Cluster 1
Katnal1	1.50451e-233	-1.33898	0.048	0.162	1.4362e-229	Classical oxidative beige adipocytes	Cluster 1
Tkt	7.03959e-232	0.597529	0.245	0.26	6.71999e-228	Classical oxidative beige adipocytes	Cluster 1
Elovl6	4.52797e-231	1.55311	0.169	0.092	4.3224e-227	Classical oxidative beige adipocytes	Cluster 1
Arhgap24	5.53834e-231	-0.367012	0.164	0.288	5.2869e-227	Classical oxidative beige adipocytes	Cluster 1
Podn	4.53629e-230	-1.15317	0.053	0.164	4.33035e-226	Classical oxidative beige adipocytes	Cluster 1
Camk1d	9.69029e-229	-0.914957	0.111	0.252	9.25035e-225	Classical oxidative beige adipocytes	Cluster 1
Ablim1	2.87204e-228	0.619386	0.214	0.224	2.74165e-224	Classical oxidative beige adipocytes	Cluster 1
Fgf14	7.74312e-228	-0.624555	0.124	0.251	7.39158e-224	Classical oxidative beige adipocytes	Cluster 1
Pabpn1	1.82688e-227	-0.806659	0.082	0.203	1.74394e-223	Classical oxidative beige adipocytes	Cluster 1
Pparg	2.04234e-227	0.17494	0.317	0.386	1.94961e-223	Classical oxidative beige adipocytes	Cluster 1
Enpp2	3.68631e-227	-1.27538	0.066	0.192	3.51895e-223	Classical oxidative beige adipocytes	Cluster 1
2210408F21Rik	2.47818e-225	-0.680167	0.12	0.252	2.36567e-221	Classical oxidative beige adipocytes	Cluster 1
Dram1	7.26681e-224	-1.58074	0.027	0.122	6.9369e-220	Classical oxidative beige adipocytes	Cluster 1
Fasn	3.84308e-223	0.707796	0.253	0.234	3.6686e-219	Classical oxidative beige adipocytes	Cluster 1
Nrbp2	5.35571e-223	-1.06814	0.071	0.192	5.11256e-219	Classical oxidative beige adipocytes	Cluster 1
Ube2h	1.31972e-222	-1.01928	0.074	0.195	1.25981e-218	Classical oxidative beige adipocytes	Cluster 1
Svep1	4.19435e-221	-0.939892	0.05	0.151	4.00393e-217	Classical oxidative beige adipocytes	Cluster 1
Macf1	1.83596e-220	0.680084	0.193	0.2	1.75261e-216	Classical oxidative beige adipocytes	Cluster 1
Gpd1	9.00496e-220	0.882586	0.229	0.193	8.59614e-216	Classical oxidative beige adipocytes	Cluster 1
Plin1	1.65525e-219	-0.176643	0.151	0.251	1.5801e-215	Classical oxidative beige adipocytes	Cluster 1
Myh4	1.67575e-219	1.4569	0.118	0.081	1.59967e-215	Classical oxidative beige adipocytes	Cluster 1
Dmd	2.35604e-217	1.4852	0.171	0.106	2.24908e-213	Classical oxidative beige adipocytes	Cluster 1
Gphn	1.3874e-214	0.140714	0.16	0.23	1.32441e-210	Classical oxidative beige adipocytes	Cluster 1
St3gal4	1.19087e-213	-1.80434	0.025	0.118	1.13681e-209	Classical oxidative beige adipocytes	Cluster 1
Wwox	1.10159e-212	-0.333514	0.135	0.244	1.05157e-208	Classical oxidative beige adipocytes	Cluster 1
Prr16	8.34979e-212	-1.91635	0.017	0.101	7.97071e-208	Classical oxidative beige adipocytes	Cluster 1
Bcar3	7.42128e-211	-1.58915	0.023	0.109	7.08436e-207	Classical oxidative beige adipocytes	Cluster 1
Scd1	1.14187e-208	0.419413	0.229	0.259	1.09003e-204	Classical oxidative beige adipocytes	Cluster 1
Tmem120a	1.60727e-207	-1.60502	0.032	0.13	1.5343e-203	Classical oxidative beige adipocytes	Cluster 1
Sh3pxd2a	4.37736e-206	-0.635176	0.126	0.249	4.17863e-202	Classical oxidative beige adipocytes	Cluster 1
Prkn	3.60997e-202	-0.146746	0.167	0.263	3.44608e-198	Classical oxidative beige adipocytes	Cluster 1
Atosa	1.01855e-201	-0.810522	0.086	0.2	9.72307e-198	Classical oxidative beige adipocytes	Cluster 1
Cpt1b	4.80499e-198	2.0246	0.111	0.047	4.58685e-194	Classical oxidative beige adipocytes	Cluster 1
Cmip	4.01392e-197	-1.14314	0.031	0.115	3.83168e-193	Classical oxidative beige adipocytes	Cluster 1
Abca1	1.43608e-194	-0.64415	0.066	0.158	1.37088e-190	Classical oxidative beige adipocytes	Cluster 1
Stard13	5.69904e-194	-0.985129	0.052	0.149	5.4403e-190	Classical oxidative beige adipocytes	Cluster 1
Aldh1l1	5.89594e-194	-1.02297	0.051	0.147	5.62827e-190	Classical oxidative beige adipocytes	Cluster 1
Nedd4	3.06868e-193	-0.391579	0.106	0.205	2.92936e-189	Classical oxidative beige adipocytes	Cluster 1
Plce1	7.72199e-193	-1.27194	0.039	0.133	7.37141e-189	Classical oxidative beige adipocytes	Cluster 1
Nav2	1.07208e-191	1.76695	0.114	0.059	1.02341e-187	Classical oxidative beige adipocytes	Cluster 1
Acot11	1.12198e-191	2.16119	0.102	0.039	1.07105e-187	Classical oxidative beige adipocytes	Cluster 1
Srrm2	2.40694e-191	0.129927	0.153	0.217	2.29766e-187	Classical oxidative beige adipocytes	Cluster 1
Vwa8	1.14507e-190	0.917921	0.185	0.156	1.09308e-186	Classical oxidative beige adipocytes	Cluster 1
Cped1	1.27871e-190	-0.213949	0.123	0.212	1.22065e-186	Classical oxidative beige adipocytes	Cluster 1
Nfib	3.34632e-188	0.125338	0.123	0.184	3.1944e-184	Classical oxidative beige adipocytes	Cluster 1
Pde4d	1.68907e-186	0.331781	0.217	0.255	1.61239e-182	Classical oxidative beige adipocytes	Cluster 1
Ddx17	1.92087e-186	-0.676706	0.082	0.184	1.83367e-182	Classical oxidative beige adipocytes	Cluster 1
Rbm25	5.10007e-186	0.455575	0.153	0.185	4.86853e-182	Classical oxidative beige adipocytes	Cluster 1
Adam12	5.13779e-186	0.677935	0.205	0.198	4.90454e-182	Classical oxidative beige adipocytes	Cluster 1
Dock9	2.46162e-185	-0.471411	0.071	0.154	2.34986e-181	Classical oxidative beige adipocytes	Cluster 1
Mical3	1.57541e-184	-0.4325	0.115	0.216	1.50389e-180	Classical oxidative beige adipocytes	Cluster 1
Abcd2	2.3334e-184	-1.80813	0.02	0.1	2.22747e-180	Classical oxidative beige adipocytes	Cluster 1
Gnas	2.99384e-184	0.885664	0.159	0.142	2.85792e-180	Classical oxidative beige adipocytes	Cluster 1
Acly	7.0648e-184	1.06161	0.174	0.131	6.74406e-180	Classical oxidative beige adipocytes	Cluster 1
Rad51b	9.45333e-184	-0.89889	0.065	0.165	9.02415e-180	Classical oxidative beige adipocytes	Cluster 1
Ddx5	4.19627e-177	0.181239	0.123	0.177	4.00576e-173	Classical oxidative beige adipocytes	Cluster 1
Ncor1	1.21074e-176	0.115119	0.089	0.145	1.15577e-172	Classical oxidative beige adipocytes	Cluster 1
Agmo	9.22378e-176	-0.255512	0.102	0.185	8.80502e-172	Classical oxidative beige adipocytes	Cluster 1
Sptbn1	6.75599e-175	0.294385	0.121	0.162	6.44927e-171	Classical oxidative beige adipocytes	Cluster 1
Irs1	3.19431e-174	-1.1219	0.035	0.116	3.04929e-170	Classical oxidative beige adipocytes	Cluster 1
Adra1a	6.84674e-174	1.55301	0.109	0.068	6.5359e-170	Classical oxidative beige adipocytes	Cluster 1
Rgs7	4.20375e-172	0.560872	0.177	0.189	4.0129e-168	Classical oxidative beige adipocytes	Cluster 1
Thrb	4.40174e-171	-0.167456	0.104	0.181	4.2019e-167	Classical oxidative beige adipocytes	Cluster 1
Pfkfb3	8.53237e-170	-0.261074	0.129	0.219	8.145e-166	Classical oxidative beige adipocytes	Cluster 1
Rere	2.089e-169	-0.141461	0.133	0.214	1.99416e-165	Classical oxidative beige adipocytes	Cluster 1
Dgat1	3.31615e-168	-0.602268	0.085	0.179	3.1656e-164	Classical oxidative beige adipocytes	Cluster 1
Tmcc3	7.40216e-168	-0.504441	0.059	0.135	7.0661e-164	Classical oxidative beige adipocytes	Cluster 1
Camk2d	1.89335e-167	-0.451529	0.064	0.14	1.80739e-163	Classical oxidative beige adipocytes	Cluster 1
Zfand3	2.30599e-167	-0.536304	0.063	0.144	2.20129e-163	Classical oxidative beige adipocytes	Cluster 1
Lncpint	3.2437e-167	-0.136036	0.111	0.188	3.09643e-163	Classical oxidative beige adipocytes	Cluster 1
Txlng	3.55383e-165	-0.464913	0.1	0.193	3.39249e-161	Classical oxidative beige adipocytes	Cluster 1
Sdccag8	1.16779e-164	-0.972064	0.048	0.133	1.11477e-160	Classical oxidative beige adipocytes	Cluster 1
Slc24a3	1.62813e-164	0.165605	0.183	0.237	1.55421e-160	Classical oxidative beige adipocytes	Cluster 1
Fhit	1.65291e-164	-0.270849	0.102	0.183	1.57786e-160	Classical oxidative beige adipocytes	Cluster 1
Smarca2	2.11311e-163	-0.906284	0.046	0.127	2.01717e-159	Classical oxidative beige adipocytes	Cluster 1
Zfhx3	6.15132e-163	-0.318035	0.104	0.187	5.87205e-159	Classical oxidative beige adipocytes	Cluster 1
Camta1	7.8234e-162	-0.441286	0.071	0.149	7.46822e-158	Classical oxidative beige adipocytes	Cluster 1
Acox1	9.31534e-162	-0.237514	0.108	0.189	8.89242e-158	Classical oxidative beige adipocytes	Cluster 1
H2-K1	1.4374e-161	-0.764516	0.044	0.118	1.37214e-157	Classical oxidative beige adipocytes	Cluster 1
Gstz1	1.74454e-161	-1.0679	0.038	0.117	1.66534e-157	Classical oxidative beige adipocytes	Cluster 1
Pdzd2	2.78702e-161	-0.517895	0.064	0.142	2.66049e-157	Classical oxidative beige adipocytes	Cluster 1
Ctcflos	3.6741e-158	-0.321537	0.157	0.254	3.5073e-154	Classical oxidative beige adipocytes	Cluster 1
Pbx1	5.59313e-158	-0.430506	0.053	0.122	5.33921e-154	Classical oxidative beige adipocytes	Cluster 1
Myl1	2.16504e-157	-1.01723	0.057	0.148	2.06674e-153	Classical oxidative beige adipocytes	Cluster 1
Tef	2.37216e-157	-0.726293	0.069	0.158	2.26446e-153	Classical oxidative beige adipocytes	Cluster 1
Vegfa	3.23364e-157	0.284786	0.163	0.203	3.08683e-153	Classical oxidative beige adipocytes	Cluster 1
Syne1	3.73191e-157	-0.37633	0.09	0.172	3.56248e-153	Classical oxidative beige adipocytes	Cluster 1
Epb41l2	3.42526e-156	-0.489242	0.075	0.158	3.26975e-152	Classical oxidative beige adipocytes	Cluster 1
App	2.86102e-155	-0.381534	0.046	0.107	2.73113e-151	Classical oxidative beige adipocytes	Cluster 1
Lgals12	5.13816e-155	-1.23699	0.032	0.108	4.90489e-151	Classical oxidative beige adipocytes	Cluster 1
Fam172a	5.46884e-155	-0.326226	0.065	0.133	5.22055e-151	Classical oxidative beige adipocytes	Cluster 1
Pmepa1	1.0516e-154	-1.52025	0.033	0.114	1.00385e-150	Classical oxidative beige adipocytes	Cluster 1
Maml2	1.91782e-154	-0.100507	0.05	0.101	1.83076e-150	Classical oxidative beige adipocytes	Cluster 1
Tspan18	1.96388e-154	0.705597	0.157	0.153	1.87472e-150	Classical oxidative beige adipocytes	Cluster 1
Aox1	2.36167e-154	-0.371165	0.068	0.139	2.25445e-150	Classical oxidative beige adipocytes	Cluster 1
Dpyd	2.67609e-154	-0.141046	0.101	0.17	2.5546e-150	Classical oxidative beige adipocytes	Cluster 1
9530026P05Rik	2.20632e-153	-0.662969	0.075	0.163	2.10615e-149	Classical oxidative beige adipocytes	Cluster 1
Garre1	1.8115e-152	-1.11605	0.038	0.116	1.72926e-148	Classical oxidative beige adipocytes	Cluster 1
Chpt1	2.48255e-152	0.124949	0.109	0.161	2.36984e-148	Classical oxidative beige adipocytes	Cluster 1
Mbnl2	2.77854e-152	0.269011	0.142	0.183	2.65239e-148	Classical oxidative beige adipocytes	Cluster 1
Cat	7.52292e-152	-0.889676	0.045	0.122	7.18138e-148	Classical oxidative beige adipocytes	Cluster 1
Nlrc5	2.78477e-151	-1.30138	0.03	0.103	2.65834e-147	Classical oxidative beige adipocytes	Cluster 1
Dnaaf9	4.05715e-151	-0.346846	0.089	0.168	3.87295e-147	Classical oxidative beige adipocytes	Cluster 1
Tnfaip8	9.98675e-151	-1.05134	0.037	0.113	9.53335e-147	Classical oxidative beige adipocytes	Cluster 1
Prkd1	1.03484e-150	-0.496584	0.058	0.129	9.87857e-147	Classical oxidative beige adipocytes	Cluster 1
mt-Cytb	1.31837e-150	0.93784	0.121	0.105	1.25852e-146	Classical oxidative beige adipocytes	Cluster 1
Kansl1	1.78713e-150	-0.339708	0.083	0.159	1.706e-146	Classical oxidative beige adipocytes	Cluster 1
Acvr1c	2.71123e-150	-0.779701	0.054	0.134	2.58814e-146	Classical oxidative beige adipocytes	Cluster 1
Atrnl1	7.10746e-150	-0.21923	0.06	0.12	6.78478e-146	Classical oxidative beige adipocytes	Cluster 1
Trps1	4.92743e-149	-0.752741	0.035	0.1	4.70373e-145	Classical oxidative beige adipocytes	Cluster 1
Atxn7l1	1.10415e-148	-0.510408	0.062	0.136	1.05402e-144	Classical oxidative beige adipocytes	Cluster 1
Marchf3	3.33325e-148	-0.458697	0.083	0.165	3.18192e-144	Classical oxidative beige adipocytes	Cluster 1
Pdzrn3	3.58171e-148	-0.708558	0.045	0.116	3.4191e-144	Classical oxidative beige adipocytes	Cluster 1
Gbe1	1.89978e-147	0.262089	0.173	0.212	1.81353e-143	Classical oxidative beige adipocytes	Cluster 1
Dgat2	6.59669e-147	-0.729883	0.067	0.152	6.2972e-143	Classical oxidative beige adipocytes	Cluster 1
Ces1d	7.06204e-147	-0.201037	0.096	0.166	6.74142e-143	Classical oxidative beige adipocytes	Cluster 1
Trak1	1.37956e-146	-0.338232	0.093	0.171	1.31693e-142	Classical oxidative beige adipocytes	Cluster 1
Zfp423	1.8445e-145	-0.854445	0.049	0.127	1.76076e-141	Classical oxidative beige adipocytes	Cluster 1
Spaca6	3.37988e-145	-0.793378	0.048	0.123	3.22643e-141	Classical oxidative beige adipocytes	Cluster 1
mt-Nd4	1.96116e-144	0.925325	0.104	0.094	1.87212e-140	Classical oxidative beige adipocytes	Cluster 1
Lars2	2.94935e-142	0.13607	0.097	0.147	2.81545e-138	Classical oxidative beige adipocytes	Cluster 1
Kdm2a	3.24432e-142	-0.724454	0.068	0.152	3.09703e-138	Classical oxidative beige adipocytes	Cluster 1
Aspa	4.91452e-142	-0.62902	0.099	0.194	4.69141e-138	Classical oxidative beige adipocytes	Cluster 1
Pnpla2	8.78455e-142	-0.706123	0.063	0.143	8.38573e-138	Classical oxidative beige adipocytes	Cluster 1
Ube2e2	3.39388e-141	-0.43524	0.059	0.126	3.2398e-137	Classical oxidative beige adipocytes	Cluster 1
Tead1	2.09111e-139	-0.445173	0.057	0.122	1.99618e-135	Classical oxidative beige adipocytes	Cluster 1
Kif1b	5.45156e-138	-0.145061	0.085	0.147	5.20406e-134	Classical oxidative beige adipocytes	Cluster 1
Rock2	7.0284e-138	-0.702972	0.04	0.104	6.70931e-134	Classical oxidative beige adipocytes	Cluster 1
Pnpla3	1.90111e-137	-0.214378	0.159	0.242	1.8148e-133	Classical oxidative beige adipocytes	Cluster 1
Zeb1	3.8983e-135	0.261949	0.092	0.128	3.72131e-131	Classical oxidative beige adipocytes	Cluster 1
Rbm47	4.23889e-135	-0.367394	0.069	0.135	4.04644e-131	Classical oxidative beige adipocytes	Cluster 1
Cdk14	7.02775e-135	-0.308531	0.048	0.103	6.70869e-131	Classical oxidative beige adipocytes	Cluster 1
Pde7b	1.43934e-134	0.182465	0.104	0.146	1.374e-130	Classical oxidative beige adipocytes	Cluster 1
Grina	8.45649e-134	-0.785771	0.048	0.119	8.07257e-130	Classical oxidative beige adipocytes	Cluster 1
Arid1b	8.8865e-133	-0.156471	0.086	0.147	8.48306e-129	Classical oxidative beige adipocytes	Cluster 1
Ahnak	1.84698e-132	-0.285021	0.062	0.119	1.76312e-128	Classical oxidative beige adipocytes	Cluster 1
Efna5	2.21115e-132	-0.228984	0.083	0.148	2.11076e-128	Classical oxidative beige adipocytes	Cluster 1
Foxn3	2.706e-132	0.274188	0.085	0.12	2.58315e-128	Classical oxidative beige adipocytes	Cluster 1
Jarid2	5.28128e-132	-0.379245	0.054	0.115	5.04151e-128	Classical oxidative beige adipocytes	Cluster 1
Ccnl2	5.75417e-132	-0.230601	0.086	0.151	5.49294e-128	Classical oxidative beige adipocytes	Cluster 1
Plcb4	3.09152e-131	0.585856	0.104	0.118	2.95116e-127	Classical oxidative beige adipocytes	Cluster 1
Arl15	3.59359e-131	0.447461	0.092	0.117	3.43044e-127	Classical oxidative beige adipocytes	Cluster 1
Son	6.21656e-131	0.307841	0.087	0.121	5.93433e-127	Classical oxidative beige adipocytes	Cluster 1
Apex2	1.42471e-130	-0.835947	0.043	0.112	1.36003e-126	Classical oxidative beige adipocytes	Cluster 1
Fbxl17	9.06015e-130	0.11315	0.067	0.109	8.64882e-126	Classical oxidative beige adipocytes	Cluster 1
Lpp	2.8679e-129	0.107285	0.067	0.108	2.7377e-125	Classical oxidative beige adipocytes	Cluster 1
Ebf2	5.19866e-129	0.231997	0.114	0.151	4.96264e-125	Classical oxidative beige adipocytes	Cluster 1
A330023F24Rik	8.97771e-129	-0.604381	0.052	0.119	8.57012e-125	Classical oxidative beige adipocytes	Cluster 1
Tcf12	1.26853e-128	0.212621	0.086	0.125	1.21094e-124	Classical oxidative beige adipocytes	Cluster 1
Lncppara	1.50523e-128	-0.583808	0.051	0.117	1.43689e-124	Classical oxidative beige adipocytes	Cluster 1
Chchd3	3.39511e-127	0.700542	0.123	0.125	3.24097e-123	Classical oxidative beige adipocytes	Cluster 1
Rbms1	1.20524e-126	0.110594	0.076	0.119	1.15052e-122	Classical oxidative beige adipocytes	Cluster 1
Nisch	1.75388e-126	-0.539337	0.057	0.123	1.67425e-122	Classical oxidative beige adipocytes	Cluster 1
Erbb4	4.97154e-126	0.130817	0.111	0.155	4.74583e-122	Classical oxidative beige adipocytes	Cluster 1
Hk2	1.01858e-124	0.691124	0.144	0.138	9.7234e-121	Classical oxidative beige adipocytes	Cluster 1
Cpeb3	4.00685e-124	0.149523	0.096	0.139	3.82494e-120	Classical oxidative beige adipocytes	Cluster 1
Syne2	5.40195e-124	-0.147643	0.069	0.123	5.1567e-120	Classical oxidative beige adipocytes	Cluster 1
Clk1	5.6546e-124	-0.12859	0.074	0.128	5.39788e-120	Classical oxidative beige adipocytes	Cluster 1
Tns2	3.62692e-123	-0.568469	0.062	0.131	3.46225e-119	Classical oxidative beige adipocytes	Cluster 1
Map3k5	4.74229e-123	-0.125311	0.078	0.132	4.52699e-119	Classical oxidative beige adipocytes	Cluster 1
Baz2b	2.95894e-122	0.322493	0.088	0.119	2.82461e-118	Classical oxidative beige adipocytes	Cluster 1
Heg1	1.4503e-121	0.146241	0.064	0.101	1.38446e-117	Classical oxidative beige adipocytes	Cluster 1
Slc36a2	6.02488e-120	0.337155	0.138	0.165	5.75135e-116	Classical oxidative beige adipocytes	Cluster 1
Ephx2	1.68451e-119	-0.344016	0.088	0.156	1.60803e-115	Classical oxidative beige adipocytes	Cluster 1
Hnrnpa2b1	2.85125e-119	-0.148212	0.068	0.121	2.72181e-115	Classical oxidative beige adipocytes	Cluster 1
Pakap.1	3.28208e-119	-0.241443	0.122	0.192	3.13308e-115	Classical oxidative beige adipocytes	Cluster 1
Mast4	3.98806e-119	0.322628	0.071	0.102	3.807e-115	Classical oxidative beige adipocytes	Cluster 1
Itpr1	4.81513e-119	0.977834	0.104	0.091	4.59653e-115	Classical oxidative beige adipocytes	Cluster 1
Sparc	6.02975e-119	-0.493406	0.052	0.112	5.756e-115	Classical oxidative beige adipocytes	Cluster 1
Fto	6.17803e-119	-0.189074	0.061	0.114	5.89755e-115	Classical oxidative beige adipocytes	Cluster 1
Hivep2	4.17277e-118	-0.177468	0.073	0.129	3.98333e-114	Classical oxidative beige adipocytes	Cluster 1
Ankrd11	3.2155e-117	0.125812	0.081	0.122	3.06952e-113	Classical oxidative beige adipocytes	Cluster 1
Eif4g1	4.11099e-116	-0.18644	0.066	0.118	3.92435e-112	Classical oxidative beige adipocytes	Cluster 1
Tmem45b	4.92047e-116	-0.876381	0.042	0.106	4.69708e-112	Classical oxidative beige adipocytes	Cluster 1
Aacs	7.73571e-116	-0.298436	0.094	0.16	7.38451e-112	Classical oxidative beige adipocytes	Cluster 1
Agpat2	1.15125e-115	0.225779	0.106	0.141	1.09898e-111	Classical oxidative beige adipocytes	Cluster 1
Nsd1	1.55091e-115	-0.174856	0.064	0.116	1.4805e-111	Classical oxidative beige adipocytes	Cluster 1
Gpam	7.31432e-115	0.584318	0.132	0.135	6.98225e-111	Classical oxidative beige adipocytes	Cluster 1
Lrp1	7.86841e-115	-0.465867	0.05	0.108	7.51119e-111	Classical oxidative beige adipocytes	Cluster 1
Lpin1	1.00083e-114	0.207007	0.117	0.153	9.55395e-111	Classical oxidative beige adipocytes	Cluster 1
Nedd4l	1.9318e-113	0.36661	0.111	0.138	1.8441e-109	Classical oxidative beige adipocytes	Cluster 1
Akap8l	5.35196e-113	-0.523052	0.049	0.108	5.10899e-109	Classical oxidative beige adipocytes	Cluster 1
Ecpas	5.97347e-113	0.181992	0.074	0.11	5.70228e-109	Classical oxidative beige adipocytes	Cluster 1
Pcca	5.70452e-112	0.794078	0.104	0.1	5.44553e-108	Classical oxidative beige adipocytes	Cluster 1
Nipbl	7.88039e-112	0.280976	0.072	0.103	7.52262e-108	Classical oxidative beige adipocytes	Cluster 1
Thrsp	1.11578e-109	-0.329204	0.088	0.152	1.06512e-105	Classical oxidative beige adipocytes	Cluster 1
Srsf11	2.27813e-109	0.403048	0.077	0.102	2.1747e-105	Classical oxidative beige adipocytes	Cluster 1
Gys1	6.65733e-109	-0.100074	0.098	0.153	6.35508e-105	Classical oxidative beige adipocytes	Cluster 1
Bcas3	1.19498e-108	0.104797	0.078	0.118	1.14073e-104	Classical oxidative beige adipocytes	Cluster 1
A530053G22Rik	1.31417e-108	0.266136	0.125	0.155	1.25451e-104	Classical oxidative beige adipocytes	Cluster 1
Phf21a	7.77069e-108	-0.17678	0.056	0.103	7.4179e-104	Classical oxidative beige adipocytes	Cluster 1
Xrcc6	2.00313e-107	1.12165	0.103	0.075	1.91219e-103	Classical oxidative beige adipocytes	Cluster 1
Stk38	5.00931e-107	-0.512283	0.064	0.127	4.78189e-103	Classical oxidative beige adipocytes	Cluster 1
Mbnl1	2.06112e-106	0.134049	0.093	0.131	1.96755e-102	Classical oxidative beige adipocytes	Cluster 1
Arhgef12	2.24176e-106	0.509654	0.095	0.112	2.13998e-102	Classical oxidative beige adipocytes	Cluster 1
Macrod2	6.63982e-106	0.244212	0.071	0.101	6.33837e-102	Classical oxidative beige adipocytes	Cluster 1
Cgnl1	6.91233e-106	-0.25797	0.071	0.127	6.59851e-102	Classical oxidative beige adipocytes	Cluster 1
Ankrd17	4.27292e-105	0.298493	0.086	0.115	4.07893e-101	Classical oxidative beige adipocytes	Cluster 1
Ppp1r9a	2.83586e-104	-0.447157	0.052	0.107	2.70711e-100	Classical oxidative beige adipocytes	Cluster 1
Aco2	3.48234e-104	0.859684	0.113	0.1	3.32424e-100	Classical oxidative beige adipocytes	Cluster 1
Pafah1b1	4.60279e-104	-0.582956	0.052	0.111	4.39382e-100	Classical oxidative beige adipocytes	Cluster 1
Fnip1	5.0866e-104	-0.273482	0.094	0.157	4.85567e-100	Classical oxidative beige adipocytes	Cluster 1
Exoc4	7.80973e-104	0.173562	0.073	0.105	7.45517e-100	Classical oxidative beige adipocytes	Cluster 1
PTPRG	7.93906e-104	0.463971	0.085	0.104	7.57862e-100	Classical oxidative beige adipocytes	Cluster 1
Msi2	9.1337e-104	0.467635	0.096	0.113	8.71903e-100	Classical oxidative beige adipocytes	Cluster 1
Pygl	1.61943e-103	0.5163	0.123	0.131	1.54591e-99	Classical oxidative beige adipocytes	Cluster 1
Acss2	2.63997e-103	0.558512	0.128	0.131	2.52012e-99	Classical oxidative beige adipocytes	Cluster 1
Vti1a	1.16926e-102	0.183179	0.067	0.1	1.11618e-98	Classical oxidative beige adipocytes	Cluster 1
Chd4	1.76232e-101	0.135901	0.071	0.105	1.68231e-97	Classical oxidative beige adipocytes	Cluster 1
Rn18s-rs5	3.62443e-101	-0.151086	0.874	0.939	3.45988e-97	Classical oxidative beige adipocytes	Cluster 1
Ube2k	3.25191e-100	-0.247071	0.057	0.106	3.10427e-96	Classical oxidative beige adipocytes	Cluster 1
Rps6ka5	7.33776e-100	-0.464282	0.048	0.1	7.00463e-96	Classical oxidative beige adipocytes	Cluster 1
Palmd	9.06346e-100	-0.264693	0.076	0.13	8.65198e-96	Classical oxidative beige adipocytes	Cluster 1
Ifi27	1.44322e-99	0.401263	0.088	0.107	1.37769e-95	Classical oxidative beige adipocytes	Cluster 1
Pakap	5.65246e-96	0.286738	0.086	0.112	5.39584e-92	Classical oxidative beige adipocytes	Cluster 1
Large1	1.47255e-94	-0.10709	0.059	0.101	1.40569e-90	Classical oxidative beige adipocytes	Cluster 1
Atxn2	2.53123e-94	0.476624	0.09	0.104	2.41631e-90	Classical oxidative beige adipocytes	Cluster 1
Sfpq	1.91269e-91	-0.103174	0.065	0.109	1.82586e-87	Classical oxidative beige adipocytes	Cluster 1
Usp33	4.55236e-91	-0.124914	0.062	0.104	4.34568e-87	Classical oxidative beige adipocytes	Cluster 1
Hycc2	1.38254e-90	-0.188837	0.057	0.101	1.31977e-86	Classical oxidative beige adipocytes	Cluster 1
Birc6	7.79796e-90	0.164025	0.069	0.1	7.44393e-86	Classical oxidative beige adipocytes	Cluster 1
Mir100hg	8.34386e-90	-0.151075	0.074	0.121	7.96505e-86	Classical oxidative beige adipocytes	Cluster 1
Atg4a	6.55435e-89	-0.555801	0.053	0.107	6.25679e-85	Classical oxidative beige adipocytes	Cluster 1
Gm49513	1.28319e-87	-0.243592	0.091	0.144	1.22493e-83	Classical oxidative beige adipocytes	Cluster 1
Ank2	5.61289e-87	0.28788	0.094	0.118	5.35807e-83	Classical oxidative beige adipocytes	Cluster 1
Snrk	3.69811e-86	0.375086	0.091	0.109	3.53022e-82	Classical oxidative beige adipocytes	Cluster 1
Prdm16	3.67741e-85	0.377014	0.095	0.114	3.51046e-81	Classical oxidative beige adipocytes	Cluster 1
Sh3kbp1	2.80271e-83	0.353395	0.083	0.103	2.67547e-79	Classical oxidative beige adipocytes	Cluster 1
Tbc1d4	3.64664e-83	0.15074	0.07	0.1	3.48108e-79	Classical oxidative beige adipocytes	Cluster 1
Galm	2.28112e-81	-0.481442	0.07	0.126	2.17755e-77	Classical oxidative beige adipocytes	Cluster 1
Megf9	3.8929e-77	-0.181885	0.068	0.11	3.71616e-73	Classical oxidative beige adipocytes	Cluster 1
Irak2	9.44015e-76	-0.617836	0.057	0.111	9.01157e-72	Classical oxidative beige adipocytes	Cluster 1
Txnip	2.5108e-74	0.210385	0.086	0.11	2.39681e-70	Classical oxidative beige adipocytes	Cluster 1
Aifm2	1.80136e-65	-0.32312	0.062	0.104	1.71958e-61	Classical oxidative beige adipocytes	Cluster 1
Ttn	0	1.37065	0.758	0.217	0	Futile-cycle and myogenic pseudo-beige adipocytes	Cluster 2
mt-Rnr2	0	1.25391	0.67	0.229	0	Futile-cycle and myogenic pseudo-beige adipocytes	Cluster 2
mt-Rnr1	0	1.71263	0.642	0.23	0	Futile-cycle and myogenic pseudo-beige adipocytes	Cluster 2
Slc4a4	0	1.03343	0.495	0.15	0	Futile-cycle and myogenic pseudo-beige adipocytes	Cluster 2
Esrrg	0	1.12967	0.416	0.116	0	Futile-cycle and myogenic pseudo-beige adipocytes	Cluster 2
Dmd	0	1.64598	0.386	0.101	0	Futile-cycle and myogenic pseudo-beige adipocytes	Cluster 2
Myh4	0	1.38731	0.321	0.072	0	Futile-cycle and myogenic pseudo-beige adipocytes	Cluster 2
Ucp1	0	1.1039	0.3	0.073	0	Futile-cycle and myogenic pseudo-beige adipocytes	Cluster 2
Neb	0	1.41872	0.271	0.05	0	Futile-cycle and myogenic pseudo-beige adipocytes	Cluster 2
Slc1a3	0	-2.20426	0.416	0.634	0	Futile-cycle and myogenic pseudo-beige adipocytes	Cluster 2
Cdk8	0	-1.58729	0.541	0.647	0	Futile-cycle and myogenic pseudo-beige adipocytes	Cluster 2
Ghr	0	-0.889296	0.622	0.58	0	Futile-cycle and myogenic pseudo-beige adipocytes	Cluster 2
Lsamp	4,977E-320	1.61827	0.227	0.037	4,75125165E-316	Futile-cycle and myogenic pseudo-beige adipocytes	Cluster 2
Cdh13	1,49059270112095E-310	1.36278	0.284	0.062	1.42292e-306	Futile-cycle and myogenic pseudo-beige adipocytes	Cluster 2
Lpl	4.05972e-307	-0.764499	0.57	0.53	3.8754e-303	Futile-cycle and myogenic pseudo-beige adipocytes	Cluster 2
mt-Cytb	2.64142e-306	1.05055	0.329	0.092	2.5215e-302	Futile-cycle and myogenic pseudo-beige adipocytes	Cluster 2
Cntnap2	1.678e-302	1.49625	0.208	0.035	1.60182e-298	Futile-cycle and myogenic pseudo-beige adipocytes	Cluster 2
Acaca	2.82062e-295	0.325855	0.694	0.39	2.69256e-291	Futile-cycle and myogenic pseudo-beige adipocytes	Cluster 2
Ppargc1b	1.24406e-283	0.601518	0.448	0.181	1.18758e-279	Futile-cycle and myogenic pseudo-beige adipocytes	Cluster 2
Nav2	1.84227e-281	1.29061	0.259	0.058	1.75863e-277	Futile-cycle and myogenic pseudo-beige adipocytes	Cluster 2
Pitpnc1	6.6986e-281	1.38961	0.23	0.045	6.39448e-277	Futile-cycle and myogenic pseudo-beige adipocytes	Cluster 2
Lrp1b	4.10949e-273	1.38396	0.196	0.036	3.92292e-269	Futile-cycle and myogenic pseudo-beige adipocytes	Cluster 2
mt-Nd4	4.84673e-268	1.00517	0.29	0.081	4.62668e-264	Futile-cycle and myogenic pseudo-beige adipocytes	Cluster 2
Gnas	3.9326e-266	0.963372	0.383	0.128	3.75406e-262	Futile-cycle and myogenic pseudo-beige adipocytes	Cluster 2
Slc27a1	2.9599e-258	-1.9731	0.215	0.391	2.82552e-254	Futile-cycle and myogenic pseudo-beige adipocytes	Cluster 2
Ntrk3	1.59735e-255	0.701389	0.362	0.133	1.52483e-251	Futile-cycle and myogenic pseudo-beige adipocytes	Cluster 2
Itpr2	1.65228e-252	0.939899	0.287	0.084	1.57727e-248	Futile-cycle and myogenic pseudo-beige adipocytes	Cluster 2
Pank1	1.69632e-243	1.0937	0.25	0.064	1.6193e-239	Futile-cycle and myogenic pseudo-beige adipocytes	Cluster 2
Prkg1	2.37455e-243	1.44751	0.233	0.05	2.26675e-239	Futile-cycle and myogenic pseudo-beige adipocytes	Cluster 2
Pdk4	1.64436e-242	1.00665	0.218	0.054	1.5697e-238	Futile-cycle and myogenic pseudo-beige adipocytes	Cluster 2
Rbfox1	7.91359e-242	1.26861	0.197	0.04	7.55432e-238	Futile-cycle and myogenic pseudo-beige adipocytes	Cluster 2
Elovl6	3.22116e-241	0.793749	0.294	0.096	3.07492e-237	Futile-cycle and myogenic pseudo-beige adipocytes	Cluster 2
Cidec	2.79791e-240	-1.937	0.243	0.419	2.67089e-236	Futile-cycle and myogenic pseudo-beige adipocytes	Cluster 2
Nrxn3	2.99044e-234	1.43487	0.175	0.032	2.85467e-230	Futile-cycle and myogenic pseudo-beige adipocytes	Cluster 2
Malat1	4.11717e-234	0.456236	0.996	0.934	3.93025e-230	Futile-cycle and myogenic pseudo-beige adipocytes	Cluster 2
Etl4	4.41359e-227	1.47894	0.21	0.042	4.21321e-223	Futile-cycle and myogenic pseudo-beige adipocytes	Cluster 2
Sorbs1	2.91044e-226	-0.918606	0.433	0.439	2.77831e-222	Futile-cycle and myogenic pseudo-beige adipocytes	Cluster 2
Mecom	2.10615e-224	1.3878	0.208	0.043	2.01053e-220	Futile-cycle and myogenic pseudo-beige adipocytes	Cluster 2
Pcdh15	7.81316e-224	1.61615	0.158	0.025	7.45844e-220	Futile-cycle and myogenic pseudo-beige adipocytes	Cluster 2
mt-Nd2	3.6666e-219	0.940055	0.234	0.065	3.50014e-215	Futile-cycle and myogenic pseudo-beige adipocytes	Cluster 2
Cidea	8.48333e-218	0.675944	0.313	0.115	8.09819e-214	Futile-cycle and myogenic pseudo-beige adipocytes	Cluster 2
Fam13a	8.65065e-216	-0.925021	0.424	0.429	8.25791e-212	Futile-cycle and myogenic pseudo-beige adipocytes	Cluster 2
Cmss1	1.63835e-213	-1.31771	0.314	0.391	1.56397e-209	Futile-cycle and myogenic pseudo-beige adipocytes	Cluster 2
Dcc	1.95301e-213	1.86909	0.136	0.018	1.86434e-209	Futile-cycle and myogenic pseudo-beige adipocytes	Cluster 2
Dpp10	1.05673e-210	1.39897	0.14	0.023	1.00875e-206	Futile-cycle and myogenic pseudo-beige adipocytes	Cluster 2
Nrg3	8.76614e-210	1.75884	0.124	0.017	8.36816e-206	Futile-cycle and myogenic pseudo-beige adipocytes	Cluster 2
Ctnna3	1.74442e-208	1.47435	0.175	0.033	1.66522e-204	Futile-cycle and myogenic pseudo-beige adipocytes	Cluster 2
Acsl1	6.94333e-207	-0.515046	0.519	0.438	6.62811e-203	Futile-cycle and myogenic pseudo-beige adipocytes	Cluster 2
Trdn	3.78219e-202	1.5039	0.146	0.024	3.61048e-198	Futile-cycle and myogenic pseudo-beige adipocytes	Cluster 2
Negr1	6.40539e-200	-0.905248	0.384	0.384	6.11459e-196	Futile-cycle and myogenic pseudo-beige adipocytes	Cluster 2
Agbl1	2.07726e-198	1.21747	0.145	0.027	1.98295e-194	Futile-cycle and myogenic pseudo-beige adipocytes	Cluster 2
Gpc5	4.6722e-197	1.54876	0.149	0.025	4.46008e-193	Futile-cycle and myogenic pseudo-beige adipocytes	Cluster 2
Tns1	1.68153e-196	-0.996457	0.374	0.403	1.60519e-192	Futile-cycle and myogenic pseudo-beige adipocytes	Cluster 2
Cdh12	1.97589e-196	1.68412	0.12	0.017	1.88618e-192	Futile-cycle and myogenic pseudo-beige adipocytes	Cluster 2
Csmd1	3.59495e-196	1.21828	0.171	0.036	3.43174e-192	Futile-cycle and myogenic pseudo-beige adipocytes	Cluster 2
Cntn4	4.23817e-195	1.70102	0.129	0.019	4.04575e-191	Futile-cycle and myogenic pseudo-beige adipocytes	Cluster 2
Lingo2	4.38719e-195	1.49505	0.129	0.021	4.18801e-191	Futile-cycle and myogenic pseudo-beige adipocytes	Cluster 2
Cntn5	3.50825e-193	1.38849	0.122	0.019	3.34897e-189	Futile-cycle and myogenic pseudo-beige adipocytes	Cluster 2
mt-Nd1	1.44371e-192	1.0182	0.198	0.052	1.37817e-188	Futile-cycle and myogenic pseudo-beige adipocytes	Cluster 2
Tenm2	1.47575e-192	1.47923	0.135	0.022	1.40876e-188	Futile-cycle and myogenic pseudo-beige adipocytes	Cluster 2
Tenm4	9.66001e-191	-1.22257	0.313	0.389	9.22144e-187	Futile-cycle and myogenic pseudo-beige adipocytes	Cluster 2
Rn18s-rs5	1.09564e-190	-0.387803	0.969	0.92	1.0459e-186	Futile-cycle and myogenic pseudo-beige adipocytes	Cluster 2
Scd1	4.88782e-190	0.276551	0.444	0.237	4.66591e-186	Futile-cycle and myogenic pseudo-beige adipocytes	Cluster 2
Mapt	9.55061e-189	1.34562	0.149	0.029	9.11701e-185	Futile-cycle and myogenic pseudo-beige adipocytes	Cluster 2
Desi1	2.74958e-186	1.13781	0.157	0.034	2.62475e-182	Futile-cycle and myogenic pseudo-beige adipocytes	Cluster 2
Neat1	1.13611e-185	-0.382059	0.89	0.791	1.08453e-181	Futile-cycle and myogenic pseudo-beige adipocytes	Cluster 2
Atp1a2	6.76753e-185	-0.832393	0.473	0.456	6.46028e-181	Futile-cycle and myogenic pseudo-beige adipocytes	Cluster 2
Galntl6	9.5022e-185	1.54872	0.123	0.019	9.0708e-181	Futile-cycle and myogenic pseudo-beige adipocytes	Cluster 2
Adra1a	8.98719e-184	0.978235	0.229	0.066	8.57917e-180	Futile-cycle and myogenic pseudo-beige adipocytes	Cluster 2
Acot11	1.94479e-183	1.08924	0.18	0.044	1.85649e-179	Futile-cycle and myogenic pseudo-beige adipocytes	Cluster 2
Rsrp1	1.37644e-182	-0.303901	0.544	0.412	1.31395e-178	Futile-cycle and myogenic pseudo-beige adipocytes	Cluster 2
Grid2	8.43658e-182	1.3534	0.141	0.026	8.05356e-178	Futile-cycle and myogenic pseudo-beige adipocytes	Cluster 2
Kcnip4	7.66041e-178	1.66024	0.125	0.019	7.31263e-174	Futile-cycle and myogenic pseudo-beige adipocytes	Cluster 2
Slc1a5	1.6626e-177	-1.12753	0.32	0.372	1.58712e-173	Futile-cycle and myogenic pseudo-beige adipocytes	Cluster 2
Gpd1	2.20085e-177	0.458413	0.392	0.187	2.10093e-173	Futile-cycle and myogenic pseudo-beige adipocytes	Cluster 2
A530065N20Rik	7.43308e-177	1.29659	0.14	0.028	7.09562e-173	Futile-cycle and myogenic pseudo-beige adipocytes	Cluster 2
Mdga2	9.87252e-177	1.80195	0.111	0.015	9.4243e-173	Futile-cycle and myogenic pseudo-beige adipocytes	Cluster 2
Ablim1	9.66488e-175	0.478884	0.421	0.206	9.22609e-171	Futile-cycle and myogenic pseudo-beige adipocytes	Cluster 2
Mlxipl	3.80662e-173	0.234472	0.465	0.26	3.6338e-169	Futile-cycle and myogenic pseudo-beige adipocytes	Cluster 2
Magi2	2.19832e-172	1.47088	0.177	0.038	2.09852e-168	Futile-cycle and myogenic pseudo-beige adipocytes	Cluster 2
Agbl4	3.37618e-171	1.69188	0.12	0.018	3.2229e-167	Futile-cycle and myogenic pseudo-beige adipocytes	Cluster 2
Prex2	8.67546e-168	1.12647	0.196	0.052	8.28159e-164	Futile-cycle and myogenic pseudo-beige adipocytes	Cluster 2
Pparg	6.85629e-167	-0.100399	0.516	0.358	6.54501e-163	Futile-cycle and myogenic pseudo-beige adipocytes	Cluster 2
Nrxn1	8.51906e-166	1.40208	0.144	0.028	8.13229e-162	Futile-cycle and myogenic pseudo-beige adipocytes	Cluster 2
Pde4d	2.49029e-165	0.343849	0.433	0.231	2.37723e-161	Futile-cycle and myogenic pseudo-beige adipocytes	Cluster 2
Tkt	3.05783e-164	-0.263267	0.38	0.247	2.91901e-160	Futile-cycle and myogenic pseudo-beige adipocytes	Cluster 2
Rbm25	5.41297e-163	0.485301	0.353	0.163	5.16723e-159	Futile-cycle and myogenic pseudo-beige adipocytes	Cluster 2
Gpd2	2.61187e-162	0.813627	0.196	0.06	2.49329e-158	Futile-cycle and myogenic pseudo-beige adipocytes	Cluster 2
Astn2	4.62454e-162	1.69064	0.104	0.015	4.41459e-158	Futile-cycle and myogenic pseudo-beige adipocytes	Cluster 2
Vwa8	1.39793e-161	0.471233	0.332	0.15	1.33446e-157	Futile-cycle and myogenic pseudo-beige adipocytes	Cluster 2
Xrcc6	1.11396e-160	0.839845	0.221	0.071	1.06338e-156	Futile-cycle and myogenic pseudo-beige adipocytes	Cluster 2
Immp2l	5.01394e-160	0.148126	0.449	0.264	4.78631e-156	Futile-cycle and myogenic pseudo-beige adipocytes	Cluster 2
Rora	2.46736e-159	-0.628929	0.409	0.366	2.35534e-155	Futile-cycle and myogenic pseudo-beige adipocytes	Cluster 2
Septin9	3.57426e-159	1.11366	0.158	0.038	3.41199e-155	Futile-cycle and myogenic pseudo-beige adipocytes	Cluster 2
Taco1	3.9965e-159	-2.37202	0.103	0.281	3.81506e-155	Futile-cycle and myogenic pseudo-beige adipocytes	Cluster 2
Acly	5.28492e-159	0.453341	0.295	0.129	5.04499e-155	Futile-cycle and myogenic pseudo-beige adipocytes	Cluster 2
Dab1	1.77165e-153	1.66852	0.108	0.016	1.69122e-149	Futile-cycle and myogenic pseudo-beige adipocytes	Cluster 2
Sgcz	1.92499e-153	1.39189	0.107	0.018	1.8376e-149	Futile-cycle and myogenic pseudo-beige adipocytes	Cluster 2
Col27a1	2.05859e-153	0.957703	0.173	0.048	1.96513e-149	Futile-cycle and myogenic pseudo-beige adipocytes	Cluster 2
Gk	4.95493e-153	1.17771	0.15	0.035	4.72998e-149	Futile-cycle and myogenic pseudo-beige adipocytes	Cluster 2
Lrmda	1.35697e-152	-0.895072	0.338	0.347	1.29537e-148	Futile-cycle and myogenic pseudo-beige adipocytes	Cluster 2
Macf1	2.13259e-152	0.380722	0.371	0.185	2.03577e-148	Futile-cycle and myogenic pseudo-beige adipocytes	Cluster 2
Csmd3	5.09254e-152	1.04255	0.129	0.029	4.86134e-148	Futile-cycle and myogenic pseudo-beige adipocytes	Cluster 2
Gm37240	7.27965e-152	1.05306	0.142	0.034	6.94916e-148	Futile-cycle and myogenic pseudo-beige adipocytes	Cluster 2
Airn	2.69795e-151	0.899629	0.2	0.061	2.57547e-147	Futile-cycle and myogenic pseudo-beige adipocytes	Cluster 2
Lrrc4c	2.92125e-151	1.20107	0.139	0.031	2.78862e-147	Futile-cycle and myogenic pseudo-beige adipocytes	Cluster 2
Adrb3	7.45332e-149	-1.47431	0.249	0.34	7.11494e-145	Futile-cycle and myogenic pseudo-beige adipocytes	Cluster 2
Nrg1	5.66702e-146	1.67947	0.106	0.016	5.40974e-142	Futile-cycle and myogenic pseudo-beige adipocytes	Cluster 2
Adipor2	5.75038e-146	-0.264098	0.494	0.376	5.48931e-142	Futile-cycle and myogenic pseudo-beige adipocytes	Cluster 2
Fasn	9.10303e-144	0.122621	0.389	0.227	8.68976e-140	Futile-cycle and myogenic pseudo-beige adipocytes	Cluster 2
Ppargc1a	1.1964e-143	0.778482	0.164	0.049	1.14209e-139	Futile-cycle and myogenic pseudo-beige adipocytes	Cluster 2
Tnnt3	5.53596e-143	1.4743	0.118	0.021	5.28463e-139	Futile-cycle and myogenic pseudo-beige adipocytes	Cluster 2
Art3	9.94142e-142	-1.90143	0.156	0.298	9.49008e-138	Futile-cycle and myogenic pseudo-beige adipocytes	Cluster 2
Mir99ahg	2.25851e-139	-1.10098	0.289	0.333	2.15597e-135	Futile-cycle and myogenic pseudo-beige adipocytes	Cluster 2
Lins1	5.04912e-139	2.051	0.142	0.029	4.81989e-135	Futile-cycle and myogenic pseudo-beige adipocytes	Cluster 2
mt-Co1	6.13247e-138	1.32892	0.124	0.025	5.85406e-134	Futile-cycle and myogenic pseudo-beige adipocytes	Cluster 2
Cntnap5a	1.84665e-137	1.51838	0.104	0.018	1.76281e-133	Futile-cycle and myogenic pseudo-beige adipocytes	Cluster 2
Trpm3	4.19353e-137	1.4208	0.112	0.02	4.00315e-133	Futile-cycle and myogenic pseudo-beige adipocytes	Cluster 2
Cadm2	1.80643e-136	1.48588	0.114	0.021	1.72442e-132	Futile-cycle and myogenic pseudo-beige adipocytes	Cluster 2
Zeb2	1.39647e-135	-0.938616	0.308	0.332	1.33307e-131	Futile-cycle and myogenic pseudo-beige adipocytes	Cluster 2
Rgs7	3.76215e-134	0.262754	0.333	0.175	3.59135e-130	Futile-cycle and myogenic pseudo-beige adipocytes	Cluster 2
Flt1	9.71163e-132	1.39304	0.124	0.026	9.27072e-128	Futile-cycle and myogenic pseudo-beige adipocytes	Cluster 2
Ank3	2.15248e-131	1.47231	0.11	0.02	2.05475e-127	Futile-cycle and myogenic pseudo-beige adipocytes	Cluster 2
Gmpr	7.21494e-131	1.11129	0.101	0.022	6.88738e-127	Futile-cycle and myogenic pseudo-beige adipocytes	Cluster 2
Nrp2	2.71111e-129	1.17155	0.129	0.03	2.58802e-125	Futile-cycle and myogenic pseudo-beige adipocytes	Cluster 2
Epha6	2.88472e-129	1.39814	0.102	0.019	2.75375e-125	Futile-cycle and myogenic pseudo-beige adipocytes	Cluster 2
Pcdh9	5.182e-128	1.40777	0.115	0.022	4.94674e-124	Futile-cycle and myogenic pseudo-beige adipocytes	Cluster 2
Sik2	7.16022e-128	-0.259837	0.423	0.313	6.83514e-124	Futile-cycle and myogenic pseudo-beige adipocytes	Cluster 2
Gbe1	1.42746e-127	0.194454	0.344	0.191	1.36265e-123	Futile-cycle and myogenic pseudo-beige adipocytes	Cluster 2
Ccser1	2.35858e-127	1.20173	0.12	0.027	2.2515e-123	Futile-cycle and myogenic pseudo-beige adipocytes	Cluster 2
Sgcd	1.43144e-126	-0.399988	0.38	0.297	1.36645e-122	Futile-cycle and myogenic pseudo-beige adipocytes	Cluster 2
Pnisr	7.26695e-126	0.82529	0.19	0.064	6.93703e-122	Futile-cycle and myogenic pseudo-beige adipocytes	Cluster 2
Pck1	1.37444e-125	-0.569458	0.348	0.292	1.31204e-121	Futile-cycle and myogenic pseudo-beige adipocytes	Cluster 2
Atp2a1	8.60786e-124	1.51545	0.109	0.021	8.21707e-120	Futile-cycle and myogenic pseudo-beige adipocytes	Cluster 2
Cyyr1	9.64603e-124	1.56418	0.111	0.02	9.2081e-120	Futile-cycle and myogenic pseudo-beige adipocytes	Cluster 2
Filip1l	1.4129e-122	1.66391	0.101	0.017	1.34875e-118	Futile-cycle and myogenic pseudo-beige adipocytes	Cluster 2
Macrod2	1.89738e-122	0.61267	0.214	0.084	1.81124e-118	Futile-cycle and myogenic pseudo-beige adipocytes	Cluster 2
Dlc1	4.18736e-122	-0.286749	0.409	0.322	3.99726e-118	Futile-cycle and myogenic pseudo-beige adipocytes	Cluster 2
Ptprk	9.18244e-122	1.58374	0.102	0.018	8.76556e-118	Futile-cycle and myogenic pseudo-beige adipocytes	Cluster 2
Atxn1	2.66704e-121	-0.841324	0.318	0.323	2.54596e-117	Futile-cycle and myogenic pseudo-beige adipocytes	Cluster 2
Erbb4	8.55601e-121	0.260257	0.269	0.134	8.16756e-117	Futile-cycle and myogenic pseudo-beige adipocytes	Cluster 2
Slit3	1.57707e-119	-1.08537	0.232	0.249	1.50547e-115	Futile-cycle and myogenic pseudo-beige adipocytes	Cluster 2
Aco2	2.85695e-119	0.59364	0.227	0.093	2.72725e-115	Futile-cycle and myogenic pseudo-beige adipocytes	Cluster 2
Anks1b	5.51898e-119	1.02352	0.133	0.036	5.26841e-115	Futile-cycle and myogenic pseudo-beige adipocytes	Cluster 2
Ifi27	1.11646e-118	0.416104	0.216	0.094	1.06577e-114	Futile-cycle and myogenic pseudo-beige adipocytes	Cluster 2
Car3	2.50494e-118	-0.916104	0.287	0.301	2.39122e-114	Futile-cycle and myogenic pseudo-beige adipocytes	Cluster 2
Celf2	2.17686e-117	-0.233565	0.385	0.281	2.07803e-113	Futile-cycle and myogenic pseudo-beige adipocytes	Cluster 2
Hdac9	8.77066e-116	1.16364	0.127	0.032	8.37247e-112	Futile-cycle and myogenic pseudo-beige adipocytes	Cluster 2
Naaladl2	1.94676e-115	1.05826	0.152	0.043	1.85838e-111	Futile-cycle and myogenic pseudo-beige adipocytes	Cluster 2
Slc36a2	3.63645e-115	0.141376	0.279	0.149	3.47135e-111	Futile-cycle and myogenic pseudo-beige adipocytes	Cluster 2
Tspan18	5.6184e-115	0.239181	0.279	0.144	5.36332e-111	Futile-cycle and myogenic pseudo-beige adipocytes	Cluster 2
Hadha	8.2839e-115	0.737917	0.179	0.063	7.90782e-111	Futile-cycle and myogenic pseudo-beige adipocytes	Cluster 2
Cpt1b	5.09986e-114	0.715196	0.161	0.055	4.86833e-110	Futile-cycle and myogenic pseudo-beige adipocytes	Cluster 2
Sox5	2.8228e-113	-0.31414	0.365	0.275	2.69465e-109	Futile-cycle and myogenic pseudo-beige adipocytes	Cluster 2
Fli1	4.54278e-112	1.46666	0.119	0.025	4.33654e-108	Futile-cycle and myogenic pseudo-beige adipocytes	Cluster 2
Arhgap15	2.11768e-111	1.43878	0.107	0.021	2.02154e-107	Futile-cycle and myogenic pseudo-beige adipocytes	Cluster 2
Fgf14	5.09709e-111	-0.577444	0.272	0.216	4.86568e-107	Futile-cycle and myogenic pseudo-beige adipocytes	Cluster 2
Pdgfd	1.08446e-110	0.907773	0.129	0.036	1.03522e-106	Futile-cycle and myogenic pseudo-beige adipocytes	Cluster 2
Ptprd	1.56945e-110	0.169255	0.348	0.205	1.4982e-106	Futile-cycle and myogenic pseudo-beige adipocytes	Cluster 2
Lipe	4.01265e-109	-0.766192	0.339	0.336	3.83047e-105	Futile-cycle and myogenic pseudo-beige adipocytes	Cluster 2
Dgkb	7.19346e-109	0.949593	0.105	0.026	6.86688e-105	Futile-cycle and myogenic pseudo-beige adipocytes	Cluster 2
Ptprb	8.47346e-109	1.27606	0.104	0.022	8.08876e-105	Futile-cycle and myogenic pseudo-beige adipocytes	Cluster 2
Nrg4	1.55691e-108	-0.150752	0.364	0.255	1.48622e-104	Futile-cycle and myogenic pseudo-beige adipocytes	Cluster 2
Eda	1.69607e-108	0.678183	0.148	0.049	1.61907e-104	Futile-cycle and myogenic pseudo-beige adipocytes	Cluster 2
Hadhb	2.28957e-108	0.942715	0.127	0.036	2.18562e-104	Futile-cycle and myogenic pseudo-beige adipocytes	Cluster 2
Ldb2	2.46675e-108	1.44999	0.105	0.021	2.35476e-104	Futile-cycle and myogenic pseudo-beige adipocytes	Cluster 2
Ptprm	7.84195e-107	-0.137837	0.371	0.258	7.48593e-103	Futile-cycle and myogenic pseudo-beige adipocytes	Cluster 2
Plcb4	1.23598e-106	0.547548	0.238	0.105	1.17987e-102	Futile-cycle and myogenic pseudo-beige adipocytes	Cluster 2
Slc7a10	1.5441e-106	-1.8726	0.124	0.252	1.474e-102	Futile-cycle and myogenic pseudo-beige adipocytes	Cluster 2
Acsl5	7.14702e-106	1.05609	0.106	0.026	6.82254e-102	Futile-cycle and myogenic pseudo-beige adipocytes	Cluster 2
Psd3	3.89478e-105	1.2326	0.129	0.033	3.71795e-101	Futile-cycle and myogenic pseudo-beige adipocytes	Cluster 2
Ogdh	6.2259e-105	0.753483	0.173	0.061	5.94324e-101	Futile-cycle and myogenic pseudo-beige adipocytes	Cluster 2
Tom1l2	7.12021e-105	-1.10553	0.254	0.309	6.79695e-101	Futile-cycle and myogenic pseudo-beige adipocytes	Cluster 2
Chchd3	9.21273e-105	0.370904	0.241	0.115	8.79447e-101	Futile-cycle and myogenic pseudo-beige adipocytes	Cluster 2
Prkar2b	2.24873e-103	-0.207386	0.357	0.26	2.14664e-99	Futile-cycle and myogenic pseudo-beige adipocytes	Cluster 2
Acyp2	5.62012e-103	0.534727	0.2	0.083	5.36497e-99	Futile-cycle and myogenic pseudo-beige adipocytes	Cluster 2
Mcc	1.97551e-102	1.36332	0.106	0.023	1.88582e-98	Futile-cycle and myogenic pseudo-beige adipocytes	Cluster 2
Palld	2.59731e-102	0.968605	0.104	0.025	2.47939e-98	Futile-cycle and myogenic pseudo-beige adipocytes	Cluster 2
Arhgap24	2.7582e-102	-0.281107	0.335	0.252	2.63298e-98	Futile-cycle and myogenic pseudo-beige adipocytes	Cluster 2
Pygl	3.41422e-102	0.264565	0.239	0.12	3.25922e-98	Futile-cycle and myogenic pseudo-beige adipocytes	Cluster 2
Pcca	1.10376e-101	0.315981	0.205	0.093	1.05365e-97	Futile-cycle and myogenic pseudo-beige adipocytes	Cluster 2
Ldlrad4	1.50466e-101	0.473441	0.179	0.073	1.43635e-97	Futile-cycle and myogenic pseudo-beige adipocytes	Cluster 2
Galnt18	2.26596e-100	1.18209	0.114	0.028	2.16308e-96	Futile-cycle and myogenic pseudo-beige adipocytes	Cluster 2
Prkce	6.65373e-100	-0.695246	0.315	0.316	6.35165e-96	Futile-cycle and myogenic pseudo-beige adipocytes	Cluster 2
Lrba	1.11541e-99	0.609027	0.177	0.068	1.06477e-95	Futile-cycle and myogenic pseudo-beige adipocytes	Cluster 2
Ctnna2	1.20419e-99	0.840232	0.103	0.028	1.14952e-95	Futile-cycle and myogenic pseudo-beige adipocytes	Cluster 2
Pde4dip	2.04609e-99	0.844446	0.145	0.046	1.9532e-95	Futile-cycle and myogenic pseudo-beige adipocytes	Cluster 2
PTPRG	2.04697e-99	0.399519	0.205	0.091	1.95404e-95	Futile-cycle and myogenic pseudo-beige adipocytes	Cluster 2
Plin2	2.14211e-99	0.791685	0.144	0.046	2.04486e-95	Futile-cycle and myogenic pseudo-beige adipocytes	Cluster 2
Mgll	8.7692e-99	-0.290336	0.334	0.251	8.37108e-95	Futile-cycle and myogenic pseudo-beige adipocytes	Cluster 2
Acss2	1.17851e-98	0.221798	0.234	0.122	1.12501e-94	Futile-cycle and myogenic pseudo-beige adipocytes	Cluster 2
Dlg2	2.19623e-98	0.204599	0.242	0.126	2.09652e-94	Futile-cycle and myogenic pseudo-beige adipocytes	Cluster 2
Kcnk3	7.79804e-98	0.475118	0.136	0.051	7.44401e-94	Futile-cycle and myogenic pseudo-beige adipocytes	Cluster 2
Apol6	1.04476e-97	-2.16266	0.088	0.208	9.97323e-94	Futile-cycle and myogenic pseudo-beige adipocytes	Cluster 2
Ralgapa2	2.08827e-97	-0.206864	0.35	0.26	1.99346e-93	Futile-cycle and myogenic pseudo-beige adipocytes	Cluster 2
Arhgap26	1.47292e-96	0.403883	0.173	0.072	1.40605e-92	Futile-cycle and myogenic pseudo-beige adipocytes	Cluster 2
Rarb	4.75621e-96	0.771453	0.116	0.035	4.54027e-92	Futile-cycle and myogenic pseudo-beige adipocytes	Cluster 2
Ppp2r5a	1.23829e-95	-0.294634	0.318	0.235	1.18207e-91	Futile-cycle and myogenic pseudo-beige adipocytes	Cluster 2
Rmdn1	1.30825e-95	0.638238	0.111	0.035	1.24885e-91	Futile-cycle and myogenic pseudo-beige adipocytes	Cluster 2
Plcb1	3.84488e-95	-0.684823	0.287	0.272	3.67032e-91	Futile-cycle and myogenic pseudo-beige adipocytes	Cluster 2
Nkain2	4.41085e-94	0.838294	0.137	0.046	4.21059e-90	Futile-cycle and myogenic pseudo-beige adipocytes	Cluster 2
Elmo1	1.55208e-93	1.33872	0.117	0.029	1.48161e-89	Futile-cycle and myogenic pseudo-beige adipocytes	Cluster 2
Pde3b	1.92347e-93	-0.574074	0.324	0.287	1.83615e-89	Futile-cycle and myogenic pseudo-beige adipocytes	Cluster 2
Chd9	2.11129e-93	-0.867175	0.26	0.268	2.01543e-89	Futile-cycle and myogenic pseudo-beige adipocytes	Cluster 2
Sntg1	2.53666e-93	1.22189	0.102	0.024	2.4215e-89	Futile-cycle and myogenic pseudo-beige adipocytes	Cluster 2
Sh3pxd2a	3.84213e-93	-0.756618	0.244	0.217	3.6677e-89	Futile-cycle and myogenic pseudo-beige adipocytes	Cluster 2
Oxr1	5.00889e-93	0.857689	0.131	0.041	4.78149e-89	Futile-cycle and myogenic pseudo-beige adipocytes	Cluster 2
Bckdhb	6.558e-93	-0.551792	0.307	0.264	6.26027e-89	Futile-cycle and myogenic pseudo-beige adipocytes	Cluster 2
Grk3	1.56778e-92	0.429162	0.184	0.081	1.4966e-88	Futile-cycle and myogenic pseudo-beige adipocytes	Cluster 2
Itpr1	3.71454e-92	0.435945	0.195	0.086	3.5459e-88	Futile-cycle and myogenic pseudo-beige adipocytes	Cluster 2
Prrc2c	1.45787e-91	0.515624	0.19	0.081	1.39168e-87	Futile-cycle and myogenic pseudo-beige adipocytes	Cluster 2
4933406I18Rik	1.47595e-90	-0.100029	0.283	0.183	1.40895e-86	Futile-cycle and myogenic pseudo-beige adipocytes	Cluster 2
Plin1	2.65213e-90	-0.284783	0.304	0.221	2.53172e-86	Futile-cycle and myogenic pseudo-beige adipocytes	Cluster 2
Sdk1	4.55561e-90	1.20011	0.109	0.027	4.34879e-86	Futile-cycle and myogenic pseudo-beige adipocytes	Cluster 2
Sucla2	3.7895e-89	0.652638	0.125	0.043	3.61746e-85	Futile-cycle and myogenic pseudo-beige adipocytes	Cluster 2
Dlg1	4.67799e-88	0.480456	0.157	0.064	4.46561e-84	Futile-cycle and myogenic pseudo-beige adipocytes	Cluster 2
Utrn	2.08721e-87	-0.586739	0.308	0.277	1.99245e-83	Futile-cycle and myogenic pseudo-beige adipocytes	Cluster 2
Tcf4	2.11427e-86	0.392155	0.187	0.084	2.01828e-82	Futile-cycle and myogenic pseudo-beige adipocytes	Cluster 2
Rasal2	3.32489e-86	0.799939	0.107	0.032	3.17394e-82	Futile-cycle and myogenic pseudo-beige adipocytes	Cluster 2
Por	3.50702e-86	-1.55556	0.15	0.245	3.3478e-82	Futile-cycle and myogenic pseudo-beige adipocytes	Cluster 2
Parm1	8.81718e-86	0.780157	0.127	0.043	8.41688e-82	Futile-cycle and myogenic pseudo-beige adipocytes	Cluster 2
Pnpla3	1.22608e-85	-0.45693	0.274	0.218	1.17042e-81	Futile-cycle and myogenic pseudo-beige adipocytes	Cluster 2
Magi1	2.46887e-85	0.801766	0.147	0.052	2.35679e-81	Futile-cycle and myogenic pseudo-beige adipocytes	Cluster 2
Ctcflos	3.20771e-85	-0.483353	0.28	0.227	3.06208e-81	Futile-cycle and myogenic pseudo-beige adipocytes	Cluster 2
Ebf2	5.1243e-85	0.247065	0.248	0.134	4.89166e-81	Futile-cycle and myogenic pseudo-beige adipocytes	Cluster 2
Opcml	6.38516e-84	1.03617	0.125	0.038	6.09528e-80	Futile-cycle and myogenic pseudo-beige adipocytes	Cluster 2
Nnat	1.25671e-83	-2.15103	0.068	0.134	1.19966e-79	Futile-cycle and myogenic pseudo-beige adipocytes	Cluster 2
Adamtsl1	1.7287e-83	1.21948	0.102	0.026	1.65022e-79	Futile-cycle and myogenic pseudo-beige adipocytes	Cluster 2
Pde7b	1.7768e-83	0.252253	0.238	0.128	1.69614e-79	Futile-cycle and myogenic pseudo-beige adipocytes	Cluster 2
Wwox	5.56832e-82	-0.384415	0.276	0.213	5.31552e-78	Futile-cycle and myogenic pseudo-beige adipocytes	Cluster 2
Ahcyl1	6.02554e-82	0.579917	0.156	0.062	5.75198e-78	Futile-cycle and myogenic pseudo-beige adipocytes	Cluster 2
Ttc28	1.4718e-81	0.41606	0.175	0.078	1.40498e-77	Futile-cycle and myogenic pseudo-beige adipocytes	Cluster 2
Ppp1r3b	2.11221e-81	0.945698	0.109	0.033	2.01631e-77	Futile-cycle and myogenic pseudo-beige adipocytes	Cluster 2
Egfl7	2.67475e-81	1.28326	0.105	0.027	2.55332e-77	Futile-cycle and myogenic pseudo-beige adipocytes	Cluster 2
Slc25a42	3.11033e-81	0.61211	0.118	0.042	2.96912e-77	Futile-cycle and myogenic pseudo-beige adipocytes	Cluster 2
Fry	3.22838e-81	-0.900974	0.24	0.257	3.08181e-77	Futile-cycle and myogenic pseudo-beige adipocytes	Cluster 2
Sox6	3.07512e-80	-0.931364	0.242	0.254	2.93551e-76	Futile-cycle and myogenic pseudo-beige adipocytes	Cluster 2
Ssh2	7.25332e-80	0.477737	0.168	0.072	6.92402e-76	Futile-cycle and myogenic pseudo-beige adipocytes	Cluster 2
Prkn	1.18229e-79	-0.202377	0.318	0.234	1.12862e-75	Futile-cycle and myogenic pseudo-beige adipocytes	Cluster 2
Tshz2	2.40093e-79	-0.68467	0.257	0.247	2.29193e-75	Futile-cycle and myogenic pseudo-beige adipocytes	Cluster 2
Dlgap1	6.06414e-79	0.444614	0.133	0.054	5.78883e-75	Futile-cycle and myogenic pseudo-beige adipocytes	Cluster 2
Son	9.76246e-79	0.231533	0.205	0.105	9.31924e-75	Futile-cycle and myogenic pseudo-beige adipocytes	Cluster 2
Exoc4	2.20835e-78	0.334048	0.187	0.09	2.10809e-74	Futile-cycle and myogenic pseudo-beige adipocytes	Cluster 2
Arl15	6.78717e-78	0.372675	0.209	0.103	6.47903e-74	Futile-cycle and myogenic pseudo-beige adipocytes	Cluster 2
Zbtb16	8.33732e-77	-0.911554	0.206	0.207	7.9588e-73	Futile-cycle and myogenic pseudo-beige adipocytes	Cluster 2
Ntrk2	1.22984e-76	0.510416	0.11	0.04	1.174e-72	Futile-cycle and myogenic pseudo-beige adipocytes	Cluster 2
Zfp652	1.34773e-76	0.749779	0.101	0.031	1.28654e-72	Futile-cycle and myogenic pseudo-beige adipocytes	Cluster 2
Ank2	2.03951e-76	0.258992	0.203	0.105	1.94692e-72	Futile-cycle and myogenic pseudo-beige adipocytes	Cluster 2
Ankhd1	5.67983e-76	0.712215	0.144	0.054	5.42196e-72	Futile-cycle and myogenic pseudo-beige adipocytes	Cluster 2
Kcnq1ot1	1.54172e-75	0.607909	0.123	0.046	1.47173e-71	Futile-cycle and myogenic pseudo-beige adipocytes	Cluster 2
Bsg	5.35151e-75	0.685091	0.123	0.044	5.10856e-71	Futile-cycle and myogenic pseudo-beige adipocytes	Cluster 2
Acadm	7.52844e-75	0.699696	0.137	0.051	7.18665e-71	Futile-cycle and myogenic pseudo-beige adipocytes	Cluster 2
Acss3	1.77958e-74	-0.914906	0.236	0.257	1.69879e-70	Futile-cycle and myogenic pseudo-beige adipocytes	Cluster 2
Gpc6	2.17174e-74	0.978346	0.121	0.04	2.07315e-70	Futile-cycle and myogenic pseudo-beige adipocytes	Cluster 2
Gtf2ird1	2.62722e-74	0.436782	0.156	0.068	2.50794e-70	Futile-cycle and myogenic pseudo-beige adipocytes	Cluster 2
Cped1	2.87205e-74	-0.210126	0.264	0.185	2.74166e-70	Futile-cycle and myogenic pseudo-beige adipocytes	Cluster 2
Tbc1d5	4.34239e-74	0.619626	0.166	0.07	4.14525e-70	Futile-cycle and myogenic pseudo-beige adipocytes	Cluster 2
Strbp	5.08438e-74	0.897594	0.101	0.031	4.85355e-70	Futile-cycle and myogenic pseudo-beige adipocytes	Cluster 2
Thoc2	5.69099e-74	0.733858	0.134	0.05	5.43262e-70	Futile-cycle and myogenic pseudo-beige adipocytes	Cluster 2
Ddhd2	1.36195e-73	0.31358	0.172	0.083	1.30012e-69	Futile-cycle and myogenic pseudo-beige adipocytes	Cluster 2
Fbxl7	1.41887e-73	0.676707	0.128	0.047	1.35445e-69	Futile-cycle and myogenic pseudo-beige adipocytes	Cluster 2
Adk	2.39596e-73	0.360151	0.166	0.077	2.28719e-69	Futile-cycle and myogenic pseudo-beige adipocytes	Cluster 2
Dpyd	1.09837e-72	-0.112381	0.229	0.147	1.0485e-68	Futile-cycle and myogenic pseudo-beige adipocytes	Cluster 2
Ncoa1	5.62334e-72	-0.927626	0.219	0.235	5.36804e-68	Futile-cycle and myogenic pseudo-beige adipocytes	Cluster 2
Tgfbr3	4.94887e-71	-0.871748	0.221	0.24	4.72419e-67	Futile-cycle and myogenic pseudo-beige adipocytes	Cluster 2
Zeb1	1.30038e-70	0.187728	0.208	0.113	1.24135e-66	Futile-cycle and myogenic pseudo-beige adipocytes	Cluster 2
Atp5b	4.50415e-70	0.687444	0.103	0.035	4.29966e-66	Futile-cycle and myogenic pseudo-beige adipocytes	Cluster 2
Metap1d	9.03608e-70	0.625343	0.11	0.039	8.62584e-66	Futile-cycle and myogenic pseudo-beige adipocytes	Cluster 2
Clec2d	5.53017e-69	-1.18899	0.178	0.222	5.2791e-65	Futile-cycle and myogenic pseudo-beige adipocytes	Cluster 2
Lama4	8.03692e-69	-0.797027	0.236	0.241	7.67204e-65	Futile-cycle and myogenic pseudo-beige adipocytes	Cluster 2
Hipk2	8.22381e-69	-1.56101	0.124	0.202	7.85045e-65	Futile-cycle and myogenic pseudo-beige adipocytes	Cluster 2
Tnrc6b	2.55252e-68	0.190414	0.189	0.099	2.43663e-64	Futile-cycle and myogenic pseudo-beige adipocytes	Cluster 2
Etfa	5.09448e-68	0.403993	0.133	0.057	4.86319e-64	Futile-cycle and myogenic pseudo-beige adipocytes	Cluster 2
Ctdspl	2.17948e-67	-1.58501	0.118	0.205	2.08053e-63	Futile-cycle and myogenic pseudo-beige adipocytes	Cluster 2
Insr	2.46968e-67	-0.800613	0.23	0.234	2.35756e-63	Futile-cycle and myogenic pseudo-beige adipocytes	Cluster 2
Arhgef28	3.14254e-67	0.464104	0.113	0.045	2.99987e-63	Futile-cycle and myogenic pseudo-beige adipocytes	Cluster 2
Chl1	3.53353e-67	0.40358	0.122	0.051	3.37311e-63	Futile-cycle and myogenic pseudo-beige adipocytes	Cluster 2
Cs	4.62697e-67	0.554384	0.135	0.055	4.4169e-63	Futile-cycle and myogenic pseudo-beige adipocytes	Cluster 2
Baz2b	1.05664e-66	0.303412	0.201	0.105	1.00867e-62	Futile-cycle and myogenic pseudo-beige adipocytes	Cluster 2
Pard3b	2.22405e-66	0.314559	0.195	0.101	2.12308e-62	Futile-cycle and myogenic pseudo-beige adipocytes	Cluster 2
Ralgapa1	4.08851e-66	0.293319	0.151	0.071	3.90289e-62	Futile-cycle and myogenic pseudo-beige adipocytes	Cluster 2
Foxn3	5.31653e-66	0.144336	0.193	0.105	5.07516e-62	Futile-cycle and myogenic pseudo-beige adipocytes	Cluster 2
Diaph2	1.5085e-65	0.408745	0.171	0.083	1.44002e-61	Futile-cycle and myogenic pseudo-beige adipocytes	Cluster 2
Snrnp70	4.96436e-65	-0.935493	0.22	0.253	4.73898e-61	Futile-cycle and myogenic pseudo-beige adipocytes	Cluster 2
Gm48099	8.36388e-65	-1.6071	0.086	0.198	7.98416e-61	Futile-cycle and myogenic pseudo-beige adipocytes	Cluster 2
Srsf11	1.0507e-64	0.418597	0.183	0.09	1.003e-60	Futile-cycle and myogenic pseudo-beige adipocytes	Cluster 2
Rapgef2	2.12606e-64	0.556743	0.125	0.05	2.02954e-60	Futile-cycle and myogenic pseudo-beige adipocytes	Cluster 2
Akap9	3.16232e-64	0.749685	0.114	0.041	3.01875e-60	Futile-cycle and myogenic pseudo-beige adipocytes	Cluster 2
Tcf7l2	3.55172e-64	-1.33527	0.149	0.218	3.39047e-60	Futile-cycle and myogenic pseudo-beige adipocytes	Cluster 2
Prpf38b	3.69761e-64	0.422563	0.151	0.068	3.52974e-60	Futile-cycle and myogenic pseudo-beige adipocytes	Cluster 2
Adcy3	5.66866e-64	0.572981	0.11	0.042	5.41131e-60	Futile-cycle and myogenic pseudo-beige adipocytes	Cluster 2
Kitl	8.61133e-64	1.0726	0.101	0.031	8.22037e-60	Futile-cycle and myogenic pseudo-beige adipocytes	Cluster 2
Msi2	1.05921e-63	0.28978	0.195	0.103	1.01112e-59	Futile-cycle and myogenic pseudo-beige adipocytes	Cluster 2
Chpt1	1.32264e-63	0.137541	0.235	0.141	1.26259e-59	Futile-cycle and myogenic pseudo-beige adipocytes	Cluster 2
Srrm2	2.46108e-63	-0.298234	0.258	0.197	2.34935e-59	Futile-cycle and myogenic pseudo-beige adipocytes	Cluster 2
Plin4	3.20344e-63	-0.663801	0.216	0.197	3.058e-59	Futile-cycle and myogenic pseudo-beige adipocytes	Cluster 2
Nfyc	3.63703e-63	0.519715	0.115	0.046	3.47191e-59	Futile-cycle and myogenic pseudo-beige adipocytes	Cluster 2
Zcchc7	1.16312e-62	0.296846	0.17	0.086	1.11032e-58	Futile-cycle and myogenic pseudo-beige adipocytes	Cluster 2
4732471J01Rik	3.56235e-62	0.343966	0.131	0.06	3.40062e-58	Futile-cycle and myogenic pseudo-beige adipocytes	Cluster 2
Itpk1	4.06869e-62	0.562437	0.105	0.04	3.88397e-58	Futile-cycle and myogenic pseudo-beige adipocytes	Cluster 2
Usp34	6.15643e-62	0.339822	0.161	0.079	5.87693e-58	Futile-cycle and myogenic pseudo-beige adipocytes	Cluster 2
Atp8a1	6.57276e-62	0.723003	0.104	0.037	6.27436e-58	Futile-cycle and myogenic pseudo-beige adipocytes	Cluster 2
Agpat3	9.27699e-62	0.573918	0.106	0.04	8.85582e-58	Futile-cycle and myogenic pseudo-beige adipocytes	Cluster 2
Mast4	1.05254e-61	0.490349	0.18	0.087	1.00476e-57	Futile-cycle and myogenic pseudo-beige adipocytes	Cluster 2
Epas1	2.06926e-61	0.315012	0.135	0.063	1.97531e-57	Futile-cycle and myogenic pseudo-beige adipocytes	Cluster 2
Golga4	2.74889e-61	0.543275	0.109	0.043	2.62409e-57	Futile-cycle and myogenic pseudo-beige adipocytes	Cluster 2
Tacc1	6.45754e-61	-1.2184	0.157	0.202	6.16437e-57	Futile-cycle and myogenic pseudo-beige adipocytes	Cluster 2
Fars2	8.39952e-61	0.500334	0.13	0.055	8.01818e-57	Futile-cycle and myogenic pseudo-beige adipocytes	Cluster 2
Apbb2	8.69263e-61	0.794455	0.118	0.043	8.29798e-57	Futile-cycle and myogenic pseudo-beige adipocytes	Cluster 2
Thrb	9.98834e-61	-0.219433	0.224	0.157	9.53487e-57	Futile-cycle and myogenic pseudo-beige adipocytes	Cluster 2
Adamts12	1.20056e-60	-1.60397	0.109	0.185	1.14606e-56	Futile-cycle and myogenic pseudo-beige adipocytes	Cluster 2
Dlat	1.51778e-60	0.559688	0.124	0.051	1.44887e-56	Futile-cycle and myogenic pseudo-beige adipocytes	Cluster 2
Pkn1	1.94878e-60	0.51168	0.101	0.039	1.86031e-56	Futile-cycle and myogenic pseudo-beige adipocytes	Cluster 2
Tmcc1	1.97698e-60	0.191954	0.169	0.089	1.88722e-56	Futile-cycle and myogenic pseudo-beige adipocytes	Cluster 2
Abcd3	2.6734e-60	0.54467	0.126	0.052	2.55202e-56	Futile-cycle and myogenic pseudo-beige adipocytes	Cluster 2
Nedd4l	4.34651e-60	0.107264	0.21	0.125	4.14918e-56	Futile-cycle and myogenic pseudo-beige adipocytes	Cluster 2
Ank	4.594e-60	0.513024	0.121	0.05	4.38543e-56	Futile-cycle and myogenic pseudo-beige adipocytes	Cluster 2
Acadl	4.99077e-60	0.415862	0.141	0.064	4.76419e-56	Futile-cycle and myogenic pseudo-beige adipocytes	Cluster 2
Pakap.1	7.23555e-60	-0.310407	0.226	0.171	6.90705e-56	Futile-cycle and myogenic pseudo-beige adipocytes	Cluster 2
Eepd1	1.28184e-59	-2.0604	0.066	0.143	1.22365e-55	Futile-cycle and myogenic pseudo-beige adipocytes	Cluster 2
Rbm39	2.70194e-59	-0.157245	0.23	0.16	2.57927e-55	Futile-cycle and myogenic pseudo-beige adipocytes	Cluster 2
Rabgap1l	2.70839e-59	0.204259	0.152	0.078	2.58543e-55	Futile-cycle and myogenic pseudo-beige adipocytes	Cluster 2
Prpf4b	2.88109e-59	0.290557	0.123	0.056	2.75029e-55	Futile-cycle and myogenic pseudo-beige adipocytes	Cluster 2
Zfp407	1.20376e-58	0.501003	0.118	0.049	1.14911e-54	Futile-cycle and myogenic pseudo-beige adipocytes	Cluster 2
Vgll4	1.34148e-58	0.182202	0.156	0.082	1.28057e-54	Futile-cycle and myogenic pseudo-beige adipocytes	Cluster 2
Tmem120b	1.99708e-58	-1.6175	0.1	0.184	1.90641e-54	Futile-cycle and myogenic pseudo-beige adipocytes	Cluster 2
Acox1	2.31215e-58	-0.355032	0.216	0.165	2.20718e-54	Futile-cycle and myogenic pseudo-beige adipocytes	Cluster 2
Lpp	4.98801e-58	0.277147	0.176	0.092	4.76156e-54	Futile-cycle and myogenic pseudo-beige adipocytes	Cluster 2
Lncpint	6.42014e-58	-0.127749	0.235	0.164	6.12867e-54	Futile-cycle and myogenic pseudo-beige adipocytes	Cluster 2
Vti1a	1.21687e-57	0.24812	0.166	0.086	1.16162e-53	Futile-cycle and myogenic pseudo-beige adipocytes	Cluster 2
Rbms1	1.46439e-57	0.192316	0.185	0.103	1.3979e-53	Futile-cycle and myogenic pseudo-beige adipocytes	Cluster 2
Prdm16	7.33959e-57	0.159548	0.183	0.103	7.00637e-53	Futile-cycle and myogenic pseudo-beige adipocytes	Cluster 2
Ndufs4	8.50575e-57	0.668003	0.106	0.039	8.11958e-53	Futile-cycle and myogenic pseudo-beige adipocytes	Cluster 2
Cpq	9.03009e-57	0.398448	0.12	0.052	8.62013e-53	Futile-cycle and myogenic pseudo-beige adipocytes	Cluster 2
Gucd1	6.80515e-56	0.590028	0.102	0.039	6.4962e-52	Futile-cycle and myogenic pseudo-beige adipocytes	Cluster 2
Rere	6.93451e-56	-0.21144	0.254	0.189	6.61969e-52	Futile-cycle and myogenic pseudo-beige adipocytes	Cluster 2
Stag1	1.06302e-55	0.421721	0.137	0.064	1.01476e-51	Futile-cycle and myogenic pseudo-beige adipocytes	Cluster 2
Sik3	3.98862e-55	0.338079	0.149	0.073	3.80754e-51	Futile-cycle and myogenic pseudo-beige adipocytes	Cluster 2
Dnajc1	9.93993e-55	0.455004	0.112	0.048	9.48866e-51	Futile-cycle and myogenic pseudo-beige adipocytes	Cluster 2
Prkag2	1.41612e-54	-0.22419	0.211	0.153	1.35183e-50	Futile-cycle and myogenic pseudo-beige adipocytes	Cluster 2
Pik3r1	2.1994e-54	-0.963726	0.179	0.208	2.09954e-50	Futile-cycle and myogenic pseudo-beige adipocytes	Cluster 2
Mef2a	3.81835e-54	0.503553	0.116	0.05	3.645e-50	Futile-cycle and myogenic pseudo-beige adipocytes	Cluster 2
Mycbp2	3.83382e-54	-0.14893	0.133	0.079	3.65977e-50	Futile-cycle and myogenic pseudo-beige adipocytes	Cluster 2
Cfd	5.56393e-54	-1.07541	0.174	0.223	5.31132e-50	Futile-cycle and myogenic pseudo-beige adipocytes	Cluster 2
Cnst	5.60621e-54	0.448024	0.148	0.071	5.35169e-50	Futile-cycle and myogenic pseudo-beige adipocytes	Cluster 2
Atxn2	1.32346e-53	0.137905	0.168	0.095	1.26337e-49	Futile-cycle and myogenic pseudo-beige adipocytes	Cluster 2
Slc25a20	1.42282e-53	0.269982	0.13	0.063	1.35822e-49	Futile-cycle and myogenic pseudo-beige adipocytes	Cluster 2
Nav3	2.11476e-53	0.519644	0.117	0.049	2.01875e-49	Futile-cycle and myogenic pseudo-beige adipocytes	Cluster 2
Gm16168	4.7541e-53	-1.1998	0.145	0.186	4.53827e-49	Futile-cycle and myogenic pseudo-beige adipocytes	Cluster 2
Mical3	5.84537e-53	-0.698916	0.202	0.191	5.57999e-49	Futile-cycle and myogenic pseudo-beige adipocytes	Cluster 2
Smoc1	1.246e-52	-1.24644	0.141	0.205	1.18943e-48	Futile-cycle and myogenic pseudo-beige adipocytes	Cluster 2
2210408F21Rik	2.23816e-52	-0.783017	0.214	0.22	2.13654e-48	Futile-cycle and myogenic pseudo-beige adipocytes	Cluster 2
Vps13b	3.96657e-52	0.172591	0.17	0.096	3.78649e-48	Futile-cycle and myogenic pseudo-beige adipocytes	Cluster 2
Setbp1	5.413e-52	0.364246	0.115	0.051	5.16725e-48	Futile-cycle and myogenic pseudo-beige adipocytes	Cluster 2
Atosa	1.05258e-51	-1.02922	0.152	0.174	1.00479e-47	Futile-cycle and myogenic pseudo-beige adipocytes	Cluster 2
ENSMUSG00000095041	1.47305e-51	0.198138	0.149	0.079	1.40617e-47	Futile-cycle and myogenic pseudo-beige adipocytes	Cluster 2
Agmo	1.93319e-51	-0.348349	0.21	0.161	1.84542e-47	Futile-cycle and myogenic pseudo-beige adipocytes	Cluster 2
Tcf12	2.00147e-51	0.113839	0.189	0.11	1.9106e-47	Futile-cycle and myogenic pseudo-beige adipocytes	Cluster 2
Ankrd11	2.62873e-51	0.10759	0.179	0.107	2.50938e-47	Futile-cycle and myogenic pseudo-beige adipocytes	Cluster 2
Ccdc80	4.05652e-51	-2.08298	0.054	0.121	3.87235e-47	Futile-cycle and myogenic pseudo-beige adipocytes	Cluster 2
Pcx	7.06898e-51	-1.06386	0.16	0.203	6.74805e-47	Futile-cycle and myogenic pseudo-beige adipocytes	Cluster 2
Arhgef12	1.40605e-50	0.161292	0.177	0.102	1.34221e-46	Futile-cycle and myogenic pseudo-beige adipocytes	Cluster 2
Dgat1	2.54365e-50	-0.497321	0.188	0.154	2.42817e-46	Futile-cycle and myogenic pseudo-beige adipocytes	Cluster 2
Nipbl	6.91785e-50	0.139629	0.162	0.09	6.60378e-46	Futile-cycle and myogenic pseudo-beige adipocytes	Cluster 2
Optn	7.24265e-50	0.323736	0.13	0.064	6.91383e-46	Futile-cycle and myogenic pseudo-beige adipocytes	Cluster 2
Bcas3	7.85951e-50	0.186583	0.179	0.103	7.50269e-46	Futile-cycle and myogenic pseudo-beige adipocytes	Cluster 2
Col4a2	9.34182e-50	0.207522	0.124	0.063	8.9177e-46	Futile-cycle and myogenic pseudo-beige adipocytes	Cluster 2
Mpc1	1.17795e-49	0.487308	0.104	0.043	1.12447e-45	Futile-cycle and myogenic pseudo-beige adipocytes	Cluster 2
Atp2a2	1.18342e-49	0.601533	0.104	0.042	1.12969e-45	Futile-cycle and myogenic pseudo-beige adipocytes	Cluster 2
Herc1	1.24574e-49	0.473773	0.123	0.056	1.18918e-45	Futile-cycle and myogenic pseudo-beige adipocytes	Cluster 2
Ppp1r12a	4.73307e-49	0.43154	0.118	0.053	4.51819e-45	Futile-cycle and myogenic pseudo-beige adipocytes	Cluster 2
Zfpm2	4.95546e-49	0.728497	0.11	0.044	4.73048e-45	Futile-cycle and myogenic pseudo-beige adipocytes	Cluster 2
Camk1d	8.0011e-49	-0.960661	0.192	0.22	7.63785e-45	Futile-cycle and myogenic pseudo-beige adipocytes	Cluster 2
Stox2	1.02262e-48	0.313191	0.115	0.054	9.76197e-45	Futile-cycle and myogenic pseudo-beige adipocytes	Cluster 2
Tmem45b	1.18918e-48	-0.677431	0.112	0.089	1.13519e-44	Futile-cycle and myogenic pseudo-beige adipocytes	Cluster 2
Mtss1	1.69031e-48	-0.109416	0.208	0.143	1.61357e-44	Futile-cycle and myogenic pseudo-beige adipocytes	Cluster 2
Supt3	2.16593e-48	0.548581	0.106	0.044	2.06759e-44	Futile-cycle and myogenic pseudo-beige adipocytes	Cluster 2
Heg1	2.24088e-48	0.104015	0.152	0.087	2.13914e-44	Futile-cycle and myogenic pseudo-beige adipocytes	Cluster 2
Fus	2.31576e-48	-0.142143	0.178	0.118	2.21062e-44	Futile-cycle and myogenic pseudo-beige adipocytes	Cluster 2
Lpin1	1.35375e-47	-0.125117	0.201	0.14	1.29229e-43	Futile-cycle and myogenic pseudo-beige adipocytes	Cluster 2
Maml2	2.55102e-47	0.306068	0.156	0.083	2.4352e-43	Futile-cycle and myogenic pseudo-beige adipocytes	Cluster 2
Etv6	2.92833e-47	0.415922	0.125	0.059	2.79538e-43	Futile-cycle and myogenic pseudo-beige adipocytes	Cluster 2
Pfkfb3	8.20164e-47	-0.510715	0.217	0.196	7.82928e-43	Futile-cycle and myogenic pseudo-beige adipocytes	Cluster 2
Tbc1d4	1.00059e-46	0.204919	0.157	0.088	9.55164e-43	Futile-cycle and myogenic pseudo-beige adipocytes	Cluster 2
Fbxl17	1.00433e-46	0.14624	0.162	0.094	9.58734e-43	Futile-cycle and myogenic pseudo-beige adipocytes	Cluster 2
Dst	1.39996e-46	-0.610992	0.192	0.172	1.3364e-42	Futile-cycle and myogenic pseudo-beige adipocytes	Cluster 2
Sugct	1.5358e-46	0.292375	0.109	0.052	1.46608e-42	Futile-cycle and myogenic pseudo-beige adipocytes	Cluster 2
Tmem120a	2.05689e-46	-2.07782	0.047	0.11	1.96351e-42	Futile-cycle and myogenic pseudo-beige adipocytes	Cluster 2
Ppp1r12b	2.21441e-46	0.309142	0.113	0.054	2.11387e-42	Futile-cycle and myogenic pseudo-beige adipocytes	Cluster 2
Gys1	2.37126e-46	-0.468197	0.173	0.137	2.26361e-42	Futile-cycle and myogenic pseudo-beige adipocytes	Cluster 2
Ccnl1	2.75842e-46	0.295363	0.139	0.073	2.63319e-42	Futile-cycle and myogenic pseudo-beige adipocytes	Cluster 2
Gab2	3.65825e-46	0.44944	0.119	0.055	3.49217e-42	Futile-cycle and myogenic pseudo-beige adipocytes	Cluster 2
Ces1d	4.50574e-46	-0.353855	0.189	0.146	4.30118e-42	Futile-cycle and myogenic pseudo-beige adipocytes	Cluster 2
Auts2	5.32255e-46	-0.600633	0.191	0.174	5.0809e-42	Futile-cycle and myogenic pseudo-beige adipocytes	Cluster 2
Pard3	5.77724e-46	0.107203	0.151	0.085	5.51496e-42	Futile-cycle and myogenic pseudo-beige adipocytes	Cluster 2
St6galnac5	9.16825e-46	-1.85972	0.067	0.125	8.75201e-42	Futile-cycle and myogenic pseudo-beige adipocytes	Cluster 2
Nedd4	2.127e-45	-0.519432	0.201	0.179	2.03043e-41	Futile-cycle and myogenic pseudo-beige adipocytes	Cluster 2
Phlpp1	2.91426e-45	0.45312	0.1	0.043	2.78195e-41	Futile-cycle and myogenic pseudo-beige adipocytes	Cluster 2
Spag9	3.32751e-45	0.15048	0.139	0.076	3.17644e-41	Futile-cycle and myogenic pseudo-beige adipocytes	Cluster 2
Ash1l	5.72828e-45	0.280672	0.129	0.066	5.46822e-41	Futile-cycle and myogenic pseudo-beige adipocytes	Cluster 2
Enpp2	6.54244e-45	-1.4173	0.107	0.165	6.24541e-41	Futile-cycle and myogenic pseudo-beige adipocytes	Cluster 2
Sntb1	6.66035e-45	-1.07403	0.147	0.189	6.35797e-41	Futile-cycle and myogenic pseudo-beige adipocytes	Cluster 2
Dock4	7.14887e-45	0.444794	0.113	0.052	6.82431e-41	Futile-cycle and myogenic pseudo-beige adipocytes	Cluster 2
Mbd5	1.55934e-44	0.140186	0.134	0.072	1.48855e-40	Futile-cycle and myogenic pseudo-beige adipocytes	Cluster 2
Nr6a1	1.87379e-44	0.268407	0.112	0.055	1.78872e-40	Futile-cycle and myogenic pseudo-beige adipocytes	Cluster 2
Acin1	2.57506e-44	0.222615	0.124	0.064	2.45815e-40	Futile-cycle and myogenic pseudo-beige adipocytes	Cluster 2
Sipa1l1	3.39533e-44	0.173317	0.129	0.068	3.24119e-40	Futile-cycle and myogenic pseudo-beige adipocytes	Cluster 2
Itsn2	3.61467e-44	0.310441	0.102	0.047	3.45056e-40	Futile-cycle and myogenic pseudo-beige adipocytes	Cluster 2
Ophn1	4.64379e-44	0.120299	0.141	0.08	4.43296e-40	Futile-cycle and myogenic pseudo-beige adipocytes	Cluster 2
Gm16163	6.0111e-44	0.284884	0.102	0.048	5.7382e-40	Futile-cycle and myogenic pseudo-beige adipocytes	Cluster 2
Ppp3ca	6.40719e-44	0.171065	0.141	0.077	6.1163e-40	Futile-cycle and myogenic pseudo-beige adipocytes	Cluster 2
Trpm7	1.10928e-43	0.28606	0.119	0.06	1.05892e-39	Futile-cycle and myogenic pseudo-beige adipocytes	Cluster 2
Txlng	2.41072e-43	-0.712489	0.177	0.17	2.30127e-39	Futile-cycle and myogenic pseudo-beige adipocytes	Cluster 2
Babam2	3.24934e-43	0.310078	0.117	0.057	3.10182e-39	Futile-cycle and myogenic pseudo-beige adipocytes	Cluster 2
Cdkal1	5.30935e-43	0.380274	0.122	0.059	5.0683e-39	Futile-cycle and myogenic pseudo-beige adipocytes	Cluster 2
Aspa	8.91579e-43	-1.0676	0.145	0.173	8.51102e-39	Futile-cycle and myogenic pseudo-beige adipocytes	Cluster 2
Hnrnpu	1.0772e-42	-0.193669	0.168	0.116	1.0283e-38	Futile-cycle and myogenic pseudo-beige adipocytes	Cluster 2
Ankrd17	1.08361e-42	0.121659	0.171	0.103	1.03442e-38	Futile-cycle and myogenic pseudo-beige adipocytes	Cluster 2
Kmt2e	2.42473e-42	0.230784	0.137	0.074	2.31464e-38	Futile-cycle and myogenic pseudo-beige adipocytes	Cluster 2
Epb41	2.5529e-42	0.198899	0.118	0.061	2.437e-38	Futile-cycle and myogenic pseudo-beige adipocytes	Cluster 2
Wnk1	2.78378e-42	0.311391	0.11	0.054	2.6574e-38	Futile-cycle and myogenic pseudo-beige adipocytes	Cluster 2
Exoc6b	3.023e-42	0.391037	0.109	0.051	2.88576e-38	Futile-cycle and myogenic pseudo-beige adipocytes	Cluster 2
Cux1	3.10717e-42	0.252827	0.13	0.068	2.9661e-38	Futile-cycle and myogenic pseudo-beige adipocytes	Cluster 2
Cluh	5.81041e-42	-0.219215	0.17	0.122	5.54662e-38	Futile-cycle and myogenic pseudo-beige adipocytes	Cluster 2
Dock10	8.19664e-42	-1.47345	0.095	0.145	7.82451e-38	Futile-cycle and myogenic pseudo-beige adipocytes	Cluster 2
Cyp2e1	1.67656e-41	-1.69133	0.061	0.129	1.60044e-37	Futile-cycle and myogenic pseudo-beige adipocytes	Cluster 2
Nrip1	2.76711e-41	-1.62231	0.067	0.138	2.64148e-37	Futile-cycle and myogenic pseudo-beige adipocytes	Cluster 2
Rbms3	3.31005e-41	-0.262387	0.179	0.131	3.15978e-37	Futile-cycle and myogenic pseudo-beige adipocytes	Cluster 2
Smyd3	3.5896e-41	0.322358	0.124	0.063	3.42664e-37	Futile-cycle and myogenic pseudo-beige adipocytes	Cluster 2
Nav1	3.64935e-41	0.75115	0.105	0.043	3.48367e-37	Futile-cycle and myogenic pseudo-beige adipocytes	Cluster 2
Txnip	4.17273e-41	-0.33294	0.142	0.101	3.98329e-37	Futile-cycle and myogenic pseudo-beige adipocytes	Cluster 2
Aopep	5.5725e-41	0.321416	0.112	0.055	5.3195e-37	Futile-cycle and myogenic pseudo-beige adipocytes	Cluster 2
Kif1b	5.7397e-41	-0.178879	0.182	0.128	5.47912e-37	Futile-cycle and myogenic pseudo-beige adipocytes	Cluster 2
9530026P05Rik	6.46515e-41	-0.554832	0.162	0.14	6.17163e-37	Futile-cycle and myogenic pseudo-beige adipocytes	Cluster 2
Gm49513	7.69804e-41	-0.372613	0.164	0.129	7.34855e-37	Futile-cycle and myogenic pseudo-beige adipocytes	Cluster 2
Ccnl2	1.28202e-40	-0.21885	0.178	0.132	1.22382e-36	Futile-cycle and myogenic pseudo-beige adipocytes	Cluster 2
Mkln1	2.27336e-40	0.428196	0.117	0.056	2.17015e-36	Futile-cycle and myogenic pseudo-beige adipocytes	Cluster 2
Nrbp2	2.33717e-40	-1.09538	0.134	0.165	2.23106e-36	Futile-cycle and myogenic pseudo-beige adipocytes	Cluster 2
Msra	4.56288e-40	0.328233	0.11	0.054	4.35573e-36	Futile-cycle and myogenic pseudo-beige adipocytes	Cluster 2
Marchf3	5.81869e-40	-0.396222	0.179	0.142	5.55452e-36	Futile-cycle and myogenic pseudo-beige adipocytes	Cluster 2
Efna5	6.05916e-40	-0.294193	0.173	0.129	5.78407e-36	Futile-cycle and myogenic pseudo-beige adipocytes	Cluster 2
Mir100hg	8.44165e-40	-0.243297	0.151	0.106	8.0584e-36	Futile-cycle and myogenic pseudo-beige adipocytes	Cluster 2
Rreb1	1.0646e-39	-0.223073	0.169	0.121	1.01626e-35	Futile-cycle and myogenic pseudo-beige adipocytes	Cluster 2
Thrsp	1.81552e-39	-0.439188	0.167	0.134	1.7331e-35	Futile-cycle and myogenic pseudo-beige adipocytes	Cluster 2
Nbea	2.4261e-39	0.189434	0.111	0.057	2.31595e-35	Futile-cycle and myogenic pseudo-beige adipocytes	Cluster 2
Deptor	2.51815e-39	0.155634	0.124	0.068	2.40383e-35	Futile-cycle and myogenic pseudo-beige adipocytes	Cluster 2
Pde8a	3.39299e-39	0.486648	0.107	0.049	3.23895e-35	Futile-cycle and myogenic pseudo-beige adipocytes	Cluster 2
Map3k5	3.92914e-39	-0.133661	0.168	0.115	3.75076e-35	Futile-cycle and myogenic pseudo-beige adipocytes	Cluster 2
Dock1	5.50456e-39	0.165923	0.133	0.074	5.25465e-35	Futile-cycle and myogenic pseudo-beige adipocytes	Cluster 2
Rad51b	5.75323e-39	-0.968069	0.127	0.142	5.49203e-35	Futile-cycle and myogenic pseudo-beige adipocytes	Cluster 2
Syne1	6.24933e-39	-0.406485	0.185	0.15	5.96561e-35	Futile-cycle and myogenic pseudo-beige adipocytes	Cluster 2
Trabd2b	1.99531e-38	-1.6238	0.07	0.134	1.90473e-34	Futile-cycle and myogenic pseudo-beige adipocytes	Cluster 2
Meis2	2.49695e-38	0.22123	0.106	0.054	2.38358e-34	Futile-cycle and myogenic pseudo-beige adipocytes	Cluster 2
Pabpn1	2.87904e-38	-0.773499	0.169	0.174	2.74833e-34	Futile-cycle and myogenic pseudo-beige adipocytes	Cluster 2
Hacd2	3.54449e-38	-0.314934	0.158	0.12	3.38357e-34	Futile-cycle and myogenic pseudo-beige adipocytes	Cluster 2
Mmd	3.88826e-38	-1.38267	0.092	0.142	3.71173e-34	Futile-cycle and myogenic pseudo-beige adipocytes	Cluster 2
Trappc9	6.58283e-38	0.22779	0.111	0.059	6.28397e-34	Futile-cycle and myogenic pseudo-beige adipocytes	Cluster 2
Gm20532	8.70533e-38	0.223991	0.122	0.068	8.31011e-34	Futile-cycle and myogenic pseudo-beige adipocytes	Cluster 2
Lonp2	9.88692e-38	0.192657	0.108	0.057	9.43806e-34	Futile-cycle and myogenic pseudo-beige adipocytes	Cluster 2
Chd2	1.21499e-37	0.135176	0.122	0.069	1.15983e-33	Futile-cycle and myogenic pseudo-beige adipocytes	Cluster 2
Larp1b	1.89608e-37	0.164136	0.107	0.058	1.81e-33	Futile-cycle and myogenic pseudo-beige adipocytes	Cluster 2
Atrx	3.52988e-37	0.209008	0.115	0.061	3.36963e-33	Futile-cycle and myogenic pseudo-beige adipocytes	Cluster 2
Atg10	5.08363e-37	0.363899	0.105	0.051	4.85283e-33	Futile-cycle and myogenic pseudo-beige adipocytes	Cluster 2
Palmd	5.5368e-37	-0.392747	0.146	0.114	5.28543e-33	Futile-cycle and myogenic pseudo-beige adipocytes	Cluster 2
Hsd17b12	6.55233e-37	0.10349	0.127	0.074	6.25485e-33	Futile-cycle and myogenic pseudo-beige adipocytes	Cluster 2
Nbeal1	9.10126e-37	0.377329	0.106	0.052	8.68806e-33	Futile-cycle and myogenic pseudo-beige adipocytes	Cluster 2
Chst1	1.71886e-36	-1.888	0.048	0.109	1.64083e-32	Futile-cycle and myogenic pseudo-beige adipocytes	Cluster 2
Ext1	6.0553e-36	0.208446	0.139	0.078	5.78039e-32	Futile-cycle and myogenic pseudo-beige adipocytes	Cluster 2
Gse1	9.84843e-36	-0.29013	0.145	0.105	9.40131e-32	Futile-cycle and myogenic pseudo-beige adipocytes	Cluster 2
Strn3	1.11928e-35	0.159583	0.127	0.072	1.06847e-31	Futile-cycle and myogenic pseudo-beige adipocytes	Cluster 2
Dnaaf9	2.24748e-35	-0.373057	0.179	0.146	2.14545e-31	Futile-cycle and myogenic pseudo-beige adipocytes	Cluster 2
Ntm	2.42278e-35	-0.246576	0.12	0.083	2.31278e-31	Futile-cycle and myogenic pseudo-beige adipocytes	Cluster 2
Esr1	2.79056e-35	-0.717891	0.171	0.176	2.66387e-31	Futile-cycle and myogenic pseudo-beige adipocytes	Cluster 2
Zfp638	3.47712e-35	0.196494	0.101	0.053	3.31926e-31	Futile-cycle and myogenic pseudo-beige adipocytes	Cluster 2
Ecpas	3.93371e-35	-0.150176	0.143	0.098	3.75512e-31	Futile-cycle and myogenic pseudo-beige adipocytes	Cluster 2
ENSMUSG00000120623	8.42857e-35	-1.78908	0.046	0.101	8.04591e-31	Futile-cycle and myogenic pseudo-beige adipocytes	Cluster 2
Ube2h	1.04451e-34	-1.09102	0.131	0.168	9.97085e-31	Futile-cycle and myogenic pseudo-beige adipocytes	Cluster 2
Stim1	2.19065e-34	0.174939	0.119	0.066	2.09119e-30	Futile-cycle and myogenic pseudo-beige adipocytes	Cluster 2
D5Ertd579e	3.13311e-34	-0.220836	0.169	0.126	2.99087e-30	Futile-cycle and myogenic pseudo-beige adipocytes	Cluster 2
Ephx2	4.76416e-34	-0.576351	0.153	0.139	4.54787e-30	Futile-cycle and myogenic pseudo-beige adipocytes	Cluster 2
Setd5	1.82915e-33	0.178081	0.106	0.057	1.7461e-29	Futile-cycle and myogenic pseudo-beige adipocytes	Cluster 2
Akap13	3.01338e-33	-0.117057	0.151	0.103	2.87657e-29	Futile-cycle and myogenic pseudo-beige adipocytes	Cluster 2
Foxo1	3.50059e-33	0.165515	0.121	0.069	3.34166e-29	Futile-cycle and myogenic pseudo-beige adipocytes	Cluster 2
Grk5	6.41424e-33	0.473619	0.11	0.055	6.12304e-29	Futile-cycle and myogenic pseudo-beige adipocytes	Cluster 2
Plbd1	1.27064e-32	-0.144831	0.104	0.066	1.21295e-28	Futile-cycle and myogenic pseudo-beige adipocytes	Cluster 2
Camta1	1.46817e-32	-0.384435	0.16	0.128	1.40151e-28	Futile-cycle and myogenic pseudo-beige adipocytes	Cluster 2
Fto	2.08348e-32	-0.112054	0.145	0.097	1.98889e-28	Futile-cycle and myogenic pseudo-beige adipocytes	Cluster 2
Pdzd2	2.30569e-32	-0.470134	0.147	0.121	2.20102e-28	Futile-cycle and myogenic pseudo-beige adipocytes	Cluster 2
Arid1b	3.26353e-32	-0.303705	0.166	0.13	3.11537e-28	Futile-cycle and myogenic pseudo-beige adipocytes	Cluster 2
Cyth1	5.45682e-32	0.234247	0.106	0.057	5.20908e-28	Futile-cycle and myogenic pseudo-beige adipocytes	Cluster 2
Cdk13	1.16109e-31	0.185115	0.107	0.059	1.10837e-27	Futile-cycle and myogenic pseudo-beige adipocytes	Cluster 2
Fam193a	1.32714e-31	0.152047	0.115	0.066	1.26689e-27	Futile-cycle and myogenic pseudo-beige adipocytes	Cluster 2
Fam172a	1.67216e-31	-0.30388	0.148	0.114	1.59624e-27	Futile-cycle and myogenic pseudo-beige adipocytes	Cluster 2
Eif4g3	1.79588e-31	0.169977	0.103	0.057	1.71435e-27	Futile-cycle and myogenic pseudo-beige adipocytes	Cluster 2
Mef2d	1.83537e-31	0.317015	0.108	0.057	1.75204e-27	Futile-cycle and myogenic pseudo-beige adipocytes	Cluster 2
Cnnm2	1.88807e-31	0.126832	0.122	0.071	1.80235e-27	Futile-cycle and myogenic pseudo-beige adipocytes	Cluster 2
Col4a1	2.47514e-31	0.173678	0.116	0.066	2.36277e-27	Futile-cycle and myogenic pseudo-beige adipocytes	Cluster 2
Prkd1	2.4957e-31	-0.363975	0.141	0.11	2.3824e-27	Futile-cycle and myogenic pseudo-beige adipocytes	Cluster 2
Large1	2.59719e-31	-0.138184	0.13	0.088	2.47928e-27	Futile-cycle and myogenic pseudo-beige adipocytes	Cluster 2
Hnrnpm	2.90395e-31	0.11873	0.107	0.061	2.77211e-27	Futile-cycle and myogenic pseudo-beige adipocytes	Cluster 2
Cdk14	4.08359e-31	-0.116507	0.13	0.087	3.89819e-27	Futile-cycle and myogenic pseudo-beige adipocytes	Cluster 2
Ppip5k1	5.01973e-31	-0.271	0.129	0.094	4.79183e-27	Futile-cycle and myogenic pseudo-beige adipocytes	Cluster 2
Fnip1	6.25719e-31	-0.515867	0.16	0.14	5.97312e-27	Futile-cycle and myogenic pseudo-beige adipocytes	Cluster 2
Dock9	6.81124e-31	-0.538125	0.152	0.132	6.50201e-27	Futile-cycle and myogenic pseudo-beige adipocytes	Cluster 2
Clasp2	7.05697e-31	0.152971	0.113	0.065	6.73658e-27	Futile-cycle and myogenic pseudo-beige adipocytes	Cluster 2
Myl1	1.03944e-30	-1.29133	0.092	0.129	9.92253e-27	Futile-cycle and myogenic pseudo-beige adipocytes	Cluster 2
Atrnl1	1.11776e-30	-0.223876	0.142	0.103	1.06701e-26	Futile-cycle and myogenic pseudo-beige adipocytes	Cluster 2
Kansl1	1.43318e-30	-0.3534	0.169	0.138	1.36812e-26	Futile-cycle and myogenic pseudo-beige adipocytes	Cluster 2
Rbm5	1.54773e-30	-0.103867	0.125	0.081	1.47746e-26	Futile-cycle and myogenic pseudo-beige adipocytes	Cluster 2
Aldh1l1	2.18971e-30	-1.2617	0.087	0.126	2.0903e-26	Futile-cycle and myogenic pseudo-beige adipocytes	Cluster 2
Trak1	4.38265e-30	-0.714159	0.15	0.152	4.18367e-26	Futile-cycle and myogenic pseudo-beige adipocytes	Cluster 2
Kat6b	4.77908e-30	0.318431	0.104	0.055	4.56211e-26	Futile-cycle and myogenic pseudo-beige adipocytes	Cluster 2
Spop	5.67042e-30	0.27825	0.103	0.054	5.41298e-26	Futile-cycle and myogenic pseudo-beige adipocytes	Cluster 2
Ubr5	8.66003e-30	-0.270554	0.145	0.109	8.26686e-26	Futile-cycle and myogenic pseudo-beige adipocytes	Cluster 2
Syne2	1.83366e-29	-0.383373	0.138	0.108	1.75041e-25	Futile-cycle and myogenic pseudo-beige adipocytes	Cluster 2
Kdm2a	2.92106e-29	-1.17795	0.101	0.134	2.78844e-25	Futile-cycle and myogenic pseudo-beige adipocytes	Cluster 2
Rptor	3.20578e-29	0.101318	0.1	0.058	3.06024e-25	Futile-cycle and myogenic pseudo-beige adipocytes	Cluster 2
Cav1	3.68305e-29	0.190355	0.119	0.07	3.51584e-25	Futile-cycle and myogenic pseudo-beige adipocytes	Cluster 2
Aox1	4.22491e-29	-0.58107	0.136	0.12	4.0331e-25	Futile-cycle and myogenic pseudo-beige adipocytes	Cluster 2
Sparc	1.20478e-28	-0.201043	0.132	0.095	1.15009e-24	Futile-cycle and myogenic pseudo-beige adipocytes	Cluster 2
Dleu2	1.5043e-28	-0.32266	0.117	0.085	1.436e-24	Futile-cycle and myogenic pseudo-beige adipocytes	Cluster 2
Gbf1	3.15135e-28	-0.126672	0.12	0.08	3.00827e-24	Futile-cycle and myogenic pseudo-beige adipocytes	Cluster 2
Pde1a	3.5163e-28	-0.340223	0.106	0.077	3.35666e-24	Futile-cycle and myogenic pseudo-beige adipocytes	Cluster 2
Ddx17	3.57816e-28	-0.840685	0.143	0.16	3.41571e-24	Futile-cycle and myogenic pseudo-beige adipocytes	Cluster 2
Stard13	4.08094e-28	-0.806538	0.124	0.126	3.89566e-24	Futile-cycle and myogenic pseudo-beige adipocytes	Cluster 2
Eif4g1	5.16383e-28	-0.197906	0.142	0.103	4.92939e-24	Futile-cycle and myogenic pseudo-beige adipocytes	Cluster 2
A830018L16Rik	7.0661e-28	0.116259	0.117	0.072	6.7453e-24	Futile-cycle and myogenic pseudo-beige adipocytes	Cluster 2
Rock2	7.17582e-28	-0.424066	0.112	0.087	6.85004e-24	Futile-cycle and myogenic pseudo-beige adipocytes	Cluster 2
Rbfox2	8.81141e-28	-0.165288	0.152	0.11	8.41137e-24	Futile-cycle and myogenic pseudo-beige adipocytes	Cluster 2
Rc3h1	1.01159e-27	-0.196136	0.109	0.073	9.65668e-24	Futile-cycle and myogenic pseudo-beige adipocytes	Cluster 2
Phkb	1.14831e-27	0.216964	0.101	0.056	1.09617e-23	Futile-cycle and myogenic pseudo-beige adipocytes	Cluster 2
Rtn3	1.33363e-27	-0.235918	0.117	0.084	1.27308e-23	Futile-cycle and myogenic pseudo-beige adipocytes	Cluster 2
Pnpla2	3.10492e-27	-0.939765	0.108	0.124	2.96395e-23	Futile-cycle and myogenic pseudo-beige adipocytes	Cluster 2
Pdzrn3	3.31812e-27	-0.672531	0.109	0.098	3.16748e-23	Futile-cycle and myogenic pseudo-beige adipocytes	Cluster 2
Camk2d	3.70601e-27	-0.29566	0.151	0.119	3.53775e-23	Futile-cycle and myogenic pseudo-beige adipocytes	Cluster 2
Ube2e2	4.40886e-27	-0.321598	0.138	0.107	4.20869e-23	Futile-cycle and myogenic pseudo-beige adipocytes	Cluster 2
Ubn2	5.16544e-27	-0.179049	0.121	0.085	4.93093e-23	Futile-cycle and myogenic pseudo-beige adipocytes	Cluster 2
Cblb	9.91678e-27	-0.30476	0.11	0.08	9.46656e-23	Futile-cycle and myogenic pseudo-beige adipocytes	Cluster 2
Plce1	1.317e-26	-1.05633	0.096	0.111	1.25721e-22	Futile-cycle and myogenic pseudo-beige adipocytes	Cluster 2
Aacs	1.43989e-26	-0.547873	0.154	0.143	1.37452e-22	Futile-cycle and myogenic pseudo-beige adipocytes	Cluster 2
Zfand3	2.28908e-26	-0.460134	0.141	0.123	2.18515e-22	Futile-cycle and myogenic pseudo-beige adipocytes	Cluster 2
Galm	2.93764e-26	-1.10032	0.093	0.113	2.80427e-22	Futile-cycle and myogenic pseudo-beige adipocytes	Cluster 2
Tead1	4.69376e-26	-0.34786	0.132	0.104	4.48066e-22	Futile-cycle and myogenic pseudo-beige adipocytes	Cluster 2
Atp2b4	6.16545e-26	-1.50873	0.058	0.1	5.88554e-22	Futile-cycle and myogenic pseudo-beige adipocytes	Cluster 2
Cdo1	9.89964e-26	0.278852	0.116	0.067	9.45019e-22	Futile-cycle and myogenic pseudo-beige adipocytes	Cluster 2
Tns2	1.11543e-25	-0.579934	0.127	0.113	1.06479e-21	Futile-cycle and myogenic pseudo-beige adipocytes	Cluster 2
Katnal1	1.44809e-25	-1.07495	0.102	0.137	1.38235e-21	Futile-cycle and myogenic pseudo-beige adipocytes	Cluster 2
Sf3b1	1.65681e-25	-0.211544	0.106	0.074	1.58159e-21	Futile-cycle and myogenic pseudo-beige adipocytes	Cluster 2
Nsmce2	2.11521e-25	-0.189597	0.112	0.078	2.01918e-21	Futile-cycle and myogenic pseudo-beige adipocytes	Cluster 2
Dram1	2.55326e-25	-1.55824	0.054	0.102	2.43734e-21	Futile-cycle and myogenic pseudo-beige adipocytes	Cluster 2
Cgnl1	4.41694e-25	-0.475694	0.13	0.112	4.21641e-21	Futile-cycle and myogenic pseudo-beige adipocytes	Cluster 2
Cachd1	5.03355e-25	-1.28335	0.074	0.109	4.80503e-21	Futile-cycle and myogenic pseudo-beige adipocytes	Cluster 2
Podn	9.96567e-25	-0.988534	0.112	0.139	9.51322e-21	Futile-cycle and myogenic pseudo-beige adipocytes	Cluster 2
Epb41l2	1.27423e-24	-0.60666	0.143	0.137	1.21638e-20	Futile-cycle and myogenic pseudo-beige adipocytes	Cluster 2
Gnpat	1.52231e-24	-0.224807	0.134	0.1	1.4532e-20	Futile-cycle and myogenic pseudo-beige adipocytes	Cluster 2
Tmcc3	1.57167e-24	-0.497753	0.132	0.115	1.50032e-20	Futile-cycle and myogenic pseudo-beige adipocytes	Cluster 2
Psme4	1.84605e-24	0.153879	0.103	0.06	1.76224e-20	Futile-cycle and myogenic pseudo-beige adipocytes	Cluster 2
Rbm47	3.70784e-24	-0.586516	0.129	0.118	3.5395e-20	Futile-cycle and myogenic pseudo-beige adipocytes	Cluster 2
Picalm	1.02312e-23	-0.207356	0.114	0.081	9.76671e-20	Futile-cycle and myogenic pseudo-beige adipocytes	Cluster 2
Sdccag8	1.11341e-23	-1.06749	0.09	0.114	1.06286e-19	Futile-cycle and myogenic pseudo-beige adipocytes	Cluster 2
Ebf3	1.35406e-23	0.106775	0.109	0.067	1.29259e-19	Futile-cycle and myogenic pseudo-beige adipocytes	Cluster 2
Lrp1	1.41267e-23	-0.341117	0.118	0.092	1.34853e-19	Futile-cycle and myogenic pseudo-beige adipocytes	Cluster 2
Svep1	1.97993e-23	-0.642876	0.128	0.126	1.89004e-19	Futile-cycle and myogenic pseudo-beige adipocytes	Cluster 2
Asph	2.00201e-23	-0.329696	0.11	0.084	1.91112e-19	Futile-cycle and myogenic pseudo-beige adipocytes	Cluster 2
Vps13a	2.06238e-23	-0.262245	0.124	0.094	1.96875e-19	Futile-cycle and myogenic pseudo-beige adipocytes	Cluster 2
Abca1	2.20905e-23	-0.835534	0.121	0.137	2.10876e-19	Futile-cycle and myogenic pseudo-beige adipocytes	Cluster 2
Nsd1	2.48977e-23	-0.453793	0.123	0.102	2.37674e-19	Futile-cycle and myogenic pseudo-beige adipocytes	Cluster 2
Hivep2	3.00484e-23	-0.262213	0.144	0.113	2.86842e-19	Futile-cycle and myogenic pseudo-beige adipocytes	Cluster 2
Dgat2	3.02011e-23	-0.688283	0.125	0.132	2.88299e-19	Futile-cycle and myogenic pseudo-beige adipocytes	Cluster 2
App	4.54838e-23	-0.163136	0.123	0.089	4.34188e-19	Futile-cycle and myogenic pseudo-beige adipocytes	Cluster 2
Stk38	5.92698e-23	-0.764532	0.109	0.112	5.6579e-19	Futile-cycle and myogenic pseudo-beige adipocytes	Cluster 2
Ehmt1	7.56943e-23	-0.220961	0.131	0.098	7.22578e-19	Futile-cycle and myogenic pseudo-beige adipocytes	Cluster 2
Ctif	1.49369e-22	-0.352608	0.103	0.08	1.42588e-18	Futile-cycle and myogenic pseudo-beige adipocytes	Cluster 2
Ppp1r9a	1.52334e-22	-0.436114	0.112	0.092	1.45418e-18	Futile-cycle and myogenic pseudo-beige adipocytes	Cluster 2
Ube2k	2.03341e-22	-0.309426	0.119	0.092	1.94109e-18	Futile-cycle and myogenic pseudo-beige adipocytes	Cluster 2
Atxn7l1	3.44304e-22	-0.654137	0.123	0.118	3.28672e-18	Futile-cycle and myogenic pseudo-beige adipocytes	Cluster 2
Gnaq	5.34861e-22	-0.197152	0.112	0.082	5.10578e-18	Futile-cycle and myogenic pseudo-beige adipocytes	Cluster 2
Atg4a	6.37698e-22	-0.662358	0.1	0.093	6.08747e-18	Futile-cycle and myogenic pseudo-beige adipocytes	Cluster 2
Smg6	6.50753e-22	-0.123547	0.109	0.074	6.21209e-18	Futile-cycle and myogenic pseudo-beige adipocytes	Cluster 2
Elp4	6.69093e-22	-0.315487	0.1	0.074	6.38716e-18	Futile-cycle and myogenic pseudo-beige adipocytes	Cluster 2
Jarid2	8.32052e-22	-0.328692	0.124	0.098	7.94277e-18	Futile-cycle and myogenic pseudo-beige adipocytes	Cluster 2
Megf9	1.08527e-21	-0.854106	0.095	0.1	1.036e-17	Futile-cycle and myogenic pseudo-beige adipocytes	Cluster 2
Acvr1c	1.838e-21	-0.856686	0.104	0.115	1.75456e-17	Futile-cycle and myogenic pseudo-beige adipocytes	Cluster 2
Slc16a10	2.10574e-21	-0.260971	0.102	0.073	2.01014e-17	Futile-cycle and myogenic pseudo-beige adipocytes	Cluster 2
Pex14	6.51746e-21	-0.236737	0.108	0.078	6.22156e-17	Futile-cycle and myogenic pseudo-beige adipocytes	Cluster 2
Fnbp1	1.08319e-20	-0.270099	0.103	0.077	1.03401e-16	Futile-cycle and myogenic pseudo-beige adipocytes	Cluster 2
Sh2b2	1.33278e-20	-0.410633	0.115	0.097	1.27227e-16	Futile-cycle and myogenic pseudo-beige adipocytes	Cluster 2
Usp33	1.93888e-20	-0.239317	0.121	0.092	1.85085e-16	Futile-cycle and myogenic pseudo-beige adipocytes	Cluster 2
Trip12	2.12571e-20	-0.26406	0.112	0.084	2.0292e-16	Futile-cycle and myogenic pseudo-beige adipocytes	Cluster 2
Tef	2.86266e-20	-0.905692	0.114	0.138	2.73269e-16	Futile-cycle and myogenic pseudo-beige adipocytes	Cluster 2
Mtus1	3.35395e-20	-0.266795	0.11	0.081	3.20168e-16	Futile-cycle and myogenic pseudo-beige adipocytes	Cluster 2
A330023F24Rik	4.5495e-20	-0.527575	0.115	0.102	4.34295e-16	Futile-cycle and myogenic pseudo-beige adipocytes	Cluster 2
H2-K1	7.80551e-20	-1.02931	0.083	0.101	7.45114e-16	Futile-cycle and myogenic pseudo-beige adipocytes	Cluster 2
Grina	1.48153e-19	-0.839066	0.098	0.102	1.41427e-15	Futile-cycle and myogenic pseudo-beige adipocytes	Cluster 2
Esrra	1.79904e-19	-0.411217	0.12	0.103	1.71737e-15	Futile-cycle and myogenic pseudo-beige adipocytes	Cluster 2
Hycc2	1.80762e-19	-0.487365	0.104	0.089	1.72556e-15	Futile-cycle and myogenic pseudo-beige adipocytes	Cluster 2
Pbx1	2.64932e-19	-0.234499	0.131	0.103	2.52904e-15	Futile-cycle and myogenic pseudo-beige adipocytes	Cluster 2
Cat	2.75195e-19	-0.742644	0.101	0.103	2.62701e-15	Futile-cycle and myogenic pseudo-beige adipocytes	Cluster 2
Tspan12	2.84895e-19	-0.194056	0.112	0.083	2.71961e-15	Futile-cycle and myogenic pseudo-beige adipocytes	Cluster 2
Sfpq	9.59613e-19	-0.197653	0.126	0.096	9.16046e-15	Futile-cycle and myogenic pseudo-beige adipocytes	Cluster 2
Zfp423	1.04872e-18	-0.857423	0.097	0.109	1.00111e-14	Futile-cycle and myogenic pseudo-beige adipocytes	Cluster 2
Smarca2	1.25944e-18	-0.852411	0.099	0.108	1.20226e-14	Futile-cycle and myogenic pseudo-beige adipocytes	Cluster 2
Srsf5	1.81072e-18	-0.27499	0.102	0.077	1.72852e-14	Futile-cycle and myogenic pseudo-beige adipocytes	Cluster 2
Nisch	1.82206e-18	-0.936988	0.092	0.108	1.73934e-14	Futile-cycle and myogenic pseudo-beige adipocytes	Cluster 2
Rps6ka5	3.48445e-18	-0.449674	0.103	0.086	3.32626e-14	Futile-cycle and myogenic pseudo-beige adipocytes	Cluster 2
Fndc3b	2.37322e-17	-0.424548	0.101	0.083	2.26547e-13	Futile-cycle and myogenic pseudo-beige adipocytes	Cluster 2
Pafah1b1	7.49261e-17	-0.363924	0.114	0.096	7.15244e-13	Futile-cycle and myogenic pseudo-beige adipocytes	Cluster 2
Numa1	3.93969e-16	-0.288469	0.101	0.079	3.76083e-12	Futile-cycle and myogenic pseudo-beige adipocytes	Cluster 2
Gsn	1.66041e-14	-0.722918	0.109	0.127	1.58503e-10	Futile-cycle and myogenic pseudo-beige adipocytes	Cluster 2
Spaca6	2.36792e-14	-0.766172	0.096	0.105	2.26042e-10	Futile-cycle and myogenic pseudo-beige adipocytes	Cluster 2
Asap1	9.143e-14	-0.257127	0.102	0.081	8.7279e-10	Futile-cycle and myogenic pseudo-beige adipocytes	Cluster 2
Lncppara	1.47759e-12	-0.692771	0.095	0.101	1.4105e-08	Futile-cycle and myogenic pseudo-beige adipocytes	Cluster 2
Acaca	0	-0.62403	0.242	0.487	0	White-to-beige primed adipocytes	Cluster 3
mt-Rnr1	0	-1.33165	0.116	0.324	0	White-to-beige primed adipocytes	Cluster 3
mt-Rnr2	0	-1.05166	0.123	0.322	0	White-to-beige primed adipocytes	Cluster 3
Ttn	0	-1.00742	0.126	0.314	0	White-to-beige primed adipocytes	Cluster 3
Acacb	0	-0.184677	0.261	0.439	0	White-to-beige primed adipocytes	Cluster 3
Cmss1	0	-0.146407	0.275	0.435	0	White-to-beige primed adipocytes	Cluster 3
Fasn	0	-0.471492	0.129	0.288	0	White-to-beige primed adipocytes	Cluster 3
Slc4a4	0	-1.16689	0.069	0.223	0	White-to-beige primed adipocytes	Cluster 3
Immp2l	0	-0.144175	0.174	0.324	0	White-to-beige primed adipocytes	Cluster 3
Ablim1	0	-0.410347	0.12	0.267	0	White-to-beige primed adipocytes	Cluster 3
Mlxipl	0	-0.123005	0.179	0.317	0	White-to-beige primed adipocytes	Cluster 3
Ppargc1b	0	-0.487697	0.107	0.243	0	White-to-beige primed adipocytes	Cluster 3
Camk1d	0	-0.412382	0.125	0.259	0	White-to-beige primed adipocytes	Cluster 3
Scd1	0	-0.167478	0.159	0.293	0	White-to-beige primed adipocytes	Cluster 3
Tns1	0	0.121528	0.309	0.441	0	White-to-beige primed adipocytes	Cluster 3
Rora	0	0.159113	0.278	0.409	0	White-to-beige primed adipocytes	Cluster 3
Acsl1	0	0.170093	0.355	0.484	0	White-to-beige primed adipocytes	Cluster 3
Sox5	0	0.116447	0.194	0.32	0	White-to-beige primed adipocytes	Cluster 3
Celf2	0	0.10179	0.203	0.327	0	White-to-beige primed adipocytes	Cluster 3
Lrmda	0	0.101713	0.26	0.384	0	White-to-beige primed adipocytes	Cluster 3
Macf1	0	-0.221416	0.114	0.236	0	White-to-beige primed adipocytes	Cluster 3
Tkt	0	-0.139589	0.173	0.294	0	White-to-beige primed adipocytes	Cluster 3
Sorbs1	0	0.244667	0.356	0.475	0	White-to-beige primed adipocytes	Cluster 3
Gpd1	0	-0.25128	0.12	0.238	0	White-to-beige primed adipocytes	Cluster 3
Ptprm	0	0.121751	0.184	0.302	0	White-to-beige primed adipocytes	Cluster 3
Sgcd	0	0.198985	0.223	0.339	0	White-to-beige primed adipocytes	Cluster 3
Acly	0	-0.731283	0.062	0.177	0	White-to-beige primed adipocytes	Cluster 3
Adam12	0	-0.201799	0.12	0.235	0	White-to-beige primed adipocytes	Cluster 3
Pnpla3	0	-0.101351	0.145	0.256	0	White-to-beige primed adipocytes	Cluster 3
Adipor2	0	0.26758	0.308	0.419	0	White-to-beige primed adipocytes	Cluster 3
Sik2	0	0.20877	0.244	0.355	0	White-to-beige primed adipocytes	Cluster 3
Rgs7	0	-0.215397	0.11	0.22	0	White-to-beige primed adipocytes	Cluster 3
Fabp4	0	0.265261	0.278	0.388	0	White-to-beige primed adipocytes	Cluster 3
Gm48099	0	-0.349125	0.115	0.223	0	White-to-beige primed adipocytes	Cluster 3
Lars2	0	-0.569873	0.061	0.168	0	White-to-beige primed adipocytes	Cluster 3
Vwa8	0	-0.309423	0.09	0.196	0	White-to-beige primed adipocytes	Cluster 3
Wwox	0	0.100793	0.144	0.25	0	White-to-beige primed adipocytes	Cluster 3
Elovl6	0	-1.16929	0.037	0.143	0	White-to-beige primed adipocytes	Cluster 3
Prkn	0	0.165554	0.167	0.272	0	White-to-beige primed adipocytes	Cluster 3
Tspan18	0	-0.338326	0.081	0.186	0	White-to-beige primed adipocytes	Cluster 3
Ghr	0	0.204413	0.51	0.615	0	White-to-beige primed adipocytes	Cluster 3
Pde3b	0	0.227505	0.218	0.322	0	White-to-beige primed adipocytes	Cluster 3
Ppp2r5a	0	0.1256	0.169	0.273	0	White-to-beige primed adipocytes	Cluster 3
Rbm25	0	-0.120196	0.106	0.209	0	White-to-beige primed adipocytes	Cluster 3
Tenm4	0	0.247397	0.313	0.416	0	White-to-beige primed adipocytes	Cluster 3
Me1	0	-0.62746	0.056	0.158	0	White-to-beige primed adipocytes	Cluster 3
Mbnl2	0	-0.137978	0.102	0.204	0	White-to-beige primed adipocytes	Cluster 3
Zeb2	0	0.26545	0.26	0.361	0	White-to-beige primed adipocytes	Cluster 3
Utrn	0	0.273918	0.21	0.31	0	White-to-beige primed adipocytes	Cluster 3
Gnas	0	-0.398298	0.077	0.177	0	White-to-beige primed adipocytes	Cluster 3
Sptbn1	0	-0.236323	0.084	0.182	0	White-to-beige primed adipocytes	Cluster 3
Atxn1	0	0.313894	0.255	0.353	0	White-to-beige primed adipocytes	Cluster 3
Rsrp1	0	0.365958	0.354	0.451	0	White-to-beige primed adipocytes	Cluster 3
Gpam	0	-0.409545	0.067	0.164	0	White-to-beige primed adipocytes	Cluster 3
Tshz2	0	0.194779	0.181	0.277	0	White-to-beige primed adipocytes	Cluster 3
Hk2	0	-0.338832	0.073	0.168	0	White-to-beige primed adipocytes	Cluster 3
Plin1	0	0.183726	0.161	0.256	0	White-to-beige primed adipocytes	Cluster 3
Bckdhb	0	0.272631	0.201	0.296	0	White-to-beige primed adipocytes	Cluster 3
Rbms3	0	-0.287692	0.07	0.163	0	White-to-beige primed adipocytes	Cluster 3
Lpl	0	0.347858	0.469	0.561	0	White-to-beige primed adipocytes	Cluster 3
Lama4	0	0.261604	0.177	0.269	0	White-to-beige primed adipocytes	Cluster 3
Fam13a	0	0.34268	0.366	0.457	0	White-to-beige primed adipocytes	Cluster 3
Agpat2	0	-0.271817	0.07	0.16	0	White-to-beige primed adipocytes	Cluster 3
Mtss1	0	-0.121505	0.086	0.176	0	White-to-beige primed adipocytes	Cluster 3
Lpin1	0	-0.160931	0.082	0.172	0	White-to-beige primed adipocytes	Cluster 3
Acss3	0	0.296011	0.193	0.283	0	White-to-beige primed adipocytes	Cluster 3
Fry	0	0.275488	0.193	0.283	0	White-to-beige primed adipocytes	Cluster 3
Negr1	0	0.357331	0.322	0.412	0	White-to-beige primed adipocytes	Cluster 3
Tgfbr3	0	0.257788	0.178	0.266	0	White-to-beige primed adipocytes	Cluster 3
Chpt1	0	-0.116709	0.087	0.175	0	White-to-beige primed adipocytes	Cluster 3
Nedd4l	0	-0.236662	0.07	0.158	0	White-to-beige primed adipocytes	Cluster 3
Pfkfb3	0	0.148594	0.136	0.224	0	White-to-beige primed adipocytes	Cluster 3
Srrm2	0	0.157531	0.141	0.228	0	White-to-beige primed adipocytes	Cluster 3
Ebf2	0	-0.146715	0.082	0.169	0	White-to-beige primed adipocytes	Cluster 3
Cped1	0	0.19215	0.131	0.217	0	White-to-beige primed adipocytes	Cluster 3
Pcx	0	0.20587	0.141	0.226	0	White-to-beige primed adipocytes	Cluster 3
Zfhx3	0	0.104904	0.108	0.193	0	White-to-beige primed adipocytes	Cluster 3
Fhit	0	0.114215	0.105	0.189	0	White-to-beige primed adipocytes	Cluster 3
Dgat2	0	-0.107961	0.074	0.157	0	White-to-beige primed adipocytes	Cluster 3
Mical3	0	0.229006	0.134	0.217	0	White-to-beige primed adipocytes	Cluster 3
Mir99ahg	0	0.421895	0.272	0.355	0	White-to-beige primed adipocytes	Cluster 3
Dst	0	0.163697	0.117	0.199	0	White-to-beige primed adipocytes	Cluster 3
2210408F21Rik	0	0.330396	0.164	0.245	0	White-to-beige primed adipocytes	Cluster 3
Chd9	0	0.369079	0.212	0.293	0	White-to-beige primed adipocytes	Cluster 3
Slc1a3	0	0.889343	0.674	0.594	0	White-to-beige primed adipocytes	Cluster 3
Fgf14	0	0.291106	0.165	0.245	0	White-to-beige primed adipocytes	Cluster 3
Ctcflos	0	0.312859	0.176	0.255	0	White-to-beige primed adipocytes	Cluster 3
Slc1a5	0	0.393542	0.314	0.393	0	White-to-beige primed adipocytes	Cluster 3
Slit3	0	0.301289	0.193	0.272	0	White-to-beige primed adipocytes	Cluster 3
Rbm39	0	0.120924	0.111	0.189	0	White-to-beige primed adipocytes	Cluster 3
4933406I18Rik	0	0.229944	0.137	0.215	0	White-to-beige primed adipocytes	Cluster 3
Ncoa1	0	0.397508	0.181	0.258	0	White-to-beige primed adipocytes	Cluster 3
Pakap.1	0	0.203678	0.121	0.198	0	White-to-beige primed adipocytes	Cluster 3
Pik3r1	0	0.30217	0.154	0.23	0	White-to-beige primed adipocytes	Cluster 3
Smoc1	0	0.283134	0.148	0.224	0	White-to-beige primed adipocytes	Cluster 3
Tcf7l2	0	0.321324	0.16	0.236	0	White-to-beige primed adipocytes	Cluster 3
Acox1	0	0.198508	0.117	0.192	0	White-to-beige primed adipocytes	Cluster 3
Insr	0	0.395171	0.183	0.257	0	White-to-beige primed adipocytes	Cluster 3
Agmo	0	0.194652	0.113	0.187	0	White-to-beige primed adipocytes	Cluster 3
Abca1	0	0.101141	0.085	0.158	0	White-to-beige primed adipocytes	Cluster 3
Slc36a2	0	0.115767	0.108	0.181	0	White-to-beige primed adipocytes	Cluster 3
Sntb1	0	0.294766	0.136	0.209	0	White-to-beige primed adipocytes	Cluster 3
Plin4	0	0.301766	0.149	0.221	0	White-to-beige primed adipocytes	Cluster 3
Zbtb16	0	0.298012	0.157	0.229	0	White-to-beige primed adipocytes	Cluster 3
Pck1	0	0.386342	0.248	0.318	0	White-to-beige primed adipocytes	Cluster 3
Tom1l2	0	0.462496	0.256	0.326	0	White-to-beige primed adipocytes	Cluster 3
Gm16168	0	0.304102	0.135	0.205	0	White-to-beige primed adipocytes	Cluster 3
Pabpn1	0	0.347981	0.126	0.195	0	White-to-beige primed adipocytes	Cluster 3
Nrip1	0	0.175194	0.086	0.154	0	White-to-beige primed adipocytes	Cluster 3
Txlng	0	0.310435	0.123	0.191	0	White-to-beige primed adipocytes	Cluster 3
Dpyd	0	0.223004	0.106	0.174	0	White-to-beige primed adipocytes	Cluster 3
Ces1d	0	0.236356	0.103	0.17	0	White-to-beige primed adipocytes	Cluster 3
Dnaaf9	0	0.220661	0.102	0.169	0	White-to-beige primed adipocytes	Cluster 3
Kansl1	0	0.191601	0.094	0.161	0	White-to-beige primed adipocytes	Cluster 3
Syne1	0	0.278283	0.106	0.173	0	White-to-beige primed adipocytes	Cluster 3
Marchf3	0	0.266159	0.099	0.165	0	White-to-beige primed adipocytes	Cluster 3
Mmd	0	0.225596	0.093	0.159	0	White-to-beige primed adipocytes	Cluster 3
Snrnp70	0	0.492842	0.205	0.27	0	White-to-beige primed adipocytes	Cluster 3
Sox6	0	0.518644	0.209	0.273	0	White-to-beige primed adipocytes	Cluster 3
Lipe	0	0.546493	0.292	0.356	0	White-to-beige primed adipocytes	Cluster 3
Tacc1	0	0.447926	0.155	0.218	0	White-to-beige primed adipocytes	Cluster 3
Atp1a2	0	0.519195	0.414	0.476	0	White-to-beige primed adipocytes	Cluster 3
Ube2h	0	0.435408	0.123	0.184	0	White-to-beige primed adipocytes	Cluster 3
Camta1	0	0.279556	0.089	0.149	0	White-to-beige primed adipocytes	Cluster 3
Aspa	0	0.423471	0.13	0.189	0	White-to-beige primed adipocytes	Cluster 3
Car3	0	0.504099	0.259	0.318	0	White-to-beige primed adipocytes	Cluster 3
Ctdspl	0	0.46017	0.158	0.217	0	White-to-beige primed adipocytes	Cluster 3
Fnip1	0	0.315992	0.101	0.16	0	White-to-beige primed adipocytes	Cluster 3
Hipk2	0	0.467266	0.156	0.214	0	White-to-beige primed adipocytes	Cluster 3
Katnal1	0	0.324383	0.094	0.152	0	White-to-beige primed adipocytes	Cluster 3
Neat1	0	0.348825	0.758	0.816	0	White-to-beige primed adipocytes	Cluster 3
Atosa	0	0.441881	0.133	0.19	0	White-to-beige primed adipocytes	Cluster 3
Ddx17	0	0.432608	0.12	0.176	0	White-to-beige primed adipocytes	Cluster 3
Dock9	0	0.331143	0.095	0.151	0	White-to-beige primed adipocytes	Cluster 3
Por	0	0.550476	0.199	0.255	0	White-to-beige primed adipocytes	Cluster 3
Sh3pxd2a	0	0.478657	0.181	0.236	0	White-to-beige primed adipocytes	Cluster 3
Tmem120b	0	0.502978	0.14	0.194	0	White-to-beige primed adipocytes	Cluster 3
Gys1	0	0.372842	0.103	0.156	0	White-to-beige primed adipocytes	Cluster 3
Tef	0	0.39448	0.101	0.152	0	White-to-beige primed adipocytes	Cluster 3
Enpp2	0	0.496942	0.127	0.176	0	White-to-beige primed adipocytes	Cluster 3
Adamts12	0	0.53006	0.146	0.194	0	White-to-beige primed adipocytes	Cluster 3
Dgat1	0	0.564981	0.128	0.169	0	White-to-beige primed adipocytes	Cluster 3
Kdm2a	0	0.548583	0.103	0.144	0	White-to-beige primed adipocytes	Cluster 3
Podn	0	0.584313	0.111	0.149	0	White-to-beige primed adipocytes	Cluster 3
Slc27a1	0	0.566544	0.353	0.39	0	White-to-beige primed adipocytes	Cluster 3
Art3	0	0.670263	0.263	0.298	0	White-to-beige primed adipocytes	Cluster 3
Cfd	0	0.702379	0.199	0.228	0	White-to-beige primed adipocytes	Cluster 3
Nrbp2	0	0.743078	0.145	0.171	0	White-to-beige primed adipocytes	Cluster 3
Clec2d	0	0.758034	0.202	0.227	0	White-to-beige primed adipocytes	Cluster 3
Adrb3	0	0.790253	0.316	0.34	0	White-to-beige primed adipocytes	Cluster 3
Slc7a10	0	0.736713	0.227	0.25	0	White-to-beige primed adipocytes	Cluster 3
Cidec	0	0.828765	0.418	0.401	0	White-to-beige primed adipocytes	Cluster 3
Apol6	0	1.04051	0.208	0.195	0	White-to-beige primed adipocytes	Cluster 3
Ephx2	1,93E-322	0.139735	0.093	0.161	1,839377E-318	White-to-beige primed adipocytes	Cluster 3
Esrrg	9,674E-321	-0.844366	0.06	0.172	9,2346146E-317	White-to-beige primed adipocytes	Cluster 3
Cyp2e1	4,76E-320	0.248504	0.084	0.141	4,5437322E-316	White-to-beige primed adipocytes	Cluster 3
Pnpla2	1,78773E-319	0.4977	0.095	0.135	1,70656432E-315	White-to-beige primed adipocytes	Cluster 3
Thrsp	4,0841E-319	0.483316	0.107	0.149	3,89867694E-315	White-to-beige primed adipocytes	Cluster 3
Svep1	2,05463E-318	0.144491	0.082	0.146	1,961351016E-314	White-to-beige primed adipocytes	Cluster 3
Gsn	2,288384E-318	0.246111	0.086	0.143	2,1844909984E-314	White-to-beige primed adipocytes	Cluster 3
Ntrk3	2,953376E-318	-0.479839	0.078	0.181	2,819292931E-314	White-to-beige primed adipocytes	Cluster 3
Erbb4	1,63822796E-316	0.148483	0.098	0.165	1,563852408093E-312	White-to-beige primed adipocytes	Cluster 3
Pde7b	1,1004438E-315	-0.11167	0.081	0.161	1,050483652621E-311	White-to-beige primed adipocytes	Cluster 3
Acss2	1,827134846E-315	-0.493061	0.064	0.16	1,7441829243373E-311	White-to-beige primed adipocytes	Cluster 3
9530026P05Rik	2,61885513E-315	0.369304	0.107	0.157	2,4999591052237E-311	White-to-beige primed adipocytes	Cluster 3
Cpeb3	4,260985317E-314	-0.136711	0.073	0.153	4,0675365837489E-310	White-to-beige primed adipocytes	Cluster 3
Camk2d	5,237200826E-314	0.225022	0.08	0.14	4,99943190847456E-310	White-to-beige primed adipocytes	Cluster 3
Stard13	1,311607387078E-311	0.337304	0.09	0.141	1.25206e-307	White-to-beige primed adipocytes	Cluster 3
Dock10	0	0.334498	0.105	0.157	1.64509e-304	White-to-beige primed adipocytes	Cluster 3
Hivep2	2.18823e-307	-0.132516	0.063	0.139	2.08888e-303	White-to-beige primed adipocytes	Cluster 3
Aldh1l1	1.04512e-301	0.41469	0.092	0.137	9.97675e-298	White-to-beige primed adipocytes	Cluster 3
Eepd1	1.66822e-299	0.192542	0.096	0.156	1.59248e-295	White-to-beige primed adipocytes	Cluster 3
Sdccag8	1.85549e-297	0.621484	0.091	0.122	1.77125e-293	White-to-beige primed adipocytes	Cluster 3
Cluh	6.09062e-297	0.23822	0.088	0.142	5.8141e-293	White-to-beige primed adipocytes	Cluster 3
Ccnl2	8.00207e-297	0.373718	0.103	0.149	7.63877e-293	White-to-beige primed adipocytes	Cluster 3
Rbm47	7.62632e-296	0.141282	0.077	0.137	7.28008e-292	White-to-beige primed adipocytes	Cluster 3
Map3k5	1.14792e-295	0.11233	0.076	0.138	1.0958e-291	White-to-beige primed adipocytes	Cluster 3
Ube2e2	1.37656e-295	0.119991	0.068	0.128	1.31406e-291	White-to-beige primed adipocytes	Cluster 3
Tmcc3	2.39146e-295	0.163287	0.075	0.135	2.28289e-291	White-to-beige primed adipocytes	Cluster 3
Acvr1c	5.94807e-295	0.23025	0.077	0.131	5.67803e-291	White-to-beige primed adipocytes	Cluster 3
Plcb4	4.97341e-294	-0.355001	0.057	0.14	4.74762e-290	White-to-beige primed adipocytes	Cluster 3
Smarca2	6.66408e-294	0.341898	0.072	0.123	6.36153e-290	White-to-beige primed adipocytes	Cluster 3
Zeb1	1.25591e-292	-0.107296	0.068	0.142	1.19889e-288	White-to-beige primed adipocytes	Cluster 3
Myl1	1.01483e-290	0.437001	0.097	0.139	9.6876e-287	White-to-beige primed adipocytes	Cluster 3
Foxn3	4.97305e-290	-0.210148	0.059	0.135	4.74727e-286	White-to-beige primed adipocytes	Cluster 3
Tmem120a	1.62743e-289	0.887578	0.099	0.109	1.55355e-285	White-to-beige primed adipocytes	Cluster 3
Rad51b	6.17113e-289	0.619044	0.124	0.148	5.89096e-285	White-to-beige primed adipocytes	Cluster 3
Fus	3.10641e-288	0.2226	0.084	0.139	2.96538e-284	White-to-beige primed adipocytes	Cluster 3
Fam172a	1.35285e-287	0.192439	0.077	0.134	1.29143e-283	White-to-beige primed adipocytes	Cluster 3
Ccdc80	3.37688e-287	0.307811	0.082	0.131	3.22357e-283	White-to-beige primed adipocytes	Cluster 3
Chchd3	3.49355e-287	-0.191519	0.071	0.148	3.33495e-283	White-to-beige primed adipocytes	Cluster 3
Stk38	9.45623e-287	0.404059	0.082	0.125	9.02692e-283	White-to-beige primed adipocytes	Cluster 3
Zfp423	1.43655e-286	0.294735	0.074	0.123	1.37133e-282	White-to-beige primed adipocytes	Cluster 3
Hnrnpu	9.76232e-286	0.133451	0.078	0.139	9.31911e-282	White-to-beige primed adipocytes	Cluster 3
Rbms1	7.48074e-285	-0.199017	0.058	0.131	7.14111e-281	White-to-beige primed adipocytes	Cluster 3
Cgnl1	1.1237e-284	0.13853	0.072	0.131	1.07268e-280	White-to-beige primed adipocytes	Cluster 3
Arl15	1.25998e-284	-0.348205	0.056	0.135	1.20277e-280	White-to-beige primed adipocytes	Cluster 3
Pdzd2	1.48039e-284	0.182162	0.083	0.14	1.41318e-280	White-to-beige primed adipocytes	Cluster 3
Msi2	8.41331e-284	-0.2545	0.057	0.132	8.03134e-280	White-to-beige primed adipocytes	Cluster 3
Baz2b	2.91305e-282	-0.154561	0.061	0.134	2.7808e-278	White-to-beige primed adipocytes	Cluster 3
Mir100hg	1.01261e-281	0.128285	0.069	0.127	9.66636e-278	White-to-beige primed adipocytes	Cluster 3
Ank2	1.38073e-281	-0.18121	0.061	0.134	1.31805e-277	White-to-beige primed adipocytes	Cluster 3
Prkd1	1.9167e-281	0.115995	0.071	0.13	1.82968e-277	White-to-beige primed adipocytes	Cluster 3
Lncppara	4.51771e-278	0.255996	0.066	0.116	4.31261e-274	White-to-beige primed adipocytes	Cluster 3
Chst1	4.99327e-278	0.863154	0.096	0.108	4.76657e-274	White-to-beige primed adipocytes	Cluster 3
Gse1	6.37387e-278	-0.145591	0.06	0.129	6.08449e-274	White-to-beige primed adipocytes	Cluster 3
Galm	2.20636e-277	0.142392	0.072	0.13	2.10619e-273	White-to-beige primed adipocytes	Cluster 3
Cat	4.30642e-276	0.10715	0.064	0.121	4.11091e-272	White-to-beige primed adipocytes	Cluster 3
Pbx1	7.89001e-275	-0.335655	0.053	0.128	7.5318e-271	White-to-beige primed adipocytes	Cluster 3
Itpr2	2.79597e-274	-1.16578	0.034	0.127	2.66904e-270	White-to-beige primed adipocytes	Cluster 3
Cidea	2.80476e-274	-0.664572	0.062	0.159	2.67743e-270	White-to-beige primed adipocytes	Cluster 3
Nisch	1.67954e-272	0.353062	0.076	0.121	1.60329e-268	White-to-beige primed adipocytes	Cluster 3
Atrnl1	3.33942e-271	-0.143781	0.058	0.127	3.18781e-267	White-to-beige primed adipocytes	Cluster 3
Arhgef12	4.05776e-270	-0.289199	0.056	0.13	3.87354e-266	White-to-beige primed adipocytes	Cluster 3
Hnrnpa2b1	6.78327e-269	0.193967	0.072	0.124	6.47531e-265	White-to-beige primed adipocytes	Cluster 3
Mast4	4.28019e-268	-0.477471	0.042	0.117	4.08586e-264	White-to-beige primed adipocytes	Cluster 3
St3gal4	4.75437e-267	0.703415	0.078	0.103	4.53852e-263	White-to-beige primed adipocytes	Cluster 3
Tns2	1.74818e-266	0.540617	0.093	0.124	1.66882e-262	White-to-beige primed adipocytes	Cluster 3
Clk1	7.39561e-266	0.270096	0.082	0.13	7.05985e-262	White-to-beige primed adipocytes	Cluster 3
Lpp	6.19645e-265	-0.226634	0.051	0.119	5.91513e-261	White-to-beige primed adipocytes	Cluster 3
Syne2	8.56856e-264	0.228577	0.075	0.126	8.17955e-260	White-to-beige primed adipocytes	Cluster 3
Palmd	1.10692e-262	0.166135	0.079	0.134	1.05666e-258	White-to-beige primed adipocytes	Cluster 3
Tead1	2.31916e-261	0.192749	0.07	0.122	2.21387e-257	White-to-beige primed adipocytes	Cluster 3
Rbpms	3.84125e-261	-0.113678	0.054	0.118	3.66685e-257	White-to-beige primed adipocytes	Cluster 3
Pafah1b1	4.9609e-260	0.287411	0.066	0.111	4.73567e-256	White-to-beige primed adipocytes	Cluster 3
Pakap	6.3385e-260	-0.109155	0.06	0.126	6.05073e-256	White-to-beige primed adipocytes	Cluster 3
A330023F24Rik	2.38122e-258	0.259905	0.07	0.118	2.27311e-254	White-to-beige primed adipocytes	Cluster 3
Jarid2	6.25084e-258	0.10046	0.062	0.117	5.96706e-254	White-to-beige primed adipocytes	Cluster 3
Malat1	3.65411e-257	-0.31412	0.885	0.963	3.48821e-253	White-to-beige primed adipocytes	Cluster 3
Plce1	2.03859e-256	0.395734	0.081	0.123	1.94604e-252	White-to-beige primed adipocytes	Cluster 3
Gstz1	2.92212e-256	0.61689	0.08	0.106	2.78945e-252	White-to-beige primed adipocytes	Cluster 3
Dram1	1.03737e-254	0.461775	0.075	0.109	9.9027e-251	White-to-beige primed adipocytes	Cluster 3
Grina	2.70453e-254	0.635155	0.085	0.11	2.58175e-250	White-to-beige primed adipocytes	Cluster 3
PTPRG	2.95219e-254	-0.304154	0.051	0.121	2.81816e-250	White-to-beige primed adipocytes	Cluster 3
Fbxl17	1.49541e-253	-0.136229	0.054	0.118	1.42751e-249	White-to-beige primed adipocytes	Cluster 3
Esrra	3.3278e-252	0.285065	0.073	0.118	3.17672e-248	White-to-beige primed adipocytes	Cluster 3
Nabp1	2.89292e-251	-0.140814	0.054	0.118	2.76158e-247	White-to-beige primed adipocytes	Cluster 3
Sh3kbp1	1.64901e-250	-0.199445	0.053	0.119	1.57415e-246	White-to-beige primed adipocytes	Cluster 3
Phf21a	2.56503e-250	0.100297	0.055	0.108	2.44858e-246	White-to-beige primed adipocytes	Cluster 3
Zcchc7	1.41671e-249	-0.113499	0.05	0.111	1.3524e-245	White-to-beige primed adipocytes	Cluster 3
Tnfaip8	2.67987e-249	0.166606	0.06	0.11	2.55821e-245	White-to-beige primed adipocytes	Cluster 3
Ahnak	4.99966e-247	0.125062	0.068	0.122	4.77268e-243	White-to-beige primed adipocytes	Cluster 3
Gpat4	3.13879e-246	0.246789	0.074	0.122	2.99629e-242	White-to-beige primed adipocytes	Cluster 3
Tbc1d4	1.80479e-244	-0.169371	0.05	0.112	1.72285e-240	White-to-beige primed adipocytes	Cluster 3
H2-K1	3.37313e-244	0.644101	0.084	0.107	3.21999e-240	White-to-beige primed adipocytes	Cluster 3
Pard3	4.64954e-243	-0.122955	0.048	0.108	4.43845e-239	White-to-beige primed adipocytes	Cluster 3
Irak2	5.1618e-243	0.332708	0.069	0.111	4.92746e-239	White-to-beige primed adipocytes	Cluster 3
Sfpq	1.87438e-242	0.183655	0.065	0.113	1.78928e-238	White-to-beige primed adipocytes	Cluster 3
Lrp1	1.80259e-240	0.186163	0.061	0.109	1.72076e-236	White-to-beige primed adipocytes	Cluster 3
Maml2	3.38392e-240	-0.339622	0.043	0.109	3.23029e-236	White-to-beige primed adipocytes	Cluster 3
Ppp1r9a	3.09586e-239	0.319549	0.066	0.106	2.95531e-235	White-to-beige primed adipocytes	Cluster 3
Aco2	4.17885e-237	-0.333341	0.054	0.124	3.98913e-233	White-to-beige primed adipocytes	Cluster 3
Vps13a	1.26131e-236	0.139066	0.062	0.111	1.20405e-232	White-to-beige primed adipocytes	Cluster 3
Srsf11	3.93754e-236	-0.190901	0.053	0.116	3.75877e-232	White-to-beige primed adipocytes	Cluster 3
Garre1	1.64211e-235	0.600875	0.079	0.105	1.56756e-231	White-to-beige primed adipocytes	Cluster 3
Heg1	5.71925e-235	-0.232634	0.048	0.111	5.4596e-231	White-to-beige primed adipocytes	Cluster 3
Pcca	7.19695e-235	-0.227966	0.056	0.121	6.87021e-231	White-to-beige primed adipocytes	Cluster 3
Atxn2	1.03602e-234	-0.137044	0.058	0.12	9.8898e-231	White-to-beige primed adipocytes	Cluster 3
Itpr1	2.89576e-234	-0.438085	0.046	0.115	2.76429e-230	White-to-beige primed adipocytes	Cluster 3
Ppip5k1	3.29549e-234	0.105149	0.062	0.112	3.14587e-230	White-to-beige primed adipocytes	Cluster 3
Nnat	6.29575e-233	0.914211	0.139	0.126	6.00993e-229	White-to-beige primed adipocytes	Cluster 3
Sh2b2	1.96899e-232	0.143585	0.064	0.113	1.87959e-228	White-to-beige primed adipocytes	Cluster 3
Cdh13	8.47199e-232	-1.1672	0.025	0.101	8.08736e-228	White-to-beige primed adipocytes	Cluster 3
Pdzrn3	3.13161e-231	0.198924	0.067	0.113	2.98943e-227	White-to-beige primed adipocytes	Cluster 3
St6galnac5	3.30608e-230	0.411969	0.095	0.132	3.15599e-226	White-to-beige primed adipocytes	Cluster 3
Hycc2	1.28309e-228	0.172098	0.059	0.105	1.22484e-224	White-to-beige primed adipocytes	Cluster 3
Tcf4	1.42635e-228	-0.229389	0.048	0.11	1.36159e-224	White-to-beige primed adipocytes	Cluster 3
Atp2b4	3.32473e-228	0.411849	0.073	0.107	3.17379e-224	White-to-beige primed adipocytes	Cluster 3
Pmepa1	3.56037e-228	0.27489	0.066	0.107	3.39873e-224	White-to-beige primed adipocytes	Cluster 3
Atg4a	5.63509e-227	-0.444484	0.046	0.115	5.37926e-223	White-to-beige primed adipocytes	Cluster 3
Usp33	9.28918e-227	0.213147	0.063	0.107	8.86745e-223	White-to-beige primed adipocytes	Cluster 3
Ucp1	2.77618e-225	-1.09285	0.034	0.115	2.65014e-221	White-to-beige primed adipocytes	Cluster 3
Akap8l	1.38854e-224	0.354628	0.068	0.105	1.3255e-220	White-to-beige primed adipocytes	Cluster 3
Asap1	1.77849e-223	-0.191595	0.043	0.1	1.69775e-219	White-to-beige primed adipocytes	Cluster 3
Ubn2	2.16518e-223	0.226072	0.057	0.101	2.06688e-219	White-to-beige primed adipocytes	Cluster 3
App	2.89765e-223	-0.295981	0.048	0.111	2.76609e-219	White-to-beige primed adipocytes	Cluster 3
Ext1	1.43548e-222	-0.404354	0.039	0.102	1.37031e-218	White-to-beige primed adipocytes	Cluster 3
Txnip	6.12996e-221	0.315151	0.077	0.116	5.85166e-217	White-to-beige primed adipocytes	Cluster 3
Pank1	6.35641e-220	-1.29473	0.025	0.101	6.06783e-216	White-to-beige primed adipocytes	Cluster 3
mt-Cytb	8.09334e-219	-0.279112	0.063	0.129	7.7259e-215	White-to-beige primed adipocytes	Cluster 3
Prrc2c	1.82255e-218	-0.225013	0.048	0.107	1.73981e-214	White-to-beige primed adipocytes	Cluster 3
Aifm2	2.13267e-218	0.594519	0.077	0.101	2.03585e-214	White-to-beige primed adipocytes	Cluster 3
Ifi27	1.89733e-217	0.187724	0.072	0.116	1.81119e-213	White-to-beige primed adipocytes	Cluster 3
Diaph2	2.2106e-217	-0.211919	0.048	0.107	2.11024e-213	White-to-beige primed adipocytes	Cluster 3
Grk3	8.38057e-217	-0.340962	0.045	0.107	8.00009e-213	White-to-beige primed adipocytes	Cluster 3
Taco1	4.19512e-214	-0.269704	0.195	0.301	4.00466e-210	White-to-beige primed adipocytes	Cluster 3
Ttc28	2.0757e-213	-0.460287	0.041	0.105	1.98146e-209	White-to-beige primed adipocytes	Cluster 3
Adra1a	9.16489e-212	-0.977289	0.029	0.1	8.7488e-208	White-to-beige primed adipocytes	Cluster 3
Rock2	1.43807e-211	0.125504	0.057	0.103	1.37278e-207	White-to-beige primed adipocytes	Cluster 3
Acyp2	1.57784e-211	-0.316257	0.049	0.111	1.50621e-207	White-to-beige primed adipocytes	Cluster 3
Myh4	2.33063e-207	-0.872975	0.038	0.113	2.22482e-203	White-to-beige primed adipocytes	Cluster 3
Luc7l3	5.46318e-205	0.146665	0.057	0.1	5.21516e-201	White-to-beige primed adipocytes	Cluster 3
Usp34	1.4087e-202	-0.206819	0.047	0.102	1.34475e-198	White-to-beige primed adipocytes	Cluster 3
Xrcc6	1.1554e-198	-0.348989	0.042	0.1	1.10295e-194	White-to-beige primed adipocytes	Cluster 3
Dmd	1.70953e-196	-0.857416	0.06	0.149	1.63192e-192	White-to-beige primed adipocytes	Cluster 3
Tmem45b	7.3864e-196	0.248226	0.064	0.103	7.05106e-192	White-to-beige primed adipocytes	Cluster 3
mt-Nd4	4.7236e-191	-0.292909	0.055	0.115	4.50915e-187	White-to-beige primed adipocytes	Cluster 3
Ddhd2	2.83959e-188	-0.100279	0.054	0.105	2.71067e-184	White-to-beige primed adipocytes	Cluster 3
Rn18s-rs5	1.89235e-69	-0.19017	0.888	0.939	1.80644e-65	White-to-beige primed adipocytes	Cluster 3
Gm48099	0	1.71143	0.544	0.16	0	ECM-interacting transitional population	Cluster 4
Tshz2	0	0.947706	0.595	0.219	0	ECM-interacting transitional population	Cluster 4
Fndc1	0	3.82829	0.373	0.019	0	ECM-interacting transitional population	Cluster 4
Slit3	0	0.618934	0.551	0.222	0	ECM-interacting transitional population	Cluster 4
Tgfbr3	0	0.603187	0.529	0.215	0	ECM-interacting transitional population	Cluster 4
Mir99ahg	0	0.348074	0.614	0.306	0	ECM-interacting transitional population	Cluster 4
Rora	0	0.303674	0.646	0.346	0	ECM-interacting transitional population	Cluster 4
Tom1l2	0	0.338758	0.579	0.282	0	ECM-interacting transitional population	Cluster 4
Celf2	0	0.361386	0.56	0.266	0	ECM-interacting transitional population	Cluster 4
Zeb2	0	0.302182	0.601	0.307	0	ECM-interacting transitional population	Cluster 4
Dlc1	0	0.267464	0.594	0.306	0	ECM-interacting transitional population	Cluster 4
Camk1d	0	0.811026	0.481	0.196	0	ECM-interacting transitional population	Cluster 4
Tnxb	0	3.12667	0.302	0.018	0	ECM-interacting transitional population	Cluster 4
Chd9	0	0.252417	0.509	0.248	0	ECM-interacting transitional population	Cluster 4
Tcf7l2	0	0.362886	0.449	0.193	0	ECM-interacting transitional population	Cluster 4
Adamts12	0	0.528142	0.411	0.16	0	ECM-interacting transitional population	Cluster 4
Arhgap24	0	0.294297	0.489	0.238	0	ECM-interacting transitional population	Cluster 4
Ncoa1	0	0.286361	0.462	0.215	0	ECM-interacting transitional population	Cluster 4
Snrnp70	0	0.131712	0.472	0.232	0	ECM-interacting transitional population	Cluster 4
Cped1	0	0.283804	0.404	0.173	0	ECM-interacting transitional population	Cluster 4
App	0	1.17739	0.302	0.074	0	ECM-interacting transitional population	Cluster 4
Plce1	0	0.926838	0.319	0.093	0	ECM-interacting transitional population	Cluster 4
Egfr	0	2.74114	0.244	0.021	0	ECM-interacting transitional population	Cluster 4
Fgfr2	0	-0.101376	0.493	0.272	0	ECM-interacting transitional population	Cluster 4
Lpl	0	-0.101736	0.737	0.516	0	ECM-interacting transitional population	Cluster 4
Ghr	0	-0.171797	0.784	0.566	0	ECM-interacting transitional population	Cluster 4
Rbms3	0	0.604534	0.336	0.118	0	ECM-interacting transitional population	Cluster 4
2210408F21Rik	0	0.104323	0.421	0.203	0	ECM-interacting transitional population	Cluster 4
Rad51b	0	0.465621	0.341	0.124	0	ECM-interacting transitional population	Cluster 4
Tenm4	0	-0.15024	0.584	0.367	0	ECM-interacting transitional population	Cluster 4
Gsn	0	0.60983	0.323	0.109	0	ECM-interacting transitional population	Cluster 4
Sorbs1	0	-0.243797	0.634	0.422	0	ECM-interacting transitional population	Cluster 4
Adam33	0	2.07449	0.241	0.029	0	ECM-interacting transitional population	Cluster 4
Foxp1	0	0.368869	0.35	0.138	0	ECM-interacting transitional population	Cluster 4
Rsrp1	0	-0.150013	0.617	0.405	0	ECM-interacting transitional population	Cluster 4
Gas7	0	3.01701	0.226	0.015	0	ECM-interacting transitional population	Cluster 4
Nfia	0	-0.224258	0.596	0.385	0	ECM-interacting transitional population	Cluster 4
Nav1	0	1.77049	0.242	0.032	0	ECM-interacting transitional population	Cluster 4
Sparc	0	0.862223	0.291	0.081	0	ECM-interacting transitional population	Cluster 4
Zbtb16	0	0.111442	0.398	0.191	0	ECM-interacting transitional population	Cluster 4
Negr1	0	-0.128882	0.573	0.368	0	ECM-interacting transitional population	Cluster 4
Gpc6	0	2.03531	0.234	0.03	0	ECM-interacting transitional population	Cluster 4
Zfpm2	0	1.87741	0.237	0.033	0	ECM-interacting transitional population	Cluster 4
Slc27a1	0	-0.178425	0.567	0.363	0	ECM-interacting transitional population	Cluster 4
Fam172a	0	0.518493	0.302	0.101	0	ECM-interacting transitional population	Cluster 4
Ptprj	0	2.08338	0.225	0.027	0	ECM-interacting transitional population	Cluster 4
Fam13a	0	-0.252263	0.605	0.414	0	ECM-interacting transitional population	Cluster 4
Opcml	0	1.88998	0.22	0.03	0	ECM-interacting transitional population	Cluster 4
Slc1a5	0	-0.270651	0.543	0.354	0	ECM-interacting transitional population	Cluster 4
Pi16	0	3.08087	0.202	0.013	0	ECM-interacting transitional population	Cluster 4
Plcb1	0	-0.10557	0.447	0.259	0	ECM-interacting transitional population	Cluster 4
Fabp4	0	-0.266094	0.527	0.34	0	ECM-interacting transitional population	Cluster 4
Mgll	0	-0.12673	0.43	0.243	0	ECM-interacting transitional population	Cluster 4
Frmd4b	0	1.80497	0.214	0.029	0	ECM-interacting transitional population	Cluster 4
Car3	0	-0.266782	0.466	0.286	0	ECM-interacting transitional population	Cluster 4
Lipe	0	-0.236498	0.503	0.323	0	ECM-interacting transitional population	Cluster 4
Lama4	0	-0.15793	0.405	0.227	0	ECM-interacting transitional population	Cluster 4
Ptprm	0	-0.220951	0.43	0.252	0	ECM-interacting transitional population	Cluster 4
Acsl1	0	-0.360516	0.607	0.431	0	ECM-interacting transitional population	Cluster 4
Apol6	0	-0.119016	0.359	0.186	0	ECM-interacting transitional population	Cluster 4
Fry	0	-0.191798	0.415	0.242	0	ECM-interacting transitional population	Cluster 4
Adipor2	0	-0.337022	0.542	0.372	0	ECM-interacting transitional population	Cluster 4
Pparg	0	-0.328337	0.525	0.356	0	ECM-interacting transitional population	Cluster 4
Pde3b	0	-0.299724	0.445	0.277	0	ECM-interacting transitional population	Cluster 4
Sik2	0	-0.324996	0.475	0.308	0	ECM-interacting transitional population	Cluster 4
Cd36	0	-0.320139	0.409	0.248	0	ECM-interacting transitional population	Cluster 4
Pck1	0	-0.324549	0.443	0.284	0	ECM-interacting transitional population	Cluster 4
Sgcd	0	-0.305569	0.45	0.291	0	ECM-interacting transitional population	Cluster 4
Creb5	0	2.38293	0.174	0.016	0	ECM-interacting transitional population	Cluster 4
Ddr2	0	2.76053	0.167	0.013	0	ECM-interacting transitional population	Cluster 4
Bckdhb	0	-0.356448	0.402	0.255	0	ECM-interacting transitional population	Cluster 4
Ralgapa2	0	-0.369689	0.395	0.256	0	ECM-interacting transitional population	Cluster 4
Acacb	0	-0.625333	0.472	0.377	0	ECM-interacting transitional population	Cluster 4
Acaca	5E-324	-0.579186	0.497	0.405	4,7164E-320	ECM-interacting transitional population	Cluster 4
Cmss1	1,5E-323	0.5389	0.681	0.361	1,4149E-319	ECM-interacting transitional population	Cluster 4
Adrb3	1,04E-322	-0.142921	0.521	0.317	9,90434E-319	ECM-interacting transitional population	Cluster 4
Man1a	6E-322	1.37948	0.231	0.045	5,706784E-318	ECM-interacting transitional population	Cluster 4
Macf1	1,576E-321	-0.281015	0.343	0.186	1,504516E-317	ECM-interacting transitional population	Cluster 4
Atp1a2	2,9357E-320	-0.234274	0.635	0.442	2,80245556E-316	ECM-interacting transitional population	Cluster 4
Sh3pxd2a	2,995E-320	-0.205484	0.371	0.207	2,85905177E-316	ECM-interacting transitional population	Cluster 4
Sox6	2,078071E-317	-0.231164	0.407	0.241	1,9837267986E-313	ECM-interacting transitional population	Cluster 4
Pde4d	8,40206E-317	-0.394283	0.375	0.235	8,0206065872E-313	ECM-interacting transitional population	Cluster 4
Immp2l	2,071921484E-314	-0.448255	0.399	0.268	1,9778562484499E-310	ECM-interacting transitional population	Cluster 4
Ddx17	2,284229778E-314	0.128724	0.327	0.145	2,18052574589553E-310	ECM-interacting transitional population	Cluster 4
Srrm2	2,84947877144E-313	-0.278912	0.339	0.19	0	ECM-interacting transitional population	Cluster 4
Auts2	1,755237967864E-311	0.214874	0.355	0.161	1.67555e-307	ECM-interacting transitional population	Cluster 4
Dock10	1,79674451993556E-310	0.34453	0.316	0.127	1.71517e-306	ECM-interacting transitional population	Cluster 4
Prkar2b	0	-0.464532	0.375	0.258	1.54083e-305	ECM-interacting transitional population	Cluster 4
Hipk2	3.21155e-308	-0.127603	0.345	0.184	3.06575e-304	ECM-interacting transitional population	Cluster 4
Gphn	2.01644e-306	-0.277287	0.351	0.201	1.9249e-302	ECM-interacting transitional population	Cluster 4
Mlxipl	9.87421e-306	-0.616055	0.366	0.267	9.42592e-302	ECM-interacting transitional population	Cluster 4
H2-K1	8.75754e-304	0.264861	0.244	0.088	8.35995e-300	ECM-interacting transitional population	Cluster 4
Zfhx3	1.68295e-303	0.17743	0.339	0.153	1.60655e-299	ECM-interacting transitional population	Cluster 4
Pbx1	2.49201e-303	0.695591	0.284	0.09	2.37888e-299	ECM-interacting transitional population	Cluster 4
Nisch	1.174e-302	0.371221	0.264	0.094	1.1207e-298	ECM-interacting transitional population	Cluster 4
Sptbn1	9.4418e-302	0.107638	0.314	0.139	9.01314e-298	ECM-interacting transitional population	Cluster 4
Antxr1	1.95929e-301	2.65114	0.151	0.012	1.87034e-297	ECM-interacting transitional population	Cluster 4
Ttn	2.52823e-301	-0.957573	0.303	0.252	2.41345e-297	ECM-interacting transitional population	Cluster 4
Tmem120b	6.32204e-300	-0.183024	0.31	0.167	6.03502e-296	ECM-interacting transitional population	Cluster 4
Ablim1	9.64055e-300	-0.16814	0.374	0.209	9.20287e-296	ECM-interacting transitional population	Cluster 4
Nrg4	5.60521e-297	-0.543239	0.361	0.255	5.35073e-293	ECM-interacting transitional population	Cluster 4
Esr1	7.24654e-297	0.154292	0.344	0.161	6.91755e-293	ECM-interacting transitional population	Cluster 4
Slc24a3	8.63155e-295	-0.305021	0.355	0.213	8.23968e-291	ECM-interacting transitional population	Cluster 4
Ddx5	8.83334e-294	-0.212197	0.298	0.153	8.4323e-290	ECM-interacting transitional population	Cluster 4
Cdk8	7.10812e-292	1.17194	0.892	0.619	6.78541e-288	ECM-interacting transitional population	Cluster 4
Fnip1	5.94244e-291	0.157931	0.298	0.129	5.67266e-287	ECM-interacting transitional population	Cluster 4
Ebf2	1.34428e-290	0.342056	0.312	0.128	1.28325e-286	ECM-interacting transitional population	Cluster 4
Luc7l2	4.59119e-290	-0.346584	0.314	0.183	4.38275e-286	ECM-interacting transitional population	Cluster 4
Rbm25	4.87543e-287	-0.202681	0.314	0.166	4.65408e-283	ECM-interacting transitional population	Cluster 4
Zdhhc1	8.79002e-287	0.779221	0.244	0.07	8.39095e-283	ECM-interacting transitional population	Cluster 4
Pard3b	7.18626e-286	0.226044	0.253	0.096	6.86001e-282	ECM-interacting transitional population	Cluster 4
Ctcflos	2.28382e-285	-0.364601	0.35	0.221	2.18014e-281	ECM-interacting transitional population	Cluster 4
Tmcc3	3.25108e-284	0.269195	0.27	0.104	3.10348e-280	ECM-interacting transitional population	Cluster 4
Ptprd	8.85637e-283	-0.370085	0.332	0.206	8.45429e-279	ECM-interacting transitional population	Cluster 4
Trabd2b	8.58262e-282	0.104043	0.267	0.117	8.19297e-278	ECM-interacting transitional population	Cluster 4
Pcx	8.59609e-282	-0.232754	0.323	0.189	8.20583e-278	ECM-interacting transitional population	Cluster 4
4933406I18Rik	9.14452e-282	-0.492518	0.294	0.182	8.72936e-278	ECM-interacting transitional population	Cluster 4
Plxdc2	4.06118e-281	0.85183	0.205	0.052	3.87681e-277	ECM-interacting transitional population	Cluster 4
Ppara	4.40859e-280	-0.471667	0.481	0.351	4.20844e-276	ECM-interacting transitional population	Cluster 4
Plin1	1.23516e-278	-0.326366	0.349	0.217	1.17908e-274	ECM-interacting transitional population	Cluster 4
Ppp2r5a	1.67467e-278	-0.452485	0.35	0.232	1.59864e-274	ECM-interacting transitional population	Cluster 4
Hspa12b	1.27262e-277	1.70894	0.163	0.023	1.21484e-273	ECM-interacting transitional population	Cluster 4
Ahnak	2.22359e-277	0.173983	0.24	0.094	2.12264e-273	ECM-interacting transitional population	Cluster 4
Nfib	5.99959e-277	-0.207958	0.298	0.158	5.72721e-273	ECM-interacting transitional population	Cluster 4
Fgf14	1.15055e-276	-0.185887	0.357	0.209	1.09832e-272	ECM-interacting transitional population	Cluster 4
Scd1	1.0779e-275	-0.403652	0.364	0.243	1.02896e-271	ECM-interacting transitional population	Cluster 4
Rbms1	2.29072e-275	0.394772	0.263	0.096	2.18672e-271	ECM-interacting transitional population	Cluster 4
Agmo	8.48111e-275	-0.132655	0.297	0.153	8.09607e-271	ECM-interacting transitional population	Cluster 4
Nedd4	1.33698e-274	-0.129667	0.32	0.169	1.27628e-270	ECM-interacting transitional population	Cluster 4
Flrt2	1.32985e-272	3.2052	0.121	0.006	1.26947e-268	ECM-interacting transitional population	Cluster 4
Prkag2	1.47783e-270	-0.12832	0.288	0.146	1.41074e-266	ECM-interacting transitional population	Cluster 4
Zfand3	4.30525e-269	0.184564	0.269	0.112	4.10979e-265	ECM-interacting transitional population	Cluster 4
mt-Rnr2	1.11648e-268	0.412052	0.468	0.243	1.06579e-264	ECM-interacting transitional population	Cluster 4
Pnpla3	4.28139e-268	-0.32215	0.341	0.212	4.08701e-264	ECM-interacting transitional population	Cluster 4
Arhgap6	1.5179e-267	1.90779	0.158	0.02	1.44899e-263	ECM-interacting transitional population	Cluster 4
Maml2	1.87998e-267	0.625452	0.243	0.076	1.79463e-263	ECM-interacting transitional population	Cluster 4
Asap1	7.12e-266	0.76187	0.234	0.07	6.79675e-262	ECM-interacting transitional population	Cluster 4
Stk38	2.72911e-265	0.185916	0.247	0.1	2.60521e-261	ECM-interacting transitional population	Cluster 4
mt-Rnr1	5.61783e-265	0.356744	0.48	0.242	5.36278e-261	ECM-interacting transitional population	Cluster 4
Mical3	4.9599e-264	-0.23172	0.315	0.181	4.73472e-260	ECM-interacting transitional population	Cluster 4
Plin4	2.34899e-263	-0.278023	0.317	0.189	2.24235e-259	ECM-interacting transitional population	Cluster 4
Rassf2	2.7442e-263	1.62548	0.186	0.032	2.61962e-259	ECM-interacting transitional population	Cluster 4
Mbnl2	6.99561e-263	-0.172946	0.301	0.162	6.67801e-259	ECM-interacting transitional population	Cluster 4
Cyfip1	4.12641e-262	0.965719	0.201	0.05	3.93907e-258	ECM-interacting transitional population	Cluster 4
Fasn	6.92808e-262	-0.547694	0.327	0.231	6.61354e-258	ECM-interacting transitional population	Cluster 4
Sntb1	1.4663e-261	-0.117872	0.317	0.175	1.39973e-257	ECM-interacting transitional population	Cluster 4
Gbe1	2.62482e-261	-0.479804	0.3	0.194	2.50565e-257	ECM-interacting transitional population	Cluster 4
Tns2	9.08379e-261	0.108764	0.244	0.103	8.67138e-257	ECM-interacting transitional population	Cluster 4
Atp8b1	4.50798e-260	2.02467	0.142	0.015	4.30331e-256	ECM-interacting transitional population	Cluster 4
Rbm39	4.82942e-260	-0.242555	0.285	0.155	4.61017e-256	ECM-interacting transitional population	Cluster 4
Fbxl7	1.19673e-257	1.1139	0.191	0.042	1.1424e-253	ECM-interacting transitional population	Cluster 4
Gm16168	3.21105e-257	-0.240644	0.299	0.174	3.06527e-253	ECM-interacting transitional population	Cluster 4
Naaladl2	5.99365e-257	1.2452	0.189	0.04	5.72154e-253	ECM-interacting transitional population	Cluster 4
Dock9	1.9449e-256	-0.172717	0.251	0.124	1.8566e-252	ECM-interacting transitional population	Cluster 4
Cmip	1.66427e-254	0.446652	0.236	0.083	1.58871e-250	ECM-interacting transitional population	Cluster 4
Syne1	7.30489e-254	-0.16643	0.271	0.142	6.97325e-250	ECM-interacting transitional population	Cluster 4
Camk2d	1.90033e-253	0.10253	0.256	0.11	1.81405e-249	ECM-interacting transitional population	Cluster 4
Mtss1	1.00804e-252	-0.198708	0.264	0.138	9.62277e-249	ECM-interacting transitional population	Cluster 4
Mir6236	4.72009e-252	1.61529	0.177	0.031	4.50579e-248	ECM-interacting transitional population	Cluster 4
Abca1	1.1926e-251	0.136556	0.274	0.124	1.13845e-247	ECM-interacting transitional population	Cluster 4
Tkt	1.82485e-251	-0.240741	0.395	0.245	1.742e-247	ECM-interacting transitional population	Cluster 4
Mast4	3.00585e-251	0.432392	0.239	0.082	2.86938e-247	ECM-interacting transitional population	Cluster 4
Spaca6	8.09487e-251	0.332652	0.245	0.093	7.72736e-247	ECM-interacting transitional population	Cluster 4
Wdfy3	8.59676e-251	0.388113	0.198	0.065	8.20646e-247	ECM-interacting transitional population	Cluster 4
Smarca2	1.29323e-250	0.282728	0.246	0.095	1.23452e-246	ECM-interacting transitional population	Cluster 4
Heg1	3.51202e-250	0.5551	0.239	0.08	3.35258e-246	ECM-interacting transitional population	Cluster 4
Sdccag8	8.72424e-250	0.129594	0.24	0.101	8.32816e-246	ECM-interacting transitional population	Cluster 4
Fus	1.30743e-248	-0.231772	0.23	0.114	1.24807e-244	ECM-interacting transitional population	Cluster 4
Txlng	1.5553e-247	-0.275604	0.283	0.161	1.48469e-243	ECM-interacting transitional population	Cluster 4
Qki	3.65323e-247	-0.145205	0.284	0.149	3.48737e-243	ECM-interacting transitional population	Cluster 4
Dip2c	1.4361e-246	0.391455	0.226	0.08	1.3709e-242	ECM-interacting transitional population	Cluster 4
Atosa	1.96026e-246	-0.167096	0.295	0.163	1.87127e-242	ECM-interacting transitional population	Cluster 4
Vegfa	3.56546e-246	-0.557907	0.281	0.186	3.40359e-242	ECM-interacting transitional population	Cluster 4
Akap13	1.30267e-245	0.178784	0.237	0.095	1.24353e-241	ECM-interacting transitional population	Cluster 4
Slc4a4	1.3175e-245	-0.83034	0.235	0.17	1.25769e-241	ECM-interacting transitional population	Cluster 4
Meg3	2.93442e-244	1.99985	0.147	0.018	2.8012e-240	ECM-interacting transitional population	Cluster 4
Stard13	8.67232e-244	0.156695	0.261	0.114	8.27859e-240	ECM-interacting transitional population	Cluster 4
Epb41l2	1.42889e-241	0.111242	0.271	0.127	1.36402e-237	ECM-interacting transitional population	Cluster 4
Kitl	4.22608e-241	1.34532	0.154	0.026	4.03421e-237	ECM-interacting transitional population	Cluster 4
Fhit	7.21751e-241	-0.186947	0.28	0.153	6.88984e-237	ECM-interacting transitional population	Cluster 4
Dgat1	1.9052e-240	-0.301624	0.259	0.148	1.81871e-236	ECM-interacting transitional population	Cluster 4
Thrb	3.68111e-240	-0.278174	0.271	0.153	3.51399e-236	ECM-interacting transitional population	Cluster 4
Gpd1	8.80178e-239	-0.788445	0.258	0.197	8.40218e-235	ECM-interacting transitional population	Cluster 4
St6galnac5	1.0581e-238	0.143471	0.247	0.111	1.01006e-234	ECM-interacting transitional population	Cluster 4
Pfkfb3	1.62446e-238	-0.293229	0.307	0.188	1.5507e-234	ECM-interacting transitional population	Cluster 4
Dleu2	2.51558e-238	0.274523	0.211	0.077	2.40137e-234	ECM-interacting transitional population	Cluster 4
Fndc3b	3.05625e-237	0.478751	0.215	0.073	2.9175e-233	ECM-interacting transitional population	Cluster 4
Gnas	1.45882e-236	-0.510208	0.23	0.139	1.39259e-232	ECM-interacting transitional population	Cluster 4
Ccdc80	2.31393e-235	0.17942	0.242	0.105	2.20888e-231	ECM-interacting transitional population	Cluster 4
Acox1	8.86299e-235	-0.388991	0.263	0.161	8.46061e-231	ECM-interacting transitional population	Cluster 4
Dapk1	1.60957e-234	0.5852	0.202	0.062	1.53649e-230	ECM-interacting transitional population	Cluster 4
Airn	2.52533e-233	0.516553	0.196	0.061	2.41068e-229	ECM-interacting transitional population	Cluster 4
Adgrd1	5.26799e-232	3.14407	0.102	0.005	5.02882e-228	ECM-interacting transitional population	Cluster 4
Slc8b1	1.05071e-231	0.490996	0.194	0.065	1.00301e-227	ECM-interacting transitional population	Cluster 4
Lars2	3.32396e-231	0.225918	0.276	0.123	3.17305e-227	ECM-interacting transitional population	Cluster 4
Tmeff2	4.40381e-231	2.07506	0.128	0.014	4.20388e-227	ECM-interacting transitional population	Cluster 4
Taco1	3.02843e-228	0.147632	0.443	0.253	2.89094e-224	ECM-interacting transitional population	Cluster 4
Arid1b	3.11621e-228	-0.129304	0.245	0.123	2.97474e-224	ECM-interacting transitional population	Cluster 4
Col5a1	3.15452e-228	1.68456	0.137	0.019	3.0113e-224	ECM-interacting transitional population	Cluster 4
Thrsp	3.54841e-228	-0.307861	0.234	0.128	3.38731e-224	ECM-interacting transitional population	Cluster 4
Aacs	4.18126e-228	-0.223193	0.246	0.136	3.99143e-224	ECM-interacting transitional population	Cluster 4
Thsd7a	1.25859e-227	1.65398	0.132	0.018	1.20145e-223	ECM-interacting transitional population	Cluster 4
Sema3c	1.30496e-227	2.0523	0.144	0.019	1.24571e-223	ECM-interacting transitional population	Cluster 4
Inpp5k	1.51847e-227	0.66292	0.183	0.055	1.44953e-223	ECM-interacting transitional population	Cluster 4
Ube2e2	4.33589e-227	0.214154	0.238	0.099	4.13904e-223	ECM-interacting transitional population	Cluster 4
Nedd4l	7.5728e-227	-0.193364	0.241	0.122	7.229e-223	ECM-interacting transitional population	Cluster 4
Lncppara	2.0039e-226	0.201105	0.222	0.091	1.91293e-222	ECM-interacting transitional population	Cluster 4
Tcf12	1.77606e-225	-0.121596	0.223	0.107	1.69542e-221	ECM-interacting transitional population	Cluster 4
Dpysl3	3.93864e-225	1.87567	0.123	0.015	3.75982e-221	ECM-interacting transitional population	Cluster 4
Pakap.1	4.15088e-225	-0.107235	0.296	0.165	3.96243e-221	ECM-interacting transitional population	Cluster 4
Clk1	4.21886e-225	-0.144908	0.22	0.106	4.02733e-221	ECM-interacting transitional population	Cluster 4
Kif1b	2.77069e-224	-0.154812	0.24	0.123	2.6449e-220	ECM-interacting transitional population	Cluster 4
Cdh13	3.88671e-224	0.208656	0.188	0.069	3.71026e-220	ECM-interacting transitional population	Cluster 4
Scara5	1.18519e-223	2.7403	0.104	0.007	1.13138e-219	ECM-interacting transitional population	Cluster 4
Rbpj	2.18216e-223	1.424	0.155	0.028	2.08309e-219	ECM-interacting transitional population	Cluster 4
Pid1	5.32656e-223	0.779447	0.186	0.051	5.08474e-219	ECM-interacting transitional population	Cluster 4
Snx4	5.49339e-223	0.670192	0.176	0.05	5.24399e-219	ECM-interacting transitional population	Cluster 4
Palmd	9.26759e-223	-0.201987	0.215	0.109	8.84684e-219	ECM-interacting transitional population	Cluster 4
Wipf1	1.61076e-222	1.71519	0.118	0.014	1.53763e-218	ECM-interacting transitional population	Cluster 4
Lrp1	5.74304e-222	0.195947	0.211	0.084	5.4823e-218	ECM-interacting transitional population	Cluster 4
Ext1	6.08326e-222	0.468892	0.208	0.072	5.80708e-218	ECM-interacting transitional population	Cluster 4
Pnpla2	9.72377e-221	-0.118053	0.231	0.114	9.28231e-217	ECM-interacting transitional population	Cluster 4
Pcdh7	9.35974e-219	0.701996	0.176	0.049	8.9348e-215	ECM-interacting transitional population	Cluster 4
ENSMUSG00000120623	1.0085e-218	0.195946	0.208	0.088	9.62715e-215	ECM-interacting transitional population	Cluster 4
Rreb1	1.71286e-217	-0.205101	0.227	0.116	1.63509e-213	ECM-interacting transitional population	Cluster 4
Vwa8	2.7842e-217	-0.651036	0.234	0.157	2.6578e-213	ECM-interacting transitional population	Cluster 4
Rgs7	4.19252e-217	-0.574492	0.26	0.18	4.00218e-213	ECM-interacting transitional population	Cluster 4
Fto	4.27757e-217	0.132483	0.217	0.091	4.08337e-213	ECM-interacting transitional population	Cluster 4
Ppp4r1l-ps.1	5.73592e-217	0.275742	0.195	0.072	5.47551e-213	ECM-interacting transitional population	Cluster 4
Hspg2	2.6182e-216	0.536875	0.184	0.058	2.49933e-212	ECM-interacting transitional population	Cluster 4
Elmo1	4.76368e-216	0.979852	0.137	0.027	4.54741e-212	ECM-interacting transitional population	Cluster 4
Pdzd2	5.57535e-216	-0.223139	0.221	0.115	5.32223e-212	ECM-interacting transitional population	Cluster 4
Pygl	5.44504e-215	-0.401268	0.216	0.122	5.19783e-211	ECM-interacting transitional population	Cluster 4
Large1	1.13829e-214	0.102406	0.202	0.082	1.08661e-210	ECM-interacting transitional population	Cluster 4
Cyp2e1	8.89221e-214	-0.128891	0.225	0.115	8.4885e-210	ECM-interacting transitional population	Cluster 4
Pde7b	7.70656e-213	-0.230334	0.235	0.128	7.35668e-209	ECM-interacting transitional population	Cluster 4
Ccnl2	1.2033e-212	-0.322866	0.227	0.128	1.14867e-208	ECM-interacting transitional population	Cluster 4
Dpyd	2.8752e-211	-0.282341	0.252	0.145	2.74467e-207	ECM-interacting transitional population	Cluster 4
Mmd	8.01944e-210	-0.108702	0.245	0.13	7.65536e-206	ECM-interacting transitional population	Cluster 4
Rbpms	9.88267e-210	0.15084	0.213	0.088	9.434e-206	ECM-interacting transitional population	Cluster 4
Snx9	1.04245e-209	0.460038	0.18	0.06	9.95121e-206	ECM-interacting transitional population	Cluster 4
Chpt1	2.03411e-209	-0.330096	0.24	0.14	1.94176e-205	ECM-interacting transitional population	Cluster 4
Samd4	3.24374e-208	1.23053	0.145	0.028	3.09648e-204	ECM-interacting transitional population	Cluster 4
Cdk14	8.8656e-208	0.194028	0.202	0.08	8.4631e-204	ECM-interacting transitional population	Cluster 4
Cflar	1.13879e-207	0.253158	0.194	0.074	1.08709e-203	ECM-interacting transitional population	Cluster 4
Megf9	1.09961e-206	0.348699	0.224	0.089	1.04969e-202	ECM-interacting transitional population	Cluster 4
Slc36a2	4.8164e-206	-0.394937	0.245	0.152	4.59773e-202	ECM-interacting transitional population	Cluster 4
Hdac7	6.42815e-206	1.89355	0.113	0.013	6.13631e-202	ECM-interacting transitional population	Cluster 4
Efna5	6.86335e-206	-0.190911	0.23	0.124	6.55176e-202	ECM-interacting transitional population	Cluster 4
Arhgef12	2.76062e-205	-0.113409	0.21	0.099	2.63529e-201	ECM-interacting transitional population	Cluster 4
Zfp423	6.24769e-205	-0.173784	0.201	0.1	5.96405e-201	ECM-interacting transitional population	Cluster 4
Alpk1	1.5377e-204	1.51071	0.128	0.021	1.46789e-200	ECM-interacting transitional population	Cluster 4
Col3a1	3.53219e-204	1.78363	0.123	0.016	3.37183e-200	ECM-interacting transitional population	Cluster 4
Prkg1	3.6966e-204	0.555632	0.174	0.054	3.52877e-200	ECM-interacting transitional population	Cluster 4
Gys1	5.64737e-204	-0.360322	0.226	0.132	5.39098e-200	ECM-interacting transitional population	Cluster 4
Ppp3ca	6.31234e-204	0.160467	0.189	0.072	6.02576e-200	ECM-interacting transitional population	Cluster 4
Cachd1	1.20874e-203	0.147908	0.22	0.097	1.15387e-199	ECM-interacting transitional population	Cluster 4
Arl15	1.28956e-203	0.133442	0.229	0.101	1.23101e-199	ECM-interacting transitional population	Cluster 4
Vps13b	1.38939e-203	-0.123271	0.198	0.093	1.32631e-199	ECM-interacting transitional population	Cluster 4
Magi2	5.71181e-203	1.02764	0.162	0.039	5.45249e-199	ECM-interacting transitional population	Cluster 4
Rbfox2	6.14706e-203	-0.1032	0.215	0.105	5.86799e-199	ECM-interacting transitional population	Cluster 4
Hnrnpu	7.76834e-203	-0.218208	0.217	0.112	7.41566e-199	ECM-interacting transitional population	Cluster 4
Plpp3	2.40711e-202	0.984583	0.157	0.036	2.29782e-198	ECM-interacting transitional population	Cluster 4
Sdk1	3.20937e-202	1.35837	0.139	0.025	3.06367e-198	ECM-interacting transitional population	Cluster 4
Ncor1	4.39947e-202	-0.206606	0.232	0.123	4.19973e-198	ECM-interacting transitional population	Cluster 4
Svep1	2.36311e-201	-0.146609	0.224	0.118	2.25582e-197	ECM-interacting transitional population	Cluster 4
Dock1	2.71037e-200	0.219134	0.185	0.069	2.58732e-196	ECM-interacting transitional population	Cluster 4
Syne2	2.80216e-200	-0.243364	0.202	0.103	2.67495e-196	ECM-interacting transitional population	Cluster 4
D5Ertd579e	7.40949e-200	-0.294882	0.22	0.122	7.0731e-196	ECM-interacting transitional population	Cluster 4
Gm44511	8.4751e-200	0.341177	0.182	0.067	8.09033e-196	ECM-interacting transitional population	Cluster 4
Hip1	1.17245e-199	0.148413	0.175	0.069	1.11922e-195	ECM-interacting transitional population	Cluster 4
Ephx2	1.77056e-199	-0.422259	0.219	0.133	1.69018e-195	ECM-interacting transitional population	Cluster 4
Tmem120a	2.48096e-198	-0.181226	0.195	0.098	2.36832e-194	ECM-interacting transitional population	Cluster 4
Cluh	3.78036e-198	-0.377952	0.207	0.119	3.60873e-194	ECM-interacting transitional population	Cluster 4
Stk39	4.19223e-198	0.446697	0.179	0.061	4.0019e-194	ECM-interacting transitional population	Cluster 4
Tspan18	4.32007e-198	-0.511721	0.227	0.148	4.12394e-194	ECM-interacting transitional population	Cluster 4
Ppargc1b	2.9183e-197	-0.826907	0.243	0.197	2.78581e-193	ECM-interacting transitional population	Cluster 4
Trerf1	3.0542e-197	2.09788	0.108	0.011	2.91554e-193	ECM-interacting transitional population	Cluster 4
Nipbl	3.37047e-197	-0.138538	0.191	0.088	3.21745e-193	ECM-interacting transitional population	Cluster 4
Rbm47	5.31068e-197	-0.146872	0.214	0.111	5.06958e-193	ECM-interacting transitional population	Cluster 4
A530053G22Rik	5.48077e-197	-0.459014	0.224	0.141	5.23194e-193	ECM-interacting transitional population	Cluster 4
Lpin1	1.78615e-196	-0.407153	0.226	0.137	1.70506e-192	ECM-interacting transitional population	Cluster 4
Prkca	9.3215e-196	0.679235	0.171	0.05	8.8983e-192	ECM-interacting transitional population	Cluster 4
Sulf1	1.70057e-195	1.46238	0.121	0.019	1.62336e-191	ECM-interacting transitional population	Cluster 4
Tmem135	2.61571e-194	-0.279527	0.209	0.112	2.49696e-190	ECM-interacting transitional population	Cluster 4
Srgap1	4.2609e-194	0.875925	0.149	0.037	4.06745e-190	ECM-interacting transitional population	Cluster 4
Aldh1l1	1.74277e-193	-0.199259	0.216	0.116	1.66365e-189	ECM-interacting transitional population	Cluster 4
Bcas3	6.12228e-193	-0.185326	0.201	0.101	5.84432e-189	ECM-interacting transitional population	Cluster 4
Map3k5	8.72886e-193	-0.181633	0.211	0.111	8.33257e-189	ECM-interacting transitional population	Cluster 4
Numa1	9.15423e-192	0.135786	0.179	0.073	8.73863e-188	ECM-interacting transitional population	Cluster 4
Sfpq	4.3178e-191	-0.177139	0.186	0.091	4.12177e-187	ECM-interacting transitional population	Cluster 4
Erbb4	8.54711e-191	-0.382864	0.225	0.137	8.15908e-187	ECM-interacting transitional population	Cluster 4
Tead1	3.37552e-190	-0.181378	0.195	0.099	3.22227e-186	ECM-interacting transitional population	Cluster 4
Ntrk3	8.03737e-190	-0.699168	0.203	0.145	7.67247e-186	ECM-interacting transitional population	Cluster 4
Pakap	4.72367e-189	-0.133765	0.198	0.098	4.50922e-185	ECM-interacting transitional population	Cluster 4
Tspan5	7.10329e-189	1.18003	0.139	0.028	6.7808e-185	ECM-interacting transitional population	Cluster 4
Esrra	1.27168e-188	-0.233579	0.188	0.097	1.21395e-184	ECM-interacting transitional population	Cluster 4
Tmtc1	8.34365e-188	1.71214	0.121	0.018	7.96485e-184	ECM-interacting transitional population	Cluster 4
Tnfaip8	1.23842e-187	0.119387	0.195	0.086	1.1822e-183	ECM-interacting transitional population	Cluster 4
Esyt2	1.58875e-187	0.108268	0.167	0.065	1.51662e-183	ECM-interacting transitional population	Cluster 4
Kmt2c	2.49321e-187	-0.307553	0.185	0.097	2.38001e-183	ECM-interacting transitional population	Cluster 4
Atg4a	2.72542e-187	0.247563	0.201	0.085	2.60169e-183	ECM-interacting transitional population	Cluster 4
Tcf7l1	1.41201e-186	0.953612	0.149	0.037	1.34791e-182	ECM-interacting transitional population	Cluster 4
Baz1b	1.67192e-186	-0.109997	0.171	0.078	1.59601e-182	ECM-interacting transitional population	Cluster 4
Adamtsl1	3.21437e-186	1.26445	0.127	0.023	3.06844e-182	ECM-interacting transitional population	Cluster 4
Baz2b	6.80495e-186	-0.153765	0.206	0.104	6.49601e-182	ECM-interacting transitional population	Cluster 4
Dhrs3	9.96749e-186	0.148649	0.167	0.067	9.51496e-182	ECM-interacting transitional population	Cluster 4
Ces1d	2.47131e-185	-0.427876	0.227	0.143	2.35911e-181	ECM-interacting transitional population	Cluster 4
Jarid2	2.54323e-185	-0.102288	0.191	0.093	2.42777e-181	ECM-interacting transitional population	Cluster 4
Acvr1c	4.98437e-185	-0.213753	0.2	0.107	4.75808e-181	ECM-interacting transitional population	Cluster 4
Vti1a	6.66871e-185	-0.153832	0.178	0.085	6.36595e-181	ECM-interacting transitional population	Cluster 4
Nfix	9.07366e-185	0.244565	0.186	0.074	8.66171e-181	ECM-interacting transitional population	Cluster 4
Arid5b	1.15775e-184	0.171461	0.169	0.067	1.10519e-180	ECM-interacting transitional population	Cluster 4
Msi2	3.10467e-184	-0.232009	0.194	0.102	2.96372e-180	ECM-interacting transitional population	Cluster 4
Aox1	3.53823e-184	-0.236885	0.209	0.114	3.3776e-180	ECM-interacting transitional population	Cluster 4
Dlg2	1.17809e-183	-0.381218	0.214	0.128	1.12461e-179	ECM-interacting transitional population	Cluster 4
Col4a1	4.52594e-183	0.484182	0.177	0.06	4.32046e-179	ECM-interacting transitional population	Cluster 4
Ust	6.98662e-183	1.01951	0.15	0.037	6.66943e-179	ECM-interacting transitional population	Cluster 4
Aff1	1.03749e-182	0.259606	0.168	0.063	9.9039e-179	ECM-interacting transitional population	Cluster 4
Setbp1	3.92943e-182	0.350437	0.147	0.048	3.75103e-178	ECM-interacting transitional population	Cluster 4
Prkd1	4.01092e-182	-0.312958	0.192	0.105	3.82883e-178	ECM-interacting transitional population	Cluster 4
Adamts5	4.08593e-182	0.997112	0.122	0.025	3.90042e-178	ECM-interacting transitional population	Cluster 4
Hk2	8.13912e-182	-0.447629	0.214	0.133	7.76961e-178	ECM-interacting transitional population	Cluster 4
Neat1	1.07343e-181	-0.157754	0.929	0.787	1.0247e-177	ECM-interacting transitional population	Cluster 4
Hexb	1.32232e-181	0.698723	0.172	0.054	1.26229e-177	ECM-interacting transitional population	Cluster 4
Atxn2	1.441e-181	-0.219722	0.186	0.093	1.37558e-177	ECM-interacting transitional population	Cluster 4
Smad3	2.24319e-181	0.550804	0.152	0.046	2.14135e-177	ECM-interacting transitional population	Cluster 4
Gm49513	3.08751e-180	-0.25244	0.22	0.124	2.94733e-176	ECM-interacting transitional population	Cluster 4
Son	3.91558e-180	-0.220055	0.203	0.105	3.73781e-176	ECM-interacting transitional population	Cluster 4
Ophn1	4.7634e-180	-0.217228	0.165	0.077	4.54714e-176	ECM-interacting transitional population	Cluster 4
Dse	6.14222e-180	0.842037	0.136	0.033	5.86337e-176	ECM-interacting transitional population	Cluster 4
Dram1	1.40614e-179	-0.22805	0.177	0.092	1.3423e-175	ECM-interacting transitional population	Cluster 4
Snrk	2.2869e-178	-0.404325	0.177	0.099	2.18308e-174	ECM-interacting transitional population	Cluster 4
Xdh	3.17143e-177	0.249105	0.174	0.067	3.02744e-173	ECM-interacting transitional population	Cluster 4
Srgap2	3.72852e-177	0.738122	0.131	0.032	3.55925e-173	ECM-interacting transitional population	Cluster 4
Cgnl1	6.36283e-177	-0.233559	0.194	0.106	6.07396e-173	ECM-interacting transitional population	Cluster 4
Bnc2	9.65998e-177	0.107415	0.174	0.073	9.22142e-173	ECM-interacting transitional population	Cluster 4
Tmcc1	1.03887e-176	-0.165017	0.183	0.088	9.91701e-173	ECM-interacting transitional population	Cluster 4
Cpeb3	1.8735e-176	-0.337786	0.209	0.122	1.78844e-172	ECM-interacting transitional population	Cluster 4
Adap2	4.14669e-176	1.77725	0.107	0.015	3.95843e-172	ECM-interacting transitional population	Cluster 4
Acly	5.3142e-175	-0.627549	0.201	0.137	5.07293e-171	ECM-interacting transitional population	Cluster 4
Rn18s-rs5	8.51497e-175	0.526306	0.991	0.918	8.12839e-171	ECM-interacting transitional population	Cluster 4
Smurf2	8.6691e-175	0.747656	0.138	0.037	8.27552e-171	ECM-interacting transitional population	Cluster 4
Arhgap18	5.29645e-174	1.11219	0.106	0.019	5.05599e-170	ECM-interacting transitional population	Cluster 4
Fnbp1	5.98561e-174	0.10702	0.172	0.071	5.71386e-170	ECM-interacting transitional population	Cluster 4
Cers4	7.75728e-174	0.463371	0.139	0.042	7.4051e-170	ECM-interacting transitional population	Cluster 4
Ano6	1.51618e-173	0.394164	0.149	0.049	1.44735e-169	ECM-interacting transitional population	Cluster 4
Atp9b	3.02356e-173	0.103989	0.166	0.069	2.88629e-169	ECM-interacting transitional population	Cluster 4
Usp33	3.68719e-172	-0.295038	0.166	0.088	3.51979e-168	ECM-interacting transitional population	Cluster 4
Fli1	4.92768e-172	0.714115	0.113	0.025	4.70397e-168	ECM-interacting transitional population	Cluster 4
Add3	1.01439e-171	0.667659	0.134	0.035	9.68334e-168	ECM-interacting transitional population	Cluster 4
Dis3l2	1.35355e-171	0.164252	0.15	0.057	1.2921e-167	ECM-interacting transitional population	Cluster 4
Chchd3	5.87114e-171	-0.515165	0.192	0.119	5.60459e-167	ECM-interacting transitional population	Cluster 4
Nktr	5.93658e-171	-0.207051	0.168	0.081	5.66706e-167	ECM-interacting transitional population	Cluster 4
Adam15	1.14685e-170	0.574411	0.125	0.035	1.09478e-166	ECM-interacting transitional population	Cluster 4
Pmepa1	1.30889e-170	-0.118927	0.175	0.088	1.24946e-166	ECM-interacting transitional population	Cluster 4
Zmiz1	1.5861e-170	0.160705	0.168	0.067	1.51409e-166	ECM-interacting transitional population	Cluster 4
mt-Cytb	1.63941e-170	-0.506254	0.17	0.104	1.56498e-166	ECM-interacting transitional population	Cluster 4
Srsf11	2.39661e-170	-0.390687	0.17	0.09	2.28781e-166	ECM-interacting transitional population	Cluster 4
Ankrd17	3.13585e-170	-0.309157	0.19	0.101	2.99349e-166	ECM-interacting transitional population	Cluster 4
Dgat2	4.83977e-170	-0.262325	0.213	0.125	4.62004e-166	ECM-interacting transitional population	Cluster 4
Chd4	5.07616e-170	-0.229041	0.177	0.09	4.8457e-166	ECM-interacting transitional population	Cluster 4
Tnrc6b	1.12552e-169	-0.347316	0.181	0.099	1.07442e-165	ECM-interacting transitional population	Cluster 4
Gstz1	1.31928e-169	-0.259442	0.174	0.091	1.25939e-165	ECM-interacting transitional population	Cluster 4
Prdm16	6.09773e-169	-0.450866	0.178	0.103	5.82089e-165	ECM-interacting transitional population	Cluster 4
Flna	1.93401e-168	1.11146	0.106	0.02	1.84621e-164	ECM-interacting transitional population	Cluster 4
Tmem259	3.17954e-168	0.292988	0.146	0.053	3.03519e-164	ECM-interacting transitional population	Cluster 4
Taok3	3.57077e-168	1.30356	0.115	0.021	3.40866e-164	ECM-interacting transitional population	Cluster 4
Nav3	5.46307e-168	0.489549	0.148	0.046	5.21505e-164	ECM-interacting transitional population	Cluster 4
Il31ra	8.42912e-168	0.939536	0.138	0.035	8.04644e-164	ECM-interacting transitional population	Cluster 4
Gnpat	1.15603e-167	-0.352084	0.174	0.096	1.10355e-163	ECM-interacting transitional population	Cluster 4
Eif4g1	1.54138e-167	-0.232301	0.186	0.099	1.4714e-163	ECM-interacting transitional population	Cluster 4
Zcchc7	5.09474e-167	-0.111807	0.178	0.085	4.86344e-163	ECM-interacting transitional population	Cluster 4
Rabgap1l	6.44551e-167	-0.156258	0.162	0.076	6.15289e-163	ECM-interacting transitional population	Cluster 4
Mycbp2	2.86914e-166	-0.125888	0.161	0.076	2.73888e-162	ECM-interacting transitional population	Cluster 4
Cidea	4.97025e-166	-0.755449	0.173	0.125	4.7446e-162	ECM-interacting transitional population	Cluster 4
ENSMUSG00000095041	1.65496e-165	-0.185485	0.163	0.077	1.57983e-161	ECM-interacting transitional population	Cluster 4
Sbf2	6.54489e-165	0.202308	0.153	0.058	6.24775e-161	ECM-interacting transitional population	Cluster 4
Ehbp1	7.28644e-165	0.456356	0.146	0.047	6.95563e-161	ECM-interacting transitional population	Cluster 4
Rbm5	9.87428e-165	-0.214285	0.162	0.078	9.42598e-161	ECM-interacting transitional population	Cluster 4
Igf1r	2.18159e-164	0.749746	0.116	0.027	2.08255e-160	ECM-interacting transitional population	Cluster 4
Grk5	4.3711e-164	0.404294	0.15	0.051	4.17265e-160	ECM-interacting transitional population	Cluster 4
Angpt1	5.698e-164	0.108811	0.156	0.065	5.43931e-160	ECM-interacting transitional population	Cluster 4
Gm15675	1.78771e-163	1.30643	0.106	0.02	1.70654e-159	ECM-interacting transitional population	Cluster 4
Lama2	2.91408e-163	0.981364	0.113	0.023	2.78178e-159	ECM-interacting transitional population	Cluster 4
Oxct1	7.10823e-163	0.154172	0.166	0.071	6.78552e-159	ECM-interacting transitional population	Cluster 4
Aifm2	2.0138e-162	-0.485649	0.155	0.088	1.92238e-158	ECM-interacting transitional population	Cluster 4
Unc93b1	6.30122e-162	0.692122	0.124	0.033	6.01515e-158	ECM-interacting transitional population	Cluster 4
Rc3h1	6.43672e-162	-0.101292	0.154	0.069	6.14449e-158	ECM-interacting transitional population	Cluster 4
Sh3kbp1	8.01867e-162	-0.193231	0.178	0.092	7.65462e-158	ECM-interacting transitional population	Cluster 4
Bcar3	8.11842e-162	-0.140179	0.166	0.082	7.74985e-158	ECM-interacting transitional population	Cluster 4
Eif4g3	1.40039e-161	0.338874	0.149	0.053	1.33682e-157	ECM-interacting transitional population	Cluster 4
Mill2	1.56121e-161	1.04997	0.109	0.023	1.49033e-157	ECM-interacting transitional population	Cluster 4
Gpat4	1.75362e-161	-0.424837	0.173	0.102	1.67401e-157	ECM-interacting transitional population	Cluster 4
Pten	2.88646e-161	-0.122133	0.156	0.074	2.75542e-157	ECM-interacting transitional population	Cluster 4
Ces1f	3.2284e-161	-0.107691	0.151	0.071	3.08183e-157	ECM-interacting transitional population	Cluster 4
Hacd2	5.89523e-161	-0.397262	0.192	0.117	5.62759e-157	ECM-interacting transitional population	Cluster 4
Ubr3	6.80541e-161	-0.121822	0.167	0.078	6.49645e-157	ECM-interacting transitional population	Cluster 4
Gulp1	9.40403e-161	0.17564	0.158	0.064	8.97709e-157	ECM-interacting transitional population	Cluster 4
Pcsk5	1.28916e-160	-0.105547	0.145	0.065	1.23063e-156	ECM-interacting transitional population	Cluster 4
Lgals12	1.6088e-160	-0.167094	0.165	0.083	1.53576e-156	ECM-interacting transitional population	Cluster 4
Bbs7	3.89162e-160	0.690901	0.122	0.033	3.71494e-156	ECM-interacting transitional population	Cluster 4
Phldb1	1.32963e-159	0.255723	0.145	0.055	1.26926e-155	ECM-interacting transitional population	Cluster 4
Pam	7.63462e-159	0.734574	0.13	0.036	7.28801e-155	ECM-interacting transitional population	Cluster 4
Cuedc1	2.06e-158	0.155942	0.138	0.052	1.96647e-154	ECM-interacting transitional population	Cluster 4
Lnpep	2.17575e-158	-0.163094	0.145	0.066	2.07697e-154	ECM-interacting transitional population	Cluster 4
Agpat2	2.20901e-158	-0.611362	0.187	0.128	2.10872e-154	ECM-interacting transitional population	Cluster 4
Mdm4	2.39802e-158	-0.199842	0.145	0.069	2.28915e-154	ECM-interacting transitional population	Cluster 4
Naa15	3.9378e-158	0.244613	0.13	0.044	3.75902e-154	ECM-interacting transitional population	Cluster 4
Vps13a	5.90763e-158	-0.237423	0.17	0.09	5.63942e-154	ECM-interacting transitional population	Cluster 4
Svil	8.36996e-157	0.589216	0.14	0.043	7.98996e-153	ECM-interacting transitional population	Cluster 4
Adamts2	1.28004e-156	0.99029	0.104	0.021	1.22193e-152	ECM-interacting transitional population	Cluster 4
Lamc1	1.67328e-156	0.374719	0.147	0.051	1.59732e-152	ECM-interacting transitional population	Cluster 4
Zfp521	2.51965e-156	1.31669	0.104	0.018	2.40526e-152	ECM-interacting transitional population	Cluster 4
Apex2	3.84661e-156	-0.185469	0.17	0.089	3.67198e-152	ECM-interacting transitional population	Cluster 4
Apbb2	5.47795e-156	0.603422	0.137	0.041	5.22925e-152	ECM-interacting transitional population	Cluster 4
Col15a1	5.60998e-156	0.424588	0.131	0.044	5.35529e-152	ECM-interacting transitional population	Cluster 4
Gm20257.1	9.66248e-156	-0.143683	0.12	0.051	9.2238e-152	ECM-interacting transitional population	Cluster 4
Mitf	1.51311e-155	0.745038	0.145	0.043	1.44441e-151	ECM-interacting transitional population	Cluster 4
Golgb1	1.72321e-155	-0.162386	0.156	0.074	1.64497e-151	ECM-interacting transitional population	Cluster 4
Prrc2c	2.34043e-155	-0.252567	0.164	0.083	2.23418e-151	ECM-interacting transitional population	Cluster 4
Sufu	5.78239e-155	0.270507	0.14	0.051	5.51987e-151	ECM-interacting transitional population	Cluster 4
Afap1	8.18259e-155	0.155242	0.162	0.069	7.8111e-151	ECM-interacting transitional population	Cluster 4
mt-Nd4	8.53683e-155	-0.343856	0.161	0.091	8.14926e-151	ECM-interacting transitional population	Cluster 4
Ccnl1	9.40073e-155	-0.224549	0.15	0.072	8.97394e-151	ECM-interacting transitional population	Cluster 4
Nptn	9.54048e-155	0.280737	0.136	0.047	9.10734e-151	ECM-interacting transitional population	Cluster 4
Ptpn14	7.34985e-154	-0.127863	0.155	0.074	7.01616e-150	ECM-interacting transitional population	Cluster 4
Ppp1r9a	1.63496e-153	-0.181514	0.169	0.087	1.56074e-149	ECM-interacting transitional population	Cluster 4
Ncor2	1.90854e-153	0.495043	0.125	0.037	1.82189e-149	ECM-interacting transitional population	Cluster 4
Med13l	2.38695e-153	0.117594	0.145	0.057	2.27859e-149	ECM-interacting transitional population	Cluster 4
P2rx4	4.40923e-153	0.872459	0.115	0.028	4.20905e-149	ECM-interacting transitional population	Cluster 4
Myh4	1.47696e-152	-0.702619	0.138	0.086	1.4099e-148	ECM-interacting transitional population	Cluster 4
Srek1	3.10666e-152	-0.260706	0.169	0.091	2.96562e-148	ECM-interacting transitional population	Cluster 4
Trps1	1.03782e-151	-0.148805	0.158	0.078	9.90702e-148	ECM-interacting transitional population	Cluster 4
Me1	1.25203e-151	-0.371427	0.196	0.121	1.19519e-147	ECM-interacting transitional population	Cluster 4
Vps13d	1.76501e-151	-0.212809	0.155	0.077	1.68487e-147	ECM-interacting transitional population	Cluster 4
Zc3h7a	2.29917e-151	0.180358	0.13	0.049	2.19478e-147	ECM-interacting transitional population	Cluster 4
Exoc6b	9.84989e-151	0.116932	0.133	0.049	9.40271e-147	ECM-interacting transitional population	Cluster 4
Wdr35	1.33444e-150	0.79394	0.119	0.031	1.27386e-146	ECM-interacting transitional population	Cluster 4
Rtn3	1.44549e-150	-0.358878	0.152	0.081	1.37987e-146	ECM-interacting transitional population	Cluster 4
Mtus1	1.59824e-150	-0.286175	0.152	0.078	1.52568e-146	ECM-interacting transitional population	Cluster 4
Asph	2.40369e-150	-0.20722	0.157	0.08	2.29456e-146	ECM-interacting transitional population	Cluster 4
Lima1	2.58822e-150	0.710739	0.11	0.027	2.47072e-146	ECM-interacting transitional population	Cluster 4
Arhgap10	2.88011e-150	1.31476	0.1	0.017	2.74936e-146	ECM-interacting transitional population	Cluster 4
Acss2	5.22405e-150	-0.520468	0.187	0.126	4.98688e-146	ECM-interacting transitional population	Cluster 4
Col5a3	5.89565e-150	1.16948	0.118	0.026	5.62798e-146	ECM-interacting transitional population	Cluster 4
Gpam	6.1607e-150	-0.496115	0.195	0.129	5.88101e-146	ECM-interacting transitional population	Cluster 4
Rasa3	1.50522e-149	-0.156952	0.128	0.056	1.43688e-145	ECM-interacting transitional population	Cluster 4
Hycc2	1.97601e-149	-0.400483	0.153	0.085	1.8863e-145	ECM-interacting transitional population	Cluster 4
Osbpl9	2.86394e-149	-0.190346	0.152	0.075	2.73391e-145	ECM-interacting transitional population	Cluster 4
Slc35d1	6.79283e-149	0.460543	0.125	0.041	6.48444e-145	ECM-interacting transitional population	Cluster 4
Dvl1	7.67447e-149	0.215221	0.115	0.04	7.32605e-145	ECM-interacting transitional population	Cluster 4
Kif13a	9.88763e-149	0.137306	0.149	0.061	9.43873e-145	ECM-interacting transitional population	Cluster 4
Itpr1	1.3255e-148	-0.433479	0.158	0.089	1.26533e-144	ECM-interacting transitional population	Cluster 4
Ncoa2	2.13103e-148	-0.141851	0.149	0.069	2.03428e-144	ECM-interacting transitional population	Cluster 4
Ywhab	2.60904e-148	-0.111404	0.128	0.058	2.49059e-144	ECM-interacting transitional population	Cluster 4
Csad	3.07745e-148	-0.342933	0.146	0.076	2.93773e-144	ECM-interacting transitional population	Cluster 4
Macrod2	5.45103e-148	-0.40677	0.153	0.088	5.20355e-144	ECM-interacting transitional population	Cluster 4
Anks1	6.90109e-148	0.130444	0.131	0.051	6.58778e-144	ECM-interacting transitional population	Cluster 4
Timp3	1.36032e-147	1.2571	0.1	0.018	1.29856e-143	ECM-interacting transitional population	Cluster 4
Usp34	1.62504e-147	-0.410389	0.147	0.08	1.55127e-143	ECM-interacting transitional population	Cluster 4
Egfl7	3.35025e-147	0.689904	0.106	0.026	3.19815e-143	ECM-interacting transitional population	Cluster 4
Trim12c	3.41886e-147	0.890457	0.11	0.027	3.26364e-143	ECM-interacting transitional population	Cluster 4
Cat	6.46477e-147	-0.238529	0.175	0.097	6.17127e-143	ECM-interacting transitional population	Cluster 4
Ash1l	1.98117e-146	-0.124835	0.142	0.065	1.89122e-142	ECM-interacting transitional population	Cluster 4
Mbp	3.67477e-146	0.336525	0.14	0.053	3.50793e-142	ECM-interacting transitional population	Cluster 4
Arhgap42	3.8645e-146	0.831651	0.125	0.032	3.68905e-142	ECM-interacting transitional population	Cluster 4
Ttc28	4.52927e-146	-0.195135	0.157	0.079	4.32364e-142	ECM-interacting transitional population	Cluster 4
Kmt2e	9.36467e-146	-0.311854	0.143	0.074	8.93952e-142	ECM-interacting transitional population	Cluster 4
Cdc42bpa	1.30614e-145	0.303969	0.138	0.05	1.24684e-141	ECM-interacting transitional population	Cluster 4
Kat2b	1.98269e-145	0.188549	0.142	0.056	1.89267e-141	ECM-interacting transitional population	Cluster 4
Prrc2a	2.24781e-145	0.200249	0.125	0.047	2.14576e-141	ECM-interacting transitional population	Cluster 4
Gm20498	2.57174e-145	-0.111289	0.145	0.066	2.45499e-141	ECM-interacting transitional population	Cluster 4
Slc25a51	2.95299e-145	-0.451301	0.136	0.074	2.81893e-141	ECM-interacting transitional population	Cluster 4
Ifi27	4.47801e-145	-0.501727	0.16	0.098	4.27471e-141	ECM-interacting transitional population	Cluster 4
Adk	1.18334e-144	-0.130074	0.157	0.077	1.12961e-140	ECM-interacting transitional population	Cluster 4
Uty	1.27065e-144	-0.14795	0.146	0.071	1.21296e-140	ECM-interacting transitional population	Cluster 4
Acin1	2.29963e-144	-0.193673	0.135	0.063	2.19523e-140	ECM-interacting transitional population	Cluster 4
Fgfr1	2.38703e-144	0.261651	0.13	0.047	2.27866e-140	ECM-interacting transitional population	Cluster 4
Clybl	4.18537e-144	-0.465929	0.164	0.099	3.99535e-140	ECM-interacting transitional population	Cluster 4
Fkbp5	4.82042e-144	0.752411	0.115	0.031	4.60157e-140	ECM-interacting transitional population	Cluster 4
Spop	3.43478e-143	0.129776	0.133	0.052	3.27884e-139	ECM-interacting transitional population	Cluster 4
Sh2b2	4.24267e-143	-0.361815	0.162	0.093	4.05005e-139	ECM-interacting transitional population	Cluster 4
Zfr	5.71275e-143	-0.192309	0.132	0.061	5.4534e-139	ECM-interacting transitional population	Cluster 4
Gramd1a	6.12923e-143	0.124187	0.142	0.061	5.85096e-139	ECM-interacting transitional population	Cluster 4
Gab2	6.34125e-143	0.183853	0.139	0.053	6.05336e-139	ECM-interacting transitional population	Cluster 4
Rnf220	1.15782e-142	0.879871	0.102	0.023	1.10525e-138	ECM-interacting transitional population	Cluster 4
Sntb2	1.62962e-142	0.781494	0.107	0.027	1.55564e-138	ECM-interacting transitional population	Cluster 4
Fmnl2	1.82821e-142	0.438776	0.134	0.045	1.74521e-138	ECM-interacting transitional population	Cluster 4
Itpr2	2.28663e-142	-0.613208	0.146	0.095	2.18282e-138	ECM-interacting transitional population	Cluster 4
Abi1	3.62061e-142	0.143565	0.12	0.043	3.45623e-138	ECM-interacting transitional population	Cluster 4
Mbd5	4.17792e-142	-0.303381	0.14	0.071	3.98824e-138	ECM-interacting transitional population	Cluster 4
Ubac2	1.35171e-141	0.17086	0.126	0.047	1.29034e-137	ECM-interacting transitional population	Cluster 4
Dock4	2.69296e-141	0.147112	0.129	0.051	2.5707e-137	ECM-interacting transitional population	Cluster 4
Dock11	3.82699e-141	0.274172	0.126	0.048	3.65324e-137	ECM-interacting transitional population	Cluster 4
Foxo1	5.56846e-141	-0.186779	0.139	0.067	5.31565e-137	ECM-interacting transitional population	Cluster 4
Ptpn4	7.07276e-141	-0.472925	0.165	0.102	6.75166e-137	ECM-interacting transitional population	Cluster 4
Trarg1	1.3412e-140	-0.303277	0.138	0.071	1.28031e-136	ECM-interacting transitional population	Cluster 4
Zmynd8	1.35499e-140	-0.137495	0.122	0.055	1.29347e-136	ECM-interacting transitional population	Cluster 4
Psd3	1.68782e-140	0.489765	0.116	0.033	1.61119e-136	ECM-interacting transitional population	Cluster 4
Pum1	1.9325e-140	-0.100247	0.148	0.071	1.84477e-136	ECM-interacting transitional population	Cluster 4
Ggnbp2	2.0736e-140	-0.176747	0.146	0.071	1.97946e-136	ECM-interacting transitional population	Cluster 4
Cirbp	3.12501e-140	0.221101	0.108	0.038	2.98313e-136	ECM-interacting transitional population	Cluster 4
Tbc1d5	4.50763e-140	-0.252403	0.143	0.072	4.30299e-136	ECM-interacting transitional population	Cluster 4
Nr3c1	5.4886e-140	-0.273332	0.149	0.078	5.23942e-136	ECM-interacting transitional population	Cluster 4
Dmd	7.62502e-140	-0.865621	0.168	0.118	7.27885e-136	ECM-interacting transitional population	Cluster 4
Hacl1	3.41735e-139	-0.186682	0.136	0.069	3.26221e-135	ECM-interacting transitional population	Cluster 4
Nabp1	3.47644e-139	-0.437411	0.154	0.094	3.31861e-135	ECM-interacting transitional population	Cluster 4
BC005537	5.44318e-139	0.157668	0.118	0.045	5.19606e-135	ECM-interacting transitional population	Cluster 4
Trio	6.40563e-139	0.23067	0.129	0.048	6.11481e-135	ECM-interacting transitional population	Cluster 4
Esrrg	1.17088e-138	-0.901421	0.162	0.136	1.11772e-134	ECM-interacting transitional population	Cluster 4
Ppip5k1	2.22337e-138	-0.330635	0.16	0.092	2.12243e-134	ECM-interacting transitional population	Cluster 4
Map4k4	2.75479e-138	0.302318	0.128	0.045	2.62972e-134	ECM-interacting transitional population	Cluster 4
Smarcd2	4.19741e-138	0.294712	0.108	0.035	4.00685e-134	ECM-interacting transitional population	Cluster 4
Fam193a	7.70649e-138	-0.283465	0.131	0.064	7.35661e-134	ECM-interacting transitional population	Cluster 4
Dnm2	8.30878e-138	0.291372	0.118	0.041	7.93156e-134	ECM-interacting transitional population	Cluster 4
Aldh1a1	1.04891e-137	0.338691	0.143	0.054	1.00129e-133	ECM-interacting transitional population	Cluster 4
Mark2	1.16824e-137	-0.178783	0.143	0.07	1.1152e-133	ECM-interacting transitional population	Cluster 4
Cux1	5.12948e-137	-0.325297	0.132	0.068	4.8966e-133	ECM-interacting transitional population	Cluster 4
Snx29	1.21152e-136	0.396884	0.124	0.041	1.15652e-132	ECM-interacting transitional population	Cluster 4
Lrch3	1.33013e-136	-0.149538	0.133	0.061	1.26974e-132	ECM-interacting transitional population	Cluster 4
Alcam	2.02593e-136	0.249297	0.138	0.056	1.93395e-132	ECM-interacting transitional population	Cluster 4
Map3k3	2.04147e-136	0.327444	0.126	0.045	1.94878e-132	ECM-interacting transitional population	Cluster 4
Atrn	2.14269e-136	-0.210747	0.141	0.071	2.04541e-132	ECM-interacting transitional population	Cluster 4
Huwe1	3.14257e-136	-0.200794	0.15	0.076	2.9999e-132	ECM-interacting transitional population	Cluster 4
Tet3	1.50952e-135	0.368629	0.131	0.047	1.44099e-131	ECM-interacting transitional population	Cluster 4
Peli2	3.7675e-135	0.34999	0.128	0.046	3.59646e-131	ECM-interacting transitional population	Cluster 4
Gsk3b	1.10341e-134	-0.110014	0.128	0.057	1.05332e-130	ECM-interacting transitional population	Cluster 4
Tspan12	6.09384e-134	-0.401423	0.139	0.081	5.81718e-130	ECM-interacting transitional population	Cluster 4
Mtarc2	7.33866e-134	-0.138323	0.117	0.053	7.00548e-130	ECM-interacting transitional population	Cluster 4
Stox2	7.50476e-134	0.150846	0.133	0.052	7.16405e-130	ECM-interacting transitional population	Cluster 4
Slc2a4	7.88953e-134	-0.404194	0.118	0.067	7.53134e-130	ECM-interacting transitional population	Cluster 4
Arhgap26	1.02895e-133	-0.368632	0.138	0.074	9.82235e-130	ECM-interacting transitional population	Cluster 4
Prpf38b	1.87113e-133	-0.327082	0.135	0.069	1.78618e-129	ECM-interacting transitional population	Cluster 4
Pigu	2.39964e-133	0.376428	0.117	0.04	2.2907e-129	ECM-interacting transitional population	Cluster 4
Zcchc24	5.03837e-133	0.419196	0.122	0.042	4.80963e-129	ECM-interacting transitional population	Cluster 4
Rasl12	5.04959e-133	0.117592	0.145	0.064	4.82034e-129	ECM-interacting transitional population	Cluster 4
Faf1	6.57461e-133	-0.239372	0.146	0.077	6.27612e-129	ECM-interacting transitional population	Cluster 4
Mgat5	7.49862e-133	-0.12321	0.125	0.055	7.15818e-129	ECM-interacting transitional population	Cluster 4
Epb41l1	7.88674e-133	0.1421	0.131	0.053	7.52868e-129	ECM-interacting transitional population	Cluster 4
Kirrel	2.12145e-132	0.743409	0.102	0.028	2.02514e-128	ECM-interacting transitional population	Cluster 4
Agap1	2.39242e-132	0.374219	0.125	0.042	2.2838e-128	ECM-interacting transitional population	Cluster 4
mt-Nd2	3.01935e-132	-0.502911	0.125	0.074	2.88228e-128	ECM-interacting transitional population	Cluster 4
Lcor	4.18467e-132	-0.128328	0.129	0.059	3.99468e-128	ECM-interacting transitional population	Cluster 4
Parva	5.35304e-132	0.270497	0.112	0.04	5.11001e-128	ECM-interacting transitional population	Cluster 4
Aopep	2.18917e-131	0.208425	0.136	0.053	2.08978e-127	ECM-interacting transitional population	Cluster 4
Sos2	2.37765e-131	0.138266	0.135	0.057	2.2697e-127	ECM-interacting transitional population	Cluster 4
Fer	2.4141e-131	0.357616	0.12	0.042	2.3045e-127	ECM-interacting transitional population	Cluster 4
Snx10	2.75366e-131	-0.176138	0.152	0.079	2.62864e-127	ECM-interacting transitional population	Cluster 4
Aco2	5.1972e-131	-0.765672	0.141	0.1	4.96125e-127	ECM-interacting transitional population	Cluster 4
Pde1a	5.82431e-131	-0.255031	0.142	0.074	5.55989e-127	ECM-interacting transitional population	Cluster 4
Ltbp3	5.93577e-131	-0.194305	0.131	0.065	5.66628e-127	ECM-interacting transitional population	Cluster 4
Myo5a	6.0275e-131	0.218459	0.117	0.044	5.75386e-127	ECM-interacting transitional population	Cluster 4
Meis2	7.59458e-131	0.153816	0.13	0.052	7.24978e-127	ECM-interacting transitional population	Cluster 4
Rgcc	8.27064e-131	-0.180936	0.138	0.071	7.89515e-127	ECM-interacting transitional population	Cluster 4
Bmpr2	1.36816e-130	0.294767	0.114	0.038	1.30604e-126	ECM-interacting transitional population	Cluster 4
Akap7	1.9944e-130	-0.22415	0.138	0.071	1.90385e-126	ECM-interacting transitional population	Cluster 4
Amotl2	7.4236e-130	0.232929	0.121	0.046	7.08657e-126	ECM-interacting transitional population	Cluster 4
Pex14	9.77811e-130	-0.41067	0.136	0.076	9.33418e-126	ECM-interacting transitional population	Cluster 4
Ddhd2	1.52343e-129	-0.552622	0.135	0.085	1.45426e-125	ECM-interacting transitional population	Cluster 4
Zfp710	1.85877e-129	0.894064	0.103	0.025	1.77438e-125	ECM-interacting transitional population	Cluster 4
[truncated: 1,097 more rows]
