# Supplementary material for: Endothelial ADGRF5(GPR116) governs vascular adaptation required for sustained thermogenic remodeling of brown adipose tissue
Source: Mol Metab. 2026 Mar 6;107:102346. doi: 10.1016/j.molmet.2026.102346 (PMC13053757; doi:10.1016/j.molmet.2026.102346)
Supplement: Extended File 8 [file mmc22.xlsx]

## Sheet: BAT_Vascular_Subtypes_Markers
	p_val	avg_log2FC	pct.1	pct.2	p_val_adj
Sox5	0	-3.27843	0.178	0.695	0	Aerocyte-like capillary Ecs	Cluster 1
Pard3	0	-2.99215	0.082	0.593	0	Aerocyte-like capillary Ecs	Cluster 1
Ebf2	0	-3.11461	0.152	0.656	0	Aerocyte-like capillary Ecs	Cluster 1
Slc24a3	0	-2.90754	0.185	0.671	0	Aerocyte-like capillary Ecs	Cluster 1
Prdm16	0	-3.02637	0.156	0.638	0	Aerocyte-like capillary Ecs	Cluster 1
Sox6	0	-2.71522	0.119	0.592	0	Aerocyte-like capillary Ecs	Cluster 1
Zeb2	0	-2.67385	0.133	0.6	0	Aerocyte-like capillary Ecs	Cluster 1
Pakap.1	0	-3.16695	0.083	0.548	0	Aerocyte-like capillary Ecs	Cluster 1
Efna5	0	-3.21714	0.085	0.538	0	Aerocyte-like capillary Ecs	Cluster 1
Prkag2	0	-2.21646	0.197	0.645	0	Aerocyte-like capillary Ecs	Cluster 1
Ntrk3	0	-3.02712	0.181	0.62	0	Aerocyte-like capillary Ecs	Cluster 1
Zfhx3	0	-1.96321	0.201	0.636	0	Aerocyte-like capillary Ecs	Cluster 1
Thrb	0	-2.57308	0.126	0.559	0	Aerocyte-like capillary Ecs	Cluster 1
Slc1a5	0	-2.50233	0.147	0.579	0	Aerocyte-like capillary Ecs	Cluster 1
Pde4d	0	-2.39801	0.287	0.717	0	Aerocyte-like capillary Ecs	Cluster 1
Grk3	0	-2.75801	0.096	0.524	0	Aerocyte-like capillary Ecs	Cluster 1
Pde3a	0	-4.22808	0.041	0.467	0	Aerocyte-like capillary Ecs	Cluster 1
Insr	0	-1.61542	0.242	0.664	0	Aerocyte-like capillary Ecs	Cluster 1
Arhgap24	0	-2.39532	0.148	0.568	0	Aerocyte-like capillary Ecs	Cluster 1
Ptprd	0	-2.41228	0.133	0.548	0	Aerocyte-like capillary Ecs	Cluster 1
Lrp1	0	-2.59557	0.072	0.487	0	Aerocyte-like capillary Ecs	Cluster 1
Plin1	0	-2.43473	0.135	0.549	0	Aerocyte-like capillary Ecs	Cluster 1
Celf2	0	-2.00167	0.242	0.653	0	Aerocyte-like capillary Ecs	Cluster 1
Vegfa	0	-2.4258	0.175	0.586	0	Aerocyte-like capillary Ecs	Cluster 1
Sh3kbp1	0	-2.04395	0.155	0.566	0	Aerocyte-like capillary Ecs	Cluster 1
Setbp1	0	-1.9863	0.13	0.539	0	Aerocyte-like capillary Ecs	Cluster 1
Sgcd	0	-2.42161	0.181	0.587	0	Aerocyte-like capillary Ecs	Cluster 1
Kcnk3	0	-2.41578	0.116	0.521	0	Aerocyte-like capillary Ecs	Cluster 1
Plin4	0	-2.69932	0.078	0.482	0	Aerocyte-like capillary Ecs	Cluster 1
Atp2a2	0	-1.70811	0.186	0.589	0	Aerocyte-like capillary Ecs	Cluster 1
Pde3b	0	-2.35156	0.186	0.589	0	Aerocyte-like capillary Ecs	Cluster 1
Tenm4	0	-2.38342	0.132	0.533	0	Aerocyte-like capillary Ecs	Cluster 1
Ank2	0	-2.54954	0.092	0.488	0	Aerocyte-like capillary Ecs	Cluster 1
Hk2	0	-2.6239	0.157	0.551	0	Aerocyte-like capillary Ecs	Cluster 1
Slc36a2	0	-2.56125	0.121	0.515	0	Aerocyte-like capillary Ecs	Cluster 1
Fam13a	0	-2.49555	0.244	0.637	0	Aerocyte-like capillary Ecs	Cluster 1
Cluh	0	-1.95322	0.13	0.521	0	Aerocyte-like capillary Ecs	Cluster 1
Col27a1	0	-2.80937	0.098	0.489	0	Aerocyte-like capillary Ecs	Cluster 1
Adra1a	0	-2.51559	0.137	0.527	0	Aerocyte-like capillary Ecs	Cluster 1
Xrcc6	0	-2.55638	0.137	0.527	0	Aerocyte-like capillary Ecs	Cluster 1
Mir99ahg	0	-2.37055	0.084	0.471	0	Aerocyte-like capillary Ecs	Cluster 1
Aco2	0	-1.87904	0.293	0.678	0	Aerocyte-like capillary Ecs	Cluster 1
Gpam	0	-2.25244	0.166	0.551	0	Aerocyte-like capillary Ecs	Cluster 1
Nrg4	0	-2.50274	0.197	0.582	0	Aerocyte-like capillary Ecs	Cluster 1
Negr1	0	-2.38304	0.173	0.556	0	Aerocyte-like capillary Ecs	Cluster 1
Adcy9	0	-1.48026	0.201	0.584	0	Aerocyte-like capillary Ecs	Cluster 1
Lpin1	0	-2.13257	0.194	0.577	0	Aerocyte-like capillary Ecs	Cluster 1
Dpyd	0	-2.30918	0.092	0.473	0	Aerocyte-like capillary Ecs	Cluster 1
Rgs7	0	-2.61684	0.21	0.591	0	Aerocyte-like capillary Ecs	Cluster 1
Gys1	0	-2.18009	0.108	0.488	0	Aerocyte-like capillary Ecs	Cluster 1
Slc27a1	0	-2.53397	0.075	0.455	0	Aerocyte-like capillary Ecs	Cluster 1
Ppargc1b	0	-2.68465	0.301	0.68	0	Aerocyte-like capillary Ecs	Cluster 1
4933406I18Rik	0	-2.40329	0.137	0.516	0	Aerocyte-like capillary Ecs	Cluster 1
Tbc1d4	0	-1.9688	0.11	0.489	0	Aerocyte-like capillary Ecs	Cluster 1
Itpk1	0	-2.12104	0.125	0.503	0	Aerocyte-like capillary Ecs	Cluster 1
Mical3	0	-1.40097	0.301	0.677	0	Aerocyte-like capillary Ecs	Cluster 1
Cnnm2	0	-2.47622	0.093	0.469	0	Aerocyte-like capillary Ecs	Cluster 1
Ctcflos	0	-2.58649	0.137	0.513	0	Aerocyte-like capillary Ecs	Cluster 1
Prkn	0	-1.5232	0.235	0.611	0	Aerocyte-like capillary Ecs	Cluster 1
Stim1	0	-1.18467	0.232	0.608	0	Aerocyte-like capillary Ecs	Cluster 1
Adcy3	0	-2.55596	0.076	0.451	0	Aerocyte-like capillary Ecs	Cluster 1
Coq8a	0	-2.25833	0.08	0.454	0	Aerocyte-like capillary Ecs	Cluster 1
Cidea	0	-1.95163	0.188	0.561	0	Aerocyte-like capillary Ecs	Cluster 1
Ces1d	0	-2.24947	0.095	0.468	0	Aerocyte-like capillary Ecs	Cluster 1
Pcx	0	-2.29085	0.099	0.471	0	Aerocyte-like capillary Ecs	Cluster 1
Clybl	0	-1.86644	0.133	0.504	0	Aerocyte-like capillary Ecs	Cluster 1
Kank1	0	-3.10007	0.038	0.407	0	Aerocyte-like capillary Ecs	Cluster 1
Mlxipl	0	-2.57563	0.243	0.612	0	Aerocyte-like capillary Ecs	Cluster 1
Dag1	0	-1.35988	0.198	0.567	0	Aerocyte-like capillary Ecs	Cluster 1
Bckdhb	0	-1.76477	0.183	0.551	0	Aerocyte-like capillary Ecs	Cluster 1
Nav2	0	-2.15366	0.198	0.566	0	Aerocyte-like capillary Ecs	Cluster 1
Cpt1b	0	-2.31726	0.101	0.468	0	Aerocyte-like capillary Ecs	Cluster 1
Cgnl1	0	-1.64791	0.197	0.562	0	Aerocyte-like capillary Ecs	Cluster 1
Akap1	0	-1.88538	0.119	0.484	0	Aerocyte-like capillary Ecs	Cluster 1
Rnf152	0	-1.57463	0.165	0.53	0	Aerocyte-like capillary Ecs	Cluster 1
Msrb3	0	-1.60388	0.173	0.537	0	Aerocyte-like capillary Ecs	Cluster 1
Ano1	0	-3.80615	0.044	0.408	0	Aerocyte-like capillary Ecs	Cluster 1
Ephx2	0	-2.35841	0.089	0.453	0	Aerocyte-like capillary Ecs	Cluster 1
Ppp1r3b	0	-2.32679	0.084	0.448	0	Aerocyte-like capillary Ecs	Cluster 1
Abcd3	0	-1.58742	0.182	0.545	0	Aerocyte-like capillary Ecs	Cluster 1
Prkar2b	0	-2.27343	0.294	0.656	0	Aerocyte-like capillary Ecs	Cluster 1
Dgat2	0	-2.10506	0.111	0.473	0	Aerocyte-like capillary Ecs	Cluster 1
Zfhx4	0	-2.52792	0.058	0.42	0	Aerocyte-like capillary Ecs	Cluster 1
Prkg1	0	-4.88298	0.094	0.455	0	Aerocyte-like capillary Ecs	Cluster 1
Sh2b2	0	-2.55275	0.068	0.429	0	Aerocyte-like capillary Ecs	Cluster 1
Agl	0	-1.69072	0.149	0.509	0	Aerocyte-like capillary Ecs	Cluster 1
Ahcyl1	0	-1.45958	0.234	0.594	0	Aerocyte-like capillary Ecs	Cluster 1
Rasl12	0	-3.46477	0.028	0.388	0	Aerocyte-like capillary Ecs	Cluster 1
Acot11	0	-2.50158	0.127	0.486	0	Aerocyte-like capillary Ecs	Cluster 1
Erbb4	0	-2.48417	0.101	0.46	0	Aerocyte-like capillary Ecs	Cluster 1
Pank1	0	-2.37211	0.194	0.552	0	Aerocyte-like capillary Ecs	Cluster 1
Gtf2ird1	0	-2.1172	0.161	0.519	0	Aerocyte-like capillary Ecs	Cluster 1
Rbm47	0	-2.66165	0.069	0.427	0	Aerocyte-like capillary Ecs	Cluster 1
Txlng	0	-1.6216	0.212	0.57	0	Aerocyte-like capillary Ecs	Cluster 1
Acadm	0	-1.30504	0.226	0.583	0	Aerocyte-like capillary Ecs	Cluster 1
Adk	0	-1.74291	0.129	0.486	0	Aerocyte-like capillary Ecs	Cluster 1
Esrrg	0	-2.6422	0.251	0.608	0	Aerocyte-like capillary Ecs	Cluster 1
Ppip5k1	0	-1.78918	0.132	0.489	0	Aerocyte-like capillary Ecs	Cluster 1
Acss2	0	-2.05961	0.163	0.519	0	Aerocyte-like capillary Ecs	Cluster 1
Atp1a2	0	-1.94186	0.352	0.708	0	Aerocyte-like capillary Ecs	Cluster 1
Meis2	0	-3.18951	0.043	0.398	0	Aerocyte-like capillary Ecs	Cluster 1
Adcy6	0	-1.39987	0.145	0.5	0	Aerocyte-like capillary Ecs	Cluster 1
Ldlrad4	0	-0.938615	0.346	0.701	0	Aerocyte-like capillary Ecs	Cluster 1
Slc25a51	0	-1.67089	0.142	0.497	0	Aerocyte-like capillary Ecs	Cluster 1
Ddo	0	-2.6113	0.054	0.408	0	Aerocyte-like capillary Ecs	Cluster 1
Pnpla3	0	-2.52589	0.111	0.464	0	Aerocyte-like capillary Ecs	Cluster 1
Hacd2	0	-1.8257	0.158	0.511	0	Aerocyte-like capillary Ecs	Cluster 1
Il15ra	0	-1.67846	0.153	0.506	0	Aerocyte-like capillary Ecs	Cluster 1
Miga2	0	-2.17936	0.075	0.427	0	Aerocyte-like capillary Ecs	Cluster 1
Etfa	0	-1.38421	0.18	0.531	0	Aerocyte-like capillary Ecs	Cluster 1
Pygl	0	-2.22204	0.118	0.469	0	Aerocyte-like capillary Ecs	Cluster 1
Slc4a4	0	-2.53991	0.372	0.723	0	Aerocyte-like capillary Ecs	Cluster 1
Ppara	0	-2.57934	0.29	0.64	0	Aerocyte-like capillary Ecs	Cluster 1
Gk	0	-2.45036	0.096	0.446	0	Aerocyte-like capillary Ecs	Cluster 1
Ssbp2	0	-1.32184	0.142	0.492	0	Aerocyte-like capillary Ecs	Cluster 1
Aox1	0	-1.98806	0.108	0.457	0	Aerocyte-like capillary Ecs	Cluster 1
Gm53058	0	-2.64929	0.049	0.398	0	Aerocyte-like capillary Ecs	Cluster 1
Nr6a1	0	-1.45356	0.132	0.481	0	Aerocyte-like capillary Ecs	Cluster 1
Por	0	-1.61936	0.13	0.479	0	Aerocyte-like capillary Ecs	Cluster 1
Nfyc	0	-1.32039	0.205	0.552	0	Aerocyte-like capillary Ecs	Cluster 1
Aspg	0	-2.78678	0.059	0.406	0	Aerocyte-like capillary Ecs	Cluster 1
Adam12	0	-1.85639	0.247	0.594	0	Aerocyte-like capillary Ecs	Cluster 1
Ctdspl	0	-2.69292	0.052	0.398	0	Aerocyte-like capillary Ecs	Cluster 1
Dlat	0	-1.46409	0.179	0.525	0	Aerocyte-like capillary Ecs	Cluster 1
Aacs	0	-2.32339	0.118	0.463	0	Aerocyte-like capillary Ecs	Cluster 1
Acss3	0	-2.09594	0.113	0.458	0	Aerocyte-like capillary Ecs	Cluster 1
Rps6ka5	0	-1.52937	0.119	0.464	0	Aerocyte-like capillary Ecs	Cluster 1
A530065N20Rik	0	-2.58144	0.087	0.432	0	Aerocyte-like capillary Ecs	Cluster 1
Pdk4	0	-2.20506	0.19	0.534	0	Aerocyte-like capillary Ecs	Cluster 1
Slc25a20	0	-1.70469	0.124	0.467	0	Aerocyte-like capillary Ecs	Cluster 1
Pfkfb3	0	-1.72188	0.24	0.583	0	Aerocyte-like capillary Ecs	Cluster 1
Cpeb3	0	-1.30756	0.215	0.557	0	Aerocyte-like capillary Ecs	Cluster 1
Ogdh	0	-1.38507	0.344	0.686	0	Aerocyte-like capillary Ecs	Cluster 1
ENSMUSG00000120396	0	-2.58348	0.058	0.4	0	Aerocyte-like capillary Ecs	Cluster 1
Fnbp1	0	-1.03056	0.198	0.54	0	Aerocyte-like capillary Ecs	Cluster 1
A530053G22Rik	0	-2.52103	0.1	0.442	0	Aerocyte-like capillary Ecs	Cluster 1
Ppargc1a	0	-2.51636	0.082	0.423	0	Aerocyte-like capillary Ecs	Cluster 1
Slc25a19	0	-2.00556	0.078	0.419	0	Aerocyte-like capillary Ecs	Cluster 1
Gpat4	0	-1.68766	0.149	0.489	0	Aerocyte-like capillary Ecs	Cluster 1
Agpat2	0	-1.45169	0.202	0.541	0	Aerocyte-like capillary Ecs	Cluster 1
Gnpat	0	-1.50687	0.157	0.495	0	Aerocyte-like capillary Ecs	Cluster 1
Slc25a42	0	-2.34866	0.071	0.409	0	Aerocyte-like capillary Ecs	Cluster 1
Pim1	0	-2.1694	0.067	0.404	0	Aerocyte-like capillary Ecs	Cluster 1
Rbms3	0	-3.40775	0.066	0.402	0	Aerocyte-like capillary Ecs	Cluster 1
Cs	0	-1.05475	0.228	0.564	0	Aerocyte-like capillary Ecs	Cluster 1
Palld	0	-2.06446	0.1	0.436	0	Aerocyte-like capillary Ecs	Cluster 1
Atosa	0	-1.56886	0.148	0.483	0	Aerocyte-like capillary Ecs	Cluster 1
Cobll1	0	-1.4803	0.138	0.472	0	Aerocyte-like capillary Ecs	Cluster 1
Myl1	0	-2.32856	0.054	0.387	0	Aerocyte-like capillary Ecs	Cluster 1
Glul	0	-1.36542	0.174	0.506	0	Aerocyte-like capillary Ecs	Cluster 1
Slc1a3	0	-2.30323	0.089	0.421	0	Aerocyte-like capillary Ecs	Cluster 1
Gm16163	0	-2.77973	0.065	0.396	0	Aerocyte-like capillary Ecs	Cluster 1
Nampt	0	-1.58454	0.121	0.452	0	Aerocyte-like capillary Ecs	Cluster 1
Sort1	0	-2.56407	0.044	0.375	0	Aerocyte-like capillary Ecs	Cluster 1
Mir100hg	0	-1.20397	0.156	0.487	0	Aerocyte-like capillary Ecs	Cluster 1
Myo5a	0	-1.89479	0.076	0.407	0	Aerocyte-like capillary Ecs	Cluster 1
Ywhag	0	-1.15365	0.156	0.487	0	Aerocyte-like capillary Ecs	Cluster 1
Ccdc85a	0	2.1286	0.789	0.459	0	Aerocyte-like capillary Ecs	Cluster 1
Pcsk5	0	-3.01502	0.041	0.371	0	Aerocyte-like capillary Ecs	Cluster 1
Dgat1	0	-1.86025	0.088	0.418	0	Aerocyte-like capillary Ecs	Cluster 1
Fhit	0	-2.05844	0.094	0.424	0	Aerocyte-like capillary Ecs	Cluster 1
Itsn1	0	-1.16432	0.157	0.487	0	Aerocyte-like capillary Ecs	Cluster 1
9530026P05Rik	0	-0.536703	0.291	0.62	0	Aerocyte-like capillary Ecs	Cluster 1
Acadvl	0	-1.56659	0.103	0.432	0	Aerocyte-like capillary Ecs	Cluster 1
Gpd2	0	-1.40568	0.298	0.627	0	Aerocyte-like capillary Ecs	Cluster 1
Hadhb	0	-1.23803	0.213	0.541	0	Aerocyte-like capillary Ecs	Cluster 1
Mpc1	0	-1.55835	0.136	0.464	0	Aerocyte-like capillary Ecs	Cluster 1
Ppp1r9a	0	-2.6301	0.04	0.368	0	Aerocyte-like capillary Ecs	Cluster 1
Csad	0	-1.60679	0.098	0.426	0	Aerocyte-like capillary Ecs	Cluster 1
Optn	0	-1.54417	0.147	0.475	0	Aerocyte-like capillary Ecs	Cluster 1
Pde7b	0	-1.58165	0.241	0.569	0	Aerocyte-like capillary Ecs	Cluster 1
Elovl6	0	-1.93243	0.305	0.632	0	Aerocyte-like capillary Ecs	Cluster 1
Ntrk2	0	-2.57621	0.061	0.388	0	Aerocyte-like capillary Ecs	Cluster 1
Ddhd2	0	-1.50752	0.205	0.531	0	Aerocyte-like capillary Ecs	Cluster 1
Ifi27	0	-1.43957	0.138	0.464	0	Aerocyte-like capillary Ecs	Cluster 1
Aifm2	0	-1.96035	0.088	0.414	0	Aerocyte-like capillary Ecs	Cluster 1
Parm1	0	-2.62027	0.063	0.388	0	Aerocyte-like capillary Ecs	Cluster 1
Plbd1	0	-2.08647	0.068	0.393	0	Aerocyte-like capillary Ecs	Cluster 1
Bmpr1a	0	-2.97078	0.035	0.36	0	Aerocyte-like capillary Ecs	Cluster 1
Mapt	0	-2.30895	0.072	0.396	0	Aerocyte-like capillary Ecs	Cluster 1
Sfxn5	0	-1.96154	0.114	0.438	0	Aerocyte-like capillary Ecs	Cluster 1
Fgf14	0	-2.71667	0.119	0.442	0	Aerocyte-like capillary Ecs	Cluster 1
Pck1	0	-2.10383	0.191	0.514	0	Aerocyte-like capillary Ecs	Cluster 1
Acaa2	0	-1.26973	0.137	0.458	0	Aerocyte-like capillary Ecs	Cluster 1
Gm12002	0	2.41303	0.628	0.307	0	Aerocyte-like capillary Ecs	Cluster 1
Agpat3	0	-1.04016	0.202	0.522	0	Aerocyte-like capillary Ecs	Cluster 1
Ankef1	0	-2.23003	0.056	0.376	0	Aerocyte-like capillary Ecs	Cluster 1
Esrra	0	-1.72583	0.087	0.406	0	Aerocyte-like capillary Ecs	Cluster 1
Gpcpd1	0	-1.24157	0.171	0.49	0	Aerocyte-like capillary Ecs	Cluster 1
Kdr	0	2.00587	0.818	0.499	0	Aerocyte-like capillary Ecs	Cluster 1
Stau2	0	-1.58797	0.088	0.406	0	Aerocyte-like capillary Ecs	Cluster 1
Crat	0	-1.45529	0.109	0.427	0	Aerocyte-like capillary Ecs	Cluster 1
Pdzrn3	0	-3.54379	0.041	0.359	0	Aerocyte-like capillary Ecs	Cluster 1
Arhgap42	0	-3.32701	0.03	0.348	0	Aerocyte-like capillary Ecs	Cluster 1
Map3k20	0	-1.6925	0.144	0.461	0	Aerocyte-like capillary Ecs	Cluster 1
Ablim3	0	2.03412	0.864	0.547	0	Aerocyte-like capillary Ecs	Cluster 1
Pde1a	0	-3.0102	0.033	0.35	0	Aerocyte-like capillary Ecs	Cluster 1
Ralgapa2	0	-1.38485	0.481	0.797	0	Aerocyte-like capillary Ecs	Cluster 1
Snx10	0	-1.48163	0.139	0.455	0	Aerocyte-like capillary Ecs	Cluster 1
Bcl6	0	-2.7788	0.039	0.354	0	Aerocyte-like capillary Ecs	Cluster 1
Dlst	0	-0.963741	0.199	0.514	0	Aerocyte-like capillary Ecs	Cluster 1
Tln2	0	-1.59903	0.117	0.432	0	Aerocyte-like capillary Ecs	Cluster 1
Acad11	0	-1.75624	0.093	0.408	0	Aerocyte-like capillary Ecs	Cluster 1
Akt2	0	-1.22729	0.156	0.47	0	Aerocyte-like capillary Ecs	Cluster 1
Pmepa1	0	-1.59139	0.093	0.406	0	Aerocyte-like capillary Ecs	Cluster 1
Larp1b	0	-1.28908	0.134	0.447	0	Aerocyte-like capillary Ecs	Cluster 1
Sdha	0	-0.782953	0.22	0.532	0	Aerocyte-like capillary Ecs	Cluster 1
Acvr1c	0	-2.15854	0.071	0.383	0	Aerocyte-like capillary Ecs	Cluster 1
Idh3a	0	-1.23882	0.133	0.445	0	Aerocyte-like capillary Ecs	Cluster 1
Hsd17b12	0	-1.25192	0.164	0.476	0	Aerocyte-like capillary Ecs	Cluster 1
Cidec	0	-1.70978	0.085	0.396	0	Aerocyte-like capillary Ecs	Cluster 1
Gbe1	0	-1.53064	0.322	0.633	0	Aerocyte-like capillary Ecs	Cluster 1
Nt5c2	0	-1.35801	0.114	0.425	0	Aerocyte-like capillary Ecs	Cluster 1
Eno1	0	-1.65068	0.088	0.398	0	Aerocyte-like capillary Ecs	Cluster 1
Ppp2r3a	0	-1.07114	0.152	0.462	0	Aerocyte-like capillary Ecs	Cluster 1
Cpq	0	-1.86948	0.078	0.388	0	Aerocyte-like capillary Ecs	Cluster 1
Irs1	0	-2.49223	0.043	0.353	0	Aerocyte-like capillary Ecs	Cluster 1
Decr1	0	-1.44946	0.095	0.404	0	Aerocyte-like capillary Ecs	Cluster 1
Immp2l	0	-1.51298	0.376	0.685	0	Aerocyte-like capillary Ecs	Cluster 1
Anxa6	0	-1.06498	0.129	0.438	0	Aerocyte-like capillary Ecs	Cluster 1
Gpd1	0	-1.83811	0.395	0.703	0	Aerocyte-like capillary Ecs	Cluster 1
Gnao1	0	-1.63641	0.094	0.401	0	Aerocyte-like capillary Ecs	Cluster 1
Hycc2	0	-1.28767	0.148	0.455	0	Aerocyte-like capillary Ecs	Cluster 1
Rarb	0	-2.12676	0.059	0.365	0	Aerocyte-like capillary Ecs	Cluster 1
Smoc1	0	-2.3735	0.051	0.357	0	Aerocyte-like capillary Ecs	Cluster 1
Acsl1	0	-2.15987	0.424	0.729	0	Aerocyte-like capillary Ecs	Cluster 1
Afg3l2	0	-1.34443	0.101	0.404	0	Aerocyte-like capillary Ecs	Cluster 1
Mfn2	0	-1.19225	0.102	0.405	0	Aerocyte-like capillary Ecs	Cluster 1
Acat1	0	-1.15242	0.119	0.422	0	Aerocyte-like capillary Ecs	Cluster 1
Mcf2l	0	1.92344	0.76	0.459	0	Aerocyte-like capillary Ecs	Cluster 1
Lyst	0	-1.10602	0.164	0.464	0	Aerocyte-like capillary Ecs	Cluster 1
Tmem131l	0	-1.85695	0.087	0.387	0	Aerocyte-like capillary Ecs	Cluster 1
Ltbp3	0	-2.73113	0.03	0.328	0	Aerocyte-like capillary Ecs	Cluster 1
Dhdh	0	-1.53798	0.08	0.378	0	Aerocyte-like capillary Ecs	Cluster 1
Slc27a2	0	-2.38205	0.058	0.356	0	Aerocyte-like capillary Ecs	Cluster 1
Galm	0	-2.66109	0.037	0.334	0	Aerocyte-like capillary Ecs	Cluster 1
Hspa9	0	-1.03384	0.127	0.424	0	Aerocyte-like capillary Ecs	Cluster 1
Sorbs2	0	-3.62224	0.079	0.376	0	Aerocyte-like capillary Ecs	Cluster 1
Sik2	0	-1.71463	0.404	0.701	0	Aerocyte-like capillary Ecs	Cluster 1
Hibch	0	-1.51328	0.081	0.377	0	Aerocyte-like capillary Ecs	Cluster 1
Lncbate1	0	-2.55031	0.042	0.337	0	Aerocyte-like capillary Ecs	Cluster 1
Eda	0	-1.44603	0.105	0.399	0	Aerocyte-like capillary Ecs	Cluster 1
4931406C07Rik	0	-1.25425	0.114	0.408	0	Aerocyte-like capillary Ecs	Cluster 1
Ndufs1	0	-0.829183	0.179	0.473	0	Aerocyte-like capillary Ecs	Cluster 1
Shtn1	0	-2.24295	0.06	0.354	0	Aerocyte-like capillary Ecs	Cluster 1
Eln	0	-3.96924	0.101	0.394	0	Aerocyte-like capillary Ecs	Cluster 1
Hibadh	0	-0.90001	0.165	0.457	0	Aerocyte-like capillary Ecs	Cluster 1
Rhoq	0	-1.20745	0.113	0.405	0	Aerocyte-like capillary Ecs	Cluster 1
Ucp3	0	-2.49643	0.042	0.334	0	Aerocyte-like capillary Ecs	Cluster 1
Uqcc1	0	-1.18194	0.114	0.406	0	Aerocyte-like capillary Ecs	Cluster 1
Lrpprc	0	-1.13722	0.115	0.407	0	Aerocyte-like capillary Ecs	Cluster 1
Pnpla2	0	-1.17131	0.122	0.414	0	Aerocyte-like capillary Ecs	Cluster 1
Svep1	0	-2.47064	0.069	0.361	0	Aerocyte-like capillary Ecs	Cluster 1
Pgm1	0	-1.23594	0.111	0.402	0	Aerocyte-like capillary Ecs	Cluster 1
Slc16a10	0	-2.74323	0.039	0.329	0	Aerocyte-like capillary Ecs	Cluster 1
Cdo1	0	-1.65756	0.1	0.389	0	Aerocyte-like capillary Ecs	Cluster 1
Gm49513	0	-2.43046	0.06	0.349	0	Aerocyte-like capillary Ecs	Cluster 1
Hsd17b4	0	-1.18374	0.123	0.412	0	Aerocyte-like capillary Ecs	Cluster 1
Eci1	0	-1.98835	0.055	0.343	0	Aerocyte-like capillary Ecs	Cluster 1
Mpc2	0	-1.1158	0.112	0.4	0	Aerocyte-like capillary Ecs	Cluster 1
Pfkfb1	0	-2.22997	0.038	0.326	0	Aerocyte-like capillary Ecs	Cluster 1
Podn	0	-1.36739	0.089	0.377	0	Aerocyte-like capillary Ecs	Cluster 1
Etfb	0	-1.307	0.085	0.372	0	Aerocyte-like capillary Ecs	Cluster 1
Plce1	0	-3.61213	0.028	0.315	0	Aerocyte-like capillary Ecs	Cluster 1
Rnf150	0	-2.4682	0.043	0.329	0	Aerocyte-like capillary Ecs	Cluster 1
Apex2	0	-1.11803	0.125	0.411	0	Aerocyte-like capillary Ecs	Cluster 1
Mtch2	0	-0.98139	0.143	0.428	0	Aerocyte-like capillary Ecs	Cluster 1
Notch3	0	-5.28412	0.023	0.308	0	Aerocyte-like capillary Ecs	Cluster 1
Ndrg2	0	-2.19267	0.046	0.33	0	Aerocyte-like capillary Ecs	Cluster 1
Rbpms2	0	-2.64584	0.036	0.32	0	Aerocyte-like capillary Ecs	Cluster 1
Sntb1	0	-2.50157	0.053	0.337	0	Aerocyte-like capillary Ecs	Cluster 1
Lnx1	0	1.9035	0.665	0.382	0	Aerocyte-like capillary Ecs	Cluster 1
Osbpl1a	0	-1.16845	0.115	0.398	0	Aerocyte-like capillary Ecs	Cluster 1
Pdhb	0	-1.18777	0.109	0.392	0	Aerocyte-like capillary Ecs	Cluster 1
Epb41l1	0	-2.53478	0.031	0.313	0	Aerocyte-like capillary Ecs	Cluster 1
Mecr	0	-1.69869	0.067	0.349	0	Aerocyte-like capillary Ecs	Cluster 1
Arhgap32	0	-1.36402	0.089	0.37	0	Aerocyte-like capillary Ecs	Cluster 1
Fgfr1	0	-2.07021	0.053	0.334	0	Aerocyte-like capillary Ecs	Cluster 1
Itih5	0	-2.43677	0.045	0.326	0	Aerocyte-like capillary Ecs	Cluster 1
Dagla	0	-2.83665	0.029	0.31	0	Aerocyte-like capillary Ecs	Cluster 1
Gm35853	0	-2.82346	0.034	0.314	0	Aerocyte-like capillary Ecs	Cluster 1
Sod2	0	-1.31403	0.084	0.364	0	Aerocyte-like capillary Ecs	Cluster 1
Slc22a23	0	-1.51726	0.086	0.365	0	Aerocyte-like capillary Ecs	Cluster 1
Suclg1	0	-0.980345	0.114	0.393	0	Aerocyte-like capillary Ecs	Cluster 1
Cspg4	0	-3.7296	0.02	0.299	0	Aerocyte-like capillary Ecs	Cluster 1
Srl	0	-2.53364	0.034	0.312	0	Aerocyte-like capillary Ecs	Cluster 1
Aspa	0	-2.2334	0.047	0.324	0	Aerocyte-like capillary Ecs	Cluster 1
Cox10	0	-1.25728	0.094	0.371	0	Aerocyte-like capillary Ecs	Cluster 1
Tfrc	0	-2.68232	0.033	0.31	0	Aerocyte-like capillary Ecs	Cluster 1
Cacna1c	0	-4.82095	0.052	0.328	0	Aerocyte-like capillary Ecs	Cluster 1
Adrb3	0	-2.02901	0.06	0.335	0	Aerocyte-like capillary Ecs	Cluster 1
Lgr6	0	-2.31984	0.061	0.336	0	Aerocyte-like capillary Ecs	Cluster 1
Cd300lg	0	1.904	0.675	0.401	0	Aerocyte-like capillary Ecs	Cluster 1
Aco1	0	-1.17912	0.096	0.369	0	Aerocyte-like capillary Ecs	Cluster 1
Macrod1	0	-1.9806	0.053	0.326	0	Aerocyte-like capillary Ecs	Cluster 1
Atp5c1	0	-0.628554	0.167	0.439	0	Aerocyte-like capillary Ecs	Cluster 1
Ptgr2	0	-1.21296	0.088	0.36	0	Aerocyte-like capillary Ecs	Cluster 1
Me3	0	-2.85906	0.024	0.296	0	Aerocyte-like capillary Ecs	Cluster 1
Adhfe1	0	-2.35456	0.041	0.312	0	Aerocyte-like capillary Ecs	Cluster 1
Myom1	0	-3.74599	0.054	0.324	0	Aerocyte-like capillary Ecs	Cluster 1
Carmn	0	-5.42924	0.02	0.29	0	Aerocyte-like capillary Ecs	Cluster 1
AY036118	0	-1.42273	0.082	0.351	0	Aerocyte-like capillary Ecs	Cluster 1
Arhgap18	0	2.02362	0.721	0.452	0	Aerocyte-like capillary Ecs	Cluster 1
Slc2a4	0	-2.36106	0.031	0.299	0	Aerocyte-like capillary Ecs	Cluster 1
Cdh2	0	-2.77117	0.026	0.294	0	Aerocyte-like capillary Ecs	Cluster 1
Sulf1	0	-4.58889	0.023	0.291	0	Aerocyte-like capillary Ecs	Cluster 1
Alas1	0	-1.8939	0.057	0.324	0	Aerocyte-like capillary Ecs	Cluster 1
Dapk1	0	-2.37586	0.048	0.314	0	Aerocyte-like capillary Ecs	Cluster 1
Tob2	0	-1.2839	0.091	0.356	0	Aerocyte-like capillary Ecs	Cluster 1
Acaca	0	-2.41633	0.537	0.801	0	Aerocyte-like capillary Ecs	Cluster 1
Atad3a	0	-1.84199	0.048	0.312	0	Aerocyte-like capillary Ecs	Cluster 1
Mme	0	-1.86129	0.057	0.321	0	Aerocyte-like capillary Ecs	Cluster 1
Znrf3	0	-1.39672	0.063	0.327	0	Aerocyte-like capillary Ecs	Cluster 1
Zbtb7c	0	-3.99673	0.021	0.285	0	Aerocyte-like capillary Ecs	Cluster 1
Slc28a2	0	2.11911	0.556	0.293	0	Aerocyte-like capillary Ecs	Cluster 1
Itpr1	0	-0.866495	0.594	0.857	0	Aerocyte-like capillary Ecs	Cluster 1
Oplah	0	-1.8419	0.046	0.309	0	Aerocyte-like capillary Ecs	Cluster 1
Adtrp	0	-2.71854	0.031	0.293	0	Aerocyte-like capillary Ecs	Cluster 1
Fgd4	0	-1.51414	0.066	0.327	0	Aerocyte-like capillary Ecs	Cluster 1
Ushbp1	0	1.76253	0.735	0.475	0	Aerocyte-like capillary Ecs	Cluster 1
Adgrl4	0	1.75611	0.869	0.61	0	Aerocyte-like capillary Ecs	Cluster 1
Bmp6	0	1.86503	0.761	0.502	0	Aerocyte-like capillary Ecs	Cluster 1
Btnl9	0	1.80189	0.635	0.377	0	Aerocyte-like capillary Ecs	Cluster 1
Fam234a	0	-1.56974	0.065	0.323	0	Aerocyte-like capillary Ecs	Cluster 1
Mcc	0	1.77196	0.872	0.614	0	Aerocyte-like capillary Ecs	Cluster 1
Slc7a6	0	-1.73463	0.059	0.317	0	Aerocyte-like capillary Ecs	Cluster 1
Fggy	0	-1.37635	0.071	0.328	0	Aerocyte-like capillary Ecs	Cluster 1
Hadh	0	-1.05852	0.095	0.352	0	Aerocyte-like capillary Ecs	Cluster 1
Med12l	0	-2.40775	0.037	0.294	0	Aerocyte-like capillary Ecs	Cluster 1
Hsdl2	0	-1.26875	0.078	0.334	0	Aerocyte-like capillary Ecs	Cluster 1
Rorc	0	-2.41648	0.039	0.295	0	Aerocyte-like capillary Ecs	Cluster 1
A830018L16Rik	0	-2.48158	0.042	0.296	0	Aerocyte-like capillary Ecs	Cluster 1
Dock7	0	-1.56126	0.065	0.319	0	Aerocyte-like capillary Ecs	Cluster 1
Speg	0	-2.89197	0.026	0.28	0	Aerocyte-like capillary Ecs	Cluster 1
Itga6	0	1.85529	0.704	0.451	0	Aerocyte-like capillary Ecs	Cluster 1
Gns	0	-1.0984	0.086	0.338	0	Aerocyte-like capillary Ecs	Cluster 1
Ak2	0	-1.41312	0.063	0.314	0	Aerocyte-like capillary Ecs	Cluster 1
Khdrbs3	0	-2.69862	0.025	0.276	0	Aerocyte-like capillary Ecs	Cluster 1
Nmnat3	0	-1.74736	0.052	0.303	0	Aerocyte-like capillary Ecs	Cluster 1
Ikzf2	0	-2.51397	0.027	0.277	0	Aerocyte-like capillary Ecs	Cluster 1
Snx24	0	-2.54833	0.038	0.287	0	Aerocyte-like capillary Ecs	Cluster 1
Arap1	0	-1.80871	0.047	0.295	0	Aerocyte-like capillary Ecs	Cluster 1
Prxl2a	0	-1.24726	0.071	0.318	0	Aerocyte-like capillary Ecs	Cluster 1
Vwa3a	0	1.92511	0.619	0.372	0	Aerocyte-like capillary Ecs	Cluster 1
Wls	0	-1.81281	0.048	0.295	0	Aerocyte-like capillary Ecs	Cluster 1
Pon3	0	-1.91875	0.045	0.29	0	Aerocyte-like capillary Ecs	Cluster 1
Angpt1	0	-2.93997	0.028	0.272	0	Aerocyte-like capillary Ecs	Cluster 1
Eml5	0	-1.77578	0.049	0.293	0	Aerocyte-like capillary Ecs	Cluster 1
Rasgrp3	0	1.83083	0.657	0.417	0	Aerocyte-like capillary Ecs	Cluster 1
Gys2	0	-2.91454	0.022	0.259	0	Aerocyte-like capillary Ecs	Cluster 1
Vldlr	0	-2.11973	0.033	0.27	0	Aerocyte-like capillary Ecs	Cluster 1
Fasn	0	-1.79979	0.537	0.774	0	Aerocyte-like capillary Ecs	Cluster 1
Prkch	0	1.53349	0.824	0.588	0	Aerocyte-like capillary Ecs	Cluster 1
Acacb	0	-2.24925	0.555	0.79	0	Aerocyte-like capillary Ecs	Cluster 1
Rgs6	0	-4.83589	0.018	0.251	0	Aerocyte-like capillary Ecs	Cluster 1
Sema4b	0	-2.48808	0.022	0.255	0	Aerocyte-like capillary Ecs	Cluster 1
Shank3	0	1.52239	0.886	0.653	0	Aerocyte-like capillary Ecs	Cluster 1
Ybx2	0	-2.87053	0.018	0.247	0	Aerocyte-like capillary Ecs	Cluster 1
Coro2b	0	1.93345	0.573	0.344	0	Aerocyte-like capillary Ecs	Cluster 1
Stat5a	0	-1.90347	0.032	0.26	0	Aerocyte-like capillary Ecs	Cluster 1
Slc22a3	0	-2.57379	0.019	0.246	0	Aerocyte-like capillary Ecs	Cluster 1
Adamts9	0	1.95936	0.881	0.655	0	Aerocyte-like capillary Ecs	Cluster 1
Myrip	0	-4.43481	0.017	0.243	0	Aerocyte-like capillary Ecs	Cluster 1
Ppfibp2	0	-3.31777	0.017	0.242	0	Aerocyte-like capillary Ecs	Cluster 1
Cyyr1	0	1.58583	0.875	0.653	0	Aerocyte-like capillary Ecs	Cluster 1
Kank3	0	1.64498	0.652	0.431	0	Aerocyte-like capillary Ecs	Cluster 1
Prag1	0	1.97288	0.523	0.304	0	Aerocyte-like capillary Ecs	Cluster 1
Clstn3	0	-1.86897	0.03	0.249	0	Aerocyte-like capillary Ecs	Cluster 1
Inca1	0	-2.38074	0.021	0.24	0	Aerocyte-like capillary Ecs	Cluster 1
Cdh5	0	1.49579	0.767	0.552	0	Aerocyte-like capillary Ecs	Cluster 1
Etl4	0	1.76277	0.959	0.744	0	Aerocyte-like capillary Ecs	Cluster 1
Arap3	0	1.57045	0.671	0.458	0	Aerocyte-like capillary Ecs	Cluster 1
Fli1	0	1.55848	0.902	0.692	0	Aerocyte-like capillary Ecs	Cluster 1
Dach1	0	1.7074	0.706	0.497	0	Aerocyte-like capillary Ecs	Cluster 1
Slco2b1	0	2.00286	0.458	0.251	0	Aerocyte-like capillary Ecs	Cluster 1
Flt1	0	1.35327	0.901	0.701	0	Aerocyte-like capillary Ecs	Cluster 1
Sema6a	0	1.40395	0.75	0.55	0	Aerocyte-like capillary Ecs	Cluster 1
Zfp366	0	1.61951	0.628	0.434	0	Aerocyte-like capillary Ecs	Cluster 1
Rapgef4	0	1.74572	0.487	0.297	0	Aerocyte-like capillary Ecs	Cluster 1
Vav3	0	1.61007	0.603	0.414	0	Aerocyte-like capillary Ecs	Cluster 1
Egfl7	0	1.31784	0.815	0.626	0	Aerocyte-like capillary Ecs	Cluster 1
Rftn1	0	1.56001	0.73	0.544	0	Aerocyte-like capillary Ecs	Cluster 1
Rapgef3	0	1.5532	0.604	0.419	0	Aerocyte-like capillary Ecs	Cluster 1
Plekhg1	0	1.41377	0.673	0.494	0	Aerocyte-like capillary Ecs	Cluster 1
Xdh	0	1.69742	0.714	0.535	0	Aerocyte-like capillary Ecs	Cluster 1
Myo10	0	1.51852	0.773	0.596	0	Aerocyte-like capillary Ecs	Cluster 1
Hecw2	0	1.64492	0.551	0.377	0	Aerocyte-like capillary Ecs	Cluster 1
Arhgef15	0	1.47907	0.587	0.414	0	Aerocyte-like capillary Ecs	Cluster 1
Pkp4	0	1.56727	0.839	0.666	0	Aerocyte-like capillary Ecs	Cluster 1
Emcn	0	1.45125	0.574	0.403	0	Aerocyte-like capillary Ecs	Cluster 1
Itpkb	0	1.63167	0.9	0.731	0	Aerocyte-like capillary Ecs	Cluster 1
Hspa12b	0	1.29746	0.747	0.579	0	Aerocyte-like capillary Ecs	Cluster 1
Pdgfb	0	1.55148	0.526	0.358	0	Aerocyte-like capillary Ecs	Cluster 1
Afap1l1	0	1.48418	0.575	0.409	0	Aerocyte-like capillary Ecs	Cluster 1
Arhgap31	0	1.25769	0.874	0.709	0	Aerocyte-like capillary Ecs	Cluster 1
Tspan13	0	1.66796	0.475	0.31	0	Aerocyte-like capillary Ecs	Cluster 1
Nav1	0	1.33812	0.781	0.617	0	Aerocyte-like capillary Ecs	Cluster 1
Cdh23	0	2.33658	0.335	0.173	0	Aerocyte-like capillary Ecs	Cluster 1
Dock4	0	1.43398	0.789	0.627	0	Aerocyte-like capillary Ecs	Cluster 1
Kitl	0	1.43756	0.779	0.617	0	Aerocyte-like capillary Ecs	Cluster 1
Robo4	0	1.58511	0.438	0.278	0	Aerocyte-like capillary Ecs	Cluster 1
Gpihbp1	0	1.68993	0.387	0.229	0	Aerocyte-like capillary Ecs	Cluster 1
Lyn	0	1.49578	0.601	0.443	0	Aerocyte-like capillary Ecs	Cluster 1
Cdh13	0	1.67698	0.952	0.794	0	Aerocyte-like capillary Ecs	Cluster 1
Adgrf5	0	1.33523	0.89	0.733	0	Aerocyte-like capillary Ecs	Cluster 1
Eng	0	1.22007	0.778	0.621	0	Aerocyte-like capillary Ecs	Cluster 1
Pecam1	0	0.84282	0.847	0.69	0	Aerocyte-like capillary Ecs	Cluster 1
Jup	0	1.68591	0.455	0.3	0	Aerocyte-like capillary Ecs	Cluster 1
Car4	0	2.34652	0.297	0.142	0	Aerocyte-like capillary Ecs	Cluster 1
Afdn	0	1.50157	0.792	0.639	0	Aerocyte-like capillary Ecs	Cluster 1
Slfn5	0	1.4304	0.604	0.452	0	Aerocyte-like capillary Ecs	Cluster 1
Nxpe4	0	1.39326	0.598	0.447	0	Aerocyte-like capillary Ecs	Cluster 1
Nfia	0	-0.967621	0.767	0.917	0	Aerocyte-like capillary Ecs	Cluster 1
Ifi203-ps	0	1.62937	0.424	0.275	0	Aerocyte-like capillary Ecs	Cluster 1
Rnf220	0	1.55856	0.643	0.495	0	Aerocyte-like capillary Ecs	Cluster 1
Dgkh	0	1.46328	0.713	0.566	0	Aerocyte-like capillary Ecs	Cluster 1
Dysf	0	1.40177	0.849	0.702	0	Aerocyte-like capillary Ecs	Cluster 1
Galnt15	0	1.61366	0.434	0.287	0	Aerocyte-like capillary Ecs	Cluster 1
Sh2d3c	0	1.6876	0.399	0.252	0	Aerocyte-like capillary Ecs	Cluster 1
Eepd1	0	1.69275	0.508	0.362	0	Aerocyte-like capillary Ecs	Cluster 1
Nova2	0	1.45925	0.522	0.378	0	Aerocyte-like capillary Ecs	Cluster 1
St8sia4	0	1.72899	0.385	0.241	0	Aerocyte-like capillary Ecs	Cluster 1
Plpp1	0	1.5345	0.623	0.481	0	Aerocyte-like capillary Ecs	Cluster 1
Evl	0	1.64131	0.404	0.263	0	Aerocyte-like capillary Ecs	Cluster 1
Efr3b	0	1.79703	0.371	0.232	0	Aerocyte-like capillary Ecs	Cluster 1
Erg	0	1.23284	0.576	0.437	0	Aerocyte-like capillary Ecs	Cluster 1
Rasip1	0	1.42528	0.486	0.35	0	Aerocyte-like capillary Ecs	Cluster 1
Zbtb46	0	1.48375	0.649	0.515	0	Aerocyte-like capillary Ecs	Cluster 1
Galnt18	0	1.43914	0.846	0.713	0	Aerocyte-like capillary Ecs	Cluster 1
Nedd9	0	1.32534	0.503	0.37	0	Aerocyte-like capillary Ecs	Cluster 1
Papss2	0	1.76426	0.366	0.233	0	Aerocyte-like capillary Ecs	Cluster 1
Lrrc8c	0	1.2184	0.676	0.544	0	Aerocyte-like capillary Ecs	Cluster 1
Neat1	0	-1.15459	0.782	0.913	0	Aerocyte-like capillary Ecs	Cluster 1
Ppm1h	0	1.36515	0.531	0.402	0	Aerocyte-like capillary Ecs	Cluster 1
Ets1	0	1.34245	0.719	0.591	0	Aerocyte-like capillary Ecs	Cluster 1
Elk3	0	1.15839	0.683	0.556	0	Aerocyte-like capillary Ecs	Cluster 1
Meox2	0	1.30807	0.698	0.574	0	Aerocyte-like capillary Ecs	Cluster 1
Fam117b	0	1.60761	0.5	0.378	0	Aerocyte-like capillary Ecs	Cluster 1
Tanc1	0	1.34732	0.833	0.711	0	Aerocyte-like capillary Ecs	Cluster 1
Rin3	0	1.3747	0.568	0.446	0	Aerocyte-like capillary Ecs	Cluster 1
Plxna2	0	1.34626	0.783	0.662	0	Aerocyte-like capillary Ecs	Cluster 1
Fam102a	0	2.0517	0.285	0.165	0	Aerocyte-like capillary Ecs	Cluster 1
Adgrl2	0	1.19729	0.616	0.498	0	Aerocyte-like capillary Ecs	Cluster 1
Dcbld1	0	1.71127	0.365	0.247	0	Aerocyte-like capillary Ecs	Cluster 1
Cd36	0	1.22551	0.961	0.846	0	Aerocyte-like capillary Ecs	Cluster 1
Stard9	0	1.27653	0.543	0.429	0	Aerocyte-like capillary Ecs	Cluster 1
Hspg2	0	1.42223	0.867	0.753	0	Aerocyte-like capillary Ecs	Cluster 1
Myo1d	0	1.04704	0.733	0.619	0	Aerocyte-like capillary Ecs	Cluster 1
Dock9	0	1.10029	0.888	0.775	0	Aerocyte-like capillary Ecs	Cluster 1
Sp100	0	1.2344	0.588	0.48	0	Aerocyte-like capillary Ecs	Cluster 1
Fbxl7	0	1.25724	0.77	0.663	0	Aerocyte-like capillary Ecs	Cluster 1
Plpp3	0	1.31593	0.66	0.553	0	Aerocyte-like capillary Ecs	Cluster 1
Spred2	0	1.43907	0.558	0.453	0	Aerocyte-like capillary Ecs	Cluster 1
Srgap2	0	1.30322	0.72	0.618	0	Aerocyte-like capillary Ecs	Cluster 1
Prkd2	0	1.33538	0.453	0.354	0	Aerocyte-like capillary Ecs	Cluster 1
Uaca	0	1.2819	0.495	0.396	0	Aerocyte-like capillary Ecs	Cluster 1
Gm45837	0	1.25007	0.531	0.433	0	Aerocyte-like capillary Ecs	Cluster 1
Magi1	0	1.14328	0.896	0.798	0	Aerocyte-like capillary Ecs	Cluster 1
Rapgef1	0	1.27259	0.821	0.723	0	Aerocyte-like capillary Ecs	Cluster 1
Rgl1	0	1.24585	0.594	0.496	0	Aerocyte-like capillary Ecs	Cluster 1
Rapgef5	0	1.17049	0.693	0.597	0	Aerocyte-like capillary Ecs	Cluster 1
Scarb1	0	1.4731	0.433	0.337	0	Aerocyte-like capillary Ecs	Cluster 1
Ablim1	0	1.15475	0.978	0.885	0	Aerocyte-like capillary Ecs	Cluster 1
Lims2	0	1.2994	0.768	0.675	0	Aerocyte-like capillary Ecs	Cluster 1
Ppp1r2	0	1.38557	0.464	0.372	0	Aerocyte-like capillary Ecs	Cluster 1
Tmcc3	0	1.20923	0.746	0.654	0	Aerocyte-like capillary Ecs	Cluster 1
Esam	0	1.20977	0.478	0.388	0	Aerocyte-like capillary Ecs	Cluster 1
Auts2	0	1.16167	0.656	0.567	0	Aerocyte-like capillary Ecs	Cluster 1
Apbb2	0	1.20262	0.891	0.803	0	Aerocyte-like capillary Ecs	Cluster 1
Col4a2	0	1.19312	0.869	0.786	0	Aerocyte-like capillary Ecs	Cluster 1
Klf7	0	1.04387	0.656	0.575	0	Aerocyte-like capillary Ecs	Cluster 1
Mgll	0	1.08731	0.913	0.833	0	Aerocyte-like capillary Ecs	Cluster 1
Zfp608	0	1.28083	0.528	0.448	0	Aerocyte-like capillary Ecs	Cluster 1
Cep85l	0	1.30634	0.687	0.61	0	Aerocyte-like capillary Ecs	Cluster 1
Arhgef28	0	1.24245	0.794	0.718	0	Aerocyte-like capillary Ecs	Cluster 1
Nrp1	0	1.08689	0.891	0.815	0	Aerocyte-like capillary Ecs	Cluster 1
Adarb1	0	1.27072	0.475	0.4	0	Aerocyte-like capillary Ecs	Cluster 1
Gfod1	0	1.19007	0.562	0.488	0	Aerocyte-like capillary Ecs	Cluster 1
Tcf4	0	1.32945	0.94	0.868	0	Aerocyte-like capillary Ecs	Cluster 1
Nbeal1	0	0.644931	0.646	0.717	0	Aerocyte-like capillary Ecs	Cluster 1
Psd3	0	1.17603	0.666	0.596	0	Aerocyte-like capillary Ecs	Cluster 1
Asap1	0	0.661162	0.635	0.699	0	Aerocyte-like capillary Ecs	Cluster 1
Ptprm	0	0.83305	0.967	0.905	0	Aerocyte-like capillary Ecs	Cluster 1
PTPRG	0	1.06672	0.936	0.876	0	Aerocyte-like capillary Ecs	Cluster 1
Col4a1	0	1.04708	0.855	0.795	0	Aerocyte-like capillary Ecs	Cluster 1
Ttc7b	0	1.14326	0.66	0.604	0	Aerocyte-like capillary Ecs	Cluster 1
Cav1	0	1.0541	0.757	0.702	0	Aerocyte-like capillary Ecs	Cluster 1
Yes1	0	1.17406	0.485	0.431	0	Aerocyte-like capillary Ecs	Cluster 1
Phlpp1	0	0.766623	0.599	0.652	0	Aerocyte-like capillary Ecs	Cluster 1
Rasal2	0	0.985986	0.781	0.729	0	Aerocyte-like capillary Ecs	Cluster 1
Tjp1	0	1.10253	0.677	0.625	0	Aerocyte-like capillary Ecs	Cluster 1
Tbc1d22a	0	1.17489	0.572	0.523	0	Aerocyte-like capillary Ecs	Cluster 1
App	0	0.943476	0.702	0.654	0	Aerocyte-like capillary Ecs	Cluster 1
Ext1	0	1.15161	0.852	0.804	0	Aerocyte-like capillary Ecs	Cluster 1
Pard3b	0	0.757717	0.641	0.688	0	Aerocyte-like capillary Ecs	Cluster 1
Irf2	0	0.736201	0.54	0.586	0	Aerocyte-like capillary Ecs	Cluster 1
Lmo7	0	1.05299	0.591	0.545	0	Aerocyte-like capillary Ecs	Cluster 1
Clic5	0	1.11201	0.558	0.513	0	Aerocyte-like capillary Ecs	Cluster 1
Cyth1	0	0.958237	0.74	0.695	0	Aerocyte-like capillary Ecs	Cluster 1
Mdfic	0	1.23369	0.442	0.399	0	Aerocyte-like capillary Ecs	Cluster 1
Baz2b	0	0.66459	0.748	0.79	0	Aerocyte-like capillary Ecs	Cluster 1
Ptk2	0	0.980294	0.76	0.718	0	Aerocyte-like capillary Ecs	Cluster 1
Picalm	0	0.755077	0.704	0.745	0	Aerocyte-like capillary Ecs	Cluster 1
Sash1	0	0.9839	0.619	0.578	0	Aerocyte-like capillary Ecs	Cluster 1
Plcb1	0	1.02769	0.787	0.749	0	Aerocyte-like capillary Ecs	Cluster 1
Ctnnd1	0	0.746515	0.601	0.634	0	Aerocyte-like capillary Ecs	Cluster 1
Sgms1	0	1.10407	0.701	0.668	0	Aerocyte-like capillary Ecs	Cluster 1
Fcho2	0	0.917529	0.614	0.646	0	Aerocyte-like capillary Ecs	Cluster 1
Aqp7	0	1.18998	0.441	0.41	0	Aerocyte-like capillary Ecs	Cluster 1
Fmo1	0	1.02284	0.53	0.5	0	Aerocyte-like capillary Ecs	Cluster 1
Diaph2	0	0.719238	0.774	0.801	0	Aerocyte-like capillary Ecs	Cluster 1
F11r	0	1.03608	0.487	0.46	0	Aerocyte-like capillary Ecs	Cluster 1
Sptbn1	0	1.01625	0.971	0.945	0	Aerocyte-like capillary Ecs	Cluster 1
Ctnna1	0	0.699201	0.667	0.693	0	Aerocyte-like capillary Ecs	Cluster 1
Plcb4	0	1.03694	0.939	0.913	0	Aerocyte-like capillary Ecs	Cluster 1
Syne1	0	0.744328	0.825	0.799	0	Aerocyte-like capillary Ecs	Cluster 1
Dab2ip	0	1.01022	0.602	0.577	0	Aerocyte-like capillary Ecs	Cluster 1
Ehd2	0	0.957223	0.594	0.569	0	Aerocyte-like capillary Ecs	Cluster 1
Dip2b	0	0.853147	0.533	0.557	0	Aerocyte-like capillary Ecs	Cluster 1
Sh3bp5	0	1.13531	0.461	0.437	0	Aerocyte-like capillary Ecs	Cluster 1
Peak1	0	0.884746	0.669	0.647	0	Aerocyte-like capillary Ecs	Cluster 1
Susd6	0	0.908372	0.494	0.516	0	Aerocyte-like capillary Ecs	Cluster 1
Ppfibp1	0	0.945932	0.555	0.535	0	Aerocyte-like capillary Ecs	Cluster 1
Ptbp3	0	1.02265	0.522	0.502	0	Aerocyte-like capillary Ecs	Cluster 1
Wasf2	0	0.988436	0.665	0.645	0	Aerocyte-like capillary Ecs	Cluster 1
Ric1	0	0.937154	0.44	0.458	0	Aerocyte-like capillary Ecs	Cluster 1
Trim24	0	0.939334	0.482	0.5	0	Aerocyte-like capillary Ecs	Cluster 1
Rgcc	0	1.08267	0.457	0.44	0	Aerocyte-like capillary Ecs	Cluster 1
Wwtr1	0	0.921602	0.609	0.593	0	Aerocyte-like capillary Ecs	Cluster 1
Ssh2	0	0.911998	0.75	0.736	0	Aerocyte-like capillary Ecs	Cluster 1
Map4k5	0	1.17857	0.415	0.402	0	Aerocyte-like capillary Ecs	Cluster 1
Acvr2a	0	1.13264	0.383	0.371	0	Aerocyte-like capillary Ecs	Cluster 1
Arhgap29	0	0.966358	0.705	0.693	0	Aerocyte-like capillary Ecs	Cluster 1
Git2	0	0.959091	0.569	0.558	0	Aerocyte-like capillary Ecs	Cluster 1
Ccny	0	0.929746	0.602	0.593	0	Aerocyte-like capillary Ecs	Cluster 1
Magi3	0	1.03989	0.491	0.482	0	Aerocyte-like capillary Ecs	Cluster 1
Sptan1	0	0.846542	0.733	0.741	0	Aerocyte-like capillary Ecs	Cluster 1
Myo18a	0	1.0249	0.514	0.507	0	Aerocyte-like capillary Ecs	Cluster 1
Ptpn12	0	0.954774	0.497	0.49	0	Aerocyte-like capillary Ecs	Cluster 1
Ralgapa1	0	0.83807	0.761	0.768	0	Aerocyte-like capillary Ecs	Cluster 1
Xiap	0	1.07195	0.599	0.592	0	Aerocyte-like capillary Ecs	Cluster 1
Dst	0	0.714246	0.881	0.875	0	Aerocyte-like capillary Ecs	Cluster 1
Sbf2	0	0.889601	0.651	0.657	0	Aerocyte-like capillary Ecs	Cluster 1
Oxr1	0	0.934713	0.607	0.602	0	Aerocyte-like capillary Ecs	Cluster 1
Ankrd44	0	0.972201	0.503	0.499	0	Aerocyte-like capillary Ecs	Cluster 1
Itga1	0	0.793585	0.765	0.761	0	Aerocyte-like capillary Ecs	Cluster 1
Phactr4	0	1.16615	0.437	0.433	0	Aerocyte-like capillary Ecs	Cluster 1
Dock1	0	0.812091	0.777	0.78	0	Aerocyte-like capillary Ecs	Cluster 1
Myo6	0	1.04757	0.511	0.514	0	Aerocyte-like capillary Ecs	Cluster 1
Map4k3	0	0.85618	0.676	0.678	0	Aerocyte-like capillary Ecs	Cluster 1
Rapgef2	0	0.736793	0.783	0.781	0	Aerocyte-like capillary Ecs	Cluster 1
Airn	0	0.792472	0.826	0.827	0	Aerocyte-like capillary Ecs	Cluster 1
Trio	0	0.882763	0.708	0.708	0	Aerocyte-like capillary Ecs	Cluster 1
Comt	9,88131291682493e-324	-1.00127	0.13	0.408	1,93416819033931e-319	Aerocyte-like capillary Ecs	Cluster 1
Sucla2	1,48219693752374e-323	-1.07044	0.207	0.525	2,90125228550897e-319	Aerocyte-like capillary Ecs	Cluster 1
Cpeb1	1,97626258336499e-323	-2.84101	0.017	0.234	3,86833638067862e-319	Aerocyte-like capillary Ecs	Cluster 1
Ldhb	2,96439387504748e-323	-1.88118	0.036	0.265	5,80250457101794e-319	Aerocyte-like capillary Ecs	Cluster 1
Vwa8	4,44659081257122e-323	-1.35484	0.458	0.727	8,7037568565269e-319	Aerocyte-like capillary Ecs	Cluster 1
Tie1	7,4109846876187e-323	1.28877	0.504	0.377	1,45062614275448e-318	Aerocyte-like capillary Ecs	Cluster 1
Plxnd1	1,08694442085074e-322	1.12329	0.432	0.406	2,12758500937324e-318	Aerocyte-like capillary Ecs	Cluster 1
Arhgef3	2,37151510003798e-322	1.06942	0.584	0.508	4,64200365681435e-318	Aerocyte-like capillary Ecs	Cluster 1
Gm29007	4,54540394173947e-322	1.86827	0.358	0.2	8,89717367556084e-318	Aerocyte-like capillary Ecs	Cluster 1
Abcb8	7,16395186469807e-322	-2.09874	0.028	0.251	1,402271937996e-317	Aerocyte-like capillary Ecs	Cluster 1
Cdip1	9,83190635224081e-322	-1.02673	0.121	0.394	1,92449734938762e-317	Aerocyte-like capillary Ecs	Cluster 1
Spag9	1,17093558064375e-321	0.545455	0.693	0.766	2,29198930555208e-317	Aerocyte-like capillary Ecs	Cluster 1
Stxbp5	3,24156470236442e-320	1.02864	0.441	0.424	6,34503874840811e-316	Aerocyte-like capillary Ecs	Cluster 1
Apc	3,33148464990753e-320	0.768417	0.496	0.536	6,52104805372899e-316	Aerocyte-like capillary Ecs	Cluster 1
Tmem94	7,13233166336424e-320	-1.09544	0.115	0.388	1,39608259978692e-315	Aerocyte-like capillary Ecs	Cluster 1
Rmnd1	1,06955331011713e-319	-1.44553	0.07	0.324	2,09354364922327e-315	Aerocyte-like capillary Ecs	Cluster 1
Msi2	2,25669424394448e-319	-0.859142	0.455	0.766	4,41725331309692e-315	Aerocyte-like capillary Ecs	Cluster 1
Zhx3	3,38044655541039e-319	0.766806	0.536	0.588	6,6168860875603e-315	Aerocyte-like capillary Ecs	Cluster 1
1700025G04Rik	9,0915489819477e-319	1.44683	0.474	0.366	1,77957979772644e-314	Aerocyte-like capillary Ecs	Cluster 1
Fam78b	2,56873128388843e-318	1.06423	0.412	0.404	5,02803461508322e-314	Aerocyte-like capillary Ecs	Cluster 1
Sirt3	5,24096437992415e-318	-1.68354	0.041	0.265	1,02586636772635e-313	Aerocyte-like capillary Ecs	Cluster 1
Pdgfrb	4,10020929332225e-317	-4.90729	0.017	0.237	8,02574967074898e-313	Aerocyte-like capillary Ecs	Cluster 1
Nudt7	4,65574757495036e-317	-1.67163	0.045	0.275	9,11316030320784e-313	Aerocyte-like capillary Ecs	Cluster 1
Pcsk6	1,46841764428749e-316	-1.54197	0.115	0.406	2,87428069692832e-312	Aerocyte-like capillary Ecs	Cluster 1
Tmem204	2,690379386109e-316	1.68924	0.359	0.235	5,26614861036975e-312	Aerocyte-like capillary Ecs	Cluster 1
Arhgap27	2,90758675056086e-316	1.68337	0.381	0.234	5,69131030554783e-312	Aerocyte-like capillary Ecs	Cluster 1
Gm35552	2,95884052778166e-316	-2.0527	0.035	0.265	5,79163444907982e-312	Aerocyte-like capillary Ecs	Cluster 1
Ank	3,07072796791611e-316	-1.38099	0.166	0.477	6,010642924399e-312	Aerocyte-like capillary Ecs	Cluster 1
Cat	3,47755797427467e-316	-0.942942	0.137	0.414	6,80697197884524e-312	Aerocyte-like capillary Ecs	Cluster 1
Gm16168	4,68441020051507e-316	-1.99995	0.057	0.313	9,16926452648819e-312	Aerocyte-like capillary Ecs	Cluster 1
Gm3289	8,27826520021989e-316	-2.45004	0.018	0.228	1,62038763029104e-311	Aerocyte-like capillary Ecs	Cluster 1
Flcn	1,50505798242018e-315	-1.28344	0.055	0.279	2,94600049478927e-311	Aerocyte-like capillary Ecs	Cluster 1
Prkd1	1,5347637238423e-315	0.942629	0.49	0.513	3,00414651304891e-311	Aerocyte-like capillary Ecs	Cluster 1
Timm44	2,76754835900716e-315	-1.18627	0.076	0.317	5,41719915792062e-311	Aerocyte-like capillary Ecs	Cluster 1
Apmap	4,62915707552628e-315	-1.51197	0.054	0.288	9,06111205963515e-311	Aerocyte-like capillary Ecs	Cluster 1
Etfdh	3,22421974477311e-314	-1.35628	0.104	0.378	6,31108772841889e-310	Aerocyte-like capillary Ecs	Cluster 1
Itsn2	3,87570023545615e-314	0.611848	0.609	0.675	7,58629564088188e-310	Aerocyte-like capillary Ecs	Cluster 1
Rnf213	1,6114661588514e-313	1.11613	0.485	0.471	0	Aerocyte-like capillary Ecs	Cluster 1
Phf20l1	2,32330201920245e-313	0.554664	0.515	0.608	0	Aerocyte-like capillary Ecs	Cluster 1
Kcnb1	2,68337254227783e-313	-0.738445	0.15	0.417	0	Aerocyte-like capillary Ecs	Cluster 1
Katnal1	1,53635380273095e-312	-1.25358	0.11	0.386	3.00726e-308	Aerocyte-like capillary Ecs	Cluster 1
Prkaa2	1,54402335649152e-312	-1.71387	0.04	0.266	3.02227e-308	Aerocyte-like capillary Ecs	Cluster 1
Marchf3	1,70544206849268e-312	-1.00048	0.239	0.556	3.33823e-308	Aerocyte-like capillary Ecs	Cluster 1
Exoc4	7,0476008689498e-312	0.579078	0.665	0.75	1.3795e-307	Aerocyte-like capillary Ecs	Cluster 1
Irag1	8,20178994077454e-312	-4.8054	0.011	0.22	1.60542e-307	Aerocyte-like capillary Ecs	Cluster 1
Atxn2	1,07051370206447e-311	-1.1553	0.33	0.651	2.09542e-307	Aerocyte-like capillary Ecs	Cluster 1
Letmd1	1,51538274620642e-311	-0.957841	0.089	0.327	2.96621e-307	Aerocyte-like capillary Ecs	Cluster 1
Pex14	1,51645366856404e-311	-0.881629	0.196	0.495	2.96831e-307	Aerocyte-like capillary Ecs	Cluster 1
Spata17	1,94458121723581e-311	-2.5016	0.025	0.243	3.80632e-307	Aerocyte-like capillary Ecs	Cluster 1
Dnajc15	3,97859804221663e-311	-1.54892	0.062	0.305	7.78771e-307	Aerocyte-like capillary Ecs	Cluster 1
Notch2	4,66671300207696e-311	-1.63903	0.051	0.289	9.13462e-307	Aerocyte-like capillary Ecs	Cluster 1
Pcca	5,28134170509203e-311	-1.39441	0.258	0.58	1.03377e-306	Aerocyte-like capillary Ecs	Cluster 1
Plin5	6,24770192603891e-311	-2.53592	0.019	0.228	1.22293e-306	Aerocyte-like capillary Ecs	Cluster 1
Disc1	6,33212388881003e-311	1.81146	0.322	0.198	1.23945e-306	Aerocyte-like capillary Ecs	Cluster 1
Urgcp	1,82414208731457e-310	-0.82644	0.147	0.416	3.57058e-306	Aerocyte-like capillary Ecs	Cluster 1
Supt3	0	-0.762524	0.145	0.409	2.5064e-305	Aerocyte-like capillary Ecs	Cluster 1
Gstz1	0	-1.52369	0.054	0.288	4.03545e-305	Aerocyte-like capillary Ecs	Cluster 1
Trarg1	0	-1.92508	0.03	0.244	4.27704e-305	Aerocyte-like capillary Ecs	Cluster 1
Pid1	0	-2.89764	0.041	0.285	4.46362e-305	Aerocyte-like capillary Ecs	Cluster 1
Atl2	0	-1.04828	0.113	0.376	5.00182e-305	Aerocyte-like capillary Ecs	Cluster 1
Sorl1	0	-2.63198	0.04	0.282	2.91299e-304	Aerocyte-like capillary Ecs	Cluster 1
Ets2	2.39848e-308	1.67743	0.347	0.22	4.69478e-304	Aerocyte-like capillary Ecs	Cluster 1
Tef	2.83303e-308	-1.04106	0.164	0.455	5.54538e-304	Aerocyte-like capillary Ecs	Cluster 1
Bcl9l	3.51298e-308	-0.989275	0.142	0.418	6.87631e-304	Aerocyte-like capillary Ecs	Cluster 1
Pbx1	4.23762e-308	-0.937876	0.356	0.676	8.29472e-304	Aerocyte-like capillary Ecs	Cluster 1
Dnmt3a	4.32417e-308	-0.593095	0.242	0.53	8.46413e-304	Aerocyte-like capillary Ecs	Cluster 1
Adora2a	5.81092e-308	2.22391	0.284	0.131	1.13743e-303	Aerocyte-like capillary Ecs	Cluster 1
Sdhb	1.01556e-307	-0.680831	0.135	0.382	1.98786e-303	Aerocyte-like capillary Ecs	Cluster 1
Exoc6	1.43083e-307	0.919012	0.539	0.529	2.80071e-303	Aerocyte-like capillary Ecs	Cluster 1
Mef2a	2.23089e-307	0.541954	0.636	0.72	4.36674e-303	Aerocyte-like capillary Ecs	Cluster 1
Plekhg3	2.87902e-307	-1.83639	0.088	0.362	5.6354e-303	Aerocyte-like capillary Ecs	Cluster 1
Larp4	2.98397e-306	-0.925393	0.128	0.388	5.84082e-302	Aerocyte-like capillary Ecs	Cluster 1
Dnajc11	1.10757e-305	-0.752828	0.121	0.365	2.16796e-301	Aerocyte-like capillary Ecs	Cluster 1
Palmd	1.18571e-305	0.784386	0.657	0.659	2.32091e-301	Aerocyte-like capillary Ecs	Cluster 1
Samm50	1.63173e-305	-1.19312	0.062	0.285	3.19396e-301	Aerocyte-like capillary Ecs	Cluster 1
Hipk2	2.17303e-305	-0.761093	0.178	0.458	4.25348e-301	Aerocyte-like capillary Ecs	Cluster 1
Marchf5	6.34223e-305	-0.859442	0.128	0.386	1.24143e-300	Aerocyte-like capillary Ecs	Cluster 1
Pus10	6.88228e-305	-0.963109	0.093	0.332	1.34714e-300	Aerocyte-like capillary Ecs	Cluster 1
Dgke	1.2761e-304	1.57738	0.328	0.246	2.49784e-300	Aerocyte-like capillary Ecs	Cluster 1
Nrbp2	1.8455e-304	-1.44046	0.06	0.295	3.61238e-300	Aerocyte-like capillary Ecs	Cluster 1
St3gal3	3.17627e-304	-0.615221	0.176	0.437	6.21723e-300	Aerocyte-like capillary Ecs	Cluster 1
Taldo1	4.24982e-304	-0.927885	0.093	0.332	8.31861e-300	Aerocyte-like capillary Ecs	Cluster 1
Zfp395	6.06178e-304	-1.24981	0.074	0.314	1.18653e-299	Aerocyte-like capillary Ecs	Cluster 1
Septin9	6.62791e-304	-1.25366	0.357	0.666	1.29735e-299	Aerocyte-like capillary Ecs	Cluster 1
Coq9	6.64859e-304	-1.20876	0.058	0.279	1.30139e-299	Aerocyte-like capillary Ecs	Cluster 1
Acly	9.09406e-304	-1.801	0.368	0.662	1.78007e-299	Aerocyte-like capillary Ecs	Cluster 1
Pcyt2	9.20277e-304	-1.68643	0.053	0.288	1.80135e-299	Aerocyte-like capillary Ecs	Cluster 1
Fnbp1l	3.59179e-303	1.18247	0.48	0.394	7.03057e-299	Aerocyte-like capillary Ecs	Cluster 1
H6pd	8.02387e-303	-2.0014	0.034	0.255	1.57059e-298	Aerocyte-like capillary Ecs	Cluster 1
Fbn1	9.53972e-303	-2.24073	0.085	0.359	1.8673e-298	Aerocyte-like capillary Ecs	Cluster 1
Tep1	9.59607e-303	-1.19112	0.082	0.326	1.87833e-298	Aerocyte-like capillary Ecs	Cluster 1
Tkt	1.07995e-302	-1.48074	0.353	0.654	2.11389e-298	Aerocyte-like capillary Ecs	Cluster 1
Idh3g	5.39684e-302	-1.2903	0.074	0.311	1.05638e-297	Aerocyte-like capillary Ecs	Cluster 1
Bcl2l13	7.23096e-302	-0.859942	0.104	0.346	1.41539e-297	Aerocyte-like capillary Ecs	Cluster 1
Cpt2	1.03232e-301	-1.26777	0.06	0.283	2.02066e-297	Aerocyte-like capillary Ecs	Cluster 1
Nacc2	1.24928e-301	-1.11599	0.07	0.3	2.44533e-297	Aerocyte-like capillary Ecs	Cluster 1
Pex5	1.31529e-301	-1.51957	0.054	0.28	2.57454e-297	Aerocyte-like capillary Ecs	Cluster 1
Klhl29	1.79958e-301	-4.19339	0.018	0.233	3.5225e-297	Aerocyte-like capillary Ecs	Cluster 1
Ptpa	1.94264e-301	-0.700329	0.14	0.39	3.80253e-297	Aerocyte-like capillary Ecs	Cluster 1
Kmt5c	1.97693e-301	-1.36081	0.075	0.318	3.86965e-297	Aerocyte-like capillary Ecs	Cluster 1
Prickle2	2.43169e-301	1.23436	0.505	0.422	4.7598e-297	Aerocyte-like capillary Ecs	Cluster 1
Acadl	2.88305e-301	-1.01648	0.289	0.61	5.64329e-297	Aerocyte-like capillary Ecs	Cluster 1
Gucd1	3.73274e-301	-1.50083	0.094	0.361	7.30646e-297	Aerocyte-like capillary Ecs	Cluster 1
Chd4	6.81379e-301	-0.639258	0.338	0.648	1.33373e-296	Aerocyte-like capillary Ecs	Cluster 1
Atp5a1	1.27078e-300	-0.798058	0.206	0.495	2.48743e-296	Aerocyte-like capillary Ecs	Cluster 1
Ptpn4	1.78492e-300	-1.0949	0.244	0.56	3.49381e-296	Aerocyte-like capillary Ecs	Cluster 1
Pdk2	1.98782e-300	-1.6779	0.045	0.267	3.89095e-296	Aerocyte-like capillary Ecs	Cluster 1
Adck1	2.44532e-300	-1.01273	0.075	0.3	4.78647e-296	Aerocyte-like capillary Ecs	Cluster 1
Srebf1	2.49668e-300	-1.53838	0.084	0.344	4.88699e-296	Aerocyte-like capillary Ecs	Cluster 1
Abtb2	3.94695e-300	-2.39688	0.031	0.255	7.72575e-296	Aerocyte-like capillary Ecs	Cluster 1
Rmdn3	1.19131e-299	-1.29085	0.061	0.289	2.33187e-295	Aerocyte-like capillary Ecs	Cluster 1
Nabp1	1.23541e-299	-1.93937	0.076	0.339	2.4182e-295	Aerocyte-like capillary Ecs	Cluster 1
Snapc3	1.98144e-299	0.786075	0.427	0.463	3.87848e-295	Aerocyte-like capillary Ecs	Cluster 1
Ifrd1	4.35713e-299	-0.911494	0.131	0.394	8.52865e-295	Aerocyte-like capillary Ecs	Cluster 1
Nfix	4.46236e-299	-0.513854	0.289	0.577	8.73462e-295	Aerocyte-like capillary Ecs	Cluster 1
Tmeff1	7.73077e-299	-2.59201	0.024	0.239	1.51322e-294	Aerocyte-like capillary Ecs	Cluster 1
Gda	9.15725e-299	1.54082	0.384	0.261	1.79244e-294	Aerocyte-like capillary Ecs	Cluster 1
Nadk	1.73762e-298	-0.619332	0.185	0.446	3.40122e-294	Aerocyte-like capillary Ecs	Cluster 1
Kank2	3.57457e-298	-1.66799	0.07	0.322	6.99686e-294	Aerocyte-like capillary Ecs	Cluster 1
Ccdc3	3.63476e-298	-3.78929	0.018	0.23	7.11467e-294	Aerocyte-like capillary Ecs	Cluster 1
Trp53i11	5.06408e-298	2.10199	0.288	0.158	9.91242e-294	Aerocyte-like capillary Ecs	Cluster 1
Ppp3ca	7.74541e-298	0.529392	0.66	0.749	1.51609e-293	Aerocyte-like capillary Ecs	Cluster 1
Jag1	1.20338e-297	-2.04507	0.081	0.348	2.35549e-293	Aerocyte-like capillary Ecs	Cluster 1
Hdac7	1.4008e-297	1.00662	0.558	0.49	2.74192e-293	Aerocyte-like capillary Ecs	Cluster 1
Atxn1	1.48412e-297	0.638515	0.83	0.85	2.90502e-293	Aerocyte-like capillary Ecs	Cluster 1
Aoc3	4.11309e-297	-2.76476	0.021	0.233	8.05097e-293	Aerocyte-like capillary Ecs	Cluster 1
Luzp1	4.31902e-297	0.695336	0.634	0.668	8.45406e-293	Aerocyte-like capillary Ecs	Cluster 1
Tnfaip8	7.33289e-297	-0.765582	0.173	0.445	1.43534e-292	Aerocyte-like capillary Ecs	Cluster 1
Cntnap1	1.06276e-296	-1.53009	0.053	0.277	2.08025e-292	Aerocyte-like capillary Ecs	Cluster 1
Pcgf5	1.3225e-296	-1.1361	0.106	0.365	2.58866e-292	Aerocyte-like capillary Ecs	Cluster 1
Hdlbp	1.96932e-296	-0.570368	0.228	0.501	3.85474e-292	Aerocyte-like capillary Ecs	Cluster 1
Stx18	4.24721e-296	-0.787235	0.173	0.445	8.31349e-292	Aerocyte-like capillary Ecs	Cluster 1
Pitpnc1	9.17469e-296	0.7876	0.84	0.79	1.79585e-291	Aerocyte-like capillary Ecs	Cluster 1
Aldh6a1	1.20468e-295	-1.23636	0.062	0.284	2.35804e-291	Aerocyte-like capillary Ecs	Cluster 1
Carmil1	1.3756e-295	-3.40281	0.013	0.215	2.69261e-291	Aerocyte-like capillary Ecs	Cluster 1
Mrap	1.62805e-295	-2.24393	0.022	0.223	3.18675e-291	Aerocyte-like capillary Ecs	Cluster 1
Wipf1	1.86715e-295	1.05422	0.493	0.454	3.65477e-291	Aerocyte-like capillary Ecs	Cluster 1
Arfgef1	2.96184e-295	0.353985	0.367	0.515	5.7975e-291	Aerocyte-like capillary Ecs	Cluster 1
Mpp7	5.5847e-295	-1.25214	0.135	0.415	1.09315e-290	Aerocyte-like capillary Ecs	Cluster 1
Immt	5.76626e-295	-0.485166	0.169	0.411	1.12869e-290	Aerocyte-like capillary Ecs	Cluster 1
Acss1	8.74929e-295	-1.59124	0.06	0.295	1.71259e-290	Aerocyte-like capillary Ecs	Cluster 1
Esr1	1.07935e-294	-1.99208	0.046	0.279	2.11271e-290	Aerocyte-like capillary Ecs	Cluster 1
Itga7	1.17855e-294	-4.06382	0.009	0.204	2.3069e-290	Aerocyte-like capillary Ecs	Cluster 1
Clpx	1.23876e-294	-0.730174	0.145	0.395	2.42475e-290	Aerocyte-like capillary Ecs	Cluster 1
Dennd5b	3.01149e-294	0.762272	0.525	0.555	5.89469e-290	Aerocyte-like capillary Ecs	Cluster 1
Hpcal1	3.04561e-294	1.29505	0.444	0.343	5.96148e-290	Aerocyte-like capillary Ecs	Cluster 1
Pcdh1	2.80758e-293	1.38039	0.361	0.277	5.49556e-289	Aerocyte-like capillary Ecs	Cluster 1
AU020206	3.25737e-293	1.71085	0.349	0.227	6.37598e-289	Aerocyte-like capillary Ecs	Cluster 1
Ncoa3	3.47278e-293	0.921696	0.429	0.439	6.79761e-289	Aerocyte-like capillary Ecs	Cluster 1
Ntn4	3.8345e-293	-5.00482	0.011	0.209	7.50565e-289	Aerocyte-like capillary Ecs	Cluster 1
Casp8	4.75778e-293	1.29731	0.38	0.307	9.31287e-289	Aerocyte-like capillary Ecs	Cluster 1
Mbp	5.03877e-293	-1.91076	0.035	0.25	9.86289e-289	Aerocyte-like capillary Ecs	Cluster 1
Abi1	5.65492e-293	0.507716	0.461	0.562	1.10689e-288	Aerocyte-like capillary Ecs	Cluster 1
Afap1l2	8.08368e-293	-4.20906	0.013	0.216	1.5823e-288	Aerocyte-like capillary Ecs	Cluster 1
Tomm40	8.66755e-293	-1.27082	0.061	0.283	1.69659e-288	Aerocyte-like capillary Ecs	Cluster 1
Rgl3	9.88632e-293	-1.71008	0.038	0.248	1.93515e-288	Aerocyte-like capillary Ecs	Cluster 1
Idh1	1.32319e-292	-1.21355	0.072	0.303	2.59001e-288	Aerocyte-like capillary Ecs	Cluster 1
Mtx2	1.60896e-292	-0.944649	0.117	0.363	3.14938e-288	Aerocyte-like capillary Ecs	Cluster 1
Shb	1.82382e-292	-1.26584	0.123	0.395	3.56995e-288	Aerocyte-like capillary Ecs	Cluster 1
Bcl6b	2.16653e-292	1.94435	0.302	0.168	4.24076e-288	Aerocyte-like capillary Ecs	Cluster 1
Spata5	3.96449e-292	-0.197172	0.194	0.411	7.7601e-288	Aerocyte-like capillary Ecs	Cluster 1
Ube2e2	4.17694e-292	-0.545561	0.292	0.579	8.17595e-288	Aerocyte-like capillary Ecs	Cluster 1
Adgrg1	4.3654e-292	1.57045	0.373	0.242	8.54484e-288	Aerocyte-like capillary Ecs	Cluster 1
Cdc42bpb	5.04447e-292	0.61413	0.49	0.562	9.87405e-288	Aerocyte-like capillary Ecs	Cluster 1
Ganc	8.76783e-292	-1.19185	0.097	0.346	1.71622e-287	Aerocyte-like capillary Ecs	Cluster 1
Pkm	9.28229e-292	-1.15747	0.234	0.545	1.81692e-287	Aerocyte-like capillary Ecs	Cluster 1
Psme4	9.89364e-292	-0.28557	0.334	0.596	1.93658e-287	Aerocyte-like capillary Ecs	Cluster 1
Tmem245	1.00352e-291	0.605812	0.5	0.59	1.9643e-287	Aerocyte-like capillary Ecs	Cluster 1
Pdha1	1.00497e-291	-0.6399	0.215	0.49	1.96713e-287	Aerocyte-like capillary Ecs	Cluster 1
Megf9	1.2196e-291	-1.07769	0.126	0.391	2.38725e-287	Aerocyte-like capillary Ecs	Cluster 1
Uqcrc2	1.85695e-291	-0.540461	0.182	0.434	3.63479e-287	Aerocyte-like capillary Ecs	Cluster 1
B4galt1	2.29939e-291	-0.920062	0.214	0.509	4.50083e-287	Aerocyte-like capillary Ecs	Cluster 1
Vav2	2.61697e-291	-1.67541	0.045	0.264	5.12246e-287	Aerocyte-like capillary Ecs	Cluster 1
Mcur1	3.14783e-291	-1.09406	0.07	0.291	6.16156e-287	Aerocyte-like capillary Ecs	Cluster 1
Xylt1	5.7907e-291	1.64552	0.307	0.235	1.13347e-286	Aerocyte-like capillary Ecs	Cluster 1
Bbs9	6.2431e-291	1.2373	0.332	0.317	1.22202e-286	Aerocyte-like capillary Ecs	Cluster 1
Ncoa1	1.17766e-290	-0.598015	0.317	0.617	2.30516e-286	Aerocyte-like capillary Ecs	Cluster 1
Nmt2	1.3803e-290	-0.623532	0.175	0.429	2.70181e-286	Aerocyte-like capillary Ecs	Cluster 1
Phka2	1.82149e-290	-1.12025	0.104	0.356	3.56538e-286	Aerocyte-like capillary Ecs	Cluster 1
Slc6a6	2.16485e-290	0.830345	0.659	0.629	4.23749e-286	Aerocyte-like capillary Ecs	Cluster 1
Ripor2	2.37353e-290	-2.67763	0.028	0.247	4.64595e-286	Aerocyte-like capillary Ecs	Cluster 1
Hadha	4.10796e-290	-1.09648	0.352	0.662	8.04092e-286	Aerocyte-like capillary Ecs	Cluster 1
Fam107b	4.57886e-290	-2.9856	0.02	0.228	8.96266e-286	Aerocyte-like capillary Ecs	Cluster 1
Slc8a1	1.23434e-289	-4.19402	0.024	0.24	2.41609e-285	Aerocyte-like capillary Ecs	Cluster 1
Oxct1	1.41489e-289	-1.011	0.115	0.369	2.7695e-285	Aerocyte-like capillary Ecs	Cluster 1
Slc25a17	1.05286e-288	-1.05094	0.105	0.352	2.06087e-284	Aerocyte-like capillary Ecs	Cluster 1
Sgta	4.02149e-288	-1.03948	0.078	0.298	7.87166e-284	Aerocyte-like capillary Ecs	Cluster 1
Ncoa7	7.08463e-288	-0.787338	0.191	0.465	1.38675e-283	Aerocyte-like capillary Ecs	Cluster 1
Cxcl12	8.92061e-288	1.26715	0.498	0.382	1.74612e-283	Aerocyte-like capillary Ecs	Cluster 1
Lhfp	9.90443e-288	-3.8458	0.022	0.234	1.93869e-283	Aerocyte-like capillary Ecs	Cluster 1
Ahdc1	1.36997e-287	-0.544217	0.263	0.542	2.68158e-283	Aerocyte-like capillary Ecs	Cluster 1
Pde4a	1.47649e-287	-0.507373	0.138	0.365	2.89009e-283	Aerocyte-like capillary Ecs	Cluster 1
Enpp2	1.89152e-287	-2.1314	0.038	0.261	3.70247e-283	Aerocyte-like capillary Ecs	Cluster 1
Ttc19	3.75359e-287	-0.49325	0.16	0.391	7.34728e-283	Aerocyte-like capillary Ecs	Cluster 1
Ivd	4.49983e-287	-1.34608	0.067	0.296	8.80797e-283	Aerocyte-like capillary Ecs	Cluster 1
Ndrg3	4.95751e-287	-0.721093	0.105	0.329	9.70383e-283	Aerocyte-like capillary Ecs	Cluster 1
Pfkl	5.14386e-287	-1.14921	0.105	0.355	1.00686e-282	Aerocyte-like capillary Ecs	Cluster 1
Dtnbp1	5.46594e-287	-1.11898	0.123	0.385	1.0699e-282	Aerocyte-like capillary Ecs	Cluster 1
Mef2c	5.80539e-287	0.922007	0.621	0.567	1.13635e-282	Aerocyte-like capillary Ecs	Cluster 1
Srpk2	1.08955e-286	-0.145657	0.256	0.483	2.13269e-282	Aerocyte-like capillary Ecs	Cluster 1
Msra	1.112e-286	-0.614292	0.188	0.448	2.17662e-282	Aerocyte-like capillary Ecs	Cluster 1
Rmdn1	1.15648e-286	-1.07556	0.2	0.499	2.26369e-282	Aerocyte-like capillary Ecs	Cluster 1
Tut7	1.63814e-286	0.647729	0.413	0.493	3.2065e-282	Aerocyte-like capillary Ecs	Cluster 1
Chp1	2.66539e-286	-0.500723	0.165	0.402	5.21723e-282	Aerocyte-like capillary Ecs	Cluster 1
Trim25	2.81998e-286	1.30769	0.401	0.325	5.51983e-282	Aerocyte-like capillary Ecs	Cluster 1
Pnpla8	3.27922e-286	-0.480131	0.21	0.463	6.41874e-282	Aerocyte-like capillary Ecs	Cluster 1
Lgals12	4.31432e-286	-2.52725	0.018	0.211	8.44484e-282	Aerocyte-like capillary Ecs	Cluster 1
Metap1d	5.5387e-286	-0.661865	0.115	0.338	1.08415e-281	Aerocyte-like capillary Ecs	Cluster 1
Kif1c	5.84268e-286	-0.469642	0.203	0.451	1.14365e-281	Aerocyte-like capillary Ecs	Cluster 1
Mdn1	1.04244e-285	-0.471441	0.126	0.342	2.04048e-281	Aerocyte-like capillary Ecs	Cluster 1
Atl3	2.17538e-285	-0.620657	0.184	0.444	4.25809e-281	Aerocyte-like capillary Ecs	Cluster 1
Bbof1	2.41472e-285	-2.30703	0.021	0.218	4.72658e-281	Aerocyte-like capillary Ecs	Cluster 1
Agap1	4.83769e-285	0.722735	0.532	0.575	9.4693e-281	Aerocyte-like capillary Ecs	Cluster 1
Lnx2	6.25079e-285	1.09754	0.33	0.327	1.22353e-280	Aerocyte-like capillary Ecs	Cluster 1
Eri3	6.83532e-285	-0.384745	0.207	0.451	1.33795e-280	Aerocyte-like capillary Ecs	Cluster 1
Atp5b	1.17539e-284	-0.864747	0.227	0.517	2.30071e-280	Aerocyte-like capillary Ecs	Cluster 1
Ehbp1l1	1.1869e-284	-0.903997	0.131	0.384	2.32325e-280	Aerocyte-like capillary Ecs	Cluster 1
Baz1b	1.37648e-284	-0.300531	0.284	0.538	2.69432e-280	Aerocyte-like capillary Ecs	Cluster 1
Bckdha	2.06766e-284	-1.15368	0.068	0.289	4.04723e-280	Aerocyte-like capillary Ecs	Cluster 1
Ndufv2	6.05622e-284	-0.668412	0.112	0.337	1.18544e-279	Aerocyte-like capillary Ecs	Cluster 1
Lactb2	8.8404e-284	-1.11212	0.076	0.301	1.73042e-279	Aerocyte-like capillary Ecs	Cluster 1
Slc10a7	1.42304e-283	0.746405	0.393	0.449	2.78545e-279	Aerocyte-like capillary Ecs	Cluster 1
Fyco1	1.5965e-283	-0.553501	0.183	0.432	3.125e-279	Aerocyte-like capillary Ecs	Cluster 1
Ptpn14	2.62982e-283	-1.33351	0.191	0.488	5.14761e-279	Aerocyte-like capillary Ecs	Cluster 1
Ubac1	2.93917e-283	-1.13414	0.079	0.307	5.75313e-279	Aerocyte-like capillary Ecs	Cluster 1
Numa1	9.08827e-283	-0.425424	0.299	0.569	1.77894e-278	Aerocyte-like capillary Ecs	Cluster 1
Angptl2	1.5823e-282	-3.92703	0.013	0.21	3.09719e-278	Aerocyte-like capillary Ecs	Cluster 1
Pitpnm2	1.60274e-282	0.655292	0.428	0.498	3.1372e-278	Aerocyte-like capillary Ecs	Cluster 1
Nhsl2	1.67018e-282	-1.10834	0.215	0.513	3.26922e-278	Aerocyte-like capillary Ecs	Cluster 1
Sh3rf1	2.55455e-282	0.809452	0.574	0.57	5.00028e-278	Aerocyte-like capillary Ecs	Cluster 1
Acad10	5.17564e-282	-1.5604	0.046	0.26	1.01308e-277	Aerocyte-like capillary Ecs	Cluster 1
Pkn2	1.35921e-281	0.574576	0.378	0.471	2.66052e-277	Aerocyte-like capillary Ecs	Cluster 1
Dusp10	1.56689e-281	-2.14872	0.04	0.26	3.06703e-277	Aerocyte-like capillary Ecs	Cluster 1
Tbl1xr1	2.62239e-281	-0.903601	0.126	0.375	5.13306e-277	Aerocyte-like capillary Ecs	Cluster 1
Cacna2d1	3.18556e-281	-2.94361	0.027	0.241	6.23542e-277	Aerocyte-like capillary Ecs	Cluster 1
Tnxb	4.83797e-281	-4.17271	0.029	0.246	9.46984e-277	Aerocyte-like capillary Ecs	Cluster 1
Pex19	5.21909e-281	-1.18894	0.064	0.279	1.02158e-276	Aerocyte-like capillary Ecs	Cluster 1
Arglu1	6.51755e-281	0.771339	0.452	0.489	1.27574e-276	Aerocyte-like capillary Ecs	Cluster 1
Pptc7	9.73932e-281	-0.868327	0.095	0.32	1.90637e-276	Aerocyte-like capillary Ecs	Cluster 1
Dot1l	1.07294e-280	-0.946721	0.199	0.488	2.10018e-276	Aerocyte-like capillary Ecs	Cluster 1
Igsf8	1.17434e-280	-1.51573	0.045	0.252	2.29866e-276	Aerocyte-like capillary Ecs	Cluster 1
Sgip1	3.06969e-280	-3.48242	0.04	0.267	6.00861e-276	Aerocyte-like capillary Ecs	Cluster 1
Meis1	3.23525e-280	-1.83714	0.043	0.26	6.33268e-276	Aerocyte-like capillary Ecs	Cluster 1
Crls1	3.24223e-280	-1.33196	0.06	0.279	6.34634e-276	Aerocyte-like capillary Ecs	Cluster 1
Pabpc4	4.17925e-280	-0.949787	0.082	0.301	8.18046e-276	Aerocyte-like capillary Ecs	Cluster 1
Tmem135	5.22128e-280	-0.781212	0.345	0.652	1.02201e-275	Aerocyte-like capillary Ecs	Cluster 1
Ccar1	5.36988e-280	-0.115652	0.28	0.504	1.0511e-275	Aerocyte-like capillary Ecs	Cluster 1
Ift81	5.52227e-280	-2.23137	0.028	0.233	1.08093e-275	Aerocyte-like capillary Ecs	Cluster 1
Gnb1	8.01454e-280	0.621554	0.554	0.608	1.56877e-275	Aerocyte-like capillary Ecs	Cluster 1
Clasp2	1.17119e-279	-0.498011	0.315	0.596	2.2925e-275	Aerocyte-like capillary Ecs	Cluster 1
Gm17276	1.28478e-279	-1.70988	0.049	0.269	2.51484e-275	Aerocyte-like capillary Ecs	Cluster 1
Lnpep	2.27969e-279	-0.267525	0.348	0.605	4.46227e-275	Aerocyte-like capillary Ecs	Cluster 1
Pik3r6	2.30967e-279	1.70582	0.329	0.201	4.52095e-275	Aerocyte-like capillary Ecs	Cluster 1
Notch4	2.34724e-279	1.17123	0.49	0.387	4.59449e-275	Aerocyte-like capillary Ecs	Cluster 1
Fbxo21	2.98359e-279	-1.56863	0.062	0.292	5.84008e-275	Aerocyte-like capillary Ecs	Cluster 1
Idh3b	2.98558e-279	-0.826764	0.097	0.318	5.84398e-275	Aerocyte-like capillary Ecs	Cluster 1
Ndufs3	3.55617e-279	-0.965118	0.067	0.273	6.96084e-275	Aerocyte-like capillary Ecs	Cluster 1
Rassf3	3.73308e-279	0.98529	0.497	0.461	7.30714e-275	Aerocyte-like capillary Ecs	Cluster 1
Slmap	4.083e-279	-0.593263	0.331	0.623	7.99206e-275	Aerocyte-like capillary Ecs	Cluster 1
Myadm	4.3141e-279	1.27039	0.399	0.318	8.44441e-275	Aerocyte-like capillary Ecs	Cluster 1
Mylip	4.60504e-279	1.47782	0.356	0.261	9.0139e-275	Aerocyte-like capillary Ecs	Cluster 1
Eif5b	5.54894e-279	-0.219806	0.219	0.444	1.08615e-274	Aerocyte-like capillary Ecs	Cluster 1
Timm9	6.44176e-279	-1.27227	0.059	0.271	1.26091e-274	Aerocyte-like capillary Ecs	Cluster 1
Ginm1	1.07577e-278	-0.72155	0.116	0.34	2.1057e-274	Aerocyte-like capillary Ecs	Cluster 1
Ewsr1	1.61196e-278	-0.481933	0.252	0.513	3.15525e-274	Aerocyte-like capillary Ecs	Cluster 1
Acp5	1.90929e-278	-2.10128	0.018	0.199	3.73725e-274	Aerocyte-like capillary Ecs	Cluster 1
Psmd11	2.68581e-278	-0.214889	0.172	0.379	5.25721e-274	Aerocyte-like capillary Ecs	Cluster 1
Sf3b2	8.33389e-278	-0.709692	0.164	0.415	1.63128e-273	Aerocyte-like capillary Ecs	Cluster 1
Pfkp	1.57285e-277	-1.18269	0.142	0.415	3.0787e-273	Aerocyte-like capillary Ecs	Cluster 1
Atp5pb	2.19024e-277	-0.697853	0.128	0.36	4.28717e-273	Aerocyte-like capillary Ecs	Cluster 1
Stag2	2.67572e-277	0.450329	0.41	0.532	5.23745e-273	Aerocyte-like capillary Ecs	Cluster 1
Lrig1	3.26451e-277	-2.16142	0.022	0.213	6.38994e-273	Aerocyte-like capillary Ecs	Cluster 1
Fxr1	3.5373e-277	-0.49062	0.231	0.49	6.92392e-273	Aerocyte-like capillary Ecs	Cluster 1
Golga4	4.53408e-277	-0.559396	0.301	0.583	8.875e-273	Aerocyte-like capillary Ecs	Cluster 1
Coq10a	6.29643e-277	-1.65014	0.034	0.229	1.23246e-272	Aerocyte-like capillary Ecs	Cluster 1
Ltbp2	6.48065e-277	-2.72905	0.018	0.213	1.26852e-272	Aerocyte-like capillary Ecs	Cluster 1
Ap3b1	1.59792e-276	0.546662	0.393	0.492	3.12778e-272	Aerocyte-like capillary Ecs	Cluster 1
Gpatch2	1.6466e-276	-0.236903	0.239	0.468	3.22306e-272	Aerocyte-like capillary Ecs	Cluster 1
Ucp1	3.8436e-276	-1.7219	0.253	0.543	7.52346e-272	Aerocyte-like capillary Ecs	Cluster 1
Slc16a1	4.81825e-276	-1.7718	0.036	0.239	9.43124e-272	Aerocyte-like capillary Ecs	Cluster 1
Map3k1	5.23504e-276	0.730951	0.464	0.508	1.02471e-271	Aerocyte-like capillary Ecs	Cluster 1
Aig1	1.24691e-275	-0.640749	0.147	0.389	2.44071e-271	Aerocyte-like capillary Ecs	Cluster 1
Uhrf1bp1l	1.69642e-275	-0.984789	0.091	0.318	3.32058e-271	Aerocyte-like capillary Ecs	Cluster 1
Herc3	1.86604e-275	-0.97808	0.108	0.347	3.65258e-271	Aerocyte-like capillary Ecs	Cluster 1
Sfmbt1	2.18197e-275	0.174185	0.226	0.395	4.27099e-271	Aerocyte-like capillary Ecs	Cluster 1
Col8a1	3.39554e-275	-3.87994	0.021	0.225	6.64644e-271	Aerocyte-like capillary Ecs	Cluster 1
Bcl2l1	4.15021e-275	0.78937	0.492	0.516	8.12361e-271	Aerocyte-like capillary Ecs	Cluster 1
Tpcn1	4.91264e-275	-0.732762	0.157	0.408	9.61599e-271	Aerocyte-like capillary Ecs	Cluster 1
Ormdl3	5.33125e-275	-1.38502	0.05	0.257	1.04354e-270	Aerocyte-like capillary Ecs	Cluster 1
Kctd1	6.54573e-275	-2.18004	0.028	0.229	1.28126e-270	Aerocyte-like capillary Ecs	Cluster 1
4732440D04Rik	8.13702e-275	-1.48729	0.091	0.343	1.59274e-270	Aerocyte-like capillary Ecs	Cluster 1
Micos10	1.12013e-274	-0.84876	0.092	0.31	2.19254e-270	Aerocyte-like capillary Ecs	Cluster 1
Prkaca	2.8809e-274	-1.1434	0.061	0.267	5.63907e-270	Aerocyte-like capillary Ecs	Cluster 1
Ahcyl2	3.1641e-274	-0.408347	0.148	0.371	6.19341e-270	Aerocyte-like capillary Ecs	Cluster 1
Arhgap6	6.23905e-274	-2.8395	0.048	0.281	1.22123e-269	Aerocyte-like capillary Ecs	Cluster 1
Pabpn1	8.63434e-274	-0.564539	0.269	0.545	1.69008e-269	Aerocyte-like capillary Ecs	Cluster 1
Flnb	8.80418e-274	0.854153	0.669	0.591	1.72333e-269	Aerocyte-like capillary Ecs	Cluster 1
Tasor	9.85377e-274	0.492809	0.42	0.525	1.92878e-269	Aerocyte-like capillary Ecs	Cluster 1
Sparcl1	1.0564e-273	0.894846	0.63	0.543	2.0678e-269	Aerocyte-like capillary Ecs	Cluster 1
Gm11266	1.13213e-273	-2.20259	0.024	0.219	2.21602e-269	Aerocyte-like capillary Ecs	Cluster 1
Arhgap5	1.67086e-273	-0.330062	0.273	0.523	3.27055e-269	Aerocyte-like capillary Ecs	Cluster 1
Kansl3	3.50928e-273	-0.501095	0.164	0.392	6.86906e-269	Aerocyte-like capillary Ecs	Cluster 1
Entpd5	3.67683e-273	-0.948222	0.062	0.261	7.19703e-269	Aerocyte-like capillary Ecs	Cluster 1
Smyd3	4.14114e-273	0.132785	0.333	0.537	8.10586e-269	Aerocyte-like capillary Ecs	Cluster 1
Arhgef17	4.79377e-273	-5.20346	0.007	0.188	9.38333e-269	Aerocyte-like capillary Ecs	Cluster 1
Kng2	5.34647e-273	-2.45941	0.026	0.227	1.04652e-268	Aerocyte-like capillary Ecs	Cluster 1
Chkb	8.35162e-273	-1.21166	0.077	0.301	1.63475e-268	Aerocyte-like capillary Ecs	Cluster 1
Pan3	1.44191e-272	0.441841	0.556	0.668	2.82239e-268	Aerocyte-like capillary Ecs	Cluster 1
Zfp106	2.01253e-272	-0.445349	0.241	0.494	3.93932e-268	Aerocyte-like capillary Ecs	Cluster 1
Mapkapk3	2.3561e-272	-2.01107	0.03	0.229	4.61184e-268	Aerocyte-like capillary Ecs	Cluster 1
Znrf1	2.50473e-272	0.618638	0.527	0.589	4.90276e-268	Aerocyte-like capillary Ecs	Cluster 1
Echdc1	3.43144e-272	-0.97683	0.074	0.285	6.71669e-268	Aerocyte-like capillary Ecs	Cluster 1
Setx	4.47889e-272	0.720963	0.419	0.473	8.76697e-268	Aerocyte-like capillary Ecs	Cluster 1
Cdk17	5.04533e-272	0.590819	0.579	0.64	9.87572e-268	Aerocyte-like capillary Ecs	Cluster 1
Smad3	7.71068e-272	-1.63258	0.073	0.313	1.50929e-267	Aerocyte-like capillary Ecs	Cluster 1
Nrp2	9.67325e-272	0.796273	0.604	0.62	1.89344e-267	Aerocyte-like capillary Ecs	Cluster 1
Cavin2	1.16592e-271	1.02338	0.525	0.457	2.28217e-267	Aerocyte-like capillary Ecs	Cluster 1
Oip5os1	1.80915e-271	-0.208663	0.235	0.455	3.54122e-267	Aerocyte-like capillary Ecs	Cluster 1
Opa1	2.07346e-271	-0.342699	0.239	0.478	4.05859e-267	Aerocyte-like capillary Ecs	Cluster 1
Mmaa	2.26601e-271	-0.836456	0.087	0.298	4.43549e-267	Aerocyte-like capillary Ecs	Cluster 1
Phyh	2.44362e-271	-0.831035	0.054	0.236	4.78314e-267	Aerocyte-like capillary Ecs	Cluster 1
Trip11	3.44025e-271	-0.237208	0.297	0.537	6.73394e-267	Aerocyte-like capillary Ecs	Cluster 1
Lncbate10	3.97734e-271	-2.24154	0.033	0.243	7.78524e-267	Aerocyte-like capillary Ecs	Cluster 1
Ptcd3	4.36805e-271	-0.549213	0.121	0.332	8.55002e-267	Aerocyte-like capillary Ecs	Cluster 1
Ndufs4	4.3985e-271	-0.477012	0.238	0.493	8.60963e-267	Aerocyte-like capillary Ecs	Cluster 1
Ubxn4	5.50151e-271	-0.187062	0.222	0.439	1.07687e-266	Aerocyte-like capillary Ecs	Cluster 1
Pakap	5.51308e-271	0.657945	0.792	0.82	1.07913e-266	Aerocyte-like capillary Ecs	Cluster 1
Rai1	7.93162e-271	-0.273989	0.261	0.502	1.55254e-266	Aerocyte-like capillary Ecs	Cluster 1
Brd3	1.02051e-270	-0.746795	0.138	0.375	1.99754e-266	Aerocyte-like capillary Ecs	Cluster 1
Kmt2a	1.54844e-270	0.333006	0.442	0.586	3.03091e-266	Aerocyte-like capillary Ecs	Cluster 1
Sec31a	1.6323e-270	-0.304686	0.191	0.412	3.19506e-266	Aerocyte-like capillary Ecs	Cluster 1
Col5a2	1.65739e-270	-3.84236	0.016	0.21	3.24417e-266	Aerocyte-like capillary Ecs	Cluster 1
Luc7l2	1.78127e-270	-0.719765	0.564	0.823	3.48665e-266	Aerocyte-like capillary Ecs	Cluster 1
Paip2	2.67286e-270	-0.298566	0.197	0.416	5.23186e-266	Aerocyte-like capillary Ecs	Cluster 1
Rhot1	2.67791e-270	-0.283851	0.194	0.411	5.24174e-266	Aerocyte-like capillary Ecs	Cluster 1
Cdk6	5.06533e-270	-1.10711	0.136	0.394	9.91488e-266	Aerocyte-like capillary Ecs	Cluster 1
Mapk14	6.35139e-270	-0.454819	0.219	0.464	1.24322e-265	Aerocyte-like capillary Ecs	Cluster 1
Plcg1	6.88497e-270	0.800276	0.453	0.473	1.34766e-265	Aerocyte-like capillary Ecs	Cluster 1
Slc22a5	9.62925e-270	-0.94365	0.137	0.39	1.88483e-265	Aerocyte-like capillary Ecs	Cluster 1
Sbno1	1.06062e-269	-0.252934	0.282	0.519	2.07606e-265	Aerocyte-like capillary Ecs	Cluster 1
Dbi	1.61513e-269	-0.922363	0.076	0.283	3.16146e-265	Aerocyte-like capillary Ecs	Cluster 1
Eif5	2.3423e-269	-0.29762	0.183	0.4	4.58481e-265	Aerocyte-like capillary Ecs	Cluster 1
Mettl7a1	2.89965e-269	-1.53195	0.049	0.256	5.67578e-265	Aerocyte-like capillary Ecs	Cluster 1
Zfp91	3.96401e-269	-0.243425	0.243	0.47	7.75915e-265	Aerocyte-like capillary Ecs	Cluster 1
Hnrnpr	4.33607e-269	-0.170241	0.23	0.446	8.48743e-265	Aerocyte-like capillary Ecs	Cluster 1
Pdzd2	6.93942e-269	0.78285	0.791	0.756	1.35832e-264	Aerocyte-like capillary Ecs	Cluster 1
Wwc2	9.8341e-269	0.494487	0.511	0.607	1.92493e-264	Aerocyte-like capillary Ecs	Cluster 1
Cmtm8	1.11202e-268	1.85494	0.297	0.166	2.17667e-264	Aerocyte-like capillary Ecs	Cluster 1
Brwd1	1.30619e-268	-0.246081	0.316	0.56	2.55673e-264	Aerocyte-like capillary Ecs	Cluster 1
Zmynd11	1.362e-268	0.496783	0.429	0.532	2.66599e-264	Aerocyte-like capillary Ecs	Cluster 1
Stk3	1.37927e-268	0.556443	0.45	0.537	2.69979e-264	Aerocyte-like capillary Ecs	Cluster 1
Rb1	1.53993e-268	0.440925	0.414	0.536	3.01425e-264	Aerocyte-like capillary Ecs	Cluster 1
Srgap1	1.58314e-268	1.39048	0.395	0.295	3.09883e-264	Aerocyte-like capillary Ecs	Cluster 1
Qrich1	1.86573e-268	-0.167131	0.267	0.494	3.65197e-264	Aerocyte-like capillary Ecs	Cluster 1
Ell2	2.01848e-268	-0.728077	0.111	0.33	3.95097e-264	Aerocyte-like capillary Ecs	Cluster 1
Plec	2.26632e-268	-1.13721	0.214	0.504	4.43609e-264	Aerocyte-like capillary Ecs	Cluster 1
Timm23	2.49326e-268	-0.937921	0.07	0.273	4.88031e-264	Aerocyte-like capillary Ecs	Cluster 1
Brd4	3.09081e-268	0.194544	0.436	0.608	6.04995e-264	Aerocyte-like capillary Ecs	Cluster 1
9930021J03Rik	3.22346e-268	-0.251719	0.215	0.435	6.30961e-264	Aerocyte-like capillary Ecs	Cluster 1
Akap7	3.22947e-268	-0.331686	0.21	0.442	6.32136e-264	Aerocyte-like capillary Ecs	Cluster 1
Otop1	3.24465e-268	-1.74152	0.03	0.217	6.35107e-264	Aerocyte-like capillary Ecs	Cluster 1
Prelp	3.84831e-268	-1.84572	0.043	0.255	7.53269e-264	Aerocyte-like capillary Ecs	Cluster 1
Srcap	4.94771e-268	-0.277177	0.347	0.598	9.68464e-264	Aerocyte-like capillary Ecs	Cluster 1
Pex1	5.52802e-268	-1.04538	0.075	0.286	1.08206e-263	Aerocyte-like capillary Ecs	Cluster 1
Lamc1	5.69121e-268	0.472723	0.454	0.565	1.114e-263	Aerocyte-like capillary Ecs	Cluster 1
Focad	7.56042e-268	-0.479815	0.11	0.306	1.47988e-263	Aerocyte-like capillary Ecs	Cluster 1
Arid2	8.20961e-268	0.423732	0.401	0.519	1.60695e-263	Aerocyte-like capillary Ecs	Cluster 1
Tshz2	8.22893e-268	0.838748	0.745	0.701	1.61073e-263	Aerocyte-like capillary Ecs	Cluster 1
Ppp4r3b	1.44345e-267	0.324752	0.281	0.426	2.82541e-263	Aerocyte-like capillary Ecs	Cluster 1
Zc3h7a	2.48266e-267	0.654451	0.449	0.505	4.85955e-263	Aerocyte-like capillary Ecs	Cluster 1
Pdcd4	3.79139e-267	-1.07515	0.108	0.346	7.42126e-263	Aerocyte-like capillary Ecs	Cluster 1
Washc2	4.96403e-267	-0.521934	0.143	0.36	9.71658e-263	Aerocyte-like capillary Ecs	Cluster 1
Ncor2	5.02494e-267	-0.529242	0.276	0.545	9.83582e-263	Aerocyte-like capillary Ecs	Cluster 1
Snrnp70	5.32844e-267	-0.463703	0.373	0.654	1.04299e-262	Aerocyte-like capillary Ecs	Cluster 1
A330023F24Rik	6.22263e-267	-0.482152	0.269	0.53	1.21802e-262	Aerocyte-like capillary Ecs	Cluster 1
Ide	7.11273e-267	-0.719722	0.129	0.358	1.39225e-262	Aerocyte-like capillary Ecs	Cluster 1
Stard7	7.89037e-267	-0.699638	0.094	0.298	1.54446e-262	Aerocyte-like capillary Ecs	Cluster 1
Ube2q2	2.37707e-266	-0.674474	0.116	0.333	4.65287e-262	Aerocyte-like capillary Ecs	Cluster 1
Zfp710	2.41553e-266	0.642444	0.307	0.395	4.72815e-262	Aerocyte-like capillary Ecs	Cluster 1
Vegfc	4.0917e-266	-4.16555	0.015	0.206	8.00909e-262	Aerocyte-like capillary Ecs	Cluster 1
Lrig2	4.17635e-266	-0.585847	0.188	0.439	8.17478e-262	Aerocyte-like capillary Ecs	Cluster 1
Arfgef2	5.00882e-266	-0.509649	0.246	0.51	9.80426e-262	Aerocyte-like capillary Ecs	Cluster 1
Sgpl1	5.85319e-266	-1.38743	0.08	0.314	1.1457e-261	Aerocyte-like capillary Ecs	Cluster 1
Mprip	7.10921e-266	0.482391	0.602	0.687	1.39156e-261	Aerocyte-like capillary Ecs	Cluster 1
D5Ertd579e	9.04771e-266	-1.02025	0.269	0.568	1.771e-261	Aerocyte-like capillary Ecs	Cluster 1
Pex13	9.69142e-266	-0.757164	0.106	0.321	1.897e-261	Aerocyte-like capillary Ecs	Cluster 1
Elmod3	1.13769e-265	-1.35165	0.04	0.225	2.22692e-261	Aerocyte-like capillary Ecs	Cluster 1
Cnot4	1.30849e-265	0.255626	0.421	0.582	2.56123e-261	Aerocyte-like capillary Ecs	Cluster 1
Slc30a9	2.0168e-265	-0.398964	0.168	0.386	3.94769e-261	Aerocyte-like capillary Ecs	Cluster 1
Sec14l1	2.28938e-265	1.01333	0.409	0.38	4.48124e-261	Aerocyte-like capillary Ecs	Cluster 1
Gucy1a2	2.84143e-265	-4.26317	0.021	0.218	5.56182e-261	Aerocyte-like capillary Ecs	Cluster 1
Myo5c	2.94038e-265	-2.54349	0.019	0.206	5.7555e-261	Aerocyte-like capillary Ecs	Cluster 1
Usp15	3.21516e-265	0.310223	0.342	0.489	6.29336e-261	Aerocyte-like capillary Ecs	Cluster 1
Csnk1a1	3.46456e-265	0.237935	0.492	0.657	6.78153e-261	Aerocyte-like capillary Ecs	Cluster 1
Afap1	4.4835e-265	-0.880245	0.185	0.455	8.776e-261	Aerocyte-like capillary Ecs	Cluster 1
Pdss2	4.56009e-265	-0.105391	0.237	0.444	8.92593e-261	Aerocyte-like capillary Ecs	Cluster 1
Phkb	5.07267e-265	-0.307589	0.27	0.51	9.92924e-261	Aerocyte-like capillary Ecs	Cluster 1
Sfxn1	7.50928e-265	-0.830077	0.109	0.334	1.46987e-260	Aerocyte-like capillary Ecs	Cluster 1
Ino80	1.89289e-264	-0.241172	0.265	0.495	3.70514e-260	Aerocyte-like capillary Ecs	Cluster 1
Hook3	1.97835e-264	0.238298	0.379	0.535	3.87241e-260	Aerocyte-like capillary Ecs	Cluster 1
Mid1	2.54751e-264	-1.91181	0.042	0.255	4.98649e-260	Aerocyte-like capillary Ecs	Cluster 1
Calu	2.85718e-264	-0.550565	0.142	0.361	5.59264e-260	Aerocyte-like capillary Ecs	Cluster 1
Dnajc7	3.55123e-264	-0.31281	0.263	0.505	6.95118e-260	Aerocyte-like capillary Ecs	Cluster 1
Eif3a	3.66974e-264	-0.211973	0.322	0.561	7.18314e-260	Aerocyte-like capillary Ecs	Cluster 1
Uck1	4.72482e-264	-1.56094	0.038	0.23	9.24836e-260	Aerocyte-like capillary Ecs	Cluster 1
Ptk2b	5.18351e-264	-2.92868	0.02	0.213	1.01462e-259	Aerocyte-like capillary Ecs	Cluster 1
Thrsp	7.5715e-264	-0.886258	0.209	0.488	1.48204e-259	Aerocyte-like capillary Ecs	Cluster 1
Ube3a	9.38894e-264	-0.222104	0.291	0.524	1.83779e-259	Aerocyte-like capillary Ecs	Cluster 1
Mccc2	9.4826e-264	-1.38836	0.058	0.267	1.85612e-259	Aerocyte-like capillary Ecs	Cluster 1
Smg5	1.82976e-263	-0.889892	0.1	0.319	3.58157e-259	Aerocyte-like capillary Ecs	Cluster 1
Sun2	2.89493e-263	-1.35002	0.064	0.277	5.66654e-259	Aerocyte-like capillary Ecs	Cluster 1
Adipoq	4.11753e-263	-1.45392	0.036	0.221	8.05965e-259	Aerocyte-like capillary Ecs	Cluster 1
Phtf2	7.78842e-263	-1.40265	0.063	0.279	1.52451e-258	Aerocyte-like capillary Ecs	Cluster 1
Ilrun	7.96707e-263	-0.266267	0.23	0.453	1.55947e-258	Aerocyte-like capillary Ecs	Cluster 1
Plod1	9.0972e-263	1.09445	0.3	0.289	1.78069e-258	Aerocyte-like capillary Ecs	Cluster 1
Ciapin1	1.44365e-262	-1.23896	0.056	0.256	2.82579e-258	Aerocyte-like capillary Ecs	Cluster 1
Fam210a	1.54e-262	-0.985587	0.069	0.272	3.0144e-258	Aerocyte-like capillary Ecs	Cluster 1
Fbxl20	1.76442e-262	0.459227	0.385	0.499	3.45367e-258	Aerocyte-like capillary Ecs	Cluster 1
Senp6	1.85751e-262	-0.126069	0.275	0.489	3.63589e-258	Aerocyte-like capillary Ecs	Cluster 1
Abcb7	2.42912e-262	-0.458259	0.135	0.345	4.75477e-258	Aerocyte-like capillary Ecs	Cluster 1
Sec24a	2.49144e-262	-0.504877	0.186	0.424	4.87675e-258	Aerocyte-like capillary Ecs	Cluster 1
Ppp2r2a	3.06695e-262	-0.288293	0.249	0.478	6.00324e-258	Aerocyte-like capillary Ecs	Cluster 1
Naa15	3.15253e-262	-0.127844	0.224	0.43	6.17077e-258	Aerocyte-like capillary Ecs	Cluster 1
Rbms2	3.53122e-262	0.727229	0.403	0.455	6.91202e-258	Aerocyte-like capillary Ecs	Cluster 1
Npepps	4.09691e-262	-0.261025	0.235	0.457	8.01929e-258	Aerocyte-like capillary Ecs	Cluster 1
Map3k3	4.24919e-262	0.60424	0.462	0.535	8.31737e-258	Aerocyte-like capillary Ecs	Cluster 1
Hnrnph1	5.61927e-262	0.340129	0.418	0.564	1.09992e-257	Aerocyte-like capillary Ecs	Cluster 1
Cox19	5.71483e-262	-1.9034	0.034	0.231	1.11862e-257	Aerocyte-like capillary Ecs	Cluster 1
St3gal1	5.73882e-262	0.958207	0.456	0.431	1.12332e-257	Aerocyte-like capillary Ecs	Cluster 1
Mia2	8.32437e-262	-0.324898	0.207	0.431	1.62941e-257	Aerocyte-like capillary Ecs	Cluster 1
Nuak1	8.70095e-262	-2.43805	0.064	0.301	1.70312e-257	Aerocyte-like capillary Ecs	Cluster 1
Uqcrc1	1.33987e-261	-0.914358	0.091	0.306	2.62265e-257	Aerocyte-like capillary Ecs	Cluster 1
Prkca	1.5924e-261	-1.33238	0.07	0.29	3.11696e-257	Aerocyte-like capillary Ecs	Cluster 1
Dnm1l	2.24734e-261	-0.219481	0.202	0.411	4.39894e-257	Aerocyte-like capillary Ecs	Cluster 1
Cyb5b	3.91472e-261	-0.512132	0.182	0.414	7.66267e-257	Aerocyte-like capillary Ecs	Cluster 1
Map4	4.66291e-261	0.643625	0.655	0.677	9.12719e-257	Aerocyte-like capillary Ecs	Cluster 1
Helz	5.90241e-261	0.469242	0.387	0.497	1.15534e-256	Aerocyte-like capillary Ecs	Cluster 1
Ppp4r2	6.05322e-261	-0.361911	0.135	0.332	1.18486e-256	Aerocyte-like capillary Ecs	Cluster 1
Chchd6	8.94331e-261	-1.17438	0.052	0.247	1.75056e-256	Aerocyte-like capillary Ecs	Cluster 1
Dmxl1	9.20791e-261	-0.243462	0.264	0.493	1.80236e-256	Aerocyte-like capillary Ecs	Cluster 1
Sdhc	9.52897e-261	-0.855413	0.09	0.3	1.8652e-256	Aerocyte-like capillary Ecs	Cluster 1
Tdrd3	1.02005e-260	-0.336253	0.19	0.408	1.99665e-256	Aerocyte-like capillary Ecs	Cluster 1
Cog4	1.21453e-260	-0.443062	0.189	0.42	2.37733e-256	Aerocyte-like capillary Ecs	Cluster 1
Safb	1.218e-260	-0.479791	0.234	0.481	2.38412e-256	Aerocyte-like capillary Ecs	Cluster 1
Pik3c2a	1.4004e-260	0.62248	0.438	0.501	2.74114e-256	Aerocyte-like capillary Ecs	Cluster 1
Aldoa	1.48125e-260	-0.595316	0.237	0.499	2.89939e-256	Aerocyte-like capillary Ecs	Cluster 1
Atpaf2	1.55447e-260	-1.11256	0.059	0.252	3.04271e-256	Aerocyte-like capillary Ecs	Cluster 1
Deptor	1.6339e-260	-0.778491	0.25	0.536	3.19819e-256	Aerocyte-like capillary Ecs	Cluster 1
Kdm5c	1.86479e-260	-0.204048	0.214	0.424	3.65014e-256	Aerocyte-like capillary Ecs	Cluster 1
Dnm2	2.45037e-260	0.542078	0.427	0.51	4.79636e-256	Aerocyte-like capillary Ecs	Cluster 1
Sf3b1	2.59886e-260	0.204598	0.449	0.616	5.08702e-256	Aerocyte-like capillary Ecs	Cluster 1
Fat4	3.97552e-260	1.25919	0.415	0.316	7.78168e-256	Aerocyte-like capillary Ecs	Cluster 1
Asxl2	4.40956e-260	-0.224254	0.255	0.477	8.63127e-256	Aerocyte-like capillary Ecs	Cluster 1
Hnrnpul2	4.93873e-260	-0.300398	0.155	0.356	9.66707e-256	Aerocyte-like capillary Ecs	Cluster 1
Snd1	5.04145e-260	0.420571	0.414	0.53	9.86814e-256	Aerocyte-like capillary Ecs	Cluster 1
Mtif2	5.66999e-260	-0.460929	0.138	0.346	1.10984e-255	Aerocyte-like capillary Ecs	Cluster 1
Bltp2	5.87885e-260	-0.307558	0.214	0.439	1.15073e-255	Aerocyte-like capillary Ecs	Cluster 1
Pbrm1	6.47438e-260	0.142467	0.362	0.546	1.2673e-255	Aerocyte-like capillary Ecs	Cluster 1
Safb2	1.02015e-259	-0.528656	0.246	0.502	1.99684e-255	Aerocyte-like capillary Ecs	Cluster 1
Fndc3a	1.34275e-259	0.46325	0.336	0.448	2.62829e-255	Aerocyte-like capillary Ecs	Cluster 1
Sil1	1.35941e-259	-0.558844	0.142	0.364	2.6609e-255	Aerocyte-like capillary Ecs	Cluster 1
Bfar	1.93556e-259	-0.483756	0.149	0.363	3.78867e-255	Aerocyte-like capillary Ecs	Cluster 1
Mgat4a	1.974e-259	1.16824	0.456	0.357	3.8639e-255	Aerocyte-like capillary Ecs	Cluster 1
Nf2	2.3481e-259	-0.18565	0.202	0.405	4.59617e-255	Aerocyte-like capillary Ecs	Cluster 1
Ndufa10	2.54957e-259	-0.41144	0.146	0.356	4.99052e-255	Aerocyte-like capillary Ecs	Cluster 1
Map4k4	2.61388e-259	0.3408	0.541	0.676	5.11641e-255	Aerocyte-like capillary Ecs	Cluster 1
Ica1	3.12157e-259	1.15166	0.432	0.364	6.11015e-255	Aerocyte-like capillary Ecs	Cluster 1
Man2a2	3.47045e-259	-1.04388	0.072	0.28	6.79306e-255	Aerocyte-like capillary Ecs	Cluster 1
Mdh1	3.60316e-259	-1.43078	0.048	0.246	7.05282e-255	Aerocyte-like capillary Ecs	Cluster 1
Nlk	4.01653e-259	0.607933	0.431	0.501	7.86195e-255	Aerocyte-like capillary Ecs	Cluster 1
Mdm4	5.8644e-259	0.189806	0.357	0.524	1.1479e-254	Aerocyte-like capillary Ecs	Cluster 1
Rnf144a	6.65849e-259	0.847538	0.368	0.402	1.30333e-254	Aerocyte-like capillary Ecs	Cluster 1
Tbc1d32	8.82413e-259	-0.404407	0.131	0.329	1.72724e-254	Aerocyte-like capillary Ecs	Cluster 1
R3hdm2	1.52789e-258	-0.284433	0.27	0.504	2.9907e-254	Aerocyte-like capillary Ecs	Cluster 1
Slc20a2	1.60008e-258	-0.480043	0.158	0.38	3.132e-254	Aerocyte-like capillary Ecs	Cluster 1
Srek1	1.63864e-258	-0.367431	0.326	0.581	3.20746e-254	Aerocyte-like capillary Ecs	Cluster 1
Stk40	1.81267e-258	-0.561371	0.132	0.347	3.54812e-254	Aerocyte-like capillary Ecs	Cluster 1
Zhx2	2.00472e-258	-0.289221	0.3	0.545	3.92403e-254	Aerocyte-like capillary Ecs	Cluster 1
Ube2d3	2.10094e-258	0.304379	0.313	0.452	4.11238e-254	Aerocyte-like capillary Ecs	Cluster 1
Ddhd1	2.12412e-258	-0.780268	0.189	0.45	4.15776e-254	Aerocyte-like capillary Ecs	Cluster 1
Ppig	2.82807e-258	0.120445	0.231	0.399	5.53567e-254	Aerocyte-like capillary Ecs	Cluster 1
Tbl1x	2.92685e-258	0.508718	0.446	0.543	5.72901e-254	Aerocyte-like capillary Ecs	Cluster 1
Fam172a	3.99047e-258	0.429538	0.503	0.626	7.81094e-254	Aerocyte-like capillary Ecs	Cluster 1
Fbh1	4.75396e-258	-0.641353	0.153	0.384	9.30541e-254	Aerocyte-like capillary Ecs	Cluster 1
Foxn2	5.08562e-258	-0.812238	0.11	0.33	9.95459e-254	Aerocyte-like capillary Ecs	Cluster 1
Sbno2	5.1636e-258	-0.808386	0.215	0.486	1.01072e-253	Aerocyte-like capillary Ecs	Cluster 1
Clk4	7.74384e-258	-0.265552	0.226	0.445	1.51578e-253	Aerocyte-like capillary Ecs	Cluster 1
Usp40	7.78583e-258	-0.330472	0.152	0.352	1.524e-253	Aerocyte-like capillary Ecs	Cluster 1
Akap8l	8.16157e-258	-0.263874	0.215	0.435	1.59755e-253	Aerocyte-like capillary Ecs	Cluster 1
Anks1	9.74386e-258	0.353433	0.412	0.55	1.90726e-253	Aerocyte-like capillary Ecs	Cluster 1
Ecpas	1.10135e-257	-0.41636	0.353	0.623	2.15577e-253	Aerocyte-like capillary Ecs	Cluster 1
Sfswap	1.47771e-257	0.456802	0.434	0.539	2.89247e-253	Aerocyte-like capillary Ecs	Cluster 1
Maco1	1.63985e-257	-0.270409	0.192	0.404	3.20985e-253	Aerocyte-like capillary Ecs	Cluster 1
Rcsd1	1.79351e-257	1.37806	0.359	0.278	3.51063e-253	Aerocyte-like capillary Ecs	Cluster 1
Fmnl3	2.01363e-257	1.1837	0.421	0.341	3.94148e-253	Aerocyte-like capillary Ecs	Cluster 1
Ehhadh	2.09377e-257	-2.05786	0.068	0.303	4.09835e-253	Aerocyte-like capillary Ecs	Cluster 1
Gm28047	2.20682e-257	0.364728	0.426	0.557	4.31963e-253	Aerocyte-like capillary Ecs	Cluster 1
Atg10	4.74692e-257	-0.604985	0.184	0.433	9.29163e-253	Aerocyte-like capillary Ecs	Cluster 1
Pik3r1	6.52818e-257	-1.20408	0.307	0.603	1.27783e-252	Aerocyte-like capillary Ecs	Cluster 1
Mapkapk2	6.76023e-257	-0.7919	0.151	0.391	1.32325e-252	Aerocyte-like capillary Ecs	Cluster 1
Uvrag	8.12652e-257	0.59377	0.457	0.526	1.59069e-252	Aerocyte-like capillary Ecs	Cluster 1
Eif4a2	8.32235e-257	-0.163915	0.234	0.446	1.62902e-252	Aerocyte-like capillary Ecs	Cluster 1
Cnot2	9.98703e-257	0.43302	0.374	0.487	1.95486e-252	Aerocyte-like capillary Ecs	Cluster 1
Srsf10	9.98828e-257	-0.799663	0.116	0.337	1.95511e-252	Aerocyte-like capillary Ecs	Cluster 1
Vps13a	1.08204e-256	-0.563187	0.277	0.548	2.11799e-252	Aerocyte-like capillary Ecs	Cluster 1
Dazap1	1.13456e-256	-0.363795	0.189	0.409	2.22079e-252	Aerocyte-like capillary Ecs	Cluster 1
Nbr1	1.18518e-256	-0.196481	0.229	0.44	2.31987e-252	Aerocyte-like capillary Ecs	Cluster 1
Golga2	1.25317e-256	-0.761787	0.107	0.318	2.45296e-252	Aerocyte-like capillary Ecs	Cluster 1
Lrch3	1.37001e-256	0.547958	0.539	0.614	2.68166e-252	Aerocyte-like capillary Ecs	Cluster 1
Mknk2	2.80934e-256	-0.800729	0.105	0.322	5.499e-252	Aerocyte-like capillary Ecs	Cluster 1
Ctsz	3.72838e-256	-1.34882	0.053	0.253	7.29793e-252	Aerocyte-like capillary Ecs	Cluster 1
Arhgap12	4.5957e-256	-0.11095	0.247	0.45	8.99563e-252	Aerocyte-like capillary Ecs	Cluster 1
Zyg11b	5.46179e-256	-0.197627	0.197	0.4	1.06909e-251	Aerocyte-like capillary Ecs	Cluster 1
Lpcat3	7.74747e-256	-0.461092	0.155	0.37	1.51649e-251	Aerocyte-like capillary Ecs	Cluster 1
Iars2	1.14586e-255	-0.459304	0.147	0.357	2.2429e-251	Aerocyte-like capillary Ecs	Cluster 1
Ndufv1	1.49061e-255	-0.908213	0.062	0.252	2.91771e-251	Aerocyte-like capillary Ecs	Cluster 1
Rabgap1l	1.61902e-255	0.310739	0.459	0.606	3.16908e-251	Aerocyte-like capillary Ecs	Cluster 1
Ddx6	1.62052e-255	0.386057	0.39	0.516	3.172e-251	Aerocyte-like capillary Ecs	Cluster 1
Capn2	3.00744e-255	0.591496	0.384	0.465	5.88676e-251	Aerocyte-like capillary Ecs	Cluster 1
Mapre3	3.07222e-255	-0.992993	0.092	0.312	6.01357e-251	Aerocyte-like capillary Ecs	Cluster 1
Ccm2l	3.46365e-255	1.21657	0.451	0.339	6.77976e-251	Aerocyte-like capillary Ecs	Cluster 1
Akap10	3.4951e-255	0.235717	0.311	0.475	6.84132e-251	Aerocyte-like capillary Ecs	Cluster 1
Ubap2l	4.30601e-255	-0.31077	0.288	0.524	8.42858e-251	Aerocyte-like capillary Ecs	Cluster 1
Adamts12	4.32963e-255	-2.85491	0.054	0.28	8.47482e-251	Aerocyte-like capillary Ecs	Cluster 1
Wac	4.76095e-255	0.297527	0.359	0.507	9.31909e-251	Aerocyte-like capillary Ecs	Cluster 1
Usp24	4.93774e-255	-0.269121	0.271	0.503	9.66513e-251	Aerocyte-like capillary Ecs	Cluster 1
Marchf7	6.28639e-255	0.367839	0.34	0.471	1.2305e-250	Aerocyte-like capillary Ecs	Cluster 1
Tek	8.10106e-255	0.975574	0.599	0.495	1.5857e-250	Aerocyte-like capillary Ecs	Cluster 1
Pcm1	8.18136e-255	-0.158812	0.333	0.559	1.60142e-250	Aerocyte-like capillary Ecs	Cluster 1
Uqcrh	1.00165e-254	-0.942129	0.055	0.239	1.96063e-250	Aerocyte-like capillary Ecs	Cluster 1
Tbc1d20	1.19519e-254	-0.638816	0.163	0.4	2.33947e-250	Aerocyte-like capillary Ecs	Cluster 1
Ago3	1.20747e-254	0.112402	0.286	0.465	2.36351e-250	Aerocyte-like capillary Ecs	Cluster 1
Tra2a	1.25897e-254	0.225139	0.42	0.591	2.46431e-250	Aerocyte-like capillary Ecs	Cluster 1
Daam2	1.42237e-254	-4.71966	0.012	0.191	2.78414e-250	Aerocyte-like capillary Ecs	Cluster 1
Ndufa12	1.57362e-254	-0.950711	0.057	0.239	3.0802e-250	Aerocyte-like capillary Ecs	Cluster 1
Epc1	1.75399e-254	0.237386	0.374	0.533	3.43327e-250	Aerocyte-like capillary Ecs	Cluster 1
Cdc42bpa	3.39715e-254	0.429848	0.601	0.695	6.64959e-250	Aerocyte-like capillary Ecs	Cluster 1
Nptn	3.68386e-254	0.354273	0.431	0.566	7.21079e-250	Aerocyte-like capillary Ecs	Cluster 1
Kat6b	3.77744e-254	-0.173566	0.356	0.59	7.39397e-250	Aerocyte-like capillary Ecs	Cluster 1
Dipk1a	4.62411e-254	-1.78067	0.041	0.241	9.05124e-250	Aerocyte-like capillary Ecs	Cluster 1
Chd7	4.74954e-254	0.539223	0.417	0.506	9.29675e-250	Aerocyte-like capillary Ecs	Cluster 1
Elf2	5.27106e-254	0.367875	0.334	0.467	1.03176e-249	Aerocyte-like capillary Ecs	Cluster 1
Riok3	5.38236e-254	0.172076	0.292	0.454	1.05354e-249	Aerocyte-like capillary Ecs	Cluster 1
Dnajc1	5.4549e-254	0.360427	0.437	0.572	1.06774e-249	Aerocyte-like capillary Ecs	Cluster 1
Rab2a	5.65855e-254	0.484704	0.395	0.496	1.1076e-249	Aerocyte-like capillary Ecs	Cluster 1
Srsf11	7.06901e-254	-0.439886	0.331	0.597	1.38369e-249	Aerocyte-like capillary Ecs	Cluster 1
Psap	7.58272e-254	-0.553152	0.269	0.532	1.48424e-249	Aerocyte-like capillary Ecs	Cluster 1
Nisch	9.34452e-254	0.113908	0.411	0.588	1.8291e-249	Aerocyte-like capillary Ecs	Cluster 1
Stt3b	1.05216e-253	-0.721435	0.121	0.34	2.0595e-249	Aerocyte-like capillary Ecs	Cluster 1
Elavl1	1.19446e-253	-0.101824	0.204	0.395	2.33804e-249	Aerocyte-like capillary Ecs	Cluster 1
Lpgat1	1.31714e-253	-0.594526	0.14	0.359	2.57818e-249	Aerocyte-like capillary Ecs	Cluster 1
Pum2	1.43518e-253	0.215442	0.369	0.528	2.80921e-249	Aerocyte-like capillary Ecs	Cluster 1
Ube2g1	1.70868e-253	-0.206316	0.26	0.48	3.34457e-249	Aerocyte-like capillary Ecs	Cluster 1
Dock10	1.81196e-253	-3.66361	0.026	0.224	3.54674e-249	Aerocyte-like capillary Ecs	Cluster 1
Sbk1	1.82085e-253	-2.31753	0.025	0.215	3.56413e-249	Aerocyte-like capillary Ecs	Cluster 1
Fktn	2.05398e-253	-0.506508	0.093	0.278	4.02046e-249	Aerocyte-like capillary Ecs	Cluster 1
Camk2d	2.13346e-253	-0.343761	0.427	0.69	4.17603e-249	Aerocyte-like capillary Ecs	Cluster 1
Jam2	2.17143e-253	1.23323	0.491	0.376	4.25036e-249	Aerocyte-like capillary Ecs	Cluster 1
Zfp638	2.91196e-253	0.259781	0.415	0.572	5.69987e-249	Aerocyte-like capillary Ecs	Cluster 1
Pten	2.931e-253	-0.734665	0.29	0.571	5.73714e-249	Aerocyte-like capillary Ecs	Cluster 1
Srrm1	2.93951e-253	0.117257	0.361	0.538	5.75381e-249	Aerocyte-like capillary Ecs	Cluster 1
Snx9	3.24347e-253	-0.213149	0.232	0.449	6.34877e-249	Aerocyte-like capillary Ecs	Cluster 1
Prpf38b	3.85782e-253	-0.244951	0.272	0.499	7.5513e-249	Aerocyte-like capillary Ecs	Cluster 1
Bach2	3.95737e-253	1.24921	0.388	0.317	7.74615e-249	Aerocyte-like capillary Ecs	Cluster 1
Mgrn1	4.29011e-253	-0.312681	0.205	0.422	8.39747e-249	Aerocyte-like capillary Ecs	Cluster 1
Ppp1r12b	5.97325e-253	-0.889421	0.304	0.592	1.1692e-248	Aerocyte-like capillary Ecs	Cluster 1
Inpp4b	6.61996e-253	-3.76716	0.03	0.231	1.29579e-248	Aerocyte-like capillary Ecs	Cluster 1
Usp33	7.32478e-253	-0.53821	0.244	0.502	1.43375e-248	Aerocyte-like capillary Ecs	Cluster 1
Golgb1	8.12533e-253	-0.409462	0.295	0.548	1.59045e-248	Aerocyte-like capillary Ecs	Cluster 1
Akap9	9.16322e-253	-0.194486	0.372	0.609	1.79361e-248	Aerocyte-like capillary Ecs	Cluster 1
Gucy1a1	1.05273e-252	-5.03002	0.006	0.173	2.06061e-248	Aerocyte-like capillary Ecs	Cluster 1
Baz2a	1.06404e-252	-0.493174	0.29	0.552	2.08276e-248	Aerocyte-like capillary Ecs	Cluster 1
Lmf1	1.38646e-252	-0.92766	0.088	0.3	2.71385e-248	Aerocyte-like capillary Ecs	Cluster 1
Arid4b	2.02761e-252	0.146423	0.343	0.518	3.96884e-248	Aerocyte-like capillary Ecs	Cluster 1
Thada	2.1102e-252	0.117449	0.274	0.443	4.13051e-248	Aerocyte-like capillary Ecs	Cluster 1
Lyrm4	2.13351e-252	-0.673946	0.112	0.322	4.17614e-248	Aerocyte-like capillary Ecs	Cluster 1
Mdh2	2.5837e-252	-0.435765	0.107	0.294	5.05733e-248	Aerocyte-like capillary Ecs	Cluster 1
Asph	2.73468e-252	-0.809274	0.144	0.381	5.35287e-248	Aerocyte-like capillary Ecs	Cluster 1
Atxn7	3.03852e-252	0.339566	0.358	0.49	5.94759e-248	Aerocyte-like capillary Ecs	Cluster 1
Ccdc58	3.25368e-252	-1.19786	0.072	0.28	6.36874e-248	Aerocyte-like capillary Ecs	Cluster 1
Dlg2	3.41489e-252	1.11085	0.25	0.306	6.6843e-248	Aerocyte-like capillary Ecs	Cluster 1
Pdpr	3.98477e-252	-0.347194	0.135	0.325	7.79978e-248	Aerocyte-like capillary Ecs	Cluster 1
Cdk13	4.32715e-252	-0.106885	0.363	0.585	8.46996e-248	Aerocyte-like capillary Ecs	Cluster 1
Naa40	4.57452e-252	-1.01367	0.061	0.252	8.95417e-248	Aerocyte-like capillary Ecs	Cluster 1
Tor1aip1	5.06597e-252	-0.263441	0.244	0.467	9.91612e-248	Aerocyte-like capillary Ecs	Cluster 1
Mtmr3	5.38034e-252	0.359486	0.436	0.564	1.05315e-247	Aerocyte-like capillary Ecs	Cluster 1
Chchd3	6.85818e-252	-0.993708	0.424	0.698	1.34242e-247	Aerocyte-like capillary Ecs	Cluster 1
Ppp2r1b	7.25663e-252	-1.17964	0.059	0.255	1.42041e-247	Aerocyte-like capillary Ecs	Cluster 1
Fut8	7.95153e-252	-0.352726	0.268	0.512	1.55643e-247	Aerocyte-like capillary Ecs	Cluster 1
Fgd5	1.16288e-251	0.831399	0.705	0.572	2.27623e-247	Aerocyte-like capillary Ecs	Cluster 1
Ranbp9	1.26298e-251	-0.221567	0.266	0.491	2.47216e-247	Aerocyte-like capillary Ecs	Cluster 1
Ppm1b	1.41425e-251	-0.443457	0.207	0.44	2.76825e-247	Aerocyte-like capillary Ecs	Cluster 1
Ptms	1.41425e-251	-0.720102	0.126	0.35	2.76826e-247	Aerocyte-like capillary Ecs	Cluster 1
Kcmf1	1.53227e-251	-0.2821	0.3	0.54	2.99926e-247	Aerocyte-like capillary Ecs	Cluster 1
Usp19	1.54165e-251	-0.445111	0.134	0.333	3.01763e-247	Aerocyte-like capillary Ecs	Cluster 1
2610203C22Rik	1.67672e-251	2.128	0.228	0.118	3.28201e-247	Aerocyte-like capillary Ecs	Cluster 1
Tex2	1.76882e-251	-0.795044	0.164	0.41	3.46229e-247	Aerocyte-like capillary Ecs	Cluster 1
Coro6	2.33803e-251	1.8641	0.249	0.146	4.57646e-247	Aerocyte-like capillary Ecs	Cluster 1
Pkn1	2.46631e-251	-0.733496	0.311	0.598	4.82756e-247	Aerocyte-like capillary Ecs	Cluster 1
Zfp445	2.5249e-251	-0.26713	0.2	0.406	4.94223e-247	Aerocyte-like capillary Ecs	Cluster 1
Acin1	2.77276e-251	0.148683	0.455	0.629	5.4274e-247	Aerocyte-like capillary Ecs	Cluster 1
Ube4a	2.78349e-251	-0.274519	0.183	0.382	5.4484e-247	Aerocyte-like capillary Ecs	Cluster 1
Zbtb11	3.60203e-251	-0.406433	0.109	0.297	7.05061e-247	Aerocyte-like capillary Ecs	Cluster 1
Ndufs2	4.27655e-251	-0.579341	0.108	0.303	8.37092e-247	Aerocyte-like capillary Ecs	Cluster 1
Gatad2b	4.6008e-251	0.311729	0.357	0.499	9.00561e-247	Aerocyte-like capillary Ecs	Cluster 1
P2rx5	5.2823e-251	-2.53316	0.013	0.179	1.03396e-246	Aerocyte-like capillary Ecs	Cluster 1
Btaf1	6.31653e-251	-0.102485	0.231	0.431	1.2364e-246	Aerocyte-like capillary Ecs	Cluster 1
Ak3	7.1571e-251	-0.596169	0.11	0.313	1.40093e-246	Aerocyte-like capillary Ecs	Cluster 1
Tax1bp1	7.49132e-251	-0.101851	0.254	0.452	1.46635e-246	Aerocyte-like capillary Ecs	Cluster 1
Vcp	1.00274e-250	-0.328461	0.162	0.365	1.96277e-246	Aerocyte-like capillary Ecs	Cluster 1
Ctnnbip1	1.01827e-250	1.61987	0.289	0.196	1.99316e-246	Aerocyte-like capillary Ecs	Cluster 1
U2surp	1.3906e-250	-0.2602	0.263	0.489	2.72197e-246	Aerocyte-like capillary Ecs	Cluster 1
Kpna4	1.44206e-250	0.436066	0.373	0.486	2.82269e-246	Aerocyte-like capillary Ecs	Cluster 1
Nectin2	1.58388e-250	0.835591	0.297	0.339	3.10028e-246	Aerocyte-like capillary Ecs	Cluster 1
5031425E22Rik	1.62908e-250	-0.334229	0.251	0.485	3.18876e-246	Aerocyte-like capillary Ecs	Cluster 1
Cd38	1.71464e-250	1.80098	0.272	0.16	3.35625e-246	Aerocyte-like capillary Ecs	Cluster 1
Mbtd1	1.80304e-250	-0.275458	0.26	0.49	3.52926e-246	Aerocyte-like capillary Ecs	Cluster 1
Dhx9	1.81016e-250	-0.161247	0.18	0.368	3.54322e-246	Aerocyte-like capillary Ecs	Cluster 1
Clip1	2.51589e-250	0.252581	0.359	0.511	4.9246e-246	Aerocyte-like capillary Ecs	Cluster 1
Luc7l3	3.10802e-250	0.165501	0.418	0.598	6.08363e-246	Aerocyte-like capillary Ecs	Cluster 1
Nckap1	3.89659e-250	0.332298	0.478	0.61	7.62718e-246	Aerocyte-like capillary Ecs	Cluster 1
Nfatc3	4.578e-250	-0.148227	0.183	0.371	8.96098e-246	Aerocyte-like capillary Ecs	Cluster 1
Cox7b	6.61662e-250	-0.554992	0.066	0.234	1.29514e-245	Aerocyte-like capillary Ecs	Cluster 1
Garre1	6.72062e-250	0.49592	0.591	0.669	1.31549e-245	Aerocyte-like capillary Ecs	Cluster 1
Akt3	7.17104e-250	0.755441	0.55	0.55	1.40366e-245	Aerocyte-like capillary Ecs	Cluster 1
Babam2	7.46245e-250	0.165232	0.427	0.607	1.4607e-245	Aerocyte-like capillary Ecs	Cluster 1
Echs1	7.72461e-250	-0.696993	0.073	0.256	1.51202e-245	Aerocyte-like capillary Ecs	Cluster 1
Eif4g1	9.35092e-250	-0.381318	0.382	0.648	1.83035e-245	Aerocyte-like capillary Ecs	Cluster 1
Ppp2ca	1.26645e-249	0.109003	0.239	0.407	2.47895e-245	Aerocyte-like capillary Ecs	Cluster 1
Sh3glb1	1.27966e-249	0.292973	0.494	0.639	2.5048e-245	Aerocyte-like capillary Ecs	Cluster 1
Med13l	1.67374e-249	0.408884	0.582	0.69	3.27617e-245	Aerocyte-like capillary Ecs	Cluster 1
Caprin1	2.02672e-249	-0.526526	0.281	0.544	3.9671e-245	Aerocyte-like capillary Ecs	Cluster 1
Sppl3	2.41164e-249	0.326683	0.316	0.454	4.72054e-245	Aerocyte-like capillary Ecs	Cluster 1
Arhgap23	2.54543e-249	0.528407	0.449	0.545	4.98242e-245	Aerocyte-like capillary Ecs	Cluster 1
Hspa4	3.80184e-249	-0.117512	0.21	0.404	7.44172e-245	Aerocyte-like capillary Ecs	Cluster 1
Radil	4.34198e-249	-2.63304	0.018	0.196	8.49898e-245	Aerocyte-like capillary Ecs	Cluster 1
Matr3	4.42575e-249	-0.133973	0.229	0.434	8.66297e-245	Aerocyte-like capillary Ecs	Cluster 1
1700037H04Rik	5.31341e-249	-0.853677	0.063	0.243	1.04005e-244	Aerocyte-like capillary Ecs	Cluster 1
Larp1	5.39655e-249	-0.265039	0.16	0.356	1.05632e-244	Aerocyte-like capillary Ecs	Cluster 1
Cpped1	6.255e-249	-0.590249	0.163	0.387	1.22435e-244	Aerocyte-like capillary Ecs	Cluster 1
Vkorc1l1	6.58285e-249	-0.634848	0.146	0.37	1.28853e-244	Aerocyte-like capillary Ecs	Cluster 1
Ep400	7.2705e-249	0.351945	0.365	0.499	1.42313e-244	Aerocyte-like capillary Ecs	Cluster 1
Kat6a	7.9477e-249	0.25588	0.374	0.52	1.55568e-244	Aerocyte-like capillary Ecs	Cluster 1
Dpp8	8.10668e-249	0.363738	0.348	0.475	1.5868e-244	Aerocyte-like capillary Ecs	Cluster 1
Ankrd28	8.2788e-249	0.539217	0.353	0.454	1.62049e-244	Aerocyte-like capillary Ecs	Cluster 1
Clic4	8.52421e-249	0.534798	0.435	0.538	1.66853e-244	Aerocyte-like capillary Ecs	Cluster 1
Lrp5	1.08548e-248	0.689812	0.414	0.464	2.12473e-244	Aerocyte-like capillary Ecs	Cluster 1
Atrx	1.23102e-248	0.313679	0.579	0.715	2.40959e-244	Aerocyte-like capillary Ecs	Cluster 1
Snx25	1.79176e-248	1.05933	0.326	0.311	3.50719e-244	Aerocyte-like capillary Ecs	Cluster 1
Mndal	3.10788e-248	1.26615	0.368	0.298	6.08337e-244	Aerocyte-like capillary Ecs	Cluster 1
Gm21992	3.17896e-248	0.166977	0.322	0.489	6.22249e-244	Aerocyte-like capillary Ecs	Cluster 1
Trim44	3.24214e-248	0.11636	0.244	0.411	6.34616e-244	Aerocyte-like capillary Ecs	Cluster 1
Itch	4.13989e-248	0.348367	0.355	0.485	8.10343e-244	Aerocyte-like capillary Ecs	Cluster 1
Cdc42	5.30394e-248	0.553179	0.365	0.45	1.03819e-243	Aerocyte-like capillary Ecs	Cluster 1
Synpo	6.12086e-248	-2.16632	0.07	0.301	1.1981e-243	Aerocyte-like capillary Ecs	Cluster 1
Pcnx	8.99964e-248	0.337122	0.412	0.541	1.76159e-243	Aerocyte-like capillary Ecs	Cluster 1
Dip2c	1.09599e-247	0.480923	0.62	0.712	2.14528e-243	Aerocyte-like capillary Ecs	Cluster 1
Clasp1	1.22265e-247	0.306737	0.423	0.561	2.39321e-243	Aerocyte-like capillary Ecs	Cluster 1
Ccnt2	1.40336e-247	-0.175125	0.241	0.448	2.74694e-243	Aerocyte-like capillary Ecs	Cluster 1
Dennd5a	1.50249e-247	0.243264	0.393	0.546	2.94098e-243	Aerocyte-like capillary Ecs	Cluster 1
Marchf6	1.7296e-247	-0.111552	0.225	0.418	3.38552e-243	Aerocyte-like capillary Ecs	Cluster 1
Gm20732	2.13905e-247	-0.535655	0.147	0.36	4.18697e-243	Aerocyte-like capillary Ecs	Cluster 1
Atf7ip	2.19209e-247	0.118873	0.329	0.512	4.29081e-243	Aerocyte-like capillary Ecs	Cluster 1
Zc3h6	2.20714e-247	-0.773743	0.08	0.271	4.32026e-243	Aerocyte-like capillary Ecs	Cluster 1
Mib1	2.2083e-247	0.40428	0.295	0.419	4.32252e-243	Aerocyte-like capillary Ecs	Cluster 1
Rsrp1	2.43744e-247	-0.945391	0.486	0.744	4.77105e-243	Aerocyte-like capillary Ecs	Cluster 1
Lonp2	2.75302e-247	-0.540976	0.288	0.554	5.38876e-243	Aerocyte-like capillary Ecs	Cluster 1
Dnajc13	2.95955e-247	0.121153	0.293	0.466	5.79302e-243	Aerocyte-like capillary Ecs	Cluster 1
Art3	3.69683e-247	-1.08055	0.161	0.421	7.23618e-243	Aerocyte-like capillary Ecs	Cluster 1
Snx13	3.83225e-247	0.493633	0.307	0.41	7.50125e-243	Aerocyte-like capillary Ecs	Cluster 1
Prrc2b	4.44951e-247	0.533185	0.37	0.458	8.70946e-243	Aerocyte-like capillary Ecs	Cluster 1
Pxdn	7.47159e-247	1.10559	0.335	0.314	1.46249e-242	Aerocyte-like capillary Ecs	Cluster 1
Zfp292	7.52671e-247	0.330236	0.378	0.51	1.47328e-242	Aerocyte-like capillary Ecs	Cluster 1
Clpb	8.53678e-247	-0.438241	0.099	0.278	1.67099e-242	Aerocyte-like capillary Ecs	Cluster 1
Hnrnpll	8.63634e-247	-0.236906	0.155	0.345	1.69048e-242	Aerocyte-like capillary Ecs	Cluster 1
Ror1	1.10356e-246	-4.32204	0.026	0.218	2.1601e-242	Aerocyte-like capillary Ecs	Cluster 1
Mapkap1	1.48525e-246	-0.182868	0.302	0.525	2.90722e-242	Aerocyte-like capillary Ecs	Cluster 1
Hnrnpdl	1.48794e-246	-0.216071	0.207	0.407	2.9125e-242	Aerocyte-like capillary Ecs	Cluster 1
Thrap3	1.54386e-246	-0.10692	0.338	0.553	3.02195e-242	Aerocyte-like capillary Ecs	Cluster 1
Arhgap28	1.59347e-246	1.81026	0.277	0.166	3.11906e-242	Aerocyte-like capillary Ecs	Cluster 1
Ppp4r3a	1.68793e-246	0.129895	0.24	0.402	3.30396e-242	Aerocyte-like capillary Ecs	Cluster 1
Ldah	1.76226e-246	-0.270981	0.134	0.314	3.44945e-242	Aerocyte-like capillary Ecs	Cluster 1
Dym	1.76255e-246	-0.201635	0.29	0.514	3.45002e-242	Aerocyte-like capillary Ecs	Cluster 1
Rfx7	1.80718e-246	-0.293178	0.179	0.383	3.53738e-242	Aerocyte-like capillary Ecs	Cluster 1
Taco1	2.01517e-246	-0.930389	0.306	0.594	3.9445e-242	Aerocyte-like capillary Ecs	Cluster 1
Acap2	2.05773e-246	0.45359	0.37	0.48	4.02779e-242	Aerocyte-like capillary Ecs	Cluster 1
Ctsb	2.58123e-246	-0.567711	0.173	0.404	5.05251e-242	Aerocyte-like capillary Ecs	Cluster 1
Elf1	3.92854e-246	0.556039	0.391	0.472	7.68972e-242	Aerocyte-like capillary Ecs	Cluster 1
Pag1	3.94896e-246	-1.68065	0.037	0.223	7.7297e-242	Aerocyte-like capillary Ecs	Cluster 1
Ripor1	4.0291e-246	1.03566	0.346	0.324	7.88657e-242	Aerocyte-like capillary Ecs	Cluster 1
4732471J01Rik	4.40669e-246	-0.932323	0.179	0.439	8.62566e-242	Aerocyte-like capillary Ecs	Cluster 1
Apoo	5.01281e-246	-1.54339	0.033	0.207	9.81207e-242	Aerocyte-like capillary Ecs	Cluster 1
Zfand3	5.1118e-246	0.388024	0.649	0.758	1.00058e-241	Aerocyte-like capillary Ecs	Cluster 1
Erbin	5.69998e-246	0.420052	0.371	0.483	1.11571e-241	Aerocyte-like capillary Ecs	Cluster 1
Mtor	6.32709e-246	-0.882853	0.256	0.538	1.23846e-241	Aerocyte-like capillary Ecs	Cluster 1
Mgst1	7.19809e-246	-1.29774	0.046	0.231	1.40895e-241	Aerocyte-like capillary Ecs	Cluster 1
Elp4	7.60963e-246	0.105809	0.249	0.419	1.48951e-241	Aerocyte-like capillary Ecs	Cluster 1
Trit1	7.74453e-246	-1.11723	0.066	0.261	1.51591e-241	Aerocyte-like capillary Ecs	Cluster 1
Ube2b	7.74653e-246	-0.364467	0.227	0.455	1.51631e-241	Aerocyte-like capillary Ecs	Cluster 1
Orc3	9.06824e-246	-0.501972	0.148	0.357	1.77502e-241	Aerocyte-like capillary Ecs	Cluster 1
Hnrnph3	1.0134e-245	-0.319795	0.208	0.425	1.98363e-241	Aerocyte-like capillary Ecs	Cluster 1
Ctnnb1	1.1951e-245	0.784302	0.369	0.403	2.33928e-241	Aerocyte-like capillary Ecs	Cluster 1
Fubp1	1.29336e-245	-0.112186	0.311	0.523	2.53163e-241	Aerocyte-like capillary Ecs	Cluster 1
Tlcd2	1.56428e-245	-1.43003	0.062	0.268	3.06192e-241	Aerocyte-like capillary Ecs	Cluster 1
Gabpb2	1.90045e-245	-0.246933	0.152	0.341	3.71995e-241	Aerocyte-like capillary Ecs	Cluster 1
Pign	2.11781e-245	-0.455461	0.169	0.382	4.1454e-241	Aerocyte-like capillary Ecs	Cluster 1
Zfr	2.67914e-245	-0.156405	0.344	0.566	5.24415e-241	Aerocyte-like capillary Ecs	Cluster 1
Stat1	2.90761e-245	0.764541	0.235	0.316	5.69136e-241	Aerocyte-like capillary Ecs	Cluster 1
Nufip2	3.02316e-245	0.117199	0.294	0.463	5.91753e-241	Aerocyte-like capillary Ecs	Cluster 1
N4bp2l1	3.5697e-245	-1.93462	0.026	0.203	6.98733e-241	Aerocyte-like capillary Ecs	Cluster 1
Actr3	3.68431e-245	0.335908	0.281	0.415	7.21167e-241	Aerocyte-like capillary Ecs	Cluster 1
Tspan7	3.753e-245	1.12021	0.483	0.41	7.34611e-241	Aerocyte-like capillary Ecs	Cluster 1
Ndst1	3.87117e-245	-0.759338	0.114	0.33	7.57742e-241	Aerocyte-like capillary Ecs	Cluster 1
Slc43a3	6.69111e-245	1.29926	0.387	0.281	1.30972e-240	Aerocyte-like capillary Ecs	Cluster 1
Yme1l1	8.03771e-245	0.147283	0.256	0.413	1.5733e-240	Aerocyte-like capillary Ecs	Cluster 1
Nol4l	8.31424e-245	-1.11423	0.105	0.334	1.62743e-240	Aerocyte-like capillary Ecs	Cluster 1
Cmtm4	1.45387e-244	0.391966	0.212	0.336	2.84581e-240	Aerocyte-like capillary Ecs	Cluster 1
Limch1	2.03083e-244	0.539647	0.409	0.512	3.97514e-240	Aerocyte-like capillary Ecs	Cluster 1
Usp3	2.53126e-244	-0.267403	0.2	0.405	4.95469e-240	Aerocyte-like capillary Ecs	Cluster 1
Atp8a1	2.87464e-244	0.683511	0.502	0.537	5.62681e-240	Aerocyte-like capillary Ecs	Cluster 1
Ryr2	3.10538e-244	-3.61476	0.028	0.224	6.07847e-240	Aerocyte-like capillary Ecs	Cluster 1
Nudt13	3.40659e-244	-0.869005	0.097	0.306	6.66807e-240	Aerocyte-like capillary Ecs	Cluster 1
Smurf2	4.41772e-244	0.539115	0.441	0.52	8.64725e-240	Aerocyte-like capillary Ecs	Cluster 1
Erc1	4.48719e-244	0.27811	0.413	0.559	8.78322e-240	Aerocyte-like capillary Ecs	Cluster 1
Hmg20a	4.60586e-244	0.234615	0.32	0.476	9.0155e-240	Aerocyte-like capillary Ecs	Cluster 1
Enox2	5.23528e-244	0.181677	0.299	0.469	1.02475e-239	Aerocyte-like capillary Ecs	Cluster 1
Usp16	7.43207e-244	-0.199553	0.196	0.39	1.45475e-239	Aerocyte-like capillary Ecs	Cluster 1
Gapvd1	7.78717e-244	0.127672	0.318	0.492	1.52426e-239	Aerocyte-like capillary Ecs	Cluster 1
Zranb1	8.51723e-244	-0.139109	0.205	0.398	1.66716e-239	Aerocyte-like capillary Ecs	Cluster 1
Vdac1	8.65934e-244	-0.739313	0.088	0.282	1.69498e-239	Aerocyte-like capillary Ecs	Cluster 1
Kcnq5	1.26703e-243	-4.39057	0.033	0.227	2.48008e-239	Aerocyte-like capillary Ecs	Cluster 1
Xrn1	1.69509e-243	0.410576	0.399	0.519	3.31797e-239	Aerocyte-like capillary Ecs	Cluster 1
Nap1l4	1.75371e-243	-0.122389	0.2	0.383	3.43271e-239	Aerocyte-like capillary Ecs	Cluster 1
Fer	2.45632e-243	0.301481	0.334	0.476	4.80799e-239	Aerocyte-like capillary Ecs	Cluster 1
Gm16537	2.45864e-243	-1.6195	0.029	0.2	4.81254e-239	Aerocyte-like capillary Ecs	Cluster 1
Zfc3h1	2.58823e-243	0.143195	0.358	0.521	5.0662e-239	Aerocyte-like capillary Ecs	Cluster 1
Eprs	2.70747e-243	-0.495227	0.118	0.312	5.2996e-239	Aerocyte-like capillary Ecs	Cluster 1
Aak1	3.03827e-243	0.322763	0.426	0.564	5.94711e-239	Aerocyte-like capillary Ecs	Cluster 1
Ptp4a1	3.14013e-243	-1.22652	0.043	0.22	6.14649e-239	Aerocyte-like capillary Ecs	Cluster 1
Ogt	3.2506e-243	-0.161986	0.331	0.55	6.36273e-239	Aerocyte-like capillary Ecs	Cluster 1
Trappc8	3.26265e-243	0.110982	0.274	0.441	6.38632e-239	Aerocyte-like capillary Ecs	Cluster 1
Trp53inp2	3.54091e-243	-0.864155	0.08	0.274	6.93097e-239	Aerocyte-like capillary Ecs	Cluster 1
Wnk1	3.85171e-243	0.356051	0.586	0.708	7.53934e-239	Aerocyte-like capillary Ecs	Cluster 1
Rptor	5.40696e-243	-0.214996	0.338	0.568	1.05836e-238	Aerocyte-like capillary Ecs	Cluster 1
Fam219a	5.68771e-243	0.937189	0.397	0.382	1.11331e-238	Aerocyte-like capillary Ecs	Cluster 1
Wdr26	6.52175e-243	0.161503	0.351	0.514	1.27657e-238	Aerocyte-like capillary Ecs	Cluster 1
Nudcd3	6.82711e-243	0.18023	0.252	0.404	1.33634e-238	Aerocyte-like capillary Ecs	Cluster 1
Nmt1	7.28018e-243	-0.218612	0.146	0.326	1.42502e-238	Aerocyte-like capillary Ecs	Cluster 1
Isca1	7.95139e-243	-1.01727	0.057	0.237	1.5564e-238	Aerocyte-like capillary Ecs	Cluster 1
Atf2	8.22086e-243	-0.387026	0.242	0.477	1.60915e-238	Aerocyte-like capillary Ecs	Cluster 1
Hnrnpl	9.02112e-243	-0.24211	0.265	0.485	1.76579e-238	Aerocyte-like capillary Ecs	Cluster 1
Mrps9	9.37016e-243	-0.293923	0.147	0.335	1.83412e-238	Aerocyte-like capillary Ecs	Cluster 1
Snrk	1.0794e-242	0.574182	0.749	0.77	2.11283e-238	Aerocyte-like capillary Ecs	Cluster 1
Kmt5b	1.1781e-242	0.316528	0.342	0.478	2.30601e-238	Aerocyte-like capillary Ecs	Cluster 1
Arel1	1.41196e-242	-0.323173	0.152	0.345	2.76377e-238	Aerocyte-like capillary Ecs	Cluster 1
Ago2	1.58623e-242	-0.366833	0.156	0.356	3.10488e-238	Aerocyte-like capillary Ecs	Cluster 1
Celf1	1.65952e-242	-0.187183	0.38	0.612	3.24834e-238	Aerocyte-like capillary Ecs	Cluster 1
Vipas39	1.71803e-242	-1.02024	0.066	0.255	3.36288e-238	Aerocyte-like capillary Ecs	Cluster 1
Cflar	1.76571e-242	0.286305	0.327	0.465	3.45619e-238	Aerocyte-like capillary Ecs	Cluster 1
Kif16b	1.86324e-242	-0.578046	0.252	0.509	3.6471e-238	Aerocyte-like capillary Ecs	Cluster 1
Cables1	2.01298e-242	-1.31266	0.164	0.431	3.94022e-238	Aerocyte-like capillary Ecs	Cluster 1
Nr1d2	2.70978e-242	-0.457684	0.211	0.438	5.30413e-238	Aerocyte-like capillary Ecs	Cluster 1
Rabgap1	3.10216e-242	-0.152522	0.334	0.553	6.07217e-238	Aerocyte-like capillary Ecs	Cluster 1
St7	3.26496e-242	-0.611324	0.127	0.336	6.39084e-238	Aerocyte-like capillary Ecs	Cluster 1
Rev1	3.30197e-242	-0.238394	0.183	0.381	6.46328e-238	Aerocyte-like capillary Ecs	Cluster 1
Maob	4.18055e-242	-2.1108	0.018	0.182	8.183e-238	Aerocyte-like capillary Ecs	Cluster 1
Ambra1	4.91013e-242	0.182691	0.461	0.626	9.61108e-238	Aerocyte-like capillary Ecs	Cluster 1
Gatad2a	5.13124e-242	0.737401	0.34	0.385	1.00439e-237	Aerocyte-like capillary Ecs	Cluster 1
Ube2w	5.78253e-242	-0.319709	0.174	0.375	1.13187e-237	Aerocyte-like capillary Ecs	Cluster 1
Zcchc2	5.95557e-242	-0.329038	0.132	0.317	1.16574e-237	Aerocyte-like capillary Ecs	Cluster 1
Cds1	6.51613e-242	-0.721123	0.054	0.211	1.27547e-237	Aerocyte-like capillary Ecs	Cluster 1
Ppp2r5e	7.09026e-242	0.257629	0.372	0.526	1.38785e-237	Aerocyte-like capillary Ecs	Cluster 1
Raf1	1.0521e-241	-0.1612	0.246	0.449	2.05938e-237	Aerocyte-like capillary Ecs	Cluster 1
Smarcc2	1.12425e-241	-0.215752	0.327	0.556	2.2006e-237	Aerocyte-like capillary Ecs	Cluster 1
Btbd7	1.6836e-241	0.111499	0.342	0.518	3.29549e-237	Aerocyte-like capillary Ecs	Cluster 1
Phf20	1.84396e-241	0.357927	0.326	0.456	3.60937e-237	Aerocyte-like capillary Ecs	Cluster 1
Cramp1	2.04539e-241	0.480102	0.283	0.38	4.00364e-237	Aerocyte-like capillary Ecs	Cluster 1
Clec16a	2.05885e-241	-0.256303	0.243	0.462	4.02999e-237	Aerocyte-like capillary Ecs	Cluster 1
Rbm33	2.24044e-241	0.171522	0.325	0.484	4.38544e-237	Aerocyte-like capillary Ecs	Cluster 1
Otud4	2.36803e-241	0.358219	0.215	0.339	4.63518e-237	Aerocyte-like capillary Ecs	Cluster 1
Rsrc2	2.4182e-241	0.270383	0.324	0.466	4.73339e-237	Aerocyte-like capillary Ecs	Cluster 1
2700097O09Rik	3.0363e-241	-0.914047	0.061	0.24	5.94325e-237	Aerocyte-like capillary Ecs	Cluster 1
Gpatch8	3.1008e-241	0.112606	0.414	0.596	6.0695e-237	Aerocyte-like capillary Ecs	Cluster 1
Ube2k	3.36342e-241	-0.27871	0.374	0.621	6.58356e-237	Aerocyte-like capillary Ecs	Cluster 1
Dld	3.73465e-241	-0.511722	0.101	0.285	7.3102e-237	Aerocyte-like capillary Ecs	Cluster 1
Pja2	3.79914e-241	-0.412389	0.17	0.378	7.43643e-237	Aerocyte-like capillary Ecs	Cluster 1
Sdccag8	3.92546e-241	-0.322459	0.211	0.424	7.68369e-237	Aerocyte-like capillary Ecs	Cluster 1
Lgr4	4.13857e-241	-1.35667	0.048	0.237	8.10085e-237	Aerocyte-like capillary Ecs	Cluster 1
Gigyf2	4.29445e-241	-0.112976	0.342	0.558	8.40596e-237	Aerocyte-like capillary Ecs	Cluster 1
Kirrel	4.99798e-241	-3.39257	0.018	0.199	9.78305e-237	Aerocyte-like capillary Ecs	Cluster 1
Pikfyve	5.06655e-241	-0.184313	0.201	0.395	9.91727e-237	Aerocyte-like capillary Ecs	Cluster 1
Ttll5	5.7901e-241	-0.215766	0.153	0.338	1.13335e-236	Aerocyte-like capillary Ecs	Cluster 1
Rbms1	5.96441e-241	0.535454	0.775	0.815	1.16747e-236	Aerocyte-like capillary Ecs	Cluster 1
Usp7	6.65611e-241	0.173441	0.261	0.417	1.30287e-236	Aerocyte-like capillary Ecs	Cluster 1
Tnks1bp1	7.12583e-241	-0.358383	0.161	0.365	1.39481e-236	Aerocyte-like capillary Ecs	Cluster 1
Nrd1	7.9929e-241	0.197535	0.294	0.45	1.56453e-236	Aerocyte-like capillary Ecs	Cluster 1
Rnf214	1.0304e-240	-0.292194	0.152	0.341	2.01691e-236	Aerocyte-like capillary Ecs	Cluster 1
Lmna	1.14915e-240	-1.40054	0.055	0.253	2.24934e-236	Aerocyte-like capillary Ecs	Cluster 1
Ggnbp2	1.25279e-240	-0.312526	0.336	0.582	2.45221e-236	Aerocyte-like capillary Ecs	Cluster 1
G3bp2	2.09026e-240	-0.260926	0.147	0.331	4.09147e-236	Aerocyte-like capillary Ecs	Cluster 1
Klb	2.41531e-240	-2.5926	0.018	0.192	4.72773e-236	Aerocyte-like capillary Ecs	Cluster 1
Pacsin2	2.55005e-240	-0.429532	0.185	0.405	4.99146e-236	Aerocyte-like capillary Ecs	Cluster 1
Cog5	2.92383e-240	0.368886	0.376	0.501	5.72311e-236	Aerocyte-like capillary Ecs	Cluster 1
Tecr	3.78447e-240	-0.995592	0.077	0.275	7.40771e-236	Aerocyte-like capillary Ecs	Cluster 1
Atad2b	4.16895e-240	0.191228	0.421	0.581	8.16031e-236	Aerocyte-like capillary Ecs	Cluster 1
Ncoa2	4.62501e-240	0.171367	0.476	0.642	9.053e-236	Aerocyte-like capillary Ecs	Cluster 1
Dcaf8	4.91895e-240	-0.26214	0.27	0.492	9.62834e-236	Aerocyte-like capillary Ecs	Cluster 1
Ptpra	5.12943e-240	0.446633	0.37	0.477	1.00403e-235	Aerocyte-like capillary Ecs	Cluster 1
Zranb2	5.93156e-240	-0.238307	0.181	0.372	1.16104e-235	Aerocyte-like capillary Ecs	Cluster 1
Ptpn11	5.98593e-240	-0.359621	0.171	0.373	1.17169e-235	Aerocyte-like capillary Ecs	Cluster 1
Camk1d	6.08233e-240	-1.1122	0.503	0.77	1.19056e-235	Aerocyte-like capillary Ecs	Cluster 1
Rictor	6.9028e-240	0.230072	0.309	0.46	1.35115e-235	Aerocyte-like capillary Ecs	Cluster 1
Ap3s1	1.26952e-239	-0.469041	0.157	0.364	2.48496e-235	Aerocyte-like capillary Ecs	Cluster 1
Xrn2	1.37781e-239	-0.139301	0.199	0.384	2.69692e-235	Aerocyte-like capillary Ecs	Cluster 1
Acox1	1.5665e-239	-1.02341	0.34	0.625	3.06627e-235	Aerocyte-like capillary Ecs	Cluster 1
Srsf2	2.28393e-239	-0.427577	0.143	0.343	4.47057e-235	Aerocyte-like capillary Ecs	Cluster 1
Stk11	2.31989e-239	-0.790023	0.079	0.265	4.54095e-235	Aerocyte-like capillary Ecs	Cluster 1
Cep350	2.57445e-239	0.131803	0.427	0.6	5.03923e-235	Aerocyte-like capillary Ecs	Cluster 1
Srsf1	2.98821e-239	-0.199766	0.149	0.329	5.84912e-235	Aerocyte-like capillary Ecs	Cluster 1
Insig1	3.40181e-239	-0.927855	0.054	0.227	6.6587e-235	Aerocyte-like capillary Ecs	Cluster 1
Klc1	3.72112e-239	0.254976	0.359	0.505	7.28372e-235	Aerocyte-like capillary Ecs	Cluster 1
Cltc	3.75189e-239	0.270851	0.335	0.472	7.34396e-235	Aerocyte-like capillary Ecs	Cluster 1
Herc2	6.72787e-239	0.2274	0.466	0.615	1.31691e-234	Aerocyte-like capillary Ecs	Cluster 1
Csde1	7.10191e-239	0.121906	0.416	0.599	1.39013e-234	Aerocyte-like capillary Ecs	Cluster 1
Cr1l	1.1086e-238	0.959314	0.378	0.363	2.16998e-234	Aerocyte-like capillary Ecs	Cluster 1
Zbtb7b	1.34249e-238	-1.09365	0.051	0.23	2.62779e-234	Aerocyte-like capillary Ecs	Cluster 1
Klhl24	1.37492e-238	0.273896	0.314	0.45	2.69128e-234	Aerocyte-like capillary Ecs	Cluster 1
Atp6v1e1	1.43076e-238	-0.23063	0.111	0.276	2.80057e-234	Aerocyte-like capillary Ecs	Cluster 1
Fam193b	1.44647e-238	0.326558	0.295	0.423	2.83133e-234	Aerocyte-like capillary Ecs	Cluster 1
Ep300	1.90161e-238	0.128215	0.285	0.449	3.72221e-234	Aerocyte-like capillary Ecs	Cluster 1
Cox5a	2.18915e-238	-0.383083	0.102	0.281	4.28504e-234	Aerocyte-like capillary Ecs	Cluster 1
Dyrk1a	2.22398e-238	0.266414	0.402	0.554	4.35321e-234	Aerocyte-like capillary Ecs	Cluster 1
Dhrs3	2.32751e-238	0.699839	0.411	0.468	4.55587e-234	Aerocyte-like capillary Ecs	Cluster 1
Atxn7l1	2.56737e-238	-0.417569	0.304	0.556	5.02537e-234	Aerocyte-like capillary Ecs	Cluster 1
Ppm1a	2.64216e-238	-0.413334	0.154	0.352	5.17177e-234	Aerocyte-like capillary Ecs	Cluster 1
Foxn3	3.41201e-238	0.568777	0.78	0.818	6.67868e-234	Aerocyte-like capillary Ecs	Cluster 1
Dido1	3.53531e-238	0.114872	0.346	0.514	6.92002e-234	Aerocyte-like capillary Ecs	Cluster 1
Chd3	4.73442e-238	-0.420625	0.153	0.357	9.26715e-234	Aerocyte-like capillary Ecs	Cluster 1
Fam168a	5.05336e-238	0.1942	0.306	0.467	9.89145e-234	Aerocyte-like capillary Ecs	Cluster 1
Bptf	6.27439e-238	0.253592	0.424	0.572	1.22815e-233	Aerocyte-like capillary Ecs	Cluster 1
Dync2i1	7.12793e-238	-1.82993	0.03	0.205	1.39522e-233	Aerocyte-like capillary Ecs	Cluster 1
Idh2	8.34602e-238	-1.41492	0.041	0.223	1.63365e-233	Aerocyte-like capillary Ecs	Cluster 1
Inpp5a	1.01775e-237	0.669487	0.495	0.526	1.99214e-233	Aerocyte-like capillary Ecs	Cluster 1
Stag1	1.04833e-237	0.405176	0.6	0.706	2.052e-233	Aerocyte-like capillary Ecs	Cluster 1
2210408F21Rik	1.52749e-237	-0.419207	0.342	0.601	2.98991e-233	Aerocyte-like capillary Ecs	Cluster 1
Ddx3x	1.65515e-237	0.336911	0.313	0.44	3.23979e-233	Aerocyte-like capillary Ecs	Cluster 1
Ldha	2.54492e-237	-0.260282	0.174	0.367	4.98143e-233	Aerocyte-like capillary Ecs	Cluster 1
Oxsr1	2.77562e-237	-0.126469	0.191	0.375	5.43299e-233	Aerocyte-like capillary Ecs	Cluster 1
Scaf11	3.17394e-237	0.169834	0.255	0.41	6.21267e-233	Aerocyte-like capillary Ecs	Cluster 1
Mitf	3.6713e-237	-0.581373	0.136	0.345	7.18619e-233	Aerocyte-like capillary Ecs	Cluster 1
Nfe2l1	3.71558e-237	-0.358906	0.219	0.44	7.27287e-233	Aerocyte-like capillary Ecs	Cluster 1
Kmt2d	5.41833e-237	0.123774	0.379	0.55	1.06058e-232	Aerocyte-like capillary Ecs	Cluster 1
Oga	5.46236e-237	0.471533	0.363	0.464	1.0692e-232	Aerocyte-like capillary Ecs	Cluster 1
Prex2	5.50969e-237	0.598536	0.819	0.818	1.07847e-232	Aerocyte-like capillary Ecs	Cluster 1
Atp13a3	6.15164e-237	-0.529969	0.23	0.47	1.20412e-232	Aerocyte-like capillary Ecs	Cluster 1
Kif21a	7.65821e-237	-2.20101	0.02	0.188	1.49902e-232	Aerocyte-like capillary Ecs	Cluster 1
Ubtf	8.20379e-237	-0.404042	0.141	0.334	1.60581e-232	Aerocyte-like capillary Ecs	Cluster 1
Ngf	9.28278e-237	-4.75405	0.007	0.168	1.81701e-232	Aerocyte-like capillary Ecs	Cluster 1
Lamp1	9.34375e-237	-0.57082	0.111	0.302	1.82895e-232	Aerocyte-like capillary Ecs	Cluster 1
Phf14	1.01377e-236	0.473228	0.359	0.462	1.98435e-232	Aerocyte-like capillary Ecs	Cluster 1
Dpf3	1.03555e-236	-0.488443	0.18	0.406	2.02699e-232	Aerocyte-like capillary Ecs	Cluster 1
Mnat1	1.10717e-236	-0.114026	0.222	0.413	2.16718e-232	Aerocyte-like capillary Ecs	Cluster 1
Abl2	1.15692e-236	0.219623	0.232	0.385	2.26456e-232	Aerocyte-like capillary Ecs	Cluster 1
Kdm4c	1.39462e-236	0.377562	0.34	0.463	2.72983e-232	Aerocyte-like capillary Ecs	Cluster 1
Ascc3	1.51872e-236	0.267644	0.302	0.449	2.97274e-232	Aerocyte-like capillary Ecs	Cluster 1
Adipor2	2.24309e-236	-1.07029	0.647	0.792	4.39062e-232	Aerocyte-like capillary Ecs	Cluster 1
Cap2	2.24424e-236	-4.83656	0.012	0.179	4.39287e-232	Aerocyte-like capillary Ecs	Cluster 1
Dock8	2.5419e-236	-1.05815	0.119	0.352	4.97551e-232	Aerocyte-like capillary Ecs	Cluster 1
Fam193a	2.61001e-236	0.129331	0.494	0.666	5.10883e-232	Aerocyte-like capillary Ecs	Cluster 1
Car3	2.98124e-236	-1.62403	0.196	0.467	5.83549e-232	Aerocyte-like capillary Ecs	Cluster 1
Zcchc24	3.02268e-236	-0.610303	0.14	0.353	5.9166e-232	Aerocyte-like capillary Ecs	Cluster 1
Hipk1	3.32458e-236	0.209237	0.349	0.501	6.50753e-232	Aerocyte-like capillary Ecs	Cluster 1
Myh11	3.79219e-236	-4.28974	0.058	0.268	7.42283e-232	Aerocyte-like capillary Ecs	Cluster 1
Nr3c2	4.14734e-236	-0.352383	0.341	0.595	8.11801e-232	Aerocyte-like capillary Ecs	Cluster 1
Rab7	4.31923e-236	0.164416	0.27	0.427	8.45445e-232	Aerocyte-like capillary Ecs	Cluster 1
Ndel1	6.1878e-236	0.300645	0.286	0.419	1.2112e-231	Aerocyte-like capillary Ecs	Cluster 1
Cast	7.01038e-236	0.230808	0.371	0.521	1.37221e-231	Aerocyte-like capillary Ecs	Cluster 1
Arid1a	7.23124e-236	0.224983	0.377	0.531	1.41544e-231	Aerocyte-like capillary Ecs	Cluster 1
Eps15	7.30251e-236	0.366448	0.292	0.415	1.42939e-231	Aerocyte-like capillary Ecs	Cluster 1
Rab1a	7.4982e-236	0.289791	0.236	0.368	1.4677e-231	Aerocyte-like capillary Ecs	Cluster 1
Fabp4	8.5798e-236	0.654043	0.877	0.83	1.67941e-231	Aerocyte-like capillary Ecs	Cluster 1
Ophn1	9.05052e-236	-0.524595	0.288	0.548	1.77155e-231	Aerocyte-like capillary Ecs	Cluster 1
Chst11	9.56852e-236	0.64159	0.555	0.598	1.87294e-231	Aerocyte-like capillary Ecs	Cluster 1
Srsf4	1.00734e-235	0.128462	0.238	0.4	1.97177e-231	Aerocyte-like capillary Ecs	Cluster 1
Rnf169	1.3128e-235	0.621376	0.341	0.416	2.56968e-231	Aerocyte-like capillary Ecs	Cluster 1
Me1	1.33241e-235	-1.5108	0.193	0.464	2.60806e-231	Aerocyte-like capillary Ecs	Cluster 1
Braf	1.54269e-235	0.485294	0.379	0.48	3.01967e-231	Aerocyte-like capillary Ecs	Cluster 1
Ankrd12	1.76688e-235	0.302346	0.441	0.575	3.4585e-231	Aerocyte-like capillary Ecs	Cluster 1
Usp25	2.18407e-235	0.316432	0.359	0.488	4.2751e-231	Aerocyte-like capillary Ecs	Cluster 1
Cabin1	2.21004e-235	-0.208198	0.225	0.428	4.32593e-231	Aerocyte-like capillary Ecs	Cluster 1
Ctif	2.31249e-235	0.350767	0.502	0.62	4.52646e-231	Aerocyte-like capillary Ecs	Cluster 1
Grina	2.40634e-235	-1.43499	0.045	0.23	4.71018e-231	Aerocyte-like capillary Ecs	Cluster 1
Nr1h3	2.78185e-235	-1.6849	0.059	0.266	5.4452e-231	Aerocyte-like capillary Ecs	Cluster 1
Zfand6	2.81189e-235	-0.469359	0.282	0.531	5.50399e-231	Aerocyte-like capillary Ecs	Cluster 1
Scpep1	3.02718e-235	-1.98231	0.028	0.206	5.9254e-231	Aerocyte-like capillary Ecs	Cluster 1
Shroom4	3.07237e-235	0.893663	0.524	0.459	6.01386e-231	Aerocyte-like capillary Ecs	Cluster 1
Gpx3	3.4579e-235	-1.17055	0.053	0.236	6.76849e-231	Aerocyte-like capillary Ecs	Cluster 1
Tmem161b	3.69861e-235	-0.330399	0.155	0.347	7.23966e-231	Aerocyte-like capillary Ecs	Cluster 1
Ttc17	3.81207e-235	0.227646	0.278	0.426	7.46175e-231	Aerocyte-like capillary Ecs	Cluster 1
Top1	4.87835e-235	0.110811	0.312	0.484	9.54888e-231	Aerocyte-like capillary Ecs	Cluster 1
Coq3	7.82226e-235	-0.869951	0.064	0.24	1.53113e-230	Aerocyte-like capillary Ecs	Cluster 1
Tmed5	1.13474e-234	-0.15987	0.222	0.418	2.22115e-230	Aerocyte-like capillary Ecs	Cluster 1
Mcrip2	1.24665e-234	-1.99318	0.016	0.169	2.44019e-230	Aerocyte-like capillary Ecs	Cluster 1
Ccnl2	1.24711e-234	-0.377759	0.325	0.571	2.44109e-230	Aerocyte-like capillary Ecs	Cluster 1
Mif4gd	1.81027e-234	-1.70259	0.027	0.192	3.54343e-230	Aerocyte-like capillary Ecs	Cluster 1
Paxbp1	1.85205e-234	-0.357629	0.175	0.376	3.6252e-230	Aerocyte-like capillary Ecs	Cluster 1
Taf3	2.03515e-234	0.187903	0.221	0.368	3.9836e-230	Aerocyte-like capillary Ecs	Cluster 1
Fars2	2.77541e-234	-0.102299	0.361	0.576	5.43258e-230	Aerocyte-like capillary Ecs	Cluster 1
Jmjd1c	2.83844e-234	0.326076	0.557	0.685	5.55597e-230	Aerocyte-like capillary Ecs	Cluster 1
Fbxw11	2.99366e-234	0.38233	0.313	0.425	5.85978e-230	Aerocyte-like capillary Ecs	Cluster 1
Nup188	3.9916e-234	-0.437905	0.094	0.265	7.81316e-230	Aerocyte-like capillary Ecs	Cluster 1
Gpi1	4.19308e-234	-0.758853	0.244	0.509	8.20754e-230	Aerocyte-like capillary Ecs	Cluster 1
Kat2b	4.21969e-234	0.385823	0.361	0.485	8.25962e-230	Aerocyte-like capillary Ecs	Cluster 1
Lin52	4.90456e-234	-0.237316	0.163	0.35	9.60019e-230	Aerocyte-like capillary Ecs	Cluster 1
Lmbr1	5.09932e-234	0.850508	0.349	0.367	9.98141e-230	Aerocyte-like capillary Ecs	Cluster 1
Rsf1	7.30033e-234	0.131542	0.276	0.433	1.42897e-229	Aerocyte-like capillary Ecs	Cluster 1
Ppp6r3	9.21612e-234	0.225142	0.487	0.636	1.80396e-229	Aerocyte-like capillary Ecs	Cluster 1
Jak3	1.13306e-233	1.14941	0.278	0.255	2.21785e-229	Aerocyte-like capillary Ecs	Cluster 1
Btbd9	1.66918e-233	0.286989	0.477	0.623	3.26725e-229	Aerocyte-like capillary Ecs	Cluster 1
1190005I06Rik	1.72408e-233	-2.15192	0.018	0.179	3.37472e-229	Aerocyte-like capillary Ecs	Cluster 1
Fat1	2.00495e-233	-2.97071	0.018	0.191	3.92449e-229	Aerocyte-like capillary Ecs	Cluster 1
Ubn2	2.00553e-233	0.109517	0.46	0.64	3.92562e-229	Aerocyte-like capillary Ecs	Cluster 1
Smg6	2.21391e-233	0.222778	0.461	0.624	4.33351e-229	Aerocyte-like capillary Ecs	Cluster 1
Exoc5	2.25749e-233	0.569128	0.286	0.373	4.41881e-229	Aerocyte-like capillary Ecs	Cluster 1
N4bp1	2.44528e-233	1.02303	0.289	0.292	4.78639e-229	Aerocyte-like capillary Ecs	Cluster 1
Dusp3	2.45718e-233	0.986121	0.316	0.311	4.80968e-229	Aerocyte-like capillary Ecs	Cluster 1
Vps54	2.62778e-233	0.115225	0.304	0.47	5.14362e-229	Aerocyte-like capillary Ecs	Cluster 1
Rrbp1	2.70678e-233	0.231687	0.409	0.562	5.29826e-229	Aerocyte-like capillary Ecs	Cluster 1
Pibf1	2.79065e-233	0.260112	0.292	0.437	5.46242e-229	Aerocyte-like capillary Ecs	Cluster 1
Mtus1	3.01866e-233	-0.54779	0.312	0.575	5.90872e-229	Aerocyte-like capillary Ecs	Cluster 1
Fermt2	3.3437e-233	0.42684	0.519	0.617	6.54495e-229	Aerocyte-like capillary Ecs	Cluster 1
Bod1l	3.56695e-233	0.155657	0.262	0.421	6.98195e-229	Aerocyte-like capillary Ecs	Cluster 1
Ankrd52	3.71239e-233	-0.649032	0.1	0.287	7.26663e-229	Aerocyte-like capillary Ecs	Cluster 1
Cmc1	7.03556e-233	-0.918762	0.069	0.251	1.37714e-228	Aerocyte-like capillary Ecs	Cluster 1
Ammecr1l	9.1575e-233	-0.24116	0.152	0.334	1.79249e-228	Aerocyte-like capillary Ecs	Cluster 1
Chaserr	9.4527e-233	0.207189	0.257	0.4	1.85027e-228	Aerocyte-like capillary Ecs	Cluster 1
Desi2	9.56693e-233	-0.343774	0.174	0.374	1.87263e-228	Aerocyte-like capillary Ecs	Cluster 1
Fbxl17	9.98423e-233	0.311018	0.645	0.775	1.95431e-228	Aerocyte-like capillary Ecs	Cluster 1
Cacna1a	1.01918e-232	-2.5694	0.025	0.206	1.99494e-228	Aerocyte-like capillary Ecs	Cluster 1
Hacl1	1.05207e-232	-1.26481	0.058	0.248	2.05933e-228	Aerocyte-like capillary Ecs	Cluster 1
Cul3	1.47423e-232	0.180305	0.298	0.45	2.88565e-228	Aerocyte-like capillary Ecs	Cluster 1
Tbk1	1.52133e-232	0.430399	0.283	0.386	2.97785e-228	Aerocyte-like capillary Ecs	Cluster 1
Entpd1	1.76683e-232	-2.3499	0.092	0.326	3.45839e-228	Aerocyte-like capillary Ecs	Cluster 1
Gm9899	1.96299e-232	-2.69831	0.011	0.165	3.84235e-228	Aerocyte-like capillary Ecs	Cluster 1
Rabep1	2.33891e-232	0.176324	0.406	0.572	4.57818e-228	Aerocyte-like capillary Ecs	Cluster 1
Lrrc20	2.68573e-232	-1.23859	0.058	0.247	5.25704e-228	Aerocyte-like capillary Ecs	Cluster 1
Tspan12	2.90245e-232	-0.391002	0.281	0.518	5.68126e-228	Aerocyte-like capillary Ecs	Cluster 1
Rbm26	2.94229e-232	-0.102261	0.29	0.49	5.75923e-228	Aerocyte-like capillary Ecs	Cluster 1
Tnks	2.98167e-232	-0.147076	0.296	0.503	5.83631e-228	Aerocyte-like capillary Ecs	Cluster 1
Zfp407	2.98444e-232	0.295004	0.43	0.572	5.84175e-228	Aerocyte-like capillary Ecs	Cluster 1
Mrs2	3.05233e-232	-0.440883	0.116	0.296	5.97463e-228	Aerocyte-like capillary Ecs	Cluster 1
Trps1	3.53041e-232	-0.400527	0.147	0.348	6.91043e-228	Aerocyte-like capillary Ecs	Cluster 1
Osbpl5	3.70023e-232	-2.04077	0.041	0.235	7.24283e-228	Aerocyte-like capillary Ecs	Cluster 1
Synpo2	4.50118e-232	-4.00667	0.03	0.22	8.81061e-228	Aerocyte-like capillary Ecs	Cluster 1
Csnk1g1	6.65761e-232	0.26641	0.297	0.438	1.30316e-227	Aerocyte-like capillary Ecs	Cluster 1
Nf1	7.26514e-232	0.223515	0.473	0.625	1.42208e-227	Aerocyte-like capillary Ecs	Cluster 1
Pitpna	7.37243e-232	0.601836	0.336	0.415	1.44308e-227	Aerocyte-like capillary Ecs	Cluster 1
Tmem120b	8.42995e-232	-1.00906	0.161	0.412	1.65008e-227	Aerocyte-like capillary Ecs	Cluster 1
Ankrd10	9.16279e-232	-0.354402	0.136	0.318	1.79352e-227	Aerocyte-like capillary Ecs	Cluster 1
Top2b	9.63191e-232	0.342962	0.326	0.447	1.88535e-227	Aerocyte-like capillary Ecs	Cluster 1
Snta1	1.07612e-231	-2.16198	0.023	0.194	2.1064e-227	Aerocyte-like capillary Ecs	Cluster 1
Fryl	1.1341e-231	0.528184	0.615	0.683	2.21989e-227	Aerocyte-like capillary Ecs	Cluster 1
Pacs1	1.19665e-231	0.443954	0.351	0.463	2.34232e-227	Aerocyte-like capillary Ecs	Cluster 1
Tecpr2	1.46206e-231	-0.586104	0.109	0.299	2.86184e-227	Aerocyte-like capillary Ecs	Cluster 1
Tmem184b	1.5367e-231	0.608136	0.393	0.463	3.00794e-227	Aerocyte-like capillary Ecs	Cluster 1
Acbd5	1.55474e-231	-0.310267	0.188	0.39	3.04325e-227	Aerocyte-like capillary Ecs	Cluster 1
Smc1a	1.91524e-231	0.26765	0.252	0.391	3.74889e-227	Aerocyte-like capillary Ecs	Cluster 1
Klf13	1.97407e-231	0.522301	0.362	0.452	3.86405e-227	Aerocyte-like capillary Ecs	Cluster 1
Pkd2l2	2.41336e-231	-2.34457	0.018	0.183	4.72391e-227	Aerocyte-like capillary Ecs	Cluster 1
Sacm1l	2.51573e-231	-0.213789	0.169	0.351	4.92428e-227	Aerocyte-like capillary Ecs	Cluster 1
Map2k1	2.65861e-231	0.822986	0.294	0.332	5.20397e-227	Aerocyte-like capillary Ecs	Cluster 1
Zfp280d	2.96357e-231	0.138013	0.276	0.438	5.80089e-227	Aerocyte-like capillary Ecs	Cluster 1
Uri1	2.97151e-231	-0.153281	0.174	0.358	5.81643e-227	Aerocyte-like capillary Ecs	Cluster 1
Brd2	3.1639e-231	-0.270885	0.167	0.355	6.19302e-227	Aerocyte-like capillary Ecs	Cluster 1
Hdac8	3.22934e-231	0.152869	0.296	0.462	6.32111e-227	Aerocyte-like capillary Ecs	Cluster 1
Grb14	3.64715e-231	-2.15984	0.022	0.192	7.13893e-227	Aerocyte-like capillary Ecs	Cluster 1
Tnrc6a	3.9049e-231	-0.293099	0.413	0.658	7.64345e-227	Aerocyte-like capillary Ecs	Cluster 1
Usp8	4.43258e-231	-0.228176	0.201	0.396	8.67633e-227	Aerocyte-like capillary Ecs	Cluster 1
2610037D02Rik	4.43657e-231	0.544309	0.215	0.308	8.68414e-227	Aerocyte-like capillary Ecs	Cluster 1
Gm13483	5.87036e-231	-0.95446	0.049	0.22	1.14906e-226	Aerocyte-like capillary Ecs	Cluster 1
Mapk8ip3	6.07112e-231	-0.277907	0.286	0.507	1.18836e-226	Aerocyte-like capillary Ecs	Cluster 1
Pnpla7	6.25385e-231	-0.917653	0.061	0.239	1.22413e-226	Aerocyte-like capillary Ecs	Cluster 1
Epb41l4a	6.2745e-231	1.22063	0.414	0.337	1.22817e-226	Aerocyte-like capillary Ecs	Cluster 1
Atrn	6.75792e-231	0.404271	0.364	0.477	1.32279e-226	Aerocyte-like capillary Ecs	Cluster 1
Tpm2	8.22243e-231	-2.38392	0.064	0.282	1.60946e-226	Aerocyte-like capillary Ecs	Cluster 1
Rnf216	8.56205e-231	0.351873	0.407	0.534	1.67594e-226	Aerocyte-like capillary Ecs	Cluster 1
Hsp90b1	8.92262e-231	-0.105177	0.217	0.401	1.74651e-226	Aerocyte-like capillary Ecs	Cluster 1
Gfm2	1.01251e-230	-0.341269	0.148	0.333	1.98188e-226	Aerocyte-like capillary Ecs	Cluster 1
Acaa1a	1.0932e-230	-0.882707	0.065	0.241	2.13982e-226	Aerocyte-like capillary Ecs	Cluster 1
Ccdc50	1.21011e-230	-0.207622	0.185	0.374	2.36867e-226	Aerocyte-like capillary Ecs	Cluster 1
Stx8	1.5149e-230	0.258066	0.339	0.482	2.96526e-226	Aerocyte-like capillary Ecs	Cluster 1
Ube2f	1.52925e-230	-0.1957	0.12	0.28	2.99336e-226	Aerocyte-like capillary Ecs	Cluster 1
Nrf1	1.94421e-230	0.46417	0.344	0.449	3.80559e-226	Aerocyte-like capillary Ecs	Cluster 1
Gimap8	2.05925e-230	1.64953	0.283	0.172	4.03077e-226	Aerocyte-like capillary Ecs	Cluster 1
Calcoco1	2.17117e-230	-0.695122	0.089	0.27	4.24986e-226	Aerocyte-like capillary Ecs	Cluster 1
Mfn1	2.25759e-230	-0.28211	0.151	0.331	4.419e-226	Aerocyte-like capillary Ecs	Cluster 1
Ap3d1	3.04242e-230	-0.182127	0.194	0.381	5.95524e-226	Aerocyte-like capillary Ecs	Cluster 1
Ackr3	5.10756e-230	-1.3645	0.049	0.234	9.99755e-226	Aerocyte-like capillary Ecs	Cluster 1
Cop1	5.19453e-230	0.232397	0.296	0.442	1.01678e-225	Aerocyte-like capillary Ecs	Cluster 1
Trak2	5.30534e-230	-0.304941	0.161	0.347	1.03847e-225	Aerocyte-like capillary Ecs	Cluster 1
Ldlr	6.21977e-230	-1.83627	0.035	0.217	1.21746e-225	Aerocyte-like capillary Ecs	Cluster 1
Casz1	6.26025e-230	1.33803	0.323	0.256	1.22538e-225	Aerocyte-like capillary Ecs	Cluster 1
Smc6	6.85203e-230	0.454033	0.302	0.409	1.34122e-225	Aerocyte-like capillary Ecs	Cluster 1
Dnaja3	7.82122e-230	-0.885503	0.077	0.263	1.53093e-225	Aerocyte-like capillary Ecs	Cluster 1
Rap1a	8.48775e-230	0.688869	0.495	0.515	1.66139e-225	Aerocyte-like capillary Ecs	Cluster 1
Arid5b	8.89187e-230	0.599551	0.463	0.532	1.74049e-225	Aerocyte-like capillary Ecs	Cluster 1
Epb41	1.15125e-229	0.637597	0.567	0.616	2.25346e-225	Aerocyte-like capillary Ecs	Cluster 1
Slc12a7	1.17733e-229	-0.544281	0.219	0.456	2.3045e-225	Aerocyte-like capillary Ecs	Cluster 1
Ube2r2	1.28519e-229	0.165913	0.255	0.411	2.51564e-225	Aerocyte-like capillary Ecs	Cluster 1
Zfyve9	1.31211e-229	0.117726	0.276	0.44	2.56832e-225	Aerocyte-like capillary Ecs	Cluster 1
Col6a3	1.33707e-229	-3.8225	0.014	0.183	2.61717e-225	Aerocyte-like capillary Ecs	Cluster 1
Exoc3	1.63638e-229	-0.630473	0.093	0.276	3.20304e-225	Aerocyte-like capillary Ecs	Cluster 1
Ddx50	1.70365e-229	0.281196	0.268	0.4	3.33473e-225	Aerocyte-like capillary Ecs	Cluster 1
Kif13b	1.81522e-229	0.286306	0.348	0.488	3.55311e-225	Aerocyte-like capillary Ecs	Cluster 1
Rapgef6	2.46842e-229	0.334636	0.335	0.463	4.83169e-225	Aerocyte-like capillary Ecs	Cluster 1
Jak1	2.70342e-229	0.392826	0.389	0.502	5.29167e-225	Aerocyte-like capillary Ecs	Cluster 1
Gramd1a	2.98574e-229	-0.701374	0.13	0.341	5.84428e-225	Aerocyte-like capillary Ecs	Cluster 1
Isoc2a	3.49128e-229	-1.60436	0.021	0.174	6.83384e-225	Aerocyte-like capillary Ecs	Cluster 1
Dram2	3.75266e-229	0.625418	0.308	0.378	7.34546e-225	Aerocyte-like capillary Ecs	Cluster 1
Arhgap21	3.89123e-229	-0.318446	0.242	0.463	7.61669e-225	Aerocyte-like capillary Ecs	Cluster 1
Pias1	5.22329e-229	0.119842	0.283	0.443	1.02241e-224	Aerocyte-like capillary Ecs	Cluster 1
Acsl3	6.06706e-229	-0.848639	0.08	0.265	1.18757e-224	Aerocyte-like capillary Ecs	Cluster 1
Zfyve26	6.36593e-229	-0.473131	0.149	0.347	1.24607e-224	Aerocyte-like capillary Ecs	Cluster 1
Sec63	6.57271e-229	0.224715	0.265	0.407	1.28654e-224	Aerocyte-like capillary Ecs	Cluster 1
Wdr4	6.65051e-229	-1.48839	0.049	0.233	1.30177e-224	Aerocyte-like capillary Ecs	Cluster 1
Ehbp1	1.00585e-228	-0.294933	0.235	0.449	1.96885e-224	Aerocyte-like capillary Ecs	Cluster 1
Herc4	1.05942e-228	0.204486	0.318	0.468	2.07371e-224	Aerocyte-like capillary Ecs	Cluster 1
Ngly1	1.15912e-228	-0.128739	0.189	0.364	2.26887e-224	Aerocyte-like capillary Ecs	Cluster 1
Armh3	1.20553e-228	0.105276	0.298	0.467	2.3597e-224	Aerocyte-like capillary Ecs	Cluster 1
Gpbp1l1	1.21614e-228	-0.236437	0.246	0.453	2.38048e-224	Aerocyte-like capillary Ecs	Cluster 1
Eif4g3	1.25056e-228	0.276437	0.462	0.596	2.44784e-224	Aerocyte-like capillary Ecs	Cluster 1
Chdh	1.44211e-228	-2.07041	0.019	0.178	2.82279e-224	Aerocyte-like capillary Ecs	Cluster 1
Glyr1	1.45329e-228	0.288465	0.268	0.398	2.84466e-224	Aerocyte-like capillary Ecs	Cluster 1
Gabpa	1.66614e-228	-0.592826	0.116	0.309	3.2613e-224	Aerocyte-like capillary Ecs	Cluster 1
Pdgfd	1.83171e-228	0.613125	0.64	0.667	3.58538e-224	Aerocyte-like capillary Ecs	Cluster 1
Med15	2.2527e-228	0.237797	0.247	0.385	4.40943e-224	Aerocyte-like capillary Ecs	Cluster 1
Ccnl1	2.41952e-228	-0.350572	0.3	0.536	4.73596e-224	Aerocyte-like capillary Ecs	Cluster 1
Ugp2	2.66372e-228	-1.05846	0.135	0.368	5.21397e-224	Aerocyte-like capillary Ecs	Cluster 1
Abcc9	2.73945e-228	-4.59727	0.025	0.205	5.3622e-224	Aerocyte-like capillary Ecs	Cluster 1
Gripap1	2.88172e-228	0.102296	0.187	0.335	5.64069e-224	Aerocyte-like capillary Ecs	Cluster 1
Thoc2	3.93646e-228	0.228899	0.479	0.638	7.70523e-224	Aerocyte-like capillary Ecs	Cluster 1
Cask	4.32174e-228	0.553911	0.347	0.434	8.45937e-224	Aerocyte-like capillary Ecs	Cluster 1
Myo19	5.27285e-228	-1.15961	0.04	0.2	1.03211e-223	Aerocyte-like capillary Ecs	Cluster 1
Setd5	5.75144e-228	0.292448	0.589	0.716	1.12579e-223	Aerocyte-like capillary Ecs	Cluster 1
Rc3h1	6.17419e-228	0.10334	0.399	0.571	1.20854e-223	Aerocyte-like capillary Ecs	Cluster 1
Bicra	6.36411e-228	0.305175	0.331	0.464	1.24571e-223	Aerocyte-like capillary Ecs	Cluster 1
Mgmt	6.71285e-228	0.18583	0.147	0.286	1.31397e-223	Aerocyte-like capillary Ecs	Cluster 1
Gpr107	7.69198e-228	0.121171	0.203	0.351	1.50563e-223	Aerocyte-like capillary Ecs	Cluster 1
Secisbp2l	1.28571e-227	-0.128081	0.184	0.359	2.51666e-223	Aerocyte-like capillary Ecs	Cluster 1
Wwp1	1.52517e-227	-0.300254	0.192	0.391	2.98537e-223	Aerocyte-like capillary Ecs	Cluster 1
Cdc27	1.63236e-227	-0.18213	0.21	0.399	3.19518e-223	Aerocyte-like capillary Ecs	Cluster 1
Txndc11	1.83492e-227	-0.272424	0.132	0.305	3.59168e-223	Aerocyte-like capillary Ecs	Cluster 1
Usp4	1.847e-227	0.265673	0.232	0.368	3.61532e-223	Aerocyte-like capillary Ecs	Cluster 1
Ppp1cb	1.91417e-227	0.216102	0.398	0.55	3.7468e-223	Aerocyte-like capillary Ecs	Cluster 1
Raly	2.12127e-227	0.519611	0.39	0.482	4.15218e-223	Aerocyte-like capillary Ecs	Cluster 1
Hmbox1	2.37238e-227	0.296873	0.293	0.429	4.6437e-223	Aerocyte-like capillary Ecs	Cluster 1
Ythdf3	2.84379e-227	-0.122898	0.302	0.503	5.56644e-223	Aerocyte-like capillary Ecs	Cluster 1
Parn	3.15083e-227	-0.161114	0.14	0.307	6.16743e-223	Aerocyte-like capillary Ecs	Cluster 1
Etfrf1	3.49758e-227	-0.828981	0.054	0.214	6.84616e-223	Aerocyte-like capillary Ecs	Cluster 1
Ccdc191	3.63629e-227	-0.680334	0.079	0.254	7.11767e-223	Aerocyte-like capillary Ecs	Cluster 1
Psmd4	4.26206e-227	-0.601204	0.099	0.28	8.34255e-223	Aerocyte-like capillary Ecs	Cluster 1
Rad23b	4.55074e-227	-0.133935	0.144	0.307	8.90762e-223	Aerocyte-like capillary Ecs	Cluster 1
Kdm6b	5.45633e-227	-0.293466	0.156	0.342	1.06802e-222	Aerocyte-like capillary Ecs	Cluster 1
Chd1	5.87638e-227	0.303568	0.319	0.45	1.15024e-222	Aerocyte-like capillary Ecs	Cluster 1
Tmco4	5.93471e-227	-0.86256	0.055	0.221	1.16166e-222	Aerocyte-like capillary Ecs	Cluster 1
Ociad1	6.45824e-227	-0.615334	0.115	0.307	1.26414e-222	Aerocyte-like capillary Ecs	Cluster 1
Dgkd	6.4865e-227	0.160276	0.342	0.512	1.26967e-222	Aerocyte-like capillary Ecs	Cluster 1
Rab3gap1	6.64706e-227	-0.20802	0.205	0.4	1.3011e-222	Aerocyte-like capillary Ecs	Cluster 1
Usp48	6.77549e-227	-0.228681	0.224	0.423	1.32623e-222	Aerocyte-like capillary Ecs	Cluster 1
Zdhhc17	1.00986e-226	0.482352	0.269	0.376	1.9767e-222	Aerocyte-like capillary Ecs	Cluster 1
Nsd3	1.00992e-226	0.109571	0.423	0.598	1.97681e-222	Aerocyte-like capillary Ecs	Cluster 1
Sdc3	1.33548e-226	1.70619	0.259	0.157	2.61408e-222	Aerocyte-like capillary Ecs	Cluster 1
Cstf3	1.44595e-226	0.288554	0.23	0.36	2.8303e-222	Aerocyte-like capillary Ecs	Cluster 1
Fndc3b	1.47444e-226	-0.474725	0.372	0.626	2.88607e-222	Aerocyte-like capillary Ecs	Cluster 1
Setd1a	1.69881e-226	-0.478548	0.104	0.28	3.32525e-222	Aerocyte-like capillary Ecs	Cluster 1
Taf1d	1.93536e-226	-0.333315	0.14	0.321	3.78827e-222	Aerocyte-like capillary Ecs	Cluster 1
Rnf111	2.01184e-226	0.351314	0.306	0.428	3.93797e-222	Aerocyte-like capillary Ecs	Cluster 1
AW554918	2.43651e-226	0.497223	0.382	0.477	4.76923e-222	Aerocyte-like capillary Ecs	Cluster 1
Rasa1	2.65995e-226	0.41617	0.268	0.371	5.20659e-222	Aerocyte-like capillary Ecs	Cluster 1
Fam117a	3.2976e-226	-1.50082	0.045	0.228	6.45473e-222	Aerocyte-like capillary Ecs	Cluster 1
Fbxo3	3.67385e-226	-0.435697	0.134	0.319	7.1912e-222	Aerocyte-like capillary Ecs	Cluster 1
Cryzl1	3.94658e-226	-0.417102	0.121	0.303	7.72504e-222	Aerocyte-like capillary Ecs	Cluster 1
Dennd1b	5.59614e-226	0.432746	0.322	0.427	1.09539e-221	Aerocyte-like capillary Ecs	Cluster 1
Ppp2r5c	7.12534e-226	0.258279	0.363	0.503	1.39471e-221	Aerocyte-like capillary Ecs	Cluster 1
Tnpo1	7.20982e-226	0.225682	0.292	0.436	1.41125e-221	Aerocyte-like capillary Ecs	Cluster 1
Rngtt	8.12919e-226	0.265874	0.234	0.371	1.59121e-221	Aerocyte-like capillary Ecs	Cluster 1
Vps41	8.32866e-226	-0.226237	0.173	0.357	1.63025e-221	Aerocyte-like capillary Ecs	Cluster 1
Phrf1	8.41738e-226	-0.251003	0.173	0.362	1.64762e-221	Aerocyte-like capillary Ecs	Cluster 1
Sec16a	9.4098e-226	-0.110471	0.146	0.307	1.84187e-221	Aerocyte-like capillary Ecs	Cluster 1
Ldb2	1.22977e-225	0.653448	0.738	0.677	2.40714e-221	Aerocyte-like capillary Ecs	Cluster 1
Arid4a	1.29352e-225	0.447473	0.3	0.405	2.53193e-221	Aerocyte-like capillary Ecs	Cluster 1
Cradd	1.42978e-225	0.253486	0.277	0.422	2.79866e-221	Aerocyte-like capillary Ecs	Cluster 1
Taok2	1.44201e-225	0.743239	0.343	0.379	2.82259e-221	Aerocyte-like capillary Ecs	Cluster 1
Igfbp5	2.10319e-225	-2.54217	0.032	0.218	4.11679e-221	Aerocyte-like capillary Ecs	Cluster 1
Rbl2	2.18487e-225	-0.37737	0.122	0.298	4.27666e-221	Aerocyte-like capillary Ecs	Cluster 1
Abhd6	2.24807e-225	-0.654022	0.098	0.283	4.40037e-221	Aerocyte-like capillary Ecs	Cluster 1
Canx	2.53192e-225	-0.145723	0.192	0.374	4.95598e-221	Aerocyte-like capillary Ecs	Cluster 1
Ube4b	2.60282e-225	-0.536135	0.32	0.581	5.09476e-221	Aerocyte-like capillary Ecs	Cluster 1
Fbxo9	3.07002e-225	-0.436598	0.094	0.262	6.00926e-221	Aerocyte-like capillary Ecs	Cluster 1
Cert1	3.1632e-225	0.192673	0.298	0.443	6.19164e-221	Aerocyte-like capillary Ecs	Cluster 1
Hmgcs1	3.44374e-225	-1.05357	0.075	0.266	6.74078e-221	Aerocyte-like capillary Ecs	Cluster 1
Mccc1	4.0283e-225	-0.907794	0.072	0.252	7.88498e-221	Aerocyte-like capillary Ecs	Cluster 1
Ywhaz	4.03629e-225	0.467058	0.271	0.371	7.90064e-221	Aerocyte-like capillary Ecs	Cluster 1
Postn	4.31169e-225	-4.81149	0.009	0.167	8.43971e-221	Aerocyte-like capillary Ecs	Cluster 1
Otud7b	4.66205e-225	0.159378	0.245	0.401	9.1255e-221	Aerocyte-like capillary Ecs	Cluster 1
Cry2	5.1509e-225	-0.262675	0.171	0.354	1.00824e-220	Aerocyte-like capillary Ecs	Cluster 1
Uimc1	5.72051e-225	0.161402	0.238	0.385	1.11973e-220	Aerocyte-like capillary Ecs	Cluster 1
Sec22a	6.81189e-225	-0.508625	0.111	0.294	1.33336e-220	Aerocyte-like capillary Ecs	Cluster 1
Strbp	6.92369e-225	0.124296	0.197	0.352	1.35524e-220	Aerocyte-like capillary Ecs	Cluster 1
Lmtk2	7.41254e-225	0.129748	0.212	0.359	1.45093e-220	Aerocyte-like capillary Ecs	Cluster 1
Wdr70	8.0744e-225	0.149732	0.239	0.387	1.58048e-220	Aerocyte-like capillary Ecs	Cluster 1
Smad1	8.72542e-225	1.16533	0.311	0.276	1.70791e-220	Aerocyte-like capillary Ecs	Cluster 1
Rdx	9.13247e-225	0.132079	0.314	0.474	1.78759e-220	Aerocyte-like capillary Ecs	Cluster 1
Parp4	9.69317e-225	0.586903	0.351	0.422	1.89734e-220	Aerocyte-like capillary Ecs	Cluster 1
Hivep2	1.20207e-224	0.150176	0.518	0.697	2.35294e-220	Aerocyte-like capillary Ecs	Cluster 1
Srebf2	1.20368e-224	-0.303512	0.126	0.3	2.35609e-220	Aerocyte-like capillary Ecs	Cluster 1
Rhoa	1.22024e-224	0.387438	0.32	0.436	2.3885e-220	Aerocyte-like capillary Ecs	Cluster 1
Fnip1	1.31534e-224	-0.376258	0.293	0.532	2.57465e-220	Aerocyte-like capillary Ecs	Cluster 1
Prrc2c	1.49853e-224	0.167371	0.566	0.725	2.93322e-220	Aerocyte-like capillary Ecs	Cluster 1
Pwwp2a	1.51664e-224	0.236131	0.216	0.349	2.96867e-220	Aerocyte-like capillary Ecs	Cluster 1
Tsc22d2	1.56906e-224	0.222028	0.251	0.393	3.07129e-220	Aerocyte-like capillary Ecs	Cluster 1
Fcgrt	1.73931e-224	-0.665911	0.074	0.241	3.40453e-220	Aerocyte-like capillary Ecs	Cluster 1
Atp6v0a1	2.02969e-224	0.268218	0.316	0.456	3.97292e-220	Aerocyte-like capillary Ecs	Cluster 1
Pdhx	2.21359e-224	-0.752748	0.068	0.236	4.33289e-220	Aerocyte-like capillary Ecs	Cluster 1
C3	2.26273e-224	-0.718558	0.089	0.273	4.42906e-220	Aerocyte-like capillary Ecs	Cluster 1
Trpc4ap	2.35331e-224	0.218963	0.234	0.371	4.60638e-220	Aerocyte-like capillary Ecs	Cluster 1
Ywhae	2.47364e-224	0.34814	0.324	0.447	4.8419e-220	Aerocyte-like capillary Ecs	Cluster 1
Ppp4r1	3.00355e-224	0.645653	0.259	0.332	5.87914e-220	Aerocyte-like capillary Ecs	Cluster 1
Marchf2	3.53785e-224	0.530153	0.261	0.351	6.92498e-220	Aerocyte-like capillary Ecs	Cluster 1
Arhgef11	4.35153e-224	0.137276	0.342	0.503	8.51769e-220	Aerocyte-like capillary Ecs	Cluster 1
Mff	5.01238e-224	-0.228981	0.147	0.318	9.81123e-220	Aerocyte-like capillary Ecs	Cluster 1
Eif4b	5.31047e-224	-0.250975	0.128	0.294	1.03947e-219	Aerocyte-like capillary Ecs	Cluster 1
Abhd5	7.30261e-224	-0.788211	0.086	0.27	1.42941e-219	Aerocyte-like capillary Ecs	Cluster 1
Dnajb6	1.27695e-223	0.201693	0.278	0.42	2.49949e-219	Aerocyte-like capillary Ecs	Cluster 1
Eya3	1.27893e-223	-0.157786	0.219	0.408	2.50339e-219	Aerocyte-like capillary Ecs	Cluster 1
Ptp4a2	1.47386e-223	0.352427	0.366	0.489	2.88493e-219	Aerocyte-like capillary Ecs	Cluster 1
Cdk11b	1.65858e-223	0.158248	0.257	0.402	3.2465e-219	Aerocyte-like capillary Ecs	Cluster 1
Afg1l	1.8849e-223	-0.260144	0.278	0.499	3.6895e-219	Aerocyte-like capillary Ecs	Cluster 1
Syap1	2.08103e-223	-0.412439	0.111	0.284	4.07341e-219	Aerocyte-like capillary Ecs	Cluster 1
Sppl2a	2.16606e-223	0.782223	0.275	0.32	4.23985e-219	Aerocyte-like capillary Ecs	Cluster 1
Fam222b	2.35978e-223	0.339738	0.288	0.413	4.61903e-219	Aerocyte-like capillary Ecs	Cluster 1
Nploc4	2.59337e-223	-0.207214	0.162	0.337	5.07626e-219	Aerocyte-like capillary Ecs	Cluster 1
Dcaf6	2.87577e-223	-0.540372	0.304	0.561	5.62904e-219	Aerocyte-like capillary Ecs	Cluster 1
Bcap31	3.01476e-223	-0.650957	0.087	0.263	5.90109e-219	Aerocyte-like capillary Ecs	Cluster 1
Eif3j1	3.27051e-223	-0.279378	0.106	0.268	6.40169e-219	Aerocyte-like capillary Ecs	Cluster 1
Itprid2	3.90189e-223	-0.524378	0.24	0.474	7.63757e-219	Aerocyte-like capillary Ecs	Cluster 1
Mpdz	3.98046e-223	-0.149133	0.21	0.398	7.79135e-219	Aerocyte-like capillary Ecs	Cluster 1
Tlk2	4.00429e-223	0.182939	0.354	0.508	7.83799e-219	Aerocyte-like capillary Ecs	Cluster 1
Suclg2	4.43957e-223	-0.344972	0.187	0.385	8.69001e-219	Aerocyte-like capillary Ecs	Cluster 1
Mapk1	6.54699e-223	0.302568	0.322	0.449	1.28151e-218	Aerocyte-like capillary Ecs	Cluster 1
Zmynd8	6.56662e-223	-0.210111	0.314	0.531	1.28535e-218	Aerocyte-like capillary Ecs	Cluster 1
Fxyd1	6.637e-223	-2.0575	0.018	0.171	1.29913e-218	Aerocyte-like capillary Ecs	Cluster 1
Hrh2	6.71725e-223	2.29325	0.2	0.097	1.31483e-218	Aerocyte-like capillary Ecs	Cluster 1
Nfkb1	7.05373e-223	0.432508	0.386	0.491	1.3807e-218	Aerocyte-like capillary Ecs	Cluster 1
Wdr20	8.82463e-223	0.207415	0.226	0.368	1.72733e-218	Aerocyte-like capillary Ecs	Cluster 1
4632427E13Rik	1.22302e-222	-0.217661	0.171	0.352	2.39394e-218	Aerocyte-like capillary Ecs	Cluster 1
Scarb2	1.23372e-222	-0.425562	0.182	0.392	2.41488e-218	Aerocyte-like capillary Ecs	Cluster 1
Sec61a2	1.26597e-222	-0.575489	0.098	0.276	2.47801e-218	Aerocyte-like capillary Ecs	Cluster 1
Dcun1d3	1.41807e-222	-0.813004	0.168	0.403	2.77573e-218	Aerocyte-like capillary Ecs	Cluster 1
Cbfa2t2	1.66755e-222	-0.225111	0.184	0.369	3.26407e-218	Aerocyte-like capillary Ecs	Cluster 1
Iws1	2.22221e-222	0.27526	0.21	0.339	4.34975e-218	Aerocyte-like capillary Ecs	Cluster 1
Smg7	2.41038e-222	0.239944	0.307	0.444	4.71808e-218	Aerocyte-like capillary Ecs	Cluster 1
Poln	2.86001e-222	-0.899443	0.096	0.295	5.59818e-218	Aerocyte-like capillary Ecs	Cluster 1
Trim67	2.95171e-222	-2.6435	0.013	0.166	5.77767e-218	Aerocyte-like capillary Ecs	Cluster 1
Rnf13	4.50531e-222	-0.391653	0.133	0.315	8.8187e-218	Aerocyte-like capillary Ecs	Cluster 1
Nbea	4.8313e-222	0.436788	0.561	0.643	9.45678e-218	Aerocyte-like capillary Ecs	Cluster 1
Chpt1	4.87507e-222	-0.747973	0.374	0.65	9.54246e-218	Aerocyte-like capillary Ecs	Cluster 1
Cd99l2	5.07205e-222	-0.585743	0.099	0.278	9.92804e-218	Aerocyte-like capillary Ecs	Cluster 1
Ggta1	6.32912e-222	0.965811	0.421	0.376	1.23886e-217	Aerocyte-like capillary Ecs	Cluster 1
Vgll4	6.77216e-222	-0.860079	0.328	0.604	1.32558e-217	Aerocyte-like capillary Ecs	Cluster 1
Iqsec1	7.41955e-222	0.155589	0.367	0.53	1.4523e-217	Aerocyte-like capillary Ecs	Cluster 1
Atg7	7.66066e-222	-0.22954	0.169	0.354	1.4995e-217	Aerocyte-like capillary Ecs	Cluster 1
Alkbh3	7.82294e-222	-0.417341	0.101	0.268	1.53126e-217	Aerocyte-like capillary Ecs	Cluster 1
Impa2	8.01642e-222	-2.00364	0.039	0.226	1.56913e-217	Aerocyte-like capillary Ecs	Cluster 1
Sh3tc2	8.31861e-222	1.82252	0.248	0.146	1.62828e-217	Aerocyte-like capillary Ecs	Cluster 1
Mark2	8.35076e-222	-0.158151	0.344	0.562	1.63458e-217	Aerocyte-like capillary Ecs	Cluster 1
Map3k2	8.6666e-222	0.15851	0.231	0.376	1.6964e-217	Aerocyte-like capillary Ecs	Cluster 1
Cox4i1	9.21192e-222	-0.546342	0.119	0.31	1.80314e-217	Aerocyte-like capillary Ecs	Cluster 1
Gspt1	9.37702e-222	-0.236649	0.14	0.314	1.83546e-217	Aerocyte-like capillary Ecs	Cluster 1
Ddi2	1.015e-221	-0.138548	0.228	0.415	1.98676e-217	Aerocyte-like capillary Ecs	Cluster 1
Hmgb1	1.12689e-221	-0.644988	0.112	0.306	2.20577e-217	Aerocyte-like capillary Ecs	Cluster 1
Bltp1	1.29039e-221	0.237161	0.404	0.549	2.52582e-217	Aerocyte-like capillary Ecs	Cluster 1
Prpf39	1.33752e-221	0.164241	0.293	0.443	2.61806e-217	Aerocyte-like capillary Ecs	Cluster 1
Rspry1	1.35197e-221	0.141863	0.19	0.333	2.64634e-217	Aerocyte-like capillary Ecs	Cluster 1
Eci2	1.46157e-221	-0.469178	0.098	0.267	2.86088e-217	Aerocyte-like capillary Ecs	Cluster 1
Naa25	1.54373e-221	-0.32111	0.092	0.247	3.0217e-217	Aerocyte-like capillary Ecs	Cluster 1
Slc25a46	1.76287e-221	-0.252515	0.118	0.279	3.45063e-217	Aerocyte-like capillary Ecs	Cluster 1
ENSMUSG00000095041	2.05405e-221	-0.438343	0.356	0.613	4.02061e-217	Aerocyte-like capillary Ecs	Cluster 1
Kdm7a	2.06432e-221	0.434104	0.234	0.339	4.04069e-217	Aerocyte-like capillary Ecs	Cluster 1
Tank	2.10037e-221	-0.224441	0.128	0.292	4.11127e-217	Aerocyte-like capillary Ecs	Cluster 1
Rbm28	2.37994e-221	-0.564016	0.122	0.311	4.65849e-217	Aerocyte-like capillary Ecs	Cluster 1
Rtn4rl1	2.73205e-221	-3.35111	0.011	0.167	5.34772e-217	Aerocyte-like capillary Ecs	Cluster 1
Tsc1	2.88886e-221	-0.31332	0.119	0.286	5.65465e-217	Aerocyte-like capillary Ecs	Cluster 1
Dop1a	3.46834e-221	0.269941	0.294	0.424	6.78892e-217	Aerocyte-like capillary Ecs	Cluster 1
Scp2	3.99548e-221	-1.04841	0.065	0.247	7.82075e-217	Aerocyte-like capillary Ecs	Cluster 1
Inf2	4.10995e-221	1.05223	0.36	0.318	8.04482e-217	Aerocyte-like capillary Ecs	Cluster 1
Osbpl11	4.66055e-221	-0.51264	0.208	0.436	9.12256e-217	Aerocyte-like capillary Ecs	Cluster 1
Hnrnpul1	4.96582e-221	0.152644	0.235	0.377	9.72009e-217	Aerocyte-like capillary Ecs	Cluster 1
Tmem45b	5.17779e-221	-2.52081	0.035	0.222	1.0135e-216	Aerocyte-like capillary Ecs	Cluster 1
Pald1	6.02702e-221	-0.246876	0.276	0.494	1.17973e-216	Aerocyte-like capillary Ecs	Cluster 1
Umad1	7.52274e-221	0.473467	0.275	0.376	1.4725e-216	Aerocyte-like capillary Ecs	Cluster 1
Clock	1.02184e-220	0.275629	0.35	0.485	2.00016e-216	Aerocyte-like capillary Ecs	Cluster 1
Rabl6	1.07475e-220	-0.166952	0.169	0.339	2.10372e-216	Aerocyte-like capillary Ecs	Cluster 1
Aatf	1.13387e-220	-0.233952	0.133	0.298	2.21944e-216	Aerocyte-like capillary Ecs	Cluster 1
Nrip1	1.17902e-220	-0.438962	0.184	0.391	2.30781e-216	Aerocyte-like capillary Ecs	Cluster 1
Nek1	1.22238e-220	-0.422871	0.106	0.278	2.39268e-216	Aerocyte-like capillary Ecs	Cluster 1
Ddx3y	1.36217e-220	-0.281919	0.171	0.356	2.66631e-216	Aerocyte-like capillary Ecs	Cluster 1
Egln1	1.42252e-220	0.388194	0.347	0.454	2.78443e-216	Aerocyte-like capillary Ecs	Cluster 1
Clec2d	1.49157e-220	-0.385797	0.223	0.437	2.9196e-216	Aerocyte-like capillary Ecs	Cluster 1
Sgk1	1.54076e-220	1.44075	0.345	0.228	3.01589e-216	Aerocyte-like capillary Ecs	Cluster 1
Steap4	1.6299e-220	-3.05806	0.016	0.179	3.19037e-216	Aerocyte-like capillary Ecs	Cluster 1
Clasrp	1.71611e-220	-0.470143	0.129	0.315	3.35912e-216	Aerocyte-like capillary Ecs	Cluster 1
Kdm6a	2.15958e-220	0.159732	0.278	0.427	4.22717e-216	Aerocyte-like capillary Ecs	Cluster 1
Htt	2.22243e-220	0.105417	0.216	0.367	4.35019e-216	Aerocyte-like capillary Ecs	Cluster 1
R3hdm1	2.28606e-220	-0.339334	0.322	0.557	4.47473e-216	Aerocyte-like capillary Ecs	Cluster 1
Reep3	2.36299e-220	0.466945	0.316	0.418	4.62532e-216	Aerocyte-like capillary Ecs	Cluster 1
P2rx4	3.80928e-220	-1.30014	0.035	0.193	7.45628e-216	Aerocyte-like capillary Ecs	Cluster 1
Scarf1	3.81411e-220	-0.303673	0.204	0.401	7.46573e-216	Aerocyte-like capillary Ecs	Cluster 1
Crk	3.86953e-220	0.438371	0.313	0.417	7.57421e-216	Aerocyte-like capillary Ecs	Cluster 1
Slk	3.90199e-220	0.544003	0.362	0.431	7.63775e-216	Aerocyte-like capillary Ecs	Cluster 1
Dmac2	3.9096e-220	-1.12371	0.037	0.189	7.65264e-216	Aerocyte-like capillary Ecs	Cluster 1
Il6st	4.07471e-220	-1.04702	0.176	0.422	7.97583e-216	Aerocyte-like capillary Ecs	Cluster 1
Ech1	4.88813e-220	-0.767891	0.071	0.241	9.56803e-216	Aerocyte-like capillary Ecs	Cluster 1
Zfx	4.99185e-220	-0.133998	0.181	0.357	9.77104e-216	Aerocyte-like capillary Ecs	Cluster 1
Mical2	5.60881e-220	-1.40395	0.161	0.413	1.09787e-215	Aerocyte-like capillary Ecs	Cluster 1
Asxl1	6.70487e-220	0.222306	0.251	0.387	1.31241e-215	Aerocyte-like capillary Ecs	Cluster 1
Tcerg1	6.96262e-220	-0.219527	0.168	0.343	1.36286e-215	Aerocyte-like capillary Ecs	Cluster 1
Snx14	7.51759e-220	-0.518822	0.115	0.302	1.47149e-215	Aerocyte-like capillary Ecs	Cluster 1
Bscl2	7.70769e-220	-1.21966	0.042	0.205	1.5087e-215	Aerocyte-like capillary Ecs	Cluster 1
Map2k2	8.13499e-220	-0.331236	0.105	0.266	1.59234e-215	Aerocyte-like capillary Ecs	Cluster 1
Wipi2	8.53696e-220	-0.465536	0.134	0.321	1.67103e-215	Aerocyte-like capillary Ecs	Cluster 1
Gdi2	1.00112e-219	0.400029	0.273	0.383	1.9596e-215	Aerocyte-like capillary Ecs	Cluster 1
Crebbp	1.09584e-219	0.163501	0.555	0.714	2.145e-215	Aerocyte-like capillary Ecs	Cluster 1
Rora	1.22705e-219	-0.505214	0.573	0.818	2.40183e-215	Aerocyte-like capillary Ecs	Cluster 1
Stk38l	1.73771e-219	-0.986024	0.107	0.316	3.4014e-215	Aerocyte-like capillary Ecs	Cluster 1
Lurap1	1.77942e-219	-1.97578	0.018	0.168	3.48304e-215	Aerocyte-like capillary Ecs	Cluster 1
Osbpl8	1.83931e-219	0.196415	0.285	0.426	3.60027e-215	Aerocyte-like capillary Ecs	Cluster 1
Mecp2	1.88871e-219	0.169269	0.252	0.399	3.69697e-215	Aerocyte-like capillary Ecs	Cluster 1
4930481A15Rik	1.92423e-219	-0.952437	0.065	0.241	3.76649e-215	Aerocyte-like capillary Ecs	Cluster 1
Ankrd13c	2.03341e-219	0.277762	0.182	0.302	3.98019e-215	Aerocyte-like capillary Ecs	Cluster 1
Mta3	2.47287e-219	-0.153684	0.17	0.337	4.84039e-215	Aerocyte-like capillary Ecs	Cluster 1
Kctd3	2.69828e-219	-0.616623	0.089	0.263	5.28161e-215	Aerocyte-like capillary Ecs	Cluster 1
Atp1b3	2.75242e-219	-0.698672	0.139	0.35	5.38759e-215	Aerocyte-like capillary Ecs	Cluster 1
Zswim6	3.13509e-219	0.827054	0.428	0.43	6.13662e-215	Aerocyte-like capillary Ecs	Cluster 1
Ipo7	3.4417e-219	-0.424885	0.13	0.312	6.73678e-215	Aerocyte-like capillary Ecs	Cluster 1
Tomm70a	3.50219e-219	-0.471903	0.133	0.318	6.85518e-215	Aerocyte-like capillary Ecs	Cluster 1
Exoc6b	3.61124e-219	0.325149	0.572	0.684	7.06864e-215	Aerocyte-like capillary Ecs	Cluster 1
Auh	3.82456e-219	-0.17925	0.152	0.323	7.4862e-215	Aerocyte-like capillary Ecs	Cluster 1
Ubn1	3.8471e-219	0.313116	0.265	0.386	7.53031e-215	Aerocyte-like capillary Ecs	Cluster 1
Fbxw4	3.86986e-219	-0.175485	0.186	0.364	7.57486e-215	Aerocyte-like capillary Ecs	Cluster 1
Stimate	3.94684e-219	-0.195951	0.212	0.403	7.72555e-215	Aerocyte-like capillary Ecs	Cluster 1
Inppl1	4.33456e-219	-0.479304	0.12	0.301	8.48447e-215	Aerocyte-like capillary Ecs	Cluster 1
Ttc3	4.34978e-219	0.333318	0.297	0.426	8.51426e-215	Aerocyte-like capillary Ecs	Cluster 1
Tbc1d5	4.47216e-219	0.154371	0.492	0.657	8.75382e-215	Aerocyte-like capillary Ecs	Cluster 1
Kif13a	5.36535e-219	0.335497	0.468	0.585	1.05021e-214	Aerocyte-like capillary Ecs	Cluster 1
Ywhab	5.68179e-219	0.161712	0.226	0.371	1.11215e-214	Aerocyte-like capillary Ecs	Cluster 1
Sec62	6.05208e-219	0.304456	0.211	0.331	1.18463e-214	Aerocyte-like capillary Ecs	Cluster 1
Atf1	7.12858e-219	-0.260468	0.134	0.305	1.39535e-214	Aerocyte-like capillary Ecs	Cluster 1
Lsm14a	7.7626e-219	0.179496	0.264	0.405	1.51945e-214	Aerocyte-like capillary Ecs	Cluster 1
Ell	9.85093e-219	-0.355549	0.113	0.281	1.92822e-214	Aerocyte-like capillary Ecs	Cluster 1
Senp7	1.01249e-218	-0.112659	0.203	0.383	1.98184e-214	Aerocyte-like capillary Ecs	Cluster 1
Kcnq1ot1	1.24759e-218	0.356479	0.439	0.585	2.44204e-214	Aerocyte-like capillary Ecs	Cluster 1
Bsg	1.39431e-218	-0.62091	0.21	0.444	2.72922e-214	Aerocyte-like capillary Ecs	Cluster 1
Rlf	1.76595e-218	0.156623	0.247	0.394	3.45667e-214	Aerocyte-like capillary Ecs	Cluster 1
4930523C07Rik	1.93259e-218	0.675899	0.304	0.362	3.78285e-214	Aerocyte-like capillary Ecs	Cluster 1
Tardbp	1.94813e-218	0.108584	0.238	0.389	3.81328e-214	Aerocyte-like capillary Ecs	Cluster 1
Maml2	2.13142e-218	0.530104	0.731	0.763	4.17205e-214	Aerocyte-like capillary Ecs	Cluster 1
Chd2	2.21826e-218	-0.156876	0.408	0.633	4.34202e-214	Aerocyte-like capillary Ecs	Cluster 1
Zfp827	2.37003e-218	0.120879	0.229	0.382	4.63911e-214	Aerocyte-like capillary Ecs	Cluster 1
Med27	2.65011e-218	0.152373	0.229	0.376	5.18732e-214	Aerocyte-like capillary Ecs	Cluster 1
Plekhg5	2.76848e-218	1.20177	0.341	0.275	5.41902e-214	Aerocyte-like capillary Ecs	Cluster 1
Btrc	3.01468e-218	0.466076	0.332	0.433	5.90094e-214	Aerocyte-like capillary Ecs	Cluster 1
Marf1	3.64216e-218	0.323927	0.273	0.39	7.12917e-214	Aerocyte-like capillary Ecs	Cluster 1
Uty	3.69436e-218	-0.203128	0.347	0.568	7.23135e-214	Aerocyte-like capillary Ecs	Cluster 1
Vdac2	4.19518e-218	-0.368832	0.118	0.29	8.21164e-214	Aerocyte-like capillary Ecs	Cluster 1
Coq5	4.42289e-218	-0.687857	0.072	0.235	8.65736e-214	Aerocyte-like capillary Ecs	Cluster 1
Tiparp	4.84775e-218	-0.75985	0.062	0.223	9.48898e-214	Aerocyte-like capillary Ecs	Cluster 1
Colgalt2	5.79444e-218	1.79449	0.255	0.151	1.1342e-213	Aerocyte-like capillary Ecs	Cluster 1
Pcdhga10	7.69304e-218	0.665371	0.295	0.366	1.50584e-213	Aerocyte-like capillary Ecs	Cluster 1
Osbpl9	8.24769e-218	-0.268464	0.423	0.66	1.6144e-213	Aerocyte-like capillary Ecs	Cluster 1
Vwf	9.61828e-218	-4.73693	0.021	0.189	1.88268e-213	Aerocyte-like capillary Ecs	Cluster 1
Arhgap26	1.02549e-217	-0.629583	0.501	0.76	2.00729e-213	Aerocyte-like capillary Ecs	Cluster 1
Shld2	1.07561e-217	-0.502224	0.078	0.238	2.1054e-213	Aerocyte-like capillary Ecs	Cluster 1
Lrrfip2	1.08249e-217	0.154158	0.343	0.5	2.11886e-213	Aerocyte-like capillary Ecs	Cluster 1
Gak	1.11096e-217	0.245739	0.247	0.373	2.17459e-213	Aerocyte-like capillary Ecs	Cluster 1
Prpf6	1.13559e-217	-0.19698	0.178	0.354	2.2228e-213	Aerocyte-like capillary Ecs	Cluster 1
Atg2b	1.24897e-217	-0.409877	0.142	0.327	2.44474e-213	Aerocyte-like capillary Ecs	Cluster 1
Rab12	1.42574e-217	0.247949	0.169	0.297	2.79075e-213	Aerocyte-like capillary Ecs	Cluster 1
Lipe	1.62868e-217	-1.11758	0.44	0.661	3.18798e-213	Aerocyte-like capillary Ecs	Cluster 1
Pak2	1.65762e-217	0.448278	0.376	0.47	3.24462e-213	Aerocyte-like capillary Ecs	Cluster 1
Fabp3	1.77313e-217	-1.73921	0.035	0.208	3.47073e-213	Aerocyte-like capillary Ecs	Cluster 1
Dock5	2.12664e-217	-1.04569	0.062	0.243	4.16268e-213	Aerocyte-like capillary Ecs	Cluster 1
Letm1	2.14889e-217	-0.618057	0.101	0.28	4.20623e-213	Aerocyte-like capillary Ecs	Cluster 1
Tspan9	2.25734e-217	0.848959	0.514	0.464	4.41852e-213	Aerocyte-like capillary Ecs	Cluster 1
Camkk2	2.37303e-217	-0.769889	0.064	0.229	4.64497e-213	Aerocyte-like capillary Ecs	Cluster 1
Lrch1	2.48859e-217	0.633106	0.591	0.594	4.87117e-213	Aerocyte-like capillary Ecs	Cluster 1
Slc25a26	2.56179e-217	-0.714811	0.079	0.25	5.01444e-213	Aerocyte-like capillary Ecs	Cluster 1
Myo1c	2.59738e-217	0.435178	0.353	0.454	5.0841e-213	Aerocyte-like capillary Ecs	Cluster 1
Tfcp2	2.82859e-217	-0.450645	0.116	0.295	5.53668e-213	Aerocyte-like capillary Ecs	Cluster 1
Mier1	2.9577e-217	0.409359	0.326	0.429	5.7894e-213	Aerocyte-like capillary Ecs	Cluster 1
Zkscan3	3.13834e-217	-0.210887	0.274	0.48	6.14298e-213	Aerocyte-like capillary Ecs	Cluster 1
Mrps6	3.6374e-217	-1.18964	0.078	0.277	7.11984e-213	Aerocyte-like capillary Ecs	Cluster 1
Elk4	3.73799e-217	0.578461	0.317	0.392	7.31674e-213	Aerocyte-like capillary Ecs	Cluster 1
Phip	4.22445e-217	0.293197	0.363	0.498	8.26894e-213	Aerocyte-like capillary Ecs	Cluster 1
Ino80d	4.54709e-217	0.35912	0.31	0.422	8.90048e-213	Aerocyte-like capillary Ecs	Cluster 1
Agap3	4.70332e-217	0.707165	0.243	0.305	9.20628e-213	Aerocyte-like capillary Ecs	Cluster 1
Cyrib	4.87546e-217	0.354577	0.248	0.364	9.54322e-213	Aerocyte-like capillary Ecs	Cluster 1
Ezh1	5.10698e-217	0.356795	0.247	0.363	9.99639e-213	Aerocyte-like capillary Ecs	Cluster 1
Capzb	5.46487e-217	0.316154	0.319	0.44	1.06969e-212	Aerocyte-like capillary Ecs	Cluster 1
Trpc3	6.38417e-217	-5.03168	0.007	0.156	1.24964e-212	Aerocyte-like capillary Ecs	Cluster 1
Siah1a	6.95572e-217	0.390493	0.186	0.291	1.36151e-212	Aerocyte-like capillary Ecs	Cluster 1
Atp6v0e	7.62592e-217	-0.599075	0.089	0.256	1.4927e-212	Aerocyte-like capillary Ecs	Cluster 1
Ppp1r9b	9.07381e-217	-0.271993	0.139	0.311	1.77611e-212	Aerocyte-like capillary Ecs	Cluster 1
Mideas	1.17598e-216	0.466619	0.297	0.393	2.30186e-212	Aerocyte-like capillary Ecs	Cluster 1
Ano6	2.12447e-216	0.222781	0.56	0.701	4.15844e-212	Aerocyte-like capillary Ecs	Cluster 1
Lncppara	3.22156e-216	-0.181062	0.392	0.611	6.30588e-212	Aerocyte-like capillary Ecs	Cluster 1
Fastkd1	3.29378e-216	-1.15241	0.037	0.188	6.44725e-212	Aerocyte-like capillary Ecs	Cluster 1
Zzz3	3.75905e-216	0.146139	0.235	0.379	7.35797e-212	Aerocyte-like capillary Ecs	Cluster 1
Map4k2	4.04726e-216	1.13729	0.311	0.269	7.92211e-212	Aerocyte-like capillary Ecs	Cluster 1
Crtc3	4.49727e-216	-0.544938	0.187	0.402	8.80297e-212	Aerocyte-like capillary Ecs	Cluster 1
Tcf7l2	5.03102e-216	-0.209662	0.41	0.633	9.84772e-212	Aerocyte-like capillary Ecs	Cluster 1
Sc5d	5.32202e-216	-1.43476	0.045	0.219	1.04173e-211	Aerocyte-like capillary Ecs	Cluster 1
Micall1	5.53095e-216	-0.174885	0.225	0.413	1.08263e-211	Aerocyte-like capillary Ecs	Cluster 1
Myof	5.88716e-216	-3.18782	0.018	0.184	1.15235e-211	Aerocyte-like capillary Ecs	Cluster 1
Cbx4	6.34295e-216	-1.65733	0.036	0.205	1.24157e-211	Aerocyte-like capillary Ecs	Cluster 1
Skap2	7.24019e-216	0.293292	0.448	0.577	1.41719e-211	Aerocyte-like capillary Ecs	Cluster 1
Fah	7.82145e-216	-1.75206	0.025	0.182	1.53097e-211	Aerocyte-like capillary Ecs	Cluster 1
Anp32a	8.8708e-216	0.476158	0.3	0.396	1.73637e-211	Aerocyte-like capillary Ecs	Cluster 1
Chfr	1.01504e-215	0.403804	0.206	0.316	1.98685e-211	Aerocyte-like capillary Ecs	Cluster 1
Cnot10	1.12113e-215	0.120688	0.163	0.305	2.19449e-211	Aerocyte-like capillary Ecs	Cluster 1
Prdm2	1.21002e-215	0.407161	0.304	0.409	2.36849e-211	Aerocyte-like capillary Ecs	Cluster 1
Tmem87a	1.22724e-215	0.178515	0.234	0.373	2.40221e-211	Aerocyte-like capillary Ecs	Cluster 1
Itgb1	1.7126e-215	0.352648	0.478	0.588	3.35224e-211	Aerocyte-like capillary Ecs	Cluster 1
Prkcg	1.98093e-215	1.53795	0.285	0.192	3.87748e-211	Aerocyte-like capillary Ecs	Cluster 1
Hivep1	2.07663e-215	-0.361764	0.184	0.381	4.0648e-211	Aerocyte-like capillary Ecs	Cluster 1
Lcorl	2.18482e-215	0.637414	0.362	0.413	4.27657e-211	Aerocyte-like capillary Ecs	Cluster 1
Brd7	2.25971e-215	-0.270908	0.155	0.331	4.42315e-211	Aerocyte-like capillary Ecs	Cluster 1
Tm9sf3	2.34073e-215	0.230338	0.247	0.379	4.58175e-211	Aerocyte-like capillary Ecs	Cluster 1
Pmm2	2.40043e-215	-0.438609	0.118	0.294	4.6986e-211	Aerocyte-like capillary Ecs	Cluster 1
Abhd18	2.86533e-215	-0.330564	0.107	0.27	5.6086e-211	Aerocyte-like capillary Ecs	Cluster 1
Map2k4	3.82235e-215	0.529718	0.294	0.376	7.48188e-211	Aerocyte-like capillary Ecs	Cluster 1
Denn2b	4.26407e-215	0.856533	0.469	0.448	8.34649e-211	Aerocyte-like capillary Ecs	Cluster 1
Cnot6l	4.72657e-215	0.688093	0.282	0.336	9.25178e-211	Aerocyte-like capillary Ecs	Cluster 1
Ufd1	5.83324e-215	-0.195881	0.13	0.292	1.1418e-210	Aerocyte-like capillary Ecs	Cluster 1
Gon4l	5.83782e-215	-0.177267	0.136	0.293	1.1427e-210	Aerocyte-like capillary Ecs	Cluster 1
Slc1a1	6.60692e-215	2.20125	0.21	0.106	1.29324e-210	Aerocyte-like capillary Ecs	Cluster 1
Cox6b1	9.758e-215	-0.99265	0.048	0.208	1.91003e-210	Aerocyte-like capillary Ecs	Cluster 1
Trp53bp1	1.0831e-214	-0.3869	0.122	0.298	2.12007e-210	Aerocyte-like capillary Ecs	Cluster 1
Pgd	1.12658e-214	-1.21404	0.073	0.266	2.20518e-210	Aerocyte-like capillary Ecs	Cluster 1
Lamp2	1.2825e-214	-0.228333	0.236	0.428	2.51036e-210	Aerocyte-like capillary Ecs	Cluster 1
Ube3b	1.33524e-214	-0.142979	0.13	0.281	2.61361e-210	Aerocyte-like capillary Ecs	Cluster 1
Tdrd7	1.57041e-214	1.08684	0.294	0.267	3.07392e-210	Aerocyte-like capillary Ecs	Cluster 1
Dcaf10	1.89433e-214	0.231789	0.169	0.296	3.70796e-210	Aerocyte-like capillary Ecs	Cluster 1
Slc26a10	2.29865e-214	1.43356	0.354	0.226	4.49937e-210	Aerocyte-like capillary Ecs	Cluster 1
Atp9a	2.54908e-214	0.166229	0.221	0.36	4.98956e-210	Aerocyte-like capillary Ecs	Cluster 1
Cfdp1	2.61123e-214	0.208818	0.216	0.353	5.11122e-210	Aerocyte-like capillary Ecs	Cluster 1
Golga1	2.96858e-214	-0.187722	0.144	0.307	5.8107e-210	Aerocyte-like capillary Ecs	Cluster 1
Bicral	3.03152e-214	0.116646	0.228	0.38	5.93389e-210	Aerocyte-like capillary Ecs	Cluster 1
Setdb1	3.05819e-214	-0.222588	0.099	0.248	5.98609e-210	Aerocyte-like capillary Ecs	Cluster 1
Ip6k1	3.21132e-214	0.288201	0.255	0.383	6.28583e-210	Aerocyte-like capillary Ecs	Cluster 1
Meg3	3.23979e-214	-4.61265	0.02	0.185	6.34157e-210	Aerocyte-like capillary Ecs	Cluster 1
Arpc2	3.39403e-214	0.735708	0.357	0.39	6.64348e-210	Aerocyte-like capillary Ecs	Cluster 1
Copb1	3.40982e-214	-0.429628	0.118	0.292	6.67438e-210	Aerocyte-like capillary Ecs	Cluster 1
Ifnar2	3.69283e-214	0.119627	0.299	0.455	7.22835e-210	Aerocyte-like capillary Ecs	Cluster 1
Rbm5	3.79672e-214	-0.199729	0.435	0.661	7.4317e-210	Aerocyte-like capillary Ecs	Cluster 1
Dcaf1	3.91478e-214	-0.202164	0.142	0.309	7.66279e-210	Aerocyte-like capillary Ecs	Cluster 1
Tmem131	4.22208e-214	0.10872	0.368	0.528	8.26431e-210	Aerocyte-like capillary Ecs	Cluster 1
Trim2	4.79946e-214	-0.371541	0.188	0.392	9.39446e-210	Aerocyte-like capillary Ecs	Cluster 1
Nck2	5.5223e-214	1.09961	0.334	0.297	1.08093e-209	Aerocyte-like capillary Ecs	Cluster 1
Brd1	6.57114e-214	0.274422	0.247	0.371	1.28624e-209	Aerocyte-like capillary Ecs	Cluster 1
Hdhd2	6.5798e-214	-0.6161	0.062	0.212	1.28793e-209	Aerocyte-like capillary Ecs	Cluster 1
Igf1r	6.71796e-214	0.503563	0.523	0.597	1.31497e-209	Aerocyte-like capillary Ecs	Cluster 1
Rnf38	7.0259e-214	0.363834	0.311	0.424	1.37525e-209	Aerocyte-like capillary Ecs	Cluster 1
Phkg1	7.23375e-214	-1.47432	0.037	0.203	1.41593e-209	Aerocyte-like capillary Ecs	Cluster 1
Memo1	7.84395e-214	0.175245	0.201	0.343	1.53537e-209	Aerocyte-like capillary Ecs	Cluster 1
Cep95	1.04855e-213	-0.741083	0.073	0.24	2.05243e-209	Aerocyte-like capillary Ecs	Cluster 1
Acat2	1.06629e-213	-2.06701	0.021	0.175	2.08716e-209	Aerocyte-like capillary Ecs	Cluster 1
Mtm1	1.39518e-213	-0.601646	0.11	0.294	2.73092e-209	Aerocyte-like capillary Ecs	Cluster 1
Mkln1	1.4308e-213	0.124639	0.494	0.659	2.80064e-209	Aerocyte-like capillary Ecs	Cluster 1
Sulf2	1.43439e-213	-2.67491	0.019	0.182	2.80767e-209	Aerocyte-like capillary Ecs	Cluster 1
Kiz	1.62249e-213	-0.137981	0.152	0.314	3.17587e-209	Aerocyte-like capillary Ecs	Cluster 1
Ankib1	1.66053e-213	0.120376	0.234	0.38	3.25033e-209	Aerocyte-like capillary Ecs	Cluster 1
Pde4b	1.81497e-213	1.21452	0.336	0.282	3.55263e-209	Aerocyte-like capillary Ecs	Cluster 1
Slc11a2	1.89218e-213	-0.924712	0.052	0.21	3.70376e-209	Aerocyte-like capillary Ecs	Cluster 1
Vac14	1.96284e-213	-0.149871	0.13	0.284	3.84207e-209	Aerocyte-like capillary Ecs	Cluster 1
Klhdc7a	2.18107e-213	-1.34419	0.031	0.182	4.26924e-209	Aerocyte-like capillary Ecs	Cluster 1
Dennd4a	2.22964e-213	-0.631832	0.148	0.355	4.3643e-209	Aerocyte-like capillary Ecs	Cluster 1
Stx6	3.2167e-213	0.325084	0.198	0.314	6.29638e-209	Aerocyte-like capillary Ecs	Cluster 1
Galnt1	3.32987e-213	0.701954	0.304	0.358	6.51788e-209	Aerocyte-like capillary Ecs	Cluster 1
Sugct	3.4673e-213	-0.776694	0.083	0.263	6.78689e-209	Aerocyte-like capillary Ecs	Cluster 1
Pds5b	4.17786e-213	0.168347	0.28	0.426	8.17774e-209	Aerocyte-like capillary Ecs	Cluster 1
Esyt2	4.68959e-213	-0.505112	0.368	0.617	9.17941e-209	Aerocyte-like capillary Ecs	Cluster 1
Hspa5	5.5562e-213	-0.454421	0.1	0.267	1.08757e-208	Aerocyte-like capillary Ecs	Cluster 1
Spaca6	5.58732e-213	0.25272	0.401	0.536	1.09366e-208	Aerocyte-like capillary Ecs	Cluster 1
Phc3	5.97733e-213	0.42661	0.315	0.416	1.17e-208	Aerocyte-like capillary Ecs	Cluster 1
Cox6c	6.27937e-213	-1.09319	0.055	0.223	1.22912e-208	Aerocyte-like capillary Ecs	Cluster 1
Steep1	6.80603e-213	-0.62823	0.066	0.222	1.33221e-208	Aerocyte-like capillary Ecs	Cluster 1
Golim4	8.42226e-213	-0.553086	0.13	0.32	1.64857e-208	Aerocyte-like capillary Ecs	Cluster 1
Cyp4f13	1.01729e-212	-0.379572	0.111	0.278	1.99124e-208	Aerocyte-like capillary Ecs	Cluster 1
Cul9	1.15521e-212	-0.552334	0.102	0.278	2.26121e-208	Aerocyte-like capillary Ecs	Cluster 1
Slc12a6	1.48691e-212	0.460469	0.362	0.452	2.91047e-208	Aerocyte-like capillary Ecs	Cluster 1
Nipbl	1.79887e-212	0.191319	0.596	0.743	3.52112e-208	Aerocyte-like capillary Ecs	Cluster 1
Senp2	1.94613e-212	0.328108	0.208	0.322	3.80935e-208	Aerocyte-like capillary Ecs	Cluster 1
Naca	3.17168e-212	-0.229337	0.087	0.229	6.20824e-208	Aerocyte-like capillary Ecs	Cluster 1
Mark3	3.60852e-212	0.104252	0.436	0.605	7.06331e-208	Aerocyte-like capillary Ecs	Cluster 1
Trim33	3.75902e-212	0.126333	0.196	0.335	7.35791e-208	Aerocyte-like capillary Ecs	Cluster 1
Sumo1	4.19779e-212	0.100986	0.195	0.34	8.21675e-208	Aerocyte-like capillary Ecs	Cluster 1
Atad1	4.35845e-212	-0.639398	0.094	0.267	8.53122e-208	Aerocyte-like capillary Ecs	Cluster 1
Pcmtd2	5.33202e-212	0.310247	0.181	0.293	1.04369e-207	Aerocyte-like capillary Ecs	Cluster 1
Fkbp15	5.70816e-212	0.112427	0.201	0.345	1.11732e-207	Aerocyte-like capillary Ecs	Cluster 1
Faf1	6.56905e-212	-0.31158	0.389	0.625	1.28583e-207	Aerocyte-like capillary Ecs	Cluster 1
Tsnax	8.90932e-212	1.05738	0.203	0.218	1.74391e-207	Aerocyte-like capillary Ecs	Cluster 1
Appbp2	9.23475e-212	0.112302	0.192	0.333	1.80761e-207	Aerocyte-like capillary Ecs	Cluster 1
Tasor2	1.0651e-211	0.281954	0.2	0.322	2.08483e-207	Aerocyte-like capillary Ecs	Cluster 1
Relch	1.28915e-211	0.185872	0.254	0.394	2.52339e-207	Aerocyte-like capillary Ecs	Cluster 1
Ext2	1.31199e-211	0.101299	0.184	0.323	2.5681e-207	Aerocyte-like capillary Ecs	Cluster 1
Mbd2	1.79797e-211	0.614187	0.309	0.369	3.51934e-207	Aerocyte-like capillary Ecs	Cluster 1
Gtf3c1	1.80275e-211	0.107613	0.211	0.355	3.5287e-207	Aerocyte-like capillary Ecs	Cluster 1
Synrg	1.821e-211	0.201683	0.162	0.287	3.56442e-207	Aerocyte-like capillary Ecs	Cluster 1
Fchsd2	2.28331e-211	-1.26088	0.158	0.4	4.46935e-207	Aerocyte-like capillary Ecs	Cluster 1
Cyp2d22	2.4777e-211	0.343272	0.196	0.306	4.84985e-207	Aerocyte-like capillary Ecs	Cluster 1
Hivep3	2.63916e-211	0.481726	0.278	0.376	5.1659e-207	Aerocyte-like capillary Ecs	Cluster 1
Cyp4b1	2.66106e-211	1.44492	0.313	0.212	5.20875e-207	Aerocyte-like capillary Ecs	Cluster 1
Sdc4	2.69861e-211	-2.131	0.014	0.154	5.28226e-207	Aerocyte-like capillary Ecs	Cluster 1
Bcas3	2.94113e-211	-0.141187	0.474	0.698	5.75697e-207	Aerocyte-like capillary Ecs	Cluster 1
Fh1	3.56318e-211	-0.835487	0.058	0.215	6.97456e-207	Aerocyte-like capillary Ecs	Cluster 1
Arhgap35	4.28766e-211	0.165813	0.275	0.422	8.39267e-207	Aerocyte-like capillary Ecs	Cluster 1
Fbxw8	4.4502e-211	0.426157	0.294	0.394	8.71082e-207	Aerocyte-like capillary Ecs	Cluster 1
Rtf1	4.48566e-211	0.182443	0.181	0.311	8.78024e-207	Aerocyte-like capillary Ecs	Cluster 1
Rars2	4.91762e-211	-0.40675	0.111	0.278	9.62574e-207	Aerocyte-like capillary Ecs	Cluster 1
Cnot3	5.86716e-211	-0.120379	0.142	0.299	1.14844e-206	Aerocyte-like capillary Ecs	Cluster 1
Uhrf2	6.03078e-211	0.33208	0.29	0.409	1.18047e-206	Aerocyte-like capillary Ecs	Cluster 1
Tns2	6.34459e-211	0.181861	0.376	0.529	1.24189e-206	Aerocyte-like capillary Ecs	Cluster 1
Slc16a2	6.40251e-211	-1.01964	0.061	0.235	1.25323e-206	Aerocyte-like capillary Ecs	Cluster 1
Camta2	6.99742e-211	-0.36642	0.132	0.309	1.36968e-206	Aerocyte-like capillary Ecs	Cluster 1
Pik3cb	7.13411e-211	1.0534	0.283	0.267	1.39643e-206	Aerocyte-like capillary Ecs	Cluster 1
Ubr5	7.53449e-211	-0.37366	0.493	0.741	1.4748e-206	Aerocyte-like capillary Ecs	Cluster 1
Sar1b	7.75259e-211	-0.164825	0.08	0.213	1.51749e-206	Aerocyte-like capillary Ecs	Cluster 1
Slc9a1	8.0856e-211	0.175959	0.181	0.315	1.58267e-206	Aerocyte-like capillary Ecs	Cluster 1
Mocs2	8.3788e-211	-0.902932	0.057	0.216	1.64007e-206	Aerocyte-like capillary Ecs	Cluster 1
Glrx3	8.40026e-211	-0.240296	0.102	0.251	1.64427e-206	Aerocyte-like capillary Ecs	Cluster 1
Fbxw7	8.82001e-211	0.383214	0.266	0.371	1.72643e-206	Aerocyte-like capillary Ecs	Cluster 1
Dlg1	9.07661e-211	-0.689418	0.402	0.667	1.77666e-206	Aerocyte-like capillary Ecs	Cluster 1
Slc25a3	9.44284e-211	-0.310229	0.187	0.375	1.84834e-206	Aerocyte-like capillary Ecs	Cluster 1
Ust	1.02753e-210	-1.83245	0.027	0.187	2.01129e-206	Aerocyte-like capillary Ecs	Cluster 1
Pex7	1.21053e-210	-0.919579	0.061	0.226	2.3695e-206	Aerocyte-like capillary Ecs	Cluster 1
[truncated: 117,648 more rows]

## Sheet: iWAT_Vascular_Subtypes_Markers
gene	p_val	avg_log2FC	pct.1	pct.2	p_val_adj
Slc1a3	0	2.99872	0.698	0.122	0	Metabolically enriched capillary ECs	Cluster 1
Ghr	4.80326e-300	1.90237	0.617	0.157	4.5852e-296	Metabolically enriched capillary ECs	Cluster 1
Cidec	1.84434e-288	2.66669	0.459	0.071	1.76061e-284	Metabolically enriched capillary ECs	Cluster 1
Fam13a	2.5432e-241	2.04648	0.443	0.086	2.42773e-237	Metabolically enriched capillary ECs	Cluster 1
Slc27a1	3.98863e-237	2.85964	0.362	0.047	3.80755e-233	Metabolically enriched capillary ECs	Cluster 1
Adrb3	5.58329e-224	2.30732	0.38	0.062	5.32981e-220	Metabolically enriched capillary ECs	Cluster 1
Tenm4	6.54251e-222	2.3418	0.359	0.054	6.24548e-218	Metabolically enriched capillary ECs	Cluster 1
Slc1a5	3.03605e-204	2.07932	0.367	0.066	2.89821e-200	Metabolically enriched capillary ECs	Cluster 1
Slc7a10	7.66949e-201	3.09926	0.274	0.026	7.32129e-197	Metabolically enriched capillary ECs	Cluster 1
Acsl1	1.46674e-200	1.6366	0.419	0.1	1.40015e-196	Metabolically enriched capillary ECs	Cluster 1
Atp1a2	7.45897e-194	1.51329	0.496	0.147	7.12033e-190	Metabolically enriched capillary ECs	Cluster 1
Negr1	6.94131e-172	1.90207	0.354	0.075	6.62617e-168	Metabolically enriched capillary ECs	Cluster 1
Neat1	2.7814e-163	0.89299	0.842	0.496	2.65512e-159	Metabolically enriched capillary ECs	Cluster 1
Apol6	3.75906e-161	2.91528	0.232	0.024	3.58839e-157	Metabolically enriched capillary ECs	Cluster 1
Lpl	2.69713e-156	1.15556	0.581	0.24	2.57468e-152	Metabolically enriched capillary ECs	Cluster 1
Art3	7.96682e-156	1.83911	0.334	0.074	7.60512e-152	Metabolically enriched capillary ECs	Cluster 1
Lipe	8.38307e-150	1.52135	0.337	0.082	8.00248e-146	Metabolically enriched capillary ECs	Cluster 1
Acss3	5.45734e-130	1.90698	0.251	0.047	5.20957e-126	Metabolically enriched capillary ECs	Cluster 1
Pck1	2.69747e-128	1.6553	0.285	0.065	2.57501e-124	Metabolically enriched capillary ECs	Cluster 1
Car3	8.92432e-127	1.53339	0.293	0.071	8.51916e-123	Metabolically enriched capillary ECs	Cluster 1
Pcx	1.98552e-126	2.36239	0.2	0.026	1.89537e-122	Metabolically enriched capillary ECs	Cluster 1
Por	3.52909e-126	2.02227	0.241	0.043	3.36887e-122	Metabolically enriched capillary ECs	Cluster 1
Acacb	5.85259e-125	1.16235	0.357	0.115	5.58688e-121	Metabolically enriched capillary ECs	Cluster 1
Adipor2	2.78583e-121	0.824984	0.401	0.156	2.65935e-117	Metabolically enriched capillary ECs	Cluster 1
Mir99ahg	1.0966e-118	1.11117	0.352	0.116	1.04681e-114	Metabolically enriched capillary ECs	Cluster 1
Sik2	7.22386e-116	1.21339	0.306	0.09	6.89589e-112	Metabolically enriched capillary ECs	Cluster 1
Gm16168	2.87828e-114	2.64171	0.176	0.02	2.7476e-110	Metabolically enriched capillary ECs	Cluster 1
Smoc1	1.91751e-112	2.30439	0.184	0.025	1.83045e-108	Metabolically enriched capillary ECs	Cluster 1
Ppara	1.45544e-110	1.26568	0.333	0.108	1.38936e-106	Metabolically enriched capillary ECs	Cluster 1
Lrmda	2.24802e-108	0.964845	0.374	0.142	2.14596e-104	Metabolically enriched capillary ECs	Cluster 1
Pde3b	1.48273e-107	1.33746	0.253	0.065	1.41541e-103	Metabolically enriched capillary ECs	Cluster 1
Sgcd	3.99775e-106	1.31205	0.269	0.073	3.81625e-102	Metabolically enriched capillary ECs	Cluster 1
Nnat	2.75587e-105	2.74234	0.175	0.023	2.63076e-101	Metabolically enriched capillary ECs	Cluster 1
Ctdspl	4.79677e-105	2.04049	0.202	0.035	4.579e-101	Metabolically enriched capillary ECs	Cluster 1
Tmem120b	6.37523e-105	2.29622	0.17	0.023	6.08579e-101	Metabolically enriched capillary ECs	Cluster 1
Sorbs1	1.99605e-104	0.627333	0.459	0.217	1.90543e-100	Metabolically enriched capillary ECs	Cluster 1
Plin4	1.53987e-99	1.80442	0.196	0.037	1.46996e-95	Metabolically enriched capillary ECs	Cluster 1
Bckdhb	3.09825e-99	1.24601	0.246	0.067	2.95759e-95	Metabolically enriched capillary ECs	Cluster 1
Pnpla3	2.4874e-98	1.89794	0.192	0.035	2.37447e-94	Metabolically enriched capillary ECs	Cluster 1
Ctcflos	2.55085e-98	1.49754	0.206	0.045	2.43504e-94	Metabolically enriched capillary ECs	Cluster 1
Mlxipl	5.11991e-96	0.98704	0.271	0.088	4.88746e-92	Metabolically enriched capillary ECs	Cluster 1
Nfia	1.56301e-95	0.518032	0.432	0.212	1.49205e-91	Metabolically enriched capillary ECs	Cluster 1
Atosa	2.31149e-95	1.92785	0.183	0.033	2.20654e-91	Metabolically enriched capillary ECs	Cluster 1
St6galnac5	2.33283e-95	2.83978	0.148	0.017	2.22692e-91	Metabolically enriched capillary ECs	Cluster 1
Prkar2b	7.68074e-95	1.30145	0.226	0.058	7.33203e-91	Metabolically enriched capillary ECs	Cluster 1
Ralgapa2	4.78993e-90	0.807139	0.263	0.091	4.57247e-86	Metabolically enriched capillary ECs	Cluster 1
Fgf14	1.35462e-88	1.39779	0.21	0.052	1.29312e-84	Metabolically enriched capillary ECs	Cluster 1
Hipk2	2.03274e-87	1.82798	0.184	0.037	1.94045e-83	Metabolically enriched capillary ECs	Cluster 1
Sox6	1.09346e-86	1.06961	0.247	0.078	1.04381e-82	Metabolically enriched capillary ECs	Cluster 1
Nrg4	6.29557e-84	1.18323	0.221	0.064	6.00976e-80	Metabolically enriched capillary ECs	Cluster 1
Aldh1l1	1.0737e-80	2.75561	0.116	0.011	1.02496e-76	Metabolically enriched capillary ECs	Cluster 1
Dgat1	1.56391e-80	1.67027	0.169	0.035	1.49291e-76	Metabolically enriched capillary ECs	Cluster 1
Prkce	2.58669e-80	0.689852	0.319	0.136	2.46926e-76	Metabolically enriched capillary ECs	Cluster 1
Acaca	4.86918e-79	0.736615	0.338	0.147	4.64812e-75	Metabolically enriched capillary ECs	Cluster 1
Celf2	3.13738e-78	0.760773	0.304	0.126	2.99494e-74	Metabolically enriched capillary ECs	Cluster 1
Sntb1	6.87953e-78	1.75151	0.172	0.035	6.5672e-74	Metabolically enriched capillary ECs	Cluster 1
Immp2l	1.02512e-77	0.787946	0.266	0.102	9.78578e-74	Metabolically enriched capillary ECs	Cluster 1
Ccdc80	2.25075e-77	2.31008	0.129	0.017	2.14857e-73	Metabolically enriched capillary ECs	Cluster 1
Pparg	1.19869e-76	0.482593	0.401	0.208	1.14427e-72	Metabolically enriched capillary ECs	Cluster 1
Plcb1	3.8664e-76	0.553178	0.328	0.149	3.69087e-72	Metabolically enriched capillary ECs	Cluster 1
Cyp2e1	2.07357e-75	2.65361	0.114	0.012	1.97943e-71	Metabolically enriched capillary ECs	Cluster 1
Plin1	9.33619e-75	1.17644	0.196	0.055	8.91233e-71	Metabolically enriched capillary ECs	Cluster 1
Enpp2	3.42564e-73	2.0576	0.144	0.025	3.27011e-69	Metabolically enriched capillary ECs	Cluster 1
Prkn	7.84509e-72	0.967069	0.236	0.081	7.48893e-68	Metabolically enriched capillary ECs	Cluster 1
Insr	6.84561e-71	0.591257	0.267	0.113	6.53482e-67	Metabolically enriched capillary ECs	Cluster 1
Zeb2	6.87222e-71	0.753121	0.334	0.152	6.56022e-67	Metabolically enriched capillary ECs	Cluster 1
Rsrp1	8.25567e-71	0.376364	0.433	0.247	7.88086e-67	Metabolically enriched capillary ECs	Cluster 1
Pik3r1	2.4676e-70	1.402	0.203	0.057	2.35557e-66	Metabolically enriched capillary ECs	Cluster 1
Lama4	1.06711e-69	0.89256	0.232	0.083	1.01866e-65	Metabolically enriched capillary ECs	Cluster 1
Arhgap24	1.90633e-68	0.912193	0.248	0.093	1.81978e-64	Metabolically enriched capillary ECs	Cluster 1
Vegfa	1.36249e-67	0.970066	0.187	0.058	1.30064e-63	Metabolically enriched capillary ECs	Cluster 1
Clec2d	3.47202e-67	0.727539	0.286	0.121	3.31439e-63	Metabolically enriched capillary ECs	Cluster 1
Tkt	3.65991e-67	1.02392	0.229	0.081	3.49375e-63	Metabolically enriched capillary ECs	Cluster 1
Tmem120a	4.42657e-67	2.24678	0.111	0.015	4.22561e-63	Metabolically enriched capillary ECs	Cluster 1
Podn	5.5058e-67	2.05308	0.133	0.023	5.25583e-63	Metabolically enriched capillary ECs	Cluster 1
Pde4d	8.99679e-67	0.574552	0.252	0.108	8.58833e-63	Metabolically enriched capillary ECs	Cluster 1
Ptprd	1.52487e-66	0.867257	0.194	0.063	1.45564e-62	Metabolically enriched capillary ECs	Cluster 1
Fabp4	2.39273e-66	0.201239	0.432	0.268	2.2841e-62	Metabolically enriched capillary ECs	Cluster 1
Cfd	1.33947e-65	0.99797	0.259	0.099	1.27866e-61	Metabolically enriched capillary ECs	Cluster 1
Atxn1	1.79952e-64	0.170255	0.396	0.244	1.71782e-60	Metabolically enriched capillary ECs	Cluster 1
Esr1	2.33337e-64	1.64002	0.161	0.038	2.22744e-60	Metabolically enriched capillary ECs	Cluster 1
4933406I18Rik	7.76274e-64	1.21251	0.162	0.043	7.41031e-60	Metabolically enriched capillary ECs	Cluster 1
Chd9	3.62459e-63	0.288604	0.321	0.173	3.46003e-59	Metabolically enriched capillary ECs	Cluster 1
Aspa	5.22312e-63	1.53584	0.158	0.038	4.98599e-59	Metabolically enriched capillary ECs	Cluster 1
Snrnp70	5.29551e-63	0.520045	0.299	0.145	5.05509e-59	Metabolically enriched capillary ECs	Cluster 1
Tns1	2.55897e-62	0.30265	0.432	0.261	2.44279e-58	Metabolically enriched capillary ECs	Cluster 1
Rora	7.54922e-62	0.162107	0.408	0.256	7.20649e-58	Metabolically enriched capillary ECs	Cluster 1
Slc24a3	1.05979e-61	0.787499	0.211	0.078	1.01168e-57	Metabolically enriched capillary ECs	Cluster 1
Sh3pxd2a	1.22331e-60	0.955178	0.254	0.101	1.16777e-56	Metabolically enriched capillary ECs	Cluster 1
Tacc1	1.44207e-59	0.669	0.241	0.101	1.3766e-55	Metabolically enriched capillary ECs	Cluster 1
Pfkfb3	2.73583e-59	0.998028	0.169	0.051	2.61163e-55	Metabolically enriched capillary ECs	Cluster 1
Fry	1.49354e-58	0.168614	0.281	0.154	1.42574e-54	Metabolically enriched capillary ECs	Cluster 1
Gbe1	2.14583e-58	0.852431	0.192	0.069	2.04841e-54	Metabolically enriched capillary ECs	Cluster 1
Fasn	2.34658e-58	0.865681	0.205	0.075	2.24005e-54	Metabolically enriched capillary ECs	Cluster 1
Ppp2r5a	3.40587e-58	0.705201	0.2	0.076	3.25124e-54	Metabolically enriched capillary ECs	Cluster 1
Svep1	4.0354e-58	1.93868	0.12	0.022	3.85219e-54	Metabolically enriched capillary ECs	Cluster 1
Thrb	8.96569e-58	1.00395	0.146	0.041	8.55865e-54	Metabolically enriched capillary ECs	Cluster 1
Mmd	5.73833e-57	1.91256	0.114	0.02	5.47781e-53	Metabolically enriched capillary ECs	Cluster 1
Txlng	3.13869e-56	1.21642	0.148	0.04	2.9962e-52	Metabolically enriched capillary ECs	Cluster 1
Sox5	3.7683e-56	0.350569	0.273	0.139	3.59722e-52	Metabolically enriched capillary ECs	Cluster 1
Ncoa1	6.00177e-56	0.567069	0.284	0.135	5.72929e-52	Metabolically enriched capillary ECs	Cluster 1
Myl1	6.2028e-56	1.38607	0.129	0.03	5.92119e-52	Metabolically enriched capillary ECs	Cluster 1
Gys1	9.24035e-56	1.25929	0.132	0.032	8.82084e-52	Metabolically enriched capillary ECs	Cluster 1
Scd1	8.19584e-55	0.323379	0.282	0.15	7.82375e-51	Metabolically enriched capillary ECs	Cluster 1
Nrip1	5.25636e-54	1.43493	0.132	0.031	5.01772e-50	Metabolically enriched capillary ECs	Cluster 1
Tgfbr3	9.14611e-53	0.163293	0.337	0.204	8.73088e-49	Metabolically enriched capillary ECs	Cluster 1
Cachd1	1.60212e-52	1.57451	0.111	0.022	1.52939e-48	Metabolically enriched capillary ECs	Cluster 1
Dpyd	2.79531e-52	1.24119	0.144	0.04	2.66841e-48	Metabolically enriched capillary ECs	Cluster 1
Lpin1	4.93347e-52	1.19364	0.125	0.032	4.70949e-48	Metabolically enriched capillary ECs	Cluster 1
Mical3	8.97942e-52	0.71679	0.192	0.074	8.57175e-48	Metabolically enriched capillary ECs	Cluster 1
Eepd1	9.56661e-52	1.35157	0.143	0.038	9.13228e-48	Metabolically enriched capillary ECs	Cluster 1
A530053G22Rik	3.04142e-51	1.16459	0.125	0.032	2.90334e-47	Metabolically enriched capillary ECs	Cluster 1
Dlg2	6.41922e-51	1.11863	0.144	0.042	6.12778e-47	Metabolically enriched capillary ECs	Cluster 1
Rgs7	3.08194e-50	0.973109	0.159	0.053	2.94202e-46	Metabolically enriched capillary ECs	Cluster 1
Nrbp2	6.48814e-50	0.986851	0.173	0.06	6.19357e-46	Metabolically enriched capillary ECs	Cluster 1
Slc36a2	2.18724e-49	0.879221	0.153	0.051	2.08794e-45	Metabolically enriched capillary ECs	Cluster 1
Gm49513	1.12234e-48	1.59767	0.115	0.026	1.07139e-44	Metabolically enriched capillary ECs	Cluster 1
Abca1	1.39922e-48	1.25718	0.134	0.037	1.33569e-44	Metabolically enriched capillary ECs	Cluster 1
Pabpn1	3.84403e-48	0.557895	0.187	0.079	3.66951e-44	Metabolically enriched capillary ECs	Cluster 1
Katnal1	9.90411e-48	1.14469	0.131	0.037	9.45447e-44	Metabolically enriched capillary ECs	Cluster 1
Gpd1	1.24775e-47	0.683312	0.178	0.07	1.1911e-43	Metabolically enriched capillary ECs	Cluster 1
Pnpla2	4.89927e-47	1.23189	0.126	0.033	4.67685e-43	Metabolically enriched capillary ECs	Cluster 1
Nedd4	7.58981e-47	0.503743	0.203	0.092	7.24524e-43	Metabolically enriched capillary ECs	Cluster 1
Thrsp	7.7284e-47	1.22685	0.136	0.039	7.37753e-43	Metabolically enriched capillary ECs	Cluster 1
Adamts12	3.63338e-46	0.705922	0.203	0.085	3.46842e-42	Metabolically enriched capillary ECs	Cluster 1
Ddx17	5.63538e-46	0.31679	0.203	0.098	5.37953e-42	Metabolically enriched capillary ECs	Cluster 1
2210408F21Rik	9.43218e-46	0.455303	0.221	0.107	9.00396e-42	Metabolically enriched capillary ECs	Cluster 1
Aacs	1.18367e-45	1.14169	0.117	0.031	1.12994e-41	Metabolically enriched capillary ECs	Cluster 1
Ephx2	2.40612e-44	1.38131	0.107	0.025	2.29688e-40	Metabolically enriched capillary ECs	Cluster 1
Trabd2b	3.8125e-44	1.19703	0.124	0.034	3.63942e-40	Metabolically enriched capillary ECs	Cluster 1
Acox1	8.56648e-44	0.843362	0.14	0.047	8.17756e-40	Metabolically enriched capillary ECs	Cluster 1
Zbtb16	8.90432e-44	0.421938	0.233	0.118	8.50006e-40	Metabolically enriched capillary ECs	Cluster 1
Rbm47	1.09526e-43	1.47503	0.104	0.024	1.04553e-39	Metabolically enriched capillary ECs	Cluster 1
Tcf7l2	1.21251e-43	0.160679	0.266	0.155	1.15747e-39	Metabolically enriched capillary ECs	Cluster 1
Ces1d	1.50827e-43	1.19497	0.121	0.034	1.4398e-39	Metabolically enriched capillary ECs	Cluster 1
Chst1	6.6283e-43	1.53009	0.107	0.025	6.32738e-39	Metabolically enriched capillary ECs	Cluster 1
Fnip1	1.54255e-42	0.541503	0.172	0.073	1.47252e-38	Metabolically enriched capillary ECs	Cluster 1
Wwox	3.05743e-42	0.261758	0.243	0.135	2.91863e-38	Metabolically enriched capillary ECs	Cluster 1
Fhit	7.37227e-42	0.772702	0.148	0.054	7.03757e-38	Metabolically enriched capillary ECs	Cluster 1
Adam12	8.61788e-42	0.644192	0.185	0.08	8.22662e-38	Metabolically enriched capillary ECs	Cluster 1
Rad51b	1.78487e-41	0.408324	0.249	0.133	1.70384e-37	Metabolically enriched capillary ECs	Cluster 1
Gpam	2.15259e-41	1.18893	0.11	0.03	2.05486e-37	Metabolically enriched capillary ECs	Cluster 1
Cluh	5.62921e-41	1.02392	0.115	0.033	5.37365e-37	Metabolically enriched capillary ECs	Cluster 1
Srrm2	9.19737e-41	0.108195	0.221	0.127	8.77981e-37	Metabolically enriched capillary ECs	Cluster 1
Prkag2	7.76261e-40	0.330441	0.176	0.085	7.41018e-36	Metabolically enriched capillary ECs	Cluster 1
Rere	1.31633e-39	0.250803	0.217	0.116	1.25657e-35	Metabolically enriched capillary ECs	Cluster 1
Erbb4	4.11578e-39	0.98838	0.127	0.042	3.92893e-35	Metabolically enriched capillary ECs	Cluster 1
Chpt1	4.36263e-39	0.8108	0.114	0.036	4.16457e-35	Metabolically enriched capillary ECs	Cluster 1
Ube2h	1.1427e-38	0.379322	0.187	0.092	1.09083e-34	Metabolically enriched capillary ECs	Cluster 1
Ttn	1.96772e-38	0.200706	0.278	0.168	1.87839e-34	Metabolically enriched capillary ECs	Cluster 1
Clybl	1.60044e-37	1.24636	0.102	0.027	1.52778e-33	Metabolically enriched capillary ECs	Cluster 1
Tef	7.10718e-37	0.917975	0.136	0.048	6.78451e-33	Metabolically enriched capillary ECs	Cluster 1
Dock10	7.20679e-37	0.547574	0.17	0.075	6.8796e-33	Metabolically enriched capillary ECs	Cluster 1
Irak2	8.00408e-37	0.543218	0.144	0.06	7.6407e-33	Metabolically enriched capillary ECs	Cluster 1
Efna5	9.32517e-37	0.234205	0.123	0.053	8.90181e-33	Metabolically enriched capillary ECs	Cluster 1
Grina	2.42635e-36	1.31429	0.114	0.034	2.3162e-32	Metabolically enriched capillary ECs	Cluster 1
Vwa8	2.49751e-36	0.12512	0.15	0.076	2.38413e-32	Metabolically enriched capillary EC cluster	Cluster 1
Ddx5	4.57846e-36	0.116317	0.209	0.121	4.37059e-32	Metabolically enriched capillary EC cluster	Cluster 1
Agpat2	7.80823e-36	0.997271	0.111	0.035	7.45374e-32	Metabolically enriched capillary EC cluster	Cluster 1
Lncpint	1.08135e-35	0.125574	0.194	0.108	1.03226e-31	Metabolically enriched capillary EC cluster	Cluster 1
Marchf3	1.20398e-35	0.403132	0.153	0.068	1.14932e-31	Metabolically enriched capillary EC cluster	Cluster 1
Pakap.1	1.22324e-35	0.483368	0.161	0.072	1.1677e-31	Metabolically enriched capillary EC cluster	Cluster 1
Bcar3	2.01663e-35	0.936588	0.11	0.035	1.92507e-31	Metabolically enriched capillary EC cluster	Cluster 1
Sdccag8	6.79609e-35	0.866175	0.124	0.043	6.48755e-31	Metabolically enriched capillary EC cluster	Cluster 1
Pygl	1.07728e-34	0.982775	0.121	0.041	1.02837e-30	Metabolically enriched capillary EC cluster	Cluster 1
Klhdc8b	1.30762e-34	1.14445	0.103	0.031	1.24826e-30	Metabolically enriched capillary EC cluster	Cluster 1
Luc7l2	1.50977e-34	0.322049	0.196	0.104	1.44123e-30	Metabolically enriched capillary EC cluster	Cluster 1
Cgnl1	1.68706e-33	0.849921	0.106	0.035	1.61047e-29	Metabolically enriched capillary EC cluster	Cluster 1
Taco1	2.0134e-33	0.532717	0.261	0.15	1.922e-29	Metabolically enriched capillary EC cluster	Cluster 1
Pde7b	2.58138e-33	0.372804	0.14	0.063	2.46419e-29	Metabolically enriched capillary EC cluster	Cluster 1
D5Ertd579e	5.86887e-33	0.929081	0.116	0.039	5.60243e-29	Metabolically enriched capillary EC cluster	Cluster 1
Gphn	1.44921e-32	0.14819	0.218	0.131	1.38342e-28	Metabolically enriched capillary EC cluster	Cluster 1
Kdm2a	4.85405e-32	0.604018	0.146	0.063	4.63367e-28	Metabolically enriched capillary EC cluster	Cluster 1
Nfib	6.51209e-32	0.101527	0.201	0.121	6.21644e-28	Metabolically enriched capillary EC cluster	Cluster 1
Mtss1	8.65928e-32	0.218643	0.142	0.069	8.26615e-28	Metabolically enriched capillary EC cluster	Cluster 1
Prkd1	1.16392e-31	0.766324	0.11	0.039	1.11108e-27	Metabolically enriched capillary EC cluster	Cluster 1
Dnaaf9	1.19106e-31	0.217652	0.164	0.086	1.13698e-27	Metabolically enriched capillary EC cluster	Cluster 1
Tspan18	1.45609e-31	0.301986	0.133	0.061	1.38998e-27	Metabolically enriched capillary EC cluster	Cluster 1
Pdzrn3	1.88108e-31	0.623892	0.106	0.038	1.79568e-27	Metabolically enriched capillary EC cluster	Cluster 1
Pdzd2	2.41548e-31	0.147766	0.169	0.093	2.30581e-27	Metabolically enriched capillary EC cluster	Cluster 1
Tns2	4.26433e-31	0.255946	0.172	0.09	4.07073e-27	Metabolically enriched capillary EC cluster	Cluster 1
Eif4g1	4.4461e-31	0.566026	0.115	0.045	4.24425e-27	Metabolically enriched capillary EC cluster	Cluster 1
Hnrnpa2b1	7.36275e-31	0.37932	0.151	0.072	7.02848e-27	Metabolically enriched capillary EC cluster	Cluster 1
Ppargc1b	1.06349e-30	0.32084	0.148	0.073	1.01521e-26	Metabolically enriched capillary EC cluster	Cluster 1
Kif1b	1.11035e-30	0.475657	0.136	0.06	1.05994e-26	Metabolically enriched capillary EC cluster	Cluster 1
Epb41l2	1.46335e-29	0.389462	0.136	0.063	1.39691e-25	Metabolically enriched capillary EC cluster	Cluster 1
Gsn	1.86837e-29	0.500167	0.165	0.08	1.78355e-25	Metabolically enriched capillary EC cluster	Cluster 1
Ank2	2.68893e-29	0.855291	0.107	0.038	2.56685e-25	Metabolically enriched capillary EC cluster	Cluster 1
Zfp423	4.36829e-29	0.149044	0.144	0.075	4.16997e-25	Metabolically enriched capillary EC cluster	Cluster 1
Plce1	2.12871e-28	0.293418	0.147	0.074	2.03207e-24	Metabolically enriched capillary EC cluster	Cluster 1
Cpeb3	4.5661e-28	0.615395	0.109	0.042	4.3588e-24	Metabolically enriched capillary EC cluster	Cluster 1
Trak1	8.26394e-28	0.358665	0.145	0.072	7.88876e-24	Metabolically enriched capillary EC cluster	Cluster 1
Agmo	3.73275e-27	0.18471	0.162	0.091	3.56328e-23	Metabolically enriched capillary EC cluster	Cluster 1
Ncor1	6.30843e-27	0.248354	0.162	0.089	6.02203e-23	Metabolically enriched capillary EC cluster	Cluster 1
Zfhx3	1.92955e-26	0.117531	0.18	0.105	1.84195e-22	Metabolically enriched capillary EC cluster	Cluster 1
Ntrk3	3.82804e-26	0.182996	0.143	0.078	3.65425e-22	Metabolically enriched capillary EC cluster	Cluster 1
Acly	4.70891e-26	0.374752	0.113	0.052	4.49512e-22	Metabolically enriched capillary EC cluster	Cluster 1
Ccnl2	7.83249e-26	0.570939	0.131	0.06	7.47689e-22	Metabolically enriched capillary EC cluster	Cluster 1
Macrod2	1.33513e-25	0.628815	0.109	0.045	1.27452e-21	Metabolically enriched capillary EC cluster	Cluster 1
Map3k5	1.58048e-25	0.421285	0.121	0.055	1.50873e-21	Metabolically enriched capillary EC cluster	Cluster 1
Lncppara	6.8599e-25	0.335944	0.126	0.061	6.54846e-21	Metabolically enriched capillary EC cluster	Cluster 1
Atp2b4	7.13521e-25	0.484152	0.121	0.055	6.81127e-21	Metabolically enriched capillary EC cluster	Cluster 1
Akap13	9.75998e-25	0.124101	0.144	0.083	9.31687e-21	Metabolically enriched capillary EC cluster	Cluster 1
Nlrc5	9.79007e-25	0.606409	0.103	0.042	9.3456e-21	Metabolically enriched capillary EC cluster	Cluster 1
Ube2e2	1.88398e-24	0.229945	0.131	0.067	1.79844e-20	Metabolically enriched capillary EC cluster	Cluster 1
Dapk1	1.93805e-24	0.685965	0.106	0.042	1.85007e-20	Metabolically enriched capillary EC cluster	Cluster 1
Chd4	3.09455e-24	0.266974	0.111	0.053	2.95405e-20	Metabolically enriched capillary EC cluster	Cluster 1
Cidea	6.11206e-24	0.713128	0.107	0.045	5.83458e-20	Metabolically enriched capillary EC cluster	Cluster 1
Txnip	9.91779e-24	0.172669	0.153	0.088	9.46752e-20	Metabolically enriched capillary EC cluster	Cluster 1
Ntm	2.21541e-23	0.557116	0.103	0.044	2.11483e-19	Metabolically enriched capillary EC cluster	Cluster 1
Fus	8.77816e-23	0.154341	0.138	0.079	8.37963e-19	Metabolically enriched capillary EC cluster	Cluster 1
Huwe1	1.30104e-22	0.289836	0.107	0.051	1.24197e-18	Metabolically enriched capillary EC cluster	Cluster 1
Ecpas	1.71391e-22	0.330633	0.116	0.056	1.6361e-18	Metabolically enriched capillary EC cluster	Cluster 1
Ubr5	5.81678e-22	0.138883	0.124	0.066	5.5527e-18	Metabolically enriched capillary EC cluster	Cluster 1
Camk2d	8.15606e-22	0.292199	0.132	0.071	7.78577e-18	Metabolically enriched capillary EC cluster	Cluster 1
Chchd3	9.84548e-22	0.268131	0.112	0.056	9.3985e-18	Metabolically enriched capillary EC cluster	Cluster 1
Rreb1	1.53398e-21	0.314916	0.141	0.076	1.46434e-17	Metabolically enriched capillary EC cluster	Cluster 1
Son	3.49344e-21	0.253208	0.13	0.071	3.33484e-17	Metabolically enriched capillary EC cluster	Cluster 1
Prdm16	6.462e-21	0.133814	0.113	0.063	6.16862e-17	Metabolically enriched capillary EC cluster	Cluster 1
Srek1	8.48081e-21	0.220646	0.1	0.049	8.09578e-17	Metabolically enriched capillary EC cluster	Cluster 1
Mir100hg	9.88954e-21	0.323739	0.108	0.053	9.44055e-17	Metabolically enriched capillary EC cluster	Cluster 1
Atxn2	9.98394e-21	0.290238	0.101	0.047	9.53067e-17	Metabolically enriched capillary EC cluster	Cluster 1
St3gal4	1.31433e-20	0.347914	0.127	0.065	1.25466e-16	Metabolically enriched capillary EC cluster	Cluster 1
Slc4a4	2.91333e-20	0.192623	0.145	0.087	2.78106e-16	Metabolically enriched capillary EC cluster	Cluster 1
Nsd1	4.92417e-20	0.144478	0.127	0.071	4.70061e-16	Metabolically enriched capillary EC cluster	Cluster 1
Vps13a	5.52313e-20	0.349773	0.101	0.048	5.27238e-16	Metabolically enriched capillary EC cluster	Cluster 1
Atxn7l1	7.80854e-20	0.48395	0.111	0.053	7.45404e-16	Metabolically enriched capillary EC cluster	Cluster 1
Garre1	9.70947e-20	0.157578	0.12	0.068	9.26866e-16	Metabolically enriched capillary EC cluster	Cluster 1
mt-Nd4	1.71254e-19	0.154533	0.126	0.073	1.63479e-15	Metabolically enriched capillary EC cluster	Cluster 1
Tmem135	1.7239e-19	0.502139	0.105	0.05	1.64563e-15	Metabolically enriched capillary EC cluster	Cluster 1
Esrrg	5.08037e-19	0.392911	0.109	0.054	4.84972e-15	Metabolically enriched capillary EC cluster	Cluster 1
Myh4	1.07333e-18	0.217781	0.109	0.059	1.0246e-14	Metabolically enriched capillary EC cluster	Cluster 1
Stk38	1.27898e-18	0.128834	0.127	0.074	1.22091e-14	Metabolically enriched capillary EC cluster	Cluster 1
Cav1	1.28943e-18	0.170325	0.102	0.053	1.23089e-14	Metabolically enriched capillary EC cluster	Cluster 1
Vti1a	1.54669e-18	0.182517	0.113	0.063	1.47647e-14	Metabolically enriched capillary EC cluster	Cluster 1
Tead1	2.4517e-18	0.216309	0.111	0.059	2.34039e-14	Metabolically enriched capillary EC cluster	Cluster 1
Mllt10	8.66077e-18	0.169527	0.113	0.062	8.26757e-14	Metabolically enriched capillary EC cluster	Cluster 1
Nktr	2.74557e-17	0.17287	0.101	0.053	2.62092e-13	Metabolically enriched capillary EC cluster	Cluster 1
Jarid2	3.83685e-15	0.140994	0.1	0.055	3.66265e-11	Metabolically enriched capillary EC cluster	Cluster 1
Tmcc1	4.85729e-15	0.179554	0.109	0.063	4.63677e-11	Metabolically enriched capillary EC cluster	Cluster 1
Usp34	3.37173e-12	0.153838	0.102	0.061	3.21865e-08	Metabolically enriched capillary EC cluster	Cluster 1
Cdh13	4.61755e-91	1.08846	0.377	0.314	4.40792e-87	Lipid handling capillary ECs	Cluster 2
Mgll	2.37723e-75	0.881317	0.284	0.286	2.26931e-71	Lipid handling capillary ECs	Cluster 2
Etl4	9.44741e-75	1.19158	0.293	0.233	9.0185e-71	Lipid handling capillary ECs	Cluster 2
Cd36	1.52829e-72	0.86157	0.301	0.289	1.45891e-68	Lipid handling capillary ECs	Cluster 2
Tshz2	3.59655e-71	0.505866	0.362	0.415	3.43327e-67	Lipid handling capillary ECs	Cluster 2
Ablim1	3.38163e-70	0.742854	0.346	0.344	3.2281e-66	Lipid handling capillary ECs	Cluster 2
Fgfr2	1.4368e-68	0.256974	0.227	0.321	1.37157e-64	Lipid handling capillary ECs	Cluster 2
Ptprm	9.61335e-66	0.559827	0.288	0.324	9.17691e-62	Lipid handling capillary ECs	Cluster 2
Tns1	1.38024e-63	0.311775	0.233	0.312	1.31757e-59	Lipid handling capillary ECs	Cluster 2
Hspa12b	3.47575e-63	0.892563	0.295	0.277	3.31795e-59	Lipid handling capillary ECs	Cluster 2
Fabp4	1.39711e-62	0.225114	0.227	0.321	1.33368e-58	Lipid handling capillary ECs	Cluster 2
Sorbs1	3.09445e-57	0.437257	0.224	0.279	2.95396e-53	Lipid handling capillary ECs	Cluster 2
Pparg	6.13739e-55	0.517426	0.209	0.258	5.85875e-51	Lipid handling capillary ECs	Cluster 2
Atxn1	1.19681e-54	0.141608	0.201	0.294	1.14248e-50	Lipid handling capillary ECs	Cluster 2
Sptbn1	2.16649e-53	0.473809	0.191	0.242	2.06813e-49	Lipid handling capillary ECs	Cluster 2
Tmcc3	3.80227e-48	0.699208	0.188	0.214	3.62965e-44	Lipid handling capillary ECs	Cluster 2
Adipor2	5.0311e-47	0.256234	0.15	0.221	4.80269e-43	Lipid handling capillary ECs	Cluster 2
Tcf4	2.73071e-46	0.87037	0.195	0.192	2.60674e-42	Lipid handling capillary ECs	Cluster 2
Macf1	2.07486e-45	0.401235	0.176	0.229	1.98066e-41	Lipid handling capillary ECs	Cluster 2
Fbxl7	2.56378e-45	0.767476	0.235	0.231	2.44739e-41	Lipid handling capillary ECs	Cluster 2
Egfl7	8.64111e-45	0.889472	0.246	0.215	8.24881e-41	Lipid handling capillary ECs	Cluster 2
Kitl	2.19435e-44	0.720903	0.197	0.212	2.09473e-40	Lipid handling capillary ECs	Cluster 2
Tgfbr3	9.68853e-44	0.206178	0.175	0.246	9.24867e-40	Lipid handling capillary ECs	Cluster 2
Plcb1	1.45623e-43	0.202376	0.129	0.201	1.39012e-39	Lipid handling capillary ECs	Cluster 2
Plcb4	1.51746e-42	0.663737	0.191	0.209	1.44856e-38	Lipid handling capillary ECs	Cluster 2
Mecom	4.77976e-41	0.394811	0.232	0.275	4.56276e-37	Lipid handling capillary ECs	Cluster 2
PTPRG	1.49696e-40	0.723804	0.181	0.195	1.429e-36	Lipid handling capillary ECs	Cluster 2
Itpkb	1.56241e-40	1.29988	0.163	0.126	1.49148e-36	Lipid handling capillary ECs	Cluster 2
Sparc	4.97895e-40	0.124077	0.126	0.199	4.75291e-36	Lipid handling capillary ECs	Cluster 2
Flt1	8.40616e-40	0.8508	0.2	0.188	8.02452e-36	Lipid handling capillary ECs	Cluster 2
Nrp1	2.07274e-39	0.723723	0.162	0.177	1.97864e-35	Lipid handling capillary ECs	Cluster 2
Fli1	3.70762e-39	0.667001	0.19	0.201	3.53929e-35	Lipid handling capillary ECs	Cluster 2
Dysf	9.21068e-39	1.1956	0.163	0.133	8.79251e-35	Lipid handling capillary ECs	Cluster 2
Rnf220	3.62704e-38	0.952341	0.185	0.167	3.46237e-34	Lipid handling capillary ECs	Cluster 2
Dock9	5.57631e-38	0.711513	0.171	0.182	5.32315e-34	Lipid handling capillary ECs	Cluster 2
Cyyr1	1.07482e-37	1.05873	0.174	0.15	1.02602e-33	Lipid handling capillary ECs	Cluster 2
Magi1	1.53207e-37	0.691837	0.173	0.185	1.46252e-33	Lipid handling capillary ECs	Cluster 2
Dst	9.90437e-37	0.450168	0.135	0.178	9.45472e-33	Lipid handling capillary ECs	Cluster 2
Maml2	1.33819e-35	0.141685	0.127	0.192	1.27744e-31	Lipid handling capillary ECs	Cluster 2
Acaca	2.36211e-35	0.248943	0.14	0.198	2.25487e-31	Lipid handling capillary ECs	Cluster 2
Acacb	5.05707e-35	0.194321	0.117	0.178	4.82748e-31	Lipid handling capillary ECs	Cluster 2
Ext1	8.77481e-34	0.763245	0.148	0.158	8.37643e-30	Lipid handling capillary ECs	Cluster 2
Nav1	4.95246e-33	0.607808	0.122	0.153	4.72762e-29	Lipid handling capillary ECs	Cluster 2
Apbb2	5.86341e-33	0.609761	0.16	0.177	5.59721e-29	Lipid handling capillary ECs	Cluster 2
Rbm39	8.7919e-33	0.217768	0.089	0.146	8.39274e-29	Lipid handling capillary ECs	Cluster 2
Srrm2	1.58352e-32	0.273325	0.105	0.157	1.51163e-28	Lipid handling capillary ECs	Cluster 2
Rad51b	9.23531e-32	0.120954	0.106	0.17	8.81602e-28	Lipid handling capillary ECs	Cluster 2
Rbms1	1.24042e-31	0.5365	0.138	0.165	1.18411e-27	Lipid handling capillary ECs	Cluster 2
Shank3	1.46051e-31	0.836203	0.163	0.157	1.3942e-27	Lipid handling capillary ECs	Cluster 2
Adgrl4	1.98497e-31	1.0636	0.15	0.13	1.89485e-27	Lipid handling capillary ECs	Cluster 2
Ddx5	9.46646e-31	0.113875	0.093	0.151	9.03669e-27	Lipid handling capillary ECs	Cluster 2
Arhgap18	1.21402e-30	1.18287	0.149	0.119	1.1589e-26	Lipid handling capillary ECs	Cluster 2
Auts2	2.13928e-30	0.10322	0.099	0.159	2.04216e-26	Lipid handling capillary ECs	Cluster 2
Ptprb	3.15524e-30	0.508136	0.172	0.19	3.01199e-26	Lipid handling capillary ECs	Cluster 2
Adgrf5	3.36242e-30	0.805355	0.136	0.141	3.20976e-26	Lipid handling capillary ECs	Cluster 2
Rbm25	4.051e-30	0.235752	0.107	0.158	3.86708e-26	Lipid handling capillary ECs	Cluster 2
Zfp366	1.28754e-29	1.07549	0.144	0.125	1.22908e-25	Lipid handling capillary ECs	Cluster 2
Ccdc85a	2.47517e-29	1.42646	0.132	0.093	2.3628e-25	Lipid handling capillary ECs	Cluster 2
Pecam1	1.60726e-28	0.530824	0.162	0.178	1.53429e-24	Lipid handling capillary ECs	Cluster 2
H2-K1	1.61948e-28	0.300688	0.087	0.134	1.54595e-24	Lipid handling capillary ECs	Cluster 2
Elmo1	1.98622e-28	0.614123	0.139	0.155	1.89605e-24	Lipid handling capillary ECs	Cluster 2
Lncpint	1.39408e-27	0.23339	0.087	0.135	1.33079e-23	Lipid handling capillary ECs	Cluster 2
Diaph2	2.13021e-27	0.620491	0.124	0.143	2.0335e-23	Lipid handling capillary ECs	Cluster 2
Airn	3.7778e-27	0.402688	0.117	0.151	3.60629e-23	Lipid handling capillary ECs	Cluster 2
Zfand3	5.60935e-27	0.314788	0.081	0.126	5.35469e-23	Lipid handling capillary ECs	Cluster 2
Atg4a	8.1968e-27	0.729228	0.119	0.139	7.82467e-23	Lipid handling capillary ECs	Cluster 2
Ablim3	1.84648e-26	1.34775	0.121	0.09	1.76265e-22	Lipid handling capillary ECs	Cluster 2
Hspg2	2.2613e-26	0.68384	0.119	0.133	2.15863e-22	Lipid handling capillary ECs	Cluster 2
Vwa3a	2.4184e-26	1.53456	0.122	0.082	2.30861e-22	Lipid handling capillary ECs	Cluster 2
Heg1	3.16759e-26	0.118137	0.106	0.16	3.02378e-22	Lipid handling capillary ECs	Cluster 2
Nfib	4.39613e-26	0.122238	0.096	0.148	4.19654e-22	Lipid handling capillary ECs	Cluster 2
Pakap	4.9752e-26	0.628516	0.116	0.136	4.74933e-22	Lipid handling capillary ECs	Cluster 2
Foxn3	2.47895e-25	0.554269	0.105	0.13	2.36641e-21	Lipid handling capillary ECs	Cluster 2
Syne1	2.52453e-25	0.128996	0.088	0.139	2.40991e-21	Lipid handling capillary ECs	Cluster 2
Grk5	3.4299e-25	0.413491	0.094	0.129	3.27418e-21	Lipid handling capillary ECs	Cluster 2
Ppp3ca	4.01428e-25	0.576508	0.108	0.131	3.83204e-21	Lipid handling capillary ECs	Cluster 2
Kansl1	4.25539e-25	0.269318	0.081	0.126	4.06219e-21	Lipid handling capillary ECs	Cluster 2
Arhgap31	7.49251e-24	0.5584	0.131	0.146	7.15235e-20	Lipid handling capillary ECs	Cluster 2
Txnip	8.42846e-24	0.106234	0.062	0.111	8.04581e-20	Lipid handling capillary ECs	Cluster 2
Qki	1.09272e-23	0.37084	0.084	0.122	1.04311e-19	Lipid handling capillary ECs	Cluster 2
Palmd	5.13507e-23	0.717713	0.096	0.11	4.90194e-19	Lipid handling capillary ECs	Cluster 2
Tns2	5.66184e-23	0.134454	0.07	0.117	5.4048e-19	Lipid handling capillary ECs	Cluster 2
Col4a1	2.0531e-22	0.253845	0.073	0.114	1.95989e-18	Lipid handling capillary ECs	Cluster 2
Actn4	4.15556e-22	0.126311	0.087	0.132	3.9669e-18	Lipid handling capillary ECs	Cluster 2
Stard13	5.23171e-22	0.103379	0.061	0.108	4.99419e-18	Lipid handling capillary ECs	Cluster 2
Ldb2	5.83655e-22	0.281923	0.096	0.135	5.57157e-18	Lipid handling capillary ECs	Cluster 2
Adamts9	9.31525e-22	0.824725	0.106	0.109	8.89233e-18	Lipid handling capillary ECs	Cluster 2
Prkch	1.27977e-21	0.731364	0.115	0.121	1.22166e-17	Lipid handling capillary ECs	Cluster 2
Kalrn	3.18146e-21	0.409472	0.088	0.12	3.03702e-17	Lipid handling capillary ECs	Cluster 2
Gnas	3.39442e-21	0.109548	0.094	0.139	3.24032e-17	Lipid handling capillary ECs	Cluster 2
Zeb1	4.00162e-21	0.230953	0.082	0.121	3.81994e-17	Lipid handling capillary ECs	Cluster 2
Zfpm2	5.72585e-21	0.377936	0.095	0.127	5.46589e-17	Lipid handling capillary ECs	Cluster 2
Rasip1	6.01646e-21	0.673999	0.086	0.105	5.74331e-17	Lipid handling capillary ECs	Cluster 2
Dnaaf9	6.37912e-21	0.183574	0.068	0.111	6.0895e-17	Lipid handling capillary ECs	Cluster 2
Stox2	8.41973e-21	0.19739	0.125	0.164	8.03748e-17	Lipid handling capillary ECs	Cluster 2
Ncor1	1.13528e-20	0.184724	0.071	0.113	1.08374e-16	Lipid handling capillary ECs	Cluster 2
Snrk	1.16508e-20	0.27833	0.072	0.11	1.11218e-16	Lipid handling capillary ECs	Cluster 2
Pitpnc1	2.41117e-20	0.699079	0.1	0.111	2.3017e-16	Lipid handling capillary ECs	Cluster 2
Ccm2l	2.62583e-20	0.570234	0.102	0.12	2.50662e-16	Lipid handling capillary ECs	Cluster 2
Baz2b	6.26191e-20	0.420114	0.078	0.109	5.97762e-16	Lipid handling capillary ECs	Cluster 2
Tcf12	1.00736e-19	0.467539	0.078	0.105	9.61624e-16	Lipid handling capillary ECs	Cluster 2
Ttc28	3.17678e-19	0.498572	0.082	0.107	3.03255e-15	Lipid handling capillary ECs	Cluster 2
Gnaq	3.33057e-19	0.107346	0.062	0.104	3.17937e-15	Lipid handling capillary ECs	Cluster 2
Eng	5.35116e-19	0.852836	0.105	0.103	5.10822e-15	Lipid handling capillary ECs	Cluster 2
Arhgef12	6.09762e-19	0.50556	0.082	0.104	5.82079e-15	Lipid handling capillary ECs	Cluster 2
Agmo	7.22745e-19	0.247521	0.078	0.112	6.89932e-15	Lipid handling capillary ECs	Cluster 2
Exoc4	1.3499e-18	0.156771	0.063	0.102	1.28862e-14	Lipid handling capillary ECs	Cluster 2
Mcc	1.80332e-18	0.843388	0.1	0.101	1.72145e-14	Lipid handling capillary ECs	Cluster 2
Epas1	1.7389e-17	0.286962	0.081	0.111	1.65995e-13	Lipid handling capillary ECs	Cluster 2
Cyfip1	2.17753e-17	0.209366	0.065	0.1	2.07867e-13	Lipid handling capillary ECs	Cluster 2
Dock1	2.19555e-17	0.368839	0.086	0.112	2.09588e-13	Lipid handling capillary ECs	Cluster 2
Dach1	6.35451e-17	1.09976	0.104	0.083	6.06601e-13	Lipid handling capillary ECs	Cluster 2
Crim1	6.66108e-17	0.296522	0.077	0.11	6.35867e-13	Lipid handling capillary ECs	Cluster 2
Prex2	8.6382e-17	0.365033	0.094	0.12	8.24603e-13	Lipid handling capillary ECs	Cluster 2
Slc4a4	3.11618e-16	0.179482	0.07	0.106	2.9747e-12	Lipid handling capillary ECs	Cluster 2
2900026A02Rik	1.23918e-15	0.558234	0.088	0.102	1.18293e-11	Lipid handling capillary ECs	Cluster 2
Rasgrf2	3.54586e-15	0.322805	0.076	0.102	3.38488e-11	Lipid handling capillary ECs	Cluster 2
Rasal2	2.52272e-14	0.263627	0.079	0.106	2.40819e-10	Lipid handling capillary ECs	Cluster 2
Pdgfd	3.3833e-14	0.628207	0.092	0.1	3.2297e-10	Lipid handling capillary ECs	Cluster 2
Stox2	2.99473e-106	2.36259	0.439	0.125	2.85877e-102	Venous and post-capillary venule ECs	Cluster 3
Rasa4	8.75802e-106	3.75062	0.25	0.027	8.36041e-102	Venous and post-capillary venule ECs	Cluster 3
Thsd7a	8.52396e-87	2.86197	0.287	0.057	8.13698e-83	Venous and post-capillary venule ECs	Cluster 3
Dnm3	2.43381e-70	2.75086	0.248	0.051	2.32332e-66	Venous and post-capillary venule ECs	Cluster 3
Zfp521	6.18365e-65	2.84127	0.23	0.048	5.90291e-61	Venous and post-capillary venule ECs	Cluster 3
Gse1	6.27289e-64	1.97204	0.365	0.136	5.9881e-60	Venous and post-capillary venule ECs	Cluster 3
Tll1	2.60349e-63	3.43996	0.174	0.023	2.48529e-59	Venous and post-capillary venule ECs	Cluster 3
Kirrel3	6.16276e-63	2.65093	0.245	0.057	5.88297e-59	Venous and post-capillary venule ECs	Cluster 3
Vwf	4.72709e-61	4.17976	0.136	0.012	4.51248e-57	Venous and post-capillary venule ECs	Cluster 3
Il6st	3.59018e-52	3.0301	0.175	0.032	3.42718e-48	Venous and post-capillary venule ECs	Cluster 3
Mecom	8.69128e-45	1.26544	0.461	0.244	8.2967e-41	Venous and post-capillary venule ECs	Cluster 3
Nuak1	2.30227e-44	2.48561	0.173	0.036	2.19775e-40	Venous and post-capillary venule ECs	Cluster 3
Ehd4	5.09858e-37	3.41447	0.104	0.014	4.8671e-33	Venous and post-capillary venule ECs	Cluster 3
Arrb1	1.31363e-35	3.119	0.122	0.023	1.25399e-31	Venous and post-capillary venule ECs	Cluster 3
Tshz2	1.41213e-35	0.918982	0.561	0.387	1.34801e-31	Venous and post-capillary venule ECs	Cluster 3
Eln	1.8935e-35	1.54408	0.252	0.092	1.80754e-31	Venous and post-capillary venule ECs	Cluster 3
Myrip	2.07495e-35	2.77389	0.13	0.025	1.98074e-31	Venous and post-capillary venule ECs	Cluster 3
Tspan5	4.3943e-31	2.47947	0.14	0.035	4.1948e-27	Venous and post-capillary venule ECs	Cluster 3
Pgm5	7.33308e-31	2.75449	0.109	0.02	7.00016e-27	Venous and post-capillary venule ECs	Cluster 3
Nrp2	4.02603e-30	1.75165	0.214	0.08	3.84324e-26	Venous and post-capillary venule ECs	Cluster 3
Abcg2	5.24384e-28	2.04479	0.157	0.048	5.00577e-24	Venous and post-capillary venule ECs	Cluster 3
Pcdh7	1.01072e-26	2.34037	0.149	0.048	9.64837e-23	Venous and post-capillary venule ECs	Cluster 3
Ptprb	1.86504e-26	1.21257	0.324	0.171	1.78037e-22	Venous and post-capillary venule ECs	Cluster 3
Fbn1	1.0976e-25	2.46779	0.119	0.031	1.04777e-21	Venous and post-capillary venule ECs	Cluster 3
Slco2a1	1.1746e-24	2.66899	0.1	0.022	1.12128e-20	Venous and post-capillary venule ECs	Cluster 3
Ebf1	1.60017e-24	0.872519	0.455	0.365	1.52753e-20	Venous and post-capillary venule ECs	Cluster 3
Il1r1	5.69543e-23	2.59259	0.109	0.029	5.43686e-19	Venous and post-capillary venule ECs	Cluster 3
Fam171a1	4.33812e-20	2.18502	0.1	0.026	4.14117e-16	Venous and post-capillary venule ECs	Cluster 3
Entpd1	7.19104e-20	2.0466	0.116	0.036	6.86456e-16	Venous and post-capillary venule ECs	Cluster 3
Pecam1	8.25194e-20	1.10796	0.292	0.162	7.8773e-16	Venous and post-capillary venule ECs	Cluster 3
Ablim1	7.04958e-18	0.729338	0.448	0.333	6.72953e-14	Venous and post-capillary venule ECs	Cluster 3
Fli1	2.66624e-15	0.952055	0.294	0.189	2.54519e-11	Venous and post-capillary venule ECs	Cluster 3
Prkch	2.82472e-15	1.21384	0.206	0.11	2.69648e-11	Venous and post-capillary venule ECs	Cluster 3
Lifr	3.14904e-15	1.88446	0.103	0.036	3.00608e-11	Venous and post-capillary venule ECs	Cluster 3
Atp8b1	9.46045e-14	1.49287	0.144	0.068	9.03094e-10	Venous and post-capillary venule ECs	Cluster 3
Eng	1.43534e-13	1.18216	0.182	0.094	1.37017e-09	Venous and post-capillary venule ECs	Cluster 3
Elk3	2.00221e-13	1.35271	0.139	0.062	1.91131e-09	Venous and post-capillary venule ECs	Cluster 3
Palld	1.25096e-12	1.54736	0.119	0.05	1.19416e-08	Venous and post-capillary venule ECs	Cluster 3
Arhgef3	1.91944e-12	1.42409	0.133	0.062	1.8323e-08	Venous and post-capillary venule ECs	Cluster 3
Prex2	2.44297e-12	1.07699	0.193	0.106	2.33206e-08	Venous and post-capillary venule ECs	Cluster 3
Flt1	3.81723e-12	0.877453	0.279	0.181	3.64393e-08	Venous and post-capillary venule ECs	Cluster 3
Elmo1	4.11278e-12	0.943391	0.238	0.143	3.92606e-08	Venous and post-capillary venule ECs	Cluster 3
Zfp423	4.12603e-12	1.38416	0.152	0.082	3.93871e-08	Venous and post-capillary venule ECs	Cluster 3
St3gal4	2.33551e-11	1.38517	0.138	0.071	2.22948e-07	Venous and post-capillary venule ECs	Cluster 3
Prkag2	7.79125e-11	1.23255	0.162	0.098	7.43753e-07	Venous and post-capillary venule ECs	Cluster 3
Arhgap31	9.40778e-11	0.94154	0.215	0.135	8.98066e-07	Venous and post-capillary venule ECs	Cluster 3
Ldb2	1.3049e-10	0.970802	0.199	0.119	1.24565e-06	Venous and post-capillary venule ECs	Cluster 3
Arhgap26	2.06255e-10	1.26282	0.139	0.072	1.96891e-06	Venous and post-capillary venule ECs	Cluster 3
Heg1	2.12813e-10	0.895677	0.222	0.141	2.03151e-06	Venous and post-capillary venule ECs	Cluster 3
Tspan9	2.15048e-10	1.28591	0.115	0.053	2.05285e-06	Venous and post-capillary venule ECs	Cluster 3
Csgalnact1	2.35315e-10	1.356	0.101	0.043	2.24632e-06	Venous and post-capillary venule ECs	Cluster 3
Egfl7	3.09578e-10	0.754868	0.299	0.212	2.95523e-06	Venous and post-capillary venule ECs	Cluster 3
Cmip	1.49156e-09	1.02211	0.178	0.113	1.42384e-05	Venous and post-capillary venule ECs	Cluster 3
Ptpn14	1.89136e-09	1.5022	0.103	0.05	1.80549e-05	Venous and post-capillary venule ECs	Cluster 3
Sntb2	2.30584e-09	1.40803	0.1	0.045	2.20115e-05	Venous and post-capillary venule ECs	Cluster 3
Insr	6.74196e-09	0.901088	0.19	0.14	6.43587e-05	Venous and post-capillary venule ECs	Cluster 3
Maml2	8.96333e-09	0.798939	0.232	0.173	8.5564e-05	Venous and post-capillary venule ECs	Cluster 3
Pkp4	1.71815e-08	1.07472	0.144	0.082	0.000164015	Venous and post-capillary venule ECs	Cluster 3
Meox2	1.73503e-08	1.08417	0.142	0.08	0.000165626	Venous and post-capillary venule ECs	Cluster 3
Plcb4	2.19447e-08	0.73784	0.251	0.2	0.000209484	Venous and post-capillary venule ECs	Cluster 3
Shank3	2.49752e-08	0.778507	0.216	0.151	0.000238413	Venous and post-capillary venule ECs	Cluster 3
Sema6a	4.54107e-08	1.01477	0.146	0.085	0.000433491	Venous and post-capillary venule ECs	Cluster 3
Nedd4l	5.00346e-08	1.00364	0.164	0.104	0.00047763	Venous and post-capillary venule ECs	Cluster 3
Dock9	2.27778e-07	0.728649	0.233	0.174	0.00217437	Venous and post-capillary venule ECs	Cluster 3
Hdac7	3.78728e-07	1.02876	0.133	0.079	0.00361534	Venous and post-capillary venule ECs	Cluster 3
St6galnac3	3.95781e-07	0.996165	0.128	0.073	0.00377813	Venous and post-capillary venule ECs	Cluster 3
Fgd5	5.54384e-07	0.92744	0.115	0.063	0.00529215	Venous and post-capillary venule ECs	Cluster 3
Rasgrf2	9.11288e-07	0.886226	0.148	0.091	0.00869916	Venous and post-capillary venule ECs	Cluster 3
Myh9	1.51233e-06	0.909927	0.167	0.113	0.0144367	Venous and post-capillary venule ECs	Cluster 3
Pam	1.94588e-06	0.963057	0.121	0.071	0.0185754	Venous and post-capillary venule ECs	Cluster 3
Pdzd2	3.80655e-06	0.921249	0.154	0.104	0.0363373	Venous and post-capillary venule ECs	Cluster 3
Zbtb20	3.93936e-06	0.215707	0.319	0.337	0.0376051	Venous and post-capillary venule ECs	Cluster 3
Plekhg1	4.17853e-06	1.04155	0.102	0.057	0.0398882	Venous and post-capillary venule ECs	Cluster 3
Plxna4	6.07637e-06	0.962163	0.121	0.074	0.0580051	Venous and post-capillary venule ECs	Cluster 3
Itpr1	7.39891e-06	0.861415	0.156	0.109	0.07063	Venous and post-capillary venule ECs	Cluster 3
Rapgef5	8.20435e-06	0.881297	0.122	0.073	0.0783187	Venous and post-capillary venule ECs	Cluster 3
Nxn	1.53103e-05	0.847151	0.125	0.077	0.146152	Venous and post-capillary venule ECs	Cluster 3
Foxp1	2.07646e-05	0.480351	0.246	0.206	0.198219	Venous and post-capillary venule ECs	Cluster 3
Igfbp7	2.28946e-05	0.98559	0.112	0.075	0.218552	Venous and post-capillary venule ECs	Cluster 3
Ece1	3.00648e-05	0.97502	0.103	0.061	0.286998	Venous and post-capillary venule ECs	Cluster 3
Schip1	3.80918e-05	0.950856	0.115	0.073	0.363625	Venous and post-capillary venule ECs	Cluster 3
Hip1	4.93913e-05	0.796158	0.16	0.121	0.47149	Venous and post-capillary venule ECs	Cluster 3
Zfpm2	5.65333e-05	0.681097	0.164	0.115	0.539666	Venous and post-capillary venule ECs	Cluster 3
Sorbs2	6.30383e-05	0.589973	0.142	0.092	0.601764	Venous and post-capillary venule ECs	Cluster 3
Etv6	7.79096e-05	0.893746	0.121	0.083	0.743725	Venous and post-capillary venule ECs	Cluster 3
Lrmda	9.318e-05	0.161965	0.172	0.193	0.889496	Venous and post-capillary venule ECs	Cluster 3
Mbnl2	0.000104441	0.67527	0.185	0.142	0.99699	Venous and post-capillary venule ECs	Cluster 3
Kalrn	0.000113975	0.569975	0.16	0.108	1	Venous and post-capillary venule ECs	Cluster 3
Taco1	0.000116527	0.567969	0.208	0.169	1	Venous and post-capillary venule ECs	Cluster 3
Rbpms	0.000363682	0.588864	0.185	0.14	1	Venous and post-capillary venule ECs	Cluster 3
Zmiz1	0.000367854	0.817178	0.12	0.082	1	Venous and post-capillary venule ECs	Cluster 3
App	0.000369226	0.539112	0.218	0.175	1	Venous and post-capillary venule ECs	Cluster 3
Man1a	0.000401118	0.954631	0.107	0.074	1	Venous and post-capillary venule ECs	Cluster 3
Fry	0.000540477	0.416993	0.182	0.18	1	Venous and post-capillary venule ECs	Cluster 3
Flnb	0.000627539	0.852616	0.103	0.067	1	Venous and post-capillary venule ECs	Cluster 3
Gnaq	0.000921553	0.704308	0.125	0.093	1	Venous and post-capillary venule ECs	Cluster 3
Spaca6	0.000972664	0.676876	0.155	0.116	1	Venous and post-capillary venule ECs	Cluster 3
Ppp3ca	0.00105395	0.619777	0.157	0.123	1	Venous and post-capillary venule ECs	Cluster 3
Marchf3	0.00131896	0.813522	0.106	0.084	1	Venous and post-capillary venule ECs	Cluster 3
Tcf4	0.00162266	0.383229	0.208	0.191	1	Venous and post-capillary venule ECs	Cluster 3
Tmcc3	0.00164664	0.395892	0.236	0.206	1	Venous and post-capillary venule ECs	Cluster 3
Sptbn1	0.00183396	0.28454	0.234	0.232	1	Venous and post-capillary venule ECs	Cluster 3
Apbb2	0.00191301	0.4746	0.205	0.17	1	Venous and post-capillary venule ECs	Cluster 3
Dip2c	0.00199363	0.588517	0.146	0.125	1	Venous and post-capillary venule ECs	Cluster 3
Adamts9	0.00203528	0.636278	0.137	0.105	1	Venous and post-capillary venule ECs	Cluster 3
Pbx1	0.00205418	0.547076	0.128	0.116	1	Venous and post-capillary venule ECs	Cluster 3
Diaph2	0.00205663	0.543411	0.166	0.136	1	Venous and post-capillary venule ECs	Cluster 3
Dst	0.00241798	0.499942	0.194	0.166	1	Venous and post-capillary venule ECs	Cluster 3
9530026P05Rik	0.00271625	0.581373	0.133	0.111	1	Venous and post-capillary venule ECs	Cluster 3
Tgfbr3	0.00311723	0.209164	0.22	0.233	1	Venous and post-capillary venule ECs	Cluster 3
Mical3	0.00400434	0.330201	0.09	0.1	1	Venous and post-capillary venule ECs	Cluster 3
Ccm2l	0.00406789	0.554821	0.149	0.113	1	Venous and post-capillary venule ECs	Cluster 3
Lncpint	0.00464355	0.417334	0.131	0.125	1	Venous and post-capillary venule ECs	Cluster 3
Rere	0.00585371	0.422045	0.149	0.136	1	Venous and post-capillary venule ECs	Cluster 3
Tcf7l1	0.00605296	0.584171	0.12	0.087	1	Venous and post-capillary venule ECs	Cluster 3
Nfib	0.00640113	0.51633	0.156	0.135	1	Venous and post-capillary venule ECs	Cluster 3
Srrm2	0.00698356	0.391135	0.149	0.146	1	Venous and post-capillary venule ECs	Cluster 3
Magi1	0.00809353	0.427075	0.206	0.18	1	Venous and post-capillary venule ECs	Cluster 3
Dock1	0.00865984	0.577993	0.124	0.105	1	Venous and post-capillary venule ECs	Cluster 3
Adgrf5	0.00891409	0.455682	0.168	0.137	1	Venous and post-capillary venule ECs	Cluster 3
Nav1	0.00971798	0.301965	0.154	0.146	1	Venous and post-capillary venule ECs	Cluster 3
Ptprj	1.23109e-129	3.79149	0.48	0.094	1.1752e-125	Arterial/arteriolar ECs	Cluster 4
Arl15	2.89574e-119	2.97984	0.55	0.127	2.76427e-115	Arterial/arteriolar ECs	Cluster 4
Eln	2.47919e-104	3.28025	0.462	0.088	2.36663e-100	Arterial/arteriolar ECs	Cluster 4
Efna5	1.69373e-61	3.21723	0.297	0.055	1.61684e-57	Arterial/arteriolar ECs	Cluster 4
St6galnac3	4.97756e-52	2.83315	0.3	0.066	4.75158e-48	Arterial/arteriolar ECs	Cluster 4
Mecom	1.84753e-45	1.59316	0.505	0.253	1.76365e-41	Arterial/arteriolar ECs	Cluster 4
Sulf1	2.70458e-43	3.03953	0.23	0.043	2.58179e-39	Arterial/arteriolar ECs	Cluster 4
Sema3g	1.43946e-41	3.3514	0.185	0.024	1.37411e-37	Arterial/arteriolar ECs	Cluster 4
Col8a1	6.82464e-34	3.33425	0.158	0.022	6.5148e-30	Arterial/arteriolar ECs	Cluster 4
Heg1	3.88586e-33	1.87658	0.338	0.138	3.70944e-29	Arterial/arteriolar ECs	Cluster 4
Samd12	1.05853e-31	2.52437	0.221	0.057	1.01047e-27	Arterial/arteriolar ECs	Cluster 4
Ptprm	2.35695e-30	1.22071	0.489	0.307	2.24994e-26	Arterial/arteriolar ECs	Cluster 4
Nos1ap	3.6145e-29	3.49989	0.135	0.019	3.4504e-25	Arterial/arteriolar ECs	Cluster 4
Pecam1	9.08588e-27	1.57133	0.349	0.165	8.67338e-23	Arterial/arteriolar ECs	Cluster 4
Prdm16	5.54232e-26	2.13355	0.221	0.065	5.2907e-22	Arterial/arteriolar ECs	Cluster 4
Myrip	9.72794e-26	2.69081	0.153	0.029	9.28629e-22	Arterial/arteriolar ECs	Cluster 4
Nuak1	2.45039e-22	2.40151	0.169	0.043	2.33915e-18	Arterial/arteriolar ECs	Cluster 4
Synpo	6.74211e-20	2.68766	0.14	0.033	6.43602e-16	Arterial/arteriolar ECs	Cluster 4
Smad6	1.44012e-17	2.60951	0.124	0.03	1.37474e-13	Arterial/arteriolar ECs	Cluster 4
Sox13	7.74526e-17	2.56839	0.115	0.026	7.39362e-13	Arterial/arteriolar ECs	Cluster 4
Rgs3	1.23384e-16	2.04952	0.164	0.056	1.17782e-12	Arterial/arteriolar ECs	Cluster 4
Bmp6	1.51324e-16	2.14539	0.158	0.054	1.44454e-12	Arterial/arteriolar ECs	Cluster 4
Fryl	3.4106e-15	1.58393	0.205	0.085	3.25576e-11	Arterial/arteriolar ECs	Cluster 4
Nxn	1.15034e-14	1.60884	0.191	0.076	1.09811e-10	Arterial/arteriolar ECs	Cluster 4
Podxl	3.47719e-14	2.45952	0.106	0.027	3.31933e-10	Arterial/arteriolar ECs	Cluster 4
Ldb2	2.70816e-13	1.39755	0.232	0.121	2.58521e-09	Arterial/arteriolar ECs	Cluster 4
Slc8a1	2.753e-13	2.2314	0.108	0.029	2.62801e-09	Arterial/arteriolar ECs	Cluster 4
Tanc2	3.17397e-12	1.9675	0.126	0.044	3.02987e-08	Arterial/arteriolar ECs	Cluster 4
Cmip	1.1853e-11	1.35921	0.205	0.114	1.13149e-07	Arterial/arteriolar ECs	Cluster 4
Lima1	1.62914e-11	1.90502	0.131	0.053	1.55518e-07	Arterial/arteriolar ECs	Cluster 4
Pdgfd	2.97557e-11	1.40146	0.189	0.093	2.84048e-07	Arterial/arteriolar ECs	Cluster 4
Utrn	9.38019e-11	0.895895	0.286	0.222	8.95433e-07	Arterial/arteriolar ECs	Cluster 4
Pcsk5	2.21291e-10	2.03758	0.104	0.033	2.11244e-06	Arterial/arteriolar ECs	Cluster 4
Jag1	6.16284e-10	1.93521	0.106	0.036	5.88305e-06	Arterial/arteriolar ECs	Cluster 4
Apbb2	1.04735e-09	0.981521	0.259	0.169	9.99798e-06	Arterial/arteriolar ECs	Cluster 4
Rasgrf2	1.35649e-09	1.3489	0.176	0.092	1.2949e-05	Arterial/arteriolar ECs	Cluster 4
Tmtc1	1.39044e-09	1.36819	0.191	0.099	1.32731e-05	Arterial/arteriolar ECs	Cluster 4
Nhsl2	1.43093e-09	1.84256	0.11	0.044	1.36597e-05	Arterial/arteriolar ECs	Cluster 4
Plxna4	1.63971e-08	1.27915	0.155	0.074	0.000156527	Arterial/arteriolar ECs	Cluster 4
PTPRG	1.6652e-08	0.870573	0.255	0.189	0.00015896	Arterial/arteriolar ECs	Cluster 4
Foxp1	2.21081e-08	0.80866	0.261	0.208	0.000211044	Arterial/arteriolar ECs	Cluster 4
Ptpn14	1.15335e-07	1.63006	0.11	0.052	0.00110099	Arterial/arteriolar ECs	Cluster 4
Fgd5	1.3708e-07	1.36088	0.137	0.064	0.00130856	Arterial/arteriolar ECs	Cluster 4
Arhgap31	3.24872e-07	0.962572	0.214	0.139	0.00310123	Arterial/arteriolar ECs	Cluster 4
Cdh13	3.27061e-07	0.552398	0.41	0.322	0.00312212	Arterial/arteriolar ECs	Cluster 4
Elmo1	4.174e-07	0.881609	0.214	0.149	0.0039845	Arterial/arteriolar ECs	Cluster 4
Gnaq	6.56804e-07	1.16555	0.155	0.093	0.00626985	Arterial/arteriolar ECs	Cluster 4
Ptprb	1.05749e-06	0.763147	0.252	0.183	0.0100948	Arterial/arteriolar ECs	Cluster 4
Cdc42bpa	1.91988e-06	1.15114	0.146	0.081	0.0183272	Arterial/arteriolar ECs	Cluster 4
Epas1	2.27897e-06	1.08482	0.169	0.102	0.021755	Arterial/arteriolar ECs	Cluster 4
Mir99ahg	4.51557e-06	0.190627	0.126	0.167	0.0431056	Arterial/arteriolar ECs	Cluster 4
Ccm2l	6.98133e-06	0.934924	0.167	0.114	0.0666438	Arterial/arteriolar ECs	Cluster 4
Tns1	7.60831e-06	0.103352	0.25	0.299	0.0726289	Arterial/arteriolar ECs	Cluster 4
Tcf7l2	8.92862e-06	0.103411	0.14	0.18	0.0852327	Arterial/arteriolar ECs	Cluster 4
Kalrn	2.06104e-05	0.906621	0.169	0.11	0.196746	Arterial/arteriolar ECs	Cluster 4
Zbtb20	2.0793e-05	0.222919	0.324	0.335	0.19849	Arterial/arteriolar ECs	Cluster 4
Cped1	2.70776e-05	0.356642	0.158	0.174	0.258482	Arterial/arteriolar ECs	Cluster 4
Plcb1	3.25406e-05	0.330482	0.167	0.187	0.310633	Arterial/arteriolar ECs	Cluster 4
Magi1	4.95438e-05	0.420544	0.18	0.183	0.472945	Arterial/arteriolar ECs	Cluster 4
Rapgef5	5.78137e-05	1.07791	0.131	0.075	0.55189	Arterial/arteriolar ECs	Cluster 4
Myo1d	6.36067e-05	1.0653	0.126	0.076	0.60719	Arterial/arteriolar ECs	Cluster 4
Ablim1	8.21368e-05	0.349463	0.367	0.343	0.784078	Arterial/arteriolar ECs	Cluster 4
Aopep	0.000199004	0.976905	0.124	0.083	1	Arterial/arteriolar ECs	Cluster 4
Nav1	0.000221868	0.350611	0.131	0.147	1	Arterial/arteriolar ECs	Cluster 4
Fgfr2	0.000286732	0.236308	0.293	0.303	1	Arterial/arteriolar ECs	Cluster 4
Hspa12b	0.000300794	0.269226	0.279	0.281	1	Arterial/arteriolar ECs	Cluster 4
Gphn	0.000430365	0.431939	0.146	0.149	1	Arterial/arteriolar ECs	Cluster 4
Spaca6	0.000483827	0.596174	0.133	0.12	1	Arterial/arteriolar ECs	Cluster 4
Actn4	0.000489431	0.678072	0.144	0.122	1	Arterial/arteriolar ECs	Cluster 4
Dock9	0.000502495	0.430069	0.194	0.179	1	Arterial/arteriolar ECs	Cluster 4
Dst	0.000524652	0.474504	0.176	0.169	1	Arterial/arteriolar ECs	Cluster 4
Myo1e	0.000592112	1.03153	0.104	0.062	1	Arterial/arteriolar ECs	Cluster 4
Rbm25	0.000663814	0.113418	0.124	0.149	1	Arterial/arteriolar ECs	Cluster 4
Ldlrad4	0.000683716	0.863837	0.151	0.103	1	Arterial/arteriolar ECs	Cluster 4
Zfand3	0.000934081	0.241851	0.101	0.118	1	Arterial/arteriolar ECs	Cluster 4
Ptk2	0.00099863	0.992038	0.115	0.075	1	Arterial/arteriolar ECs	Cluster 4
Plcb4	0.00103075	0.408998	0.216	0.205	1	Arterial/arteriolar ECs	Cluster 4
Flnb	0.00118786	0.888285	0.113	0.068	1	Arterial/arteriolar ECs	Cluster 4
Pbx1	0.001289	0.700048	0.14	0.116	1	Arterial/arteriolar ECs	Cluster 4
Zeb1	0.00129145	0.634944	0.119	0.113	1	Arterial/arteriolar ECs	Cluster 4
Diaph2	0.00139103	0.239538	0.122	0.14	1	Arterial/arteriolar ECs	Cluster 4
Wwox	0.00172153	0.166874	0.14	0.158	1	Arterial/arteriolar ECs	Cluster 4
Cdk14	0.00285435	0.777907	0.106	0.083	1	Arterial/arteriolar ECs	Cluster 4
Arid1b	0.00334709	0.197412	0.081	0.101	1	Arterial/arteriolar ECs	Cluster 4
Ddx5	0.00351384	0.234943	0.124	0.14	1	Arterial/arteriolar ECs	Cluster 4
Luc7l2	0.00398956	0.245536	0.108	0.124	1	Arterial/arteriolar ECs	Cluster 4
Gab2	0.00406407	0.851167	0.106	0.078	1	Arterial/arteriolar ECs	Cluster 4
Malat1	0.00439748	0.108919	0.912	0.918	1	Arterial/arteriolar ECs	Cluster 4
Egfl7	0.0051292	0.216125	0.216	0.221	1	Arterial/arteriolar ECs	Cluster 4
Clec2d	0.00517048	0.281266	0.149	0.156	1	Arterial/arteriolar ECs	Cluster 4
2900026A02Rik	0.00573686	0.68119	0.126	0.098	1	Arterial/arteriolar ECs	Cluster 4
Fndc3b	0.0062223	0.898776	0.101	0.075	1	Arterial/arteriolar ECs	Cluster 4
Adam15	0.00639681	0.80386	0.101	0.075	1	Arterial/arteriolar ECs	Cluster 4
Mbnl2	0.00647817	0.158408	0.131	0.147	1	Arterial/arteriolar ECs	Cluster 4
Cald1	0.00658147	0.796779	0.115	0.082	1	Arterial/arteriolar ECs	Cluster 4
Prex2	0.0079171	0.624954	0.135	0.113	1	Arterial/arteriolar ECs	Cluster 4
Gse1	0.00872148	0.328206	0.16	0.159	1	Arterial/arteriolar ECs	Cluster 4
mt-Rnr2	2.55564e-293	1.89094	0.879	0.381	2.43962e-289	Low-complexity cluster	Cluster 5
mt-Rnr1	4.433e-269	1.94248	0.844	0.376	4.23174e-265	Low-complexity cluster	Cluster 5
Rn18s-rs5	3.0109e-242	1.27216	0.989	0.954	2.8742e-238	Low-complexity cluster	Cluster 5
Gm48099	1.41805e-138	1.7542	0.621	0.299	1.35367e-134	Low-complexity cluster	Cluster 5
Cdk8	2.3371e-138	1.36733	0.91	0.738	2.23099e-134	Low-complexity cluster	Cluster 5
Camk1d	5.62472e-138	1.66022	0.603	0.279	5.36936e-134	Low-complexity cluster	Cluster 5
Cmss1	3.13579e-105	1.25479	0.687	0.4	2.99342e-101	Low-complexity cluster	Cluster 5
Lars2	2.94895e-53	1.63733	0.288	0.126	2.81507e-49	Low-complexity cluster	Cluster 5
Il31ra	6.92283e-47	2.02273	0.186	0.061	6.60854e-43	Low-complexity cluster	Cluster 5
mt-Nd5	3.786e-45	2.26879	0.152	0.044	3.61411e-41	Low-complexity cluster	Cluster 5
Mir6236	2.38102e-41	1.79515	0.197	0.078	2.27292e-37	Low-complexity cluster	Cluster 5
mt-Co1	2.04189e-38	2.02296	0.155	0.052	1.94919e-34	Low-complexity cluster	Cluster 5
Hexb	1.63925e-31	1.6433	0.165	0.071	1.56483e-27	Low-complexity cluster	Cluster 5
Scd1	1.21617e-27	1.11632	0.261	0.164	1.16096e-23	Low-complexity cluster	Cluster 5
Cd36	9.04934e-12	0.494317	0.375	0.279	8.6385e-08	Low-complexity cluster	Cluster 5
Erg	2.36338e-11	1.01477	0.126	0.07	2.25608e-07	Low-complexity cluster	Cluster 5
Fabp4	4.40138e-11	0.503277	0.375	0.291	4.20156e-07	Low-complexity cluster	Cluster 5
mt-Nd2	1.90576e-10	1.13567	0.112	0.068	1.81924e-06	Low-complexity cluster	Cluster 5
Hspa12b	1.96709e-09	0.452557	0.355	0.269	1.87779e-05	Low-complexity cluster	Cluster 5
Arhgap18	2.01511e-09	0.64265	0.184	0.116	1.92362e-05	Low-complexity cluster	Cluster 5
Lpl	1.46119e-08	0.451899	0.363	0.302	0.000139485	Low-complexity cluster	Cluster 5
Ccdc85a	5.48415e-08	0.569154	0.151	0.092	0.000523517	Low-complexity cluster	Cluster 5
Cdh13	1.05934e-07	0.347103	0.391	0.316	0.00101125	Low-complexity cluster	Cluster 5
Mgll	1.42151e-07	0.405283	0.344	0.276	0.00135697	Low-complexity cluster	Cluster 5
Etl4	3.08522e-07	0.343996	0.311	0.234	0.00294515	Low-complexity cluster	Cluster 5
Ablim3	4.84619e-06	0.555474	0.139	0.09	0.0462617	Low-complexity cluster	Cluster 5
Cfd	9.36516e-06	0.503635	0.158	0.128	0.0893998	Low-complexity cluster	Cluster 5
Mcc	4.2751e-05	0.541395	0.137	0.095	0.408101	Low-complexity cluster	Cluster 5
Shank3	5.53967e-05	0.283706	0.203	0.151	0.528817	Low-complexity cluster	Cluster 5
Adamts9	6.09327e-05	0.530346	0.144	0.102	0.581664	Low-complexity cluster	Cluster 5
Dysf	6.85511e-05	0.457749	0.179	0.133	0.654388	Low-complexity cluster	Cluster 5
mt-Cytb	7.33147e-05	0.594949	0.139	0.102	0.699862	Low-complexity cluster	Cluster 5
Gsn	8.97058e-05	0.532506	0.117	0.094	0.856331	Low-complexity cluster	Cluster 5
Itpkb	0.000706082	0.305596	0.17	0.128	1	Low-complexity cluster	Cluster 5
Cdh5	0.000783761	0.236932	0.101	0.07	1	Low-complexity cluster	Cluster 5
Fasn	0.0015362	0.264455	0.101	0.102	1	Low-complexity cluster	Cluster 5
Ttn	0.00161303	0.54393	0.214	0.187	1	Low-complexity cluster	Cluster 5
Rnf220	0.00231262	0.342219	0.201	0.166	1	Low-complexity cluster	Cluster 5
Ext1	0.00286467	0.330398	0.186	0.151	1	Low-complexity cluster	Cluster 5
Zfp366	0.00324055	0.337667	0.159	0.124	1	Low-complexity cluster	Cluster 5
Dach1	0.0051163	0.291111	0.113	0.083	1	Low-complexity cluster	Cluster 5
Afdn	0.00532147	0.39089	0.108	0.078	1	Low-complexity cluster	Cluster 5
Ahnak	0.00771391	0.27391	0.146	0.127	1	Low-complexity cluster	Cluster 5
Vwa3a	0.00886586	0.220998	0.115	0.086	1	Low-complexity cluster	Cluster 5
Adap2	1.33923e-156	3.82259	0.349	0.038	1.27843e-152	Pericytes	Cluster 6
Notch3	7.1242e-144	3.0684	0.381	0.055	6.80076e-140	Pericytes	Cluster 6
Ano1	2.03801e-128	3.75266	0.272	0.023	1.94548e-124	Pericytes	Cluster 6
Il34	3.7033e-104	4.0814	0.215	0.017	3.53517e-100	Pericytes	Cluster 6
Cacna1c	7.86802e-103	2.18497	0.365	0.076	7.51081e-99	Pericytes	Cluster 6
Meg3	1.16332e-92	3.27861	0.254	0.039	1.1105e-88	Pericytes	Cluster 6
Abcc9	1.21294e-85	3.99972	0.179	0.014	1.15787e-81	Pericytes	Cluster 6
Kcnq5	7.93857e-82	3.1103	0.233	0.034	7.57816e-78	Pericytes	Cluster 6
Prkg1	1.01764e-73	1.69702	0.433	0.15	9.71438e-70	Pericytes	Cluster 6
Pdgfrb	7.29993e-73	3.27597	0.192	0.024	6.96852e-69	Pericytes	Cluster 6
Daam2	2.77418e-70	3.43616	0.179	0.021	2.64824e-66	Pericytes	Cluster 6
Rgs5	1.87915e-64	2.90817	0.179	0.024	1.79384e-60	Pericytes	Cluster 6
Adgrl3	1.47082e-59	3.19052	0.161	0.021	1.40405e-55	Pericytes	Cluster 6
Dlc1	1.12298e-55	1.42984	0.478	0.223	1.072e-51	Pericytes	Cluster 6
Ppfia2	1.04799e-53	3.24664	0.149	0.02	1.00041e-49	Pericytes	Cluster 6
Morrbid	2.80082e-53	2.4486	0.195	0.038	2.67366e-49	Pericytes	Cluster 6
Stac	8.41053e-50	3.07909	0.135	0.017	8.02869e-46	Pericytes	Cluster 6
Sgip1	2.77109e-47	2.4325	0.175	0.035	2.64529e-43	Pericytes	Cluster 6
Tnxb	1.76198e-46	2.15465	0.218	0.057	1.68198e-42	Pericytes	Cluster 6
Myo1b	6.11654e-43	2.30484	0.177	0.04	5.83885e-39	Pericytes	Cluster 6
Adamts12	2.55018e-42	1.8988	0.266	0.092	2.4344e-38	Pericytes	Cluster 6
Plcl1	2.9038e-42	2.05978	0.198	0.051	2.77196e-38	Pericytes	Cluster 6
Timp3	3.79845e-42	1.78863	0.261	0.087	3.626e-38	Pericytes	Cluster 6
ENSMUSG00000120623	8.35706e-42	1.7148	0.237	0.073	7.97765e-38	Pericytes	Cluster 6
Inpp4b	2.94126e-37	2.31213	0.151	0.033	2.80772e-33	Pericytes	Cluster 6
Pla2r1	3.10815e-37	2.78981	0.12	0.019	2.96704e-33	Pericytes	Cluster 6
Pakap.1	1.38405e-33	1.76188	0.221	0.076	1.32121e-29	Pericytes	Cluster 6
Mast4	1.8292e-33	1.30776	0.324	0.146	1.74615e-29	Pericytes	Cluster 6
Pagr1a	1.99317e-33	3.05553	0.101	0.015	1.90268e-29	Pericytes	Cluster 6
Sparc	3.40064e-32	1.23664	0.348	0.166	3.24625e-28	Pericytes	Cluster 6
Rn18s-rs5	5.32414e-30	0.496716	0.965	0.958	5.08242e-26	Pericytes	Cluster 6
Eps8	1.16416e-29	2.06203	0.147	0.039	1.11131e-25	Pericytes	Cluster 6
Arhgap42	1.21472e-29	1.97119	0.144	0.037	1.15957e-25	Pericytes	Cluster 6
Rgs6	4.25044e-27	2.02778	0.121	0.029	4.05747e-23	Pericytes	Cluster 6
Col5a3	1.43097e-25	2.23328	0.119	0.029	1.36601e-21	Pericytes	Cluster 6
Pde10a	3.52566e-24	2.31758	0.1	0.022	3.36559e-20	Pericytes	Cluster 6
Dock10	1.08537e-22	1.43191	0.2	0.083	1.0361e-18	Pericytes	Cluster 6
Cdk8	4.25706e-22	0.573024	0.823	0.755	4.06379e-18	Pericytes	Cluster 6
Cald1	4.05976e-19	1.10073	0.174	0.073	3.87545e-15	Pericytes	Cluster 6
Col6a3	4.21602e-19	1.84358	0.104	0.03	4.02461e-15	Pericytes	Cluster 6
Pde3a	5.02454e-19	1.53382	0.124	0.041	4.79643e-15	Pericytes	Cluster 6
Rhoj	3.11454e-18	1.49864	0.138	0.05	2.97314e-14	Pericytes	Cluster 6
Sox5	1.61634e-17	0.986074	0.279	0.154	1.54296e-13	Pericytes	Cluster 6
Rora	2.13439e-17	0.678048	0.422	0.273	2.03749e-13	Pericytes	Cluster 6
Carmn	7.80138e-17	1.36466	0.128	0.047	7.44719e-13	Pericytes	Cluster 6
Plxdc2	1.94071e-16	1.5221	0.126	0.046	1.8526e-12	Pericytes	Cluster 6
Pear1	3.01954e-16	1.29809	0.122	0.045	2.88246e-12	Pericytes	Cluster 6
Sh3rf1	3.58142e-16	1.34424	0.155	0.065	3.41882e-12	Pericytes	Cluster 6
Zeb2	4.07367e-16	0.927372	0.303	0.177	3.88873e-12	Pericytes	Cluster 6
Chd9	7.19907e-16	0.869214	0.319	0.191	6.87223e-12	Pericytes	Cluster 6
Arhgap6	1.82885e-15	1.68434	0.121	0.047	1.74582e-11	Pericytes	Cluster 6
Lims1	4.95318e-14	1.44577	0.119	0.046	4.72831e-10	Pericytes	Cluster 6
Rasgrp2	1.77352e-13	1.27452	0.118	0.047	1.693e-09	Pericytes	Cluster 6
Gm48099	1.82165e-13	0.587418	0.459	0.33	1.73894e-09	Pericytes	Cluster 6
Rbms3	1.98998e-12	1.01153	0.188	0.099	1.89964e-08	Pericytes	Cluster 6
Ror1	3.61824e-12	0.932317	0.114	0.049	3.45397e-08	Pericytes	Cluster 6
Tcf7l1	1.77459e-11	0.707209	0.157	0.083	1.69403e-07	Pericytes	Cluster 6
Ptprk	2.09435e-11	1.04047	0.134	0.063	1.99927e-07	Pericytes	Cluster 6
Art3	2.46428e-11	1.08239	0.203	0.12	2.3524e-07	Pericytes	Cluster 6
Wdfy3	3.19875e-11	0.952649	0.175	0.093	3.05353e-07	Pericytes	Cluster 6
Tcf7l2	3.61102e-11	0.721607	0.269	0.168	3.44708e-07	Pericytes	Cluster 6
Rasl12	5.34368e-11	1.30887	0.114	0.05	5.10108e-07	Pericytes	Cluster 6
Slit3	5.4481e-11	0.511772	0.339	0.231	5.20076e-07	Pericytes	Cluster 6
Airn	4.25689e-10	0.618468	0.221	0.136	4.06363e-06	Pericytes	Cluster 6
Itga1	5.94142e-10	0.615967	0.122	0.064	5.67168e-06	Pericytes	Cluster 6
Ets1	1.50199e-09	0.697672	0.157	0.087	1.4338e-05	Pericytes	Cluster 6
Ebf2	2.62112e-09	0.818259	0.159	0.088	2.50212e-05	Pericytes	Cluster 6
Samd4	4.35128e-09	1.157	0.12	0.059	4.15373e-05	Pericytes	Cluster 6
Myh9	8.35941e-09	0.61698	0.183	0.111	7.97989e-05	Pericytes	Cluster 6
Nbea	1.01122e-08	0.742607	0.122	0.065	9.65309e-05	Pericytes	Cluster 6
Zfand3	1.85768e-08	0.30828	0.165	0.111	0.000177334	Pericytes	Cluster 6
Camk1d	2.38718e-08	0.456652	0.414	0.313	0.00022788	Pericytes	Cluster 6
mt-Rnr1	3.08073e-08	0.333558	0.532	0.429	0.000294086	Pericytes	Cluster 6
Mir6236	5.59315e-08	0.556108	0.149	0.088	0.000533922	Pericytes	Cluster 6
Il31ra	7.46411e-08	0.605077	0.126	0.072	0.000712524	Pericytes	Cluster 6
mt-Rnr2	1.14902e-07	0.378156	0.535	0.44	0.00109686	Pericytes	Cluster 6
Rapgef2	2.67529e-07	0.670755	0.137	0.08	0.00255383	Pericytes	Cluster 6
Grk5	4.1811e-07	0.549259	0.181	0.116	0.00399128	Pericytes	Cluster 6
Gsn	8.77556e-07	0.751743	0.152	0.091	0.00837715	Pericytes	Cluster 6
Asap1	1.07148e-06	0.547592	0.163	0.102	0.0102283	Pericytes	Cluster 6
Stard13	1.09254e-06	0.796254	0.153	0.093	0.0104294	Pericytes	Cluster 6
Col4a1	1.89438e-06	0.492744	0.155	0.101	0.0180838	Pericytes	Cluster 6
mt-Cytb	2.02738e-06	0.150477	0.143	0.103	0.0193534	Pericytes	Cluster 6
Cmss1	3.06978e-06	0.347665	0.507	0.431	0.0293041	Pericytes	Cluster 6
Lars2	5.15004e-06	0.118016	0.188	0.144	0.0491623	Pericytes	Cluster 6
Igfbp7	7.38249e-06	0.22385	0.109	0.075	0.0704732	Pericytes	Cluster 6
Map4k4	1.45803e-05	0.335303	0.109	0.073	0.139183	Pericytes	Cluster 6
Ebf1	5.0156e-05	0.288745	0.445	0.366	0.478789	Pericytes	Cluster 6
Pakap	6.77838e-05	0.193465	0.169	0.128	0.647064	Pericytes	Cluster 6
Cdk14	8.08597e-05	0.557289	0.124	0.08	0.771887	Pericytes	Cluster 6
Fabp4	0.000129396	0.201378	0.36	0.296	1	Pericytes	Cluster 6
Cers4	0.000129456	0.321857	0.115	0.081	1	Pericytes	Cluster 6
Luc7l3	0.000140477	0.208785	0.108	0.077	1	Pericytes	Cluster 6
Sbf2	0.00014964	0.143417	0.109	0.082	1	Pericytes	Cluster 6
Gpc6	0.000171405	0.846507	0.1	0.06	1	Pericytes	Cluster 6
Rbpms	0.000196559	0.405689	0.191	0.139	1	Pericytes	Cluster 6
Fndc3b	0.000206449	0.70706	0.114	0.072	1	Pericytes	Cluster 6
Zfhx3	0.000311409	0.49871	0.163	0.116	1	Pericytes	Cluster 6
Slc24a3	0.000392161	0.750557	0.145	0.102	1	Pericytes	Cluster 6
Tns2	0.000428635	0.285476	0.138	0.104	1	Pericytes	Cluster 6
Psd3	0.000514077	0.199143	0.114	0.086	1	Pericytes	Cluster 6
Rock2	0.000601617	0.406191	0.116	0.081	1	Pericytes	Cluster 6
Frmd4b	0.000615225	0.221891	0.115	0.086	1	Pericytes	Cluster 6
Wipf1	0.000762632	0.205728	0.103	0.077	1	Pericytes	Cluster 6
Epb41l2	0.000855763	0.748943	0.113	0.074	1	Pericytes	Cluster 6
Alpk1	0.00124487	0.501639	0.114	0.078	1	Pericytes	Cluster 6
Zdhhc1	0.00149548	0.5232	0.11	0.074	1	Pericytes	Cluster 6
Pbx1	0.00181843	0.32712	0.147	0.114	1	Pericytes	Cluster 6
Akap13	0.0023806	0.487479	0.131	0.092	1	Pericytes	Cluster 6
Pik3r1	0.00325777	0.684781	0.12	0.084	1	Pericytes	Cluster 6
Tom1l2	0.00348197	0.12481	0.317	0.273	1	Pericytes	Cluster 6
Sik3	0.00385966	0.326422	0.108	0.078	1	Pericytes	Cluster 6
Rsrp1	0.00421736	0.11508	0.32	0.282	1	Pericytes	Cluster 6
Arhgef12	0.00427101	0.247345	0.126	0.097	1	Pericytes	Cluster 6
Ube2h	0.00474182	0.194486	0.138	0.109	1	Pericytes	Cluster 6
Hnrnpu	0.00503631	0.472806	0.122	0.089	1	Pericytes	Cluster 6
Pde4d	0.00508946	0.479227	0.175	0.134	1	Pericytes	Cluster 6
Txnip	0.00706791	0.363977	0.131	0.098	1	Pericytes	Cluster 6
Gab2	0.00833596	0.222411	0.101	0.077	1	Pericytes	Cluster 6
Luc7l2	0.00836076	0.107987	0.144	0.121	1	Pericytes	Cluster 6
St3gal4	0.009452	0.266779	0.1	0.075	1	Pericytes	Cluster 6
Agmo	0.00969817	0.483571	0.137	0.102	1	Pericytes	Cluster 6
Myh11	1.17189e-274	4.97888	0.551	0.031	1.11869e-270	Vascular smooth muscle cell	Cluster 7
Kcnab1	1.11409e-221	5.4388	0.432	0.018	1.06351e-217	Vascular smooth muscle cell	Cluster 7
Ctnna3	1.77877e-210	4.34774	0.5	0.043	1.69801e-206	Vascular smooth muscle cell	Cluster 7
Dmd	2.45349e-201	2.9017	0.659	0.126	2.3421e-197	Vascular smooth muscle cell	Cluster 7
Dgkb	1.19529e-179	4.52853	0.41	0.028	1.14102e-175	Vascular smooth muscle cell	Cluster 7
Flna	3.4638e-163	3.6973	0.471	0.067	3.30654e-159	Vascular smooth muscle cell	Cluster 7
Sorbs2	6.02859e-153	3.49026	0.473	0.068	5.75489e-149	Vascular smooth muscle cell	Cluster 7
Myom1	2.12336e-138	4.72767	0.304	0.015	2.02696e-134	Vascular smooth muscle cell	Cluster 7
Cacna1c	1.50828e-135	3.15482	0.463	0.077	1.4398e-131	Vascular smooth muscle cell	Cluster 7
Myocd	1.29472e-132	6.4782	0.236	0.005	1.23594e-128	Vascular smooth muscle cell	Cluster 7
ENSMUSG00000120623	7.05917e-124	3.34747	0.412	0.064	6.73869e-120	Vascular smooth muscle cell	Cluster 7
Ror1	2.86204e-119	4.11373	0.328	0.035	2.7321e-115	Vascular smooth muscle cell	Cluster 7
Cacnb2	1.59082e-114	4.57912	0.265	0.015	1.51859e-110	Vascular smooth muscle cell	Cluster 7
Mylk	1.54991e-102	3.61062	0.312	0.037	1.47954e-98	Vascular smooth muscle cell	Cluster 7
Carmn	1.74102e-102	3.81661	0.306	0.036	1.66197e-98	Vascular smooth muscle cell	Cluster 7
Prkg1	2.27422e-94	2.25422	0.505	0.153	2.17097e-90	Vascular smooth muscle cell	Cluster 7
Acta2	1.2301e-84	6.42442	0.149	0.002	1.17425e-80	Vascular smooth muscle cell	Cluster 7
Synpo2	2.07045e-84	4.30664	0.221	0.018	1.97645e-80	Vascular smooth muscle cell	Cluster 7
Ryr2	3.70351e-83	4.39286	0.204	0.013	3.53537e-79	Vascular smooth muscle cell	Cluster 7
Ntrk3	1.22223e-78	2.70766	0.346	0.072	1.16674e-74	Vascular smooth muscle cell	Cluster 7
Notch3	1.12147e-74	2.71188	0.331	0.069	1.07056e-70	Vascular smooth muscle cell	Cluster 7
Tpm1	4.60516e-74	3.48088	0.242	0.029	4.39608e-70	Vascular smooth muscle cell	Cluster 7
Pde3a	1.19361e-69	3.33538	0.243	0.034	1.13942e-65	Vascular smooth muscle cell	Cluster 7
Nexn	7.92554e-67	4.32461	0.171	0.012	7.56572e-63	Vascular smooth muscle cell	Cluster 7
Kcnma1	4.72311e-66	4.04901	0.191	0.018	4.50869e-62	Vascular smooth muscle cell	Cluster 7
Mical2	2.26211e-54	3.15652	0.209	0.032	2.15941e-50	Vascular smooth muscle cell	Cluster 7
Malat1	1.05728e-51	0.653914	0.965	0.914	1.00928e-47	Vascular smooth muscle cell	Cluster 7
Cald1	1.42652e-50	2.35888	0.277	0.068	1.36176e-46	Vascular smooth muscle cell	Cluster 7
Rcan2	2.90048e-49	3.64264	0.155	0.017	2.7688e-45	Vascular smooth muscle cell	Cluster 7
Zfhx3	3.6156e-49	2.10282	0.318	0.106	3.45145e-45	Vascular smooth muscle cell	Cluster 7
Adcy5	8.17029e-49	3.51548	0.174	0.026	7.79935e-45	Vascular smooth muscle cell	Cluster 7
Myl9	1.52951e-48	3.99664	0.14	0.013	1.46007e-44	Vascular smooth muscle cell	Cluster 7
Tgfb3	2.72204e-48	4.77648	0.118	0.007	2.59846e-44	Vascular smooth muscle cell	Cluster 7
Sox5	2.47436e-44	1.76485	0.365	0.151	2.36203e-40	Vascular smooth muscle cell	Cluster 7
Fgf1	2.64391e-44	4.07605	0.123	0.01	2.52387e-40	Vascular smooth muscle cell	Cluster 7
Rbpms	2.78429e-44	1.80177	0.341	0.129	2.65788e-40	Vascular smooth muscle cell	Cluster 7
Lpp	9.75198e-44	2.22376	0.269	0.081	9.30924e-40	Vascular smooth muscle cell	Cluster 7
Rgs7bp	2.48117e-42	4.37561	0.11	0.007	2.36852e-38	Vascular smooth muscle cell	Cluster 7
Sox6	1.4665e-41	2.06004	0.291	0.1	1.39992e-37	Vascular smooth muscle cell	Cluster 7
Ppp1r12a	6.35815e-41	2.23396	0.258	0.082	6.06949e-37	Vascular smooth muscle cell	Cluster 7
Rasl12	3.25129e-40	2.64606	0.201	0.045	3.10368e-36	Vascular smooth muscle cell	Cluster 7
Pdzrn3	2.84698e-38	2.76179	0.184	0.042	2.71773e-34	Vascular smooth muscle cell	Cluster 7
Ntn4	3.50754e-38	3.59645	0.133	0.018	3.34829e-34	Vascular smooth muscle cell	Cluster 7
Col18a1	1.16242e-37	3.62089	0.12	0.013	1.10964e-33	Vascular smooth muscle cell	Cluster 7
Ppp1r12b	2.98816e-37	2.50714	0.201	0.049	2.8525e-33	Vascular smooth muscle cell	Cluster 7
Fgf13	7.83581e-37	3.84042	0.11	0.01	7.48007e-33	Vascular smooth muscle cell	Cluster 7
Ltbp1	2.90392e-36	2.81	0.167	0.034	2.77208e-32	Vascular smooth muscle cell	Cluster 7
Actn1	1.15073e-34	2.68831	0.16	0.031	1.09849e-30	Vascular smooth muscle cell	Cluster 7
Slit3	2.50723e-34	1.32434	0.427	0.227	2.39341e-30	Vascular smooth muscle cell	Cluster 7
Arhgef10l	6.25753e-33	3.26752	0.113	0.013	5.97344e-29	Vascular smooth muscle cell	Cluster 7
Rgs6	1.31202e-32	2.79572	0.15	0.029	1.25245e-28	Vascular smooth muscle cell	Cluster 7
Plce1	1.51357e-31	2.07125	0.23	0.079	1.44485e-27	Vascular smooth muscle cell	Cluster 7
Syne1	1.7771e-31	1.68121	0.287	0.117	1.69642e-27	Vascular smooth muscle cell	Cluster 7
Pdlim5	6.82198e-31	2.31679	0.188	0.053	6.51226e-27	Vascular smooth muscle cell	Cluster 7
Rbpms2	6.29766e-30	3.48827	0.101	0.012	6.01175e-26	Vascular smooth muscle cell	Cluster 7
Mast4	9.30539e-29	1.51096	0.329	0.151	8.88292e-25	Vascular smooth muscle cell	Cluster 7
Msrb3	1.17749e-28	2.31254	0.177	0.049	1.12403e-24	Vascular smooth muscle cell	Cluster 7
Aopep	5.00685e-28	1.85331	0.225	0.074	4.77954e-24	Vascular smooth muscle cell	Cluster 7
Plcl1	7.56051e-27	1.92982	0.191	0.056	7.21726e-23	Vascular smooth muscle cell	Cluster 7
Tom1l2	4.04216e-26	1.17798	0.421	0.266	3.85864e-22	Vascular smooth muscle cell	Cluster 7
Prdm16	6.09226e-26	1.89303	0.199	0.063	5.81568e-22	Vascular smooth muscle cell	Cluster 7
Acss1	6.80199e-26	3.04974	0.115	0.023	6.49318e-22	Vascular smooth muscle cell	Cluster 7
Kazn	8.17344e-26	3.08581	0.105	0.016	7.80237e-22	Vascular smooth muscle cell	Cluster 7
Smtn	5.54996e-25	2.92114	0.103	0.016	5.29799e-21	Vascular smooth muscle cell	Cluster 7
Klhl29	7.36118e-25	2.63983	0.123	0.025	7.02698e-21	Vascular smooth muscle cell	Cluster 7
Dlc1	9.5395e-25	1.12435	0.395	0.238	9.1064e-21	Vascular smooth muscle cell	Cluster 7
Thsd4	3.52526e-24	2.92462	0.105	0.018	3.36522e-20	Vascular smooth muscle cell	Cluster 7
Phldb2	1.19043e-23	2.22496	0.15	0.041	1.13639e-19	Vascular smooth muscle cell	Cluster 7
Arhgef7	1.88675e-22	2.65893	0.1	0.017	1.80109e-18	Vascular smooth muscle cell	Cluster 7
Parm1	1.94542e-22	2.46879	0.123	0.028	1.85709e-18	Vascular smooth muscle cell	Cluster 7
Pde4dip	8.69116e-22	2.24611	0.132	0.033	8.29658e-18	Vascular smooth muscle cell	Cluster 7
Peli2	1.25467e-21	2.07338	0.15	0.045	1.19771e-17	Vascular smooth muscle cell	Cluster 7
Slc8a1	1.29377e-21	2.41956	0.118	0.027	1.23503e-17	Vascular smooth muscle cell	Cluster 7
Ccdc3	1.42135e-21	2.62146	0.105	0.021	1.35682e-17	Vascular smooth muscle cell	Cluster 7
Sparcl1	4.72877e-21	2.28687	0.12	0.028	4.51408e-17	Vascular smooth muscle cell	Cluster 7
Adam33	1.0376e-19	2.03341	0.147	0.047	9.90489e-16	Vascular smooth muscle cell	Cluster 7
Camk2g	5.7342e-19	2.3765	0.106	0.025	5.47387e-15	Vascular smooth muscle cell	Cluster 7
Kank1	1.12915e-18	2.41175	0.1	0.022	1.07789e-14	Vascular smooth muscle cell	Cluster 7
Myl1	4.01594e-18	2.1459	0.132	0.044	3.83361e-14	Vascular smooth muscle cell	Cluster 7
Lhfp	1.27311e-17	2.36424	0.101	0.024	1.21531e-13	Vascular smooth muscle cell	Cluster 7
Hip1	1.50585e-17	1.30139	0.242	0.116	1.43748e-13	Vascular smooth muscle cell	Cluster 7
Actn4	2.00203e-17	1.3393	0.236	0.115	1.91113e-13	Vascular smooth muscle cell	Cluster 7
Itpk1	3.33871e-17	2.26032	0.103	0.025	3.18713e-13	Vascular smooth muscle cell	Cluster 7
Cobll1	2.9519e-15	1.93042	0.12	0.038	2.81788e-11	Vascular smooth muscle cell	Cluster 7
Myo1d	4.57585e-14	1.39898	0.171	0.072	4.36811e-10	Vascular smooth muscle cell	Cluster 7
2900026A02Rik	9.36622e-14	1.34794	0.184	0.093	8.94099e-10	Vascular smooth muscle cell	Cluster 7
Farp1	3.19051e-13	1.69644	0.118	0.04	3.04566e-09	Vascular smooth muscle cell	Cluster 7
Pbx1	3.52662e-13	1.21935	0.211	0.11	3.36651e-09	Vascular smooth muscle cell	Cluster 7
Filip1	9.48852e-13	1.95341	0.105	0.035	9.05774e-09	Vascular smooth muscle cell	Cluster 7
Arhgap6	1.02405e-12	1.6976	0.127	0.049	9.7756e-09	Vascular smooth muscle cell	Cluster 7
Samd4	3.23525e-12	1.46854	0.142	0.059	3.08837e-08	Vascular smooth muscle cell	Cluster 7
Setbp1	5.03266e-12	1.58233	0.135	0.057	4.80418e-08	Vascular smooth muscle cell	Cluster 7
Trabd2b	5.26834e-12	1.70306	0.115	0.048	5.02915e-08	Vascular smooth muscle cell	Cluster 7
Large1	7.0613e-12	1.38447	0.159	0.075	6.74072e-08	Vascular smooth muscle cell	Cluster 7
Igf1r	1.46584e-11	1.27987	0.157	0.071	1.39929e-07	Vascular smooth muscle cell	Cluster 7
Rpph1	1.89574e-11	1.95993	0.101	0.041	1.80968e-07	Vascular smooth muscle cell	Cluster 7
Rasal2	2.36653e-11	1.21389	0.182	0.094	2.25909e-07	Vascular smooth muscle cell	Cluster 7
Pcdh7	4.95091e-11	1.49185	0.125	0.053	4.72613e-07	Vascular smooth muscle cell	Cluster 7
Tmtc1	5.08629e-11	1.15474	0.189	0.098	4.85537e-07	Vascular smooth muscle cell	Cluster 7
Pakap.1	1.34152e-10	1.25489	0.147	0.086	1.28061e-06	Vascular smooth muscle cell	Cluster 7
Esyt2	3.51068e-10	1.44743	0.133	0.068	3.35129e-06	Vascular smooth muscle cell	Cluster 7
Mertk	1.0915e-09	1.56422	0.108	0.045	1.04194e-05	Vascular smooth muscle cell	Cluster 7
Rbms3	1.82422e-09	1.14123	0.181	0.102	1.7414e-05	Vascular smooth muscle cell	Cluster 7
Mical3	3.26933e-09	1.12268	0.169	0.093	3.12091e-05	Vascular smooth muscle cell	Cluster 7
Crim1	7.60518e-09	1.04352	0.176	0.098	7.25991e-05	Vascular smooth muscle cell	Cluster 7
Myo1e	9.40469e-09	1.21164	0.128	0.06	8.97771e-05	Vascular smooth muscle cell	Cluster 7
Sulf1	3.22042e-08	1.31989	0.111	0.048	0.000307421	Vascular smooth muscle cell	Cluster 7
Fgf14	6.85733e-08	1.18137	0.142	0.08	0.0006546	Vascular smooth muscle cell	Cluster 7
Atg4a	5.38696e-07	0.882259	0.198	0.13	0.00514239	Vascular smooth muscle cell	Cluster 7
Magi2	6.84319e-07	1.29285	0.101	0.049	0.00653251	Vascular smooth muscle cell	Cluster 7
Palld	8.58465e-07	1.16511	0.11	0.053	0.0081949	Vascular smooth muscle cell	Cluster 7
Msi2	1.05885e-06	1.06782	0.135	0.08	0.0101077	Vascular smooth muscle cell	Cluster 7
Atp8b1	1.11444e-06	1.09148	0.13	0.071	0.0106384	Vascular smooth muscle cell	Cluster 7
Itpr1	1.78627e-06	0.888322	0.172	0.109	0.0170517	Vascular smooth muscle cell	Cluster 7
Inpp5a	2.19055e-06	1.15947	0.105	0.051	0.020911	Vascular smooth muscle cell	Cluster 7
9530026P05Rik	2.8807e-06	0.861976	0.174	0.108	0.0274992	Vascular smooth muscle cell	Cluster 7
Ebf2	3.41994e-06	0.924002	0.15	0.091	0.0326468	Vascular smooth muscle cell	Cluster 7
Clasp2	4.94647e-06	1.22496	0.101	0.053	0.047219	Vascular smooth muscle cell	Cluster 7
Schip1	3.01361e-05	0.875774	0.127	0.074	0.28768	Vascular smooth muscle cell	Cluster 7
Auts2	5.39779e-05	0.601892	0.174	0.145	0.515273	Vascular smooth muscle cell	Cluster 7
Mir100hg	8.10274e-05	0.942209	0.108	0.061	0.773488	Vascular smooth muscle cell	Cluster 7
Ebf1	0.000423477	0.317968	0.407	0.372	1	Vascular smooth muscle cell	Cluster 7
Ano6	0.000634721	0.80797	0.11	0.076	1	Vascular smooth muscle cell	Cluster 7
Atp2b4	0.00081698	0.942196	0.101	0.067	1	Vascular smooth muscle cell	Cluster 7
Frmd4b	0.000985071	0.770246	0.115	0.087	1	Vascular smooth muscle cell	Cluster 7
Nfia	0.00103943	0.241769	0.248	0.259	1	Vascular smooth muscle cell	Cluster 7
A330023F24Rik	0.00118127	0.815529	0.103	0.074	1	Vascular smooth muscle cell	Cluster 7
Dip2c	0.00133049	0.581044	0.155	0.125	1	Vascular smooth muscle cell	Cluster 7
Utrn	0.00157375	0.247531	0.22	0.225	1	Vascular smooth muscle cell	Cluster 7
Dock10	0.00439891	0.604391	0.127	0.093	1	Vascular smooth muscle cell	Cluster 7
Pabpn1	0.00854226	0.39415	0.105	0.101	1	Vascular smooth muscle cell	Cluster 7
Syne2	0.00933153	0.589815	0.115	0.09	1	Vascular smooth muscle cell	Cluster 7
Sorbs1	0.00943798	0.27905	0.284	0.266	1	Vascular smooth muscle cell	Cluster 7
Camk2d	0.00968314	0.662364	0.105	0.082	1	Vascular smooth muscle cell	Cluster 7
Ttc28	0.00978774	0.478136	0.14	0.099	1	Vascular smooth muscle cell	Cluster 7
Rassf2	1.65024e-56	2.33451	0.178	0.037	1.57532e-52	Perivascular adventitial stromal population	Cluster 8
Fndc1	1.19045e-45	2.14514	0.172	0.043	1.13641e-41	Perivascular adventitial stromal population	Cluster 8
Egfr	5.76162e-44	2.52671	0.134	0.027	5.50004e-40	Perivascular adventitial stromal population	Cluster 8
Gas7	6.43792e-43	1.89766	0.166	0.043	6.14564e-39	Perivascular adventitial stromal population	Cluster 8
Rbpj	1.01304e-37	2.00488	0.149	0.039	9.67052e-34	Perivascular adventitial stromal population	Cluster 8
Gpc6	7.63779e-34	1.54559	0.161	0.049	7.29104e-30	Perivascular adventitial stromal population	Cluster 8
Slc9a9	2.8868e-32	2.28459	0.1	0.02	2.75574e-28	Perivascular adventitial stromal population	Cluster 8
Tnxb	2.50021e-26	1.29772	0.163	0.06	2.3867e-22	Perivascular adventitial stromal population	Cluster 8
Frmd4b	2.62095e-24	1.18083	0.181	0.075	2.50196e-20	Perivascular adventitial stromal population	Cluster 8
Ptprj	6.39729e-24	0.518246	0.208	0.1	6.10685e-20	Perivascular adventitial stromal population	Cluster 8
Mctp1	1.59412e-23	1.41348	0.109	0.032	1.52175e-19	Perivascular adventitial stromal population	Cluster 8
Celf2	6.2405e-23	0.847152	0.275	0.146	5.95718e-19	Perivascular adventitial stromal population	Cluster 8
Pid1	7.70073e-22	1.47163	0.127	0.045	7.35112e-18	Perivascular adventitial stromal population	Cluster 8
Unc93b1	2.48912e-21	1.57031	0.111	0.036	2.37612e-17	Perivascular adventitial stromal population	Cluster 8
Naaladl2	8.96757e-18	1.4367	0.103	0.036	8.56044e-14	Perivascular adventitial stromal population	Cluster 8
Rsrp1	2.4687e-16	0.415212	0.393	0.27	2.35662e-12	Perivascular adventitial stromal population	Cluster 8
Nav1	2.62963e-16	0.465818	0.229	0.134	2.51025e-12	Perivascular adventitial stromal population	Cluster 8
Zeb2	1.00463e-15	0.555772	0.285	0.176	9.59017e-12	Perivascular adventitial stromal population	Cluster 8
Mir99ahg	2.81738e-14	0.791951	0.251	0.152	2.68947e-10	Perivascular adventitial stromal population	Cluster 8
Wipf1	4.48205e-12	0.486668	0.134	0.072	4.27857e-08	Perivascular adventitial stromal population	Cluster 8
Adam33	3.05602e-11	0.956664	0.101	0.046	2.91727e-07	Perivascular adventitial stromal population	Cluster 8
Alpk1	4.70288e-11	0.528621	0.134	0.074	4.48937e-07	Perivascular adventitial stromal population	Cluster 8
Magi2	4.74598e-11	0.935033	0.1	0.045	4.53051e-07	Perivascular adventitial stromal population	Cluster 8
Plxdc2	1.10073e-10	1.11061	0.101	0.047	1.05076e-06	Perivascular adventitial stromal population	Cluster 8
Arhgap24	1.86189e-10	0.72611	0.191	0.115	1.77736e-06	Perivascular adventitial stromal population	Cluster 8
Kitl	4.62979e-10	0.256775	0.279	0.198	4.41959e-06	Perivascular adventitial stromal population	Cluster 8
Asap1	5.66221e-10	0.596567	0.168	0.099	5.40515e-06	Perivascular adventitial stromal population	Cluster 8
Rad51b	7.66228e-10	0.428489	0.223	0.147	7.31441e-06	Perivascular adventitial stromal population	Cluster 8
App	2.10637e-09	0.406215	0.247	0.169	2.01074e-05	Perivascular adventitial stromal population	Cluster 8
Ttn	7.15238e-09	0.39194	0.26	0.18	6.82766e-05	Perivascular adventitial stromal population	Cluster 8
Fli1	1.07933e-08	0.195191	0.26	0.19	0.000103033	Perivascular adventitial stromal population	Cluster 8
Snx9	1.32364e-08	0.710742	0.109	0.058	0.000126355	Perivascular adventitial stromal population	Cluster 8
Zfp366	3.19901e-08	0.3935	0.183	0.121	0.000305377	Perivascular adventitial stromal population	Cluster 8
Foxp1	3.40886e-08	0.222477	0.27	0.201	0.00032541	Perivascular adventitial stromal population	Cluster 8
Man1a	7.52125e-08	0.638913	0.122	0.07	0.000717978	Perivascular adventitial stromal population	Cluster 8
Fam172a	2.49477e-07	0.338366	0.183	0.125	0.0023815	Perivascular adventitial stromal population	Cluster 8
Ncoa1	5.67789e-07	0.471	0.224	0.157	0.00542011	Perivascular adventitial stromal population	Cluster 8
Tgfbr3	7.38087e-07	0.266817	0.292	0.223	0.00704578	Perivascular adventitial stromal population	Cluster 8
Ccm2l	8.75579e-07	0.27223	0.159	0.11	0.00835828	Perivascular adventitial stromal population	Cluster 8
Atp8b1	9.9633e-07	0.237491	0.111	0.07	0.00951097	Perivascular adventitial stromal population	Cluster 8
Cped1	1.18082e-06	0.215185	0.224	0.166	0.0112721	Perivascular adventitial stromal population	Cluster 8
Pitpnc1	1.18907e-06	0.135629	0.146	0.103	0.0113509	Perivascular adventitial stromal population	Cluster 8
Gsn	1.24601e-06	0.644457	0.143	0.091	0.0118944	Perivascular adventitial stromal population	Cluster 8
Rbms1	1.42796e-06	0.115361	0.204	0.153	0.0136313	Perivascular adventitial stromal population	Cluster 8
Inpp5k	1.74936e-06	0.46374	0.124	0.077	0.0166994	Perivascular adventitial stromal population	Cluster 8
Psd3	1.84622e-06	0.331142	0.128	0.082	0.017624	Perivascular adventitial stromal population	Cluster 8
Cmip	2.2431e-06	0.259744	0.163	0.113	0.0214126	Perivascular adventitial stromal population	Cluster 8
Peak1	4.96237e-06	0.283295	0.105	0.066	0.0473708	Perivascular adventitial stromal population	Cluster 8
Rreb1	5.44172e-06	0.395405	0.129	0.083	0.0519466	Perivascular adventitial stromal population	Cluster 8
Cyfip1	8.09813e-06	0.554482	0.134	0.087	0.0773048	Perivascular adventitial stromal population	Cluster 8
H2-K1	8.20289e-06	0.290682	0.168	0.118	0.0783048	Perivascular adventitial stromal population	Cluster 8
Plce1	9.05788e-06	0.393765	0.129	0.083	0.0864666	Perivascular adventitial stromal population	Cluster 8
Snrnp70	9.72853e-06	0.224703	0.224	0.17	0.0928686	Perivascular adventitial stromal population	Cluster 8
Wwox	1.03692e-05	0.123052	0.196	0.151	0.0989846	Perivascular adventitial stromal population	Cluster 8
Mef2c	1.10129e-05	0.191965	0.118	0.079	0.105129	Perivascular adventitial stromal population	Cluster 8
Arid1b	1.12779e-05	0.2486	0.137	0.094	0.107658	Perivascular adventitial stromal population	Cluster 8
Tmcc3	1.29931e-05	0.101268	0.253	0.202	0.124032	Perivascular adventitial stromal population	Cluster 8
Foxn3	1.53832e-05	0.254032	0.166	0.119	0.146848	Perivascular adventitial stromal population	Cluster 8
Ppp4r1l-ps.1	1.96123e-05	0.324375	0.106	0.068	0.187219	Perivascular adventitial stromal population	Cluster 8
Zbtb16	2.02831e-05	0.266237	0.185	0.135	0.193623	Perivascular adventitial stromal population	Cluster 8
Nisch	2.13358e-05	0.387959	0.13	0.086	0.203672	Perivascular adventitial stromal population	Cluster 8
Mcc	2.1681e-05	0.116245	0.132	0.096	0.206967	Perivascular adventitial stromal population	Cluster 8
Rasip1	2.66184e-05	0.397299	0.141	0.095	0.254099	Perivascular adventitial stromal population	Cluster 8
Srgap2	3.74619e-05	0.307542	0.128	0.087	0.357612	Perivascular adventitial stromal population	Cluster 8
Zmiz1	4.69065e-05	0.117478	0.115	0.082	0.44777	Perivascular adventitial stromal population	Cluster 8
Dock10	5.20472e-05	0.807839	0.132	0.09	0.496842	Perivascular adventitial stromal population	Cluster 8
Stk38	5.68725e-05	0.376516	0.12	0.08	0.542904	Perivascular adventitial stromal population	Cluster 8
Zfpm2	5.77122e-05	0.211797	0.159	0.115	0.550921	Perivascular adventitial stromal population	Cluster 8
Arhgap18	7.43718e-05	0.311092	0.164	0.119	0.709954	Perivascular adventitial stromal population	Cluster 8
Fnip1	8.15815e-05	0.42943	0.13	0.088	0.778777	Perivascular adventitial stromal population	Cluster 8
Nxpe4	9.99148e-05	0.102674	0.101	0.073	0.953787	Perivascular adventitial stromal population	Cluster 8
Grk5	0.000100713	0.183193	0.156	0.117	0.961409	Perivascular adventitial stromal population	Cluster 8
Adam12	0.000120487	0.409721	0.14	0.097	1	Perivascular adventitial stromal population	Cluster 8
Fhit	0.000131106	0.584976	0.106	0.068	1	Perivascular adventitial stromal population	Cluster 8
Tmtc1	0.000140642	0.197557	0.136	0.099	1	Perivascular adventitial stromal population	Cluster 8
Myh4	0.00017927	0.599003	0.1	0.065	1	Perivascular adventitial stromal population	Cluster 8
Clec2d	0.000191137	0.151648	0.193	0.15	1	Perivascular adventitial stromal population	Cluster 8
Slc4a4	0.000227982	0.314564	0.133	0.094	1	Perivascular adventitial stromal population	Cluster 8
Gab2	0.000254889	0.193151	0.107	0.075	1	Perivascular adventitial stromal population	Cluster 8
Afap1l1	0.000649423	0.270122	0.101	0.07	1	Perivascular adventitial stromal population	Cluster 8
Prkch	0.000706956	0.121566	0.149	0.115	1	Perivascular adventitial stromal population	Cluster 8
Chd9	0.000727588	0.144119	0.244	0.197	1	Perivascular adventitial stromal population	Cluster 8
Cdk14	0.000804307	0.303451	0.114	0.08	1	Perivascular adventitial stromal population	Cluster 8
Mbnl1	0.000834678	0.147957	0.121	0.09	1	Perivascular adventitial stromal population	Cluster 8
Dlc1	0.00110052	0.107631	0.289	0.243	1	Perivascular adventitial stromal population	Cluster 8
Nipbl	0.00113533	0.181078	0.116	0.085	1	Perivascular adventitial stromal population	Cluster 8
Adamts12	0.0011948	0.338202	0.142	0.104	1	Perivascular adventitial stromal population	Cluster 8
Dleu2	0.00124122	0.323602	0.124	0.09	1	Perivascular adventitial stromal population	Cluster 8
Hnrnpa2b1	0.00154221	0.232536	0.116	0.084	1	Perivascular adventitial stromal population	Cluster 8
Sgms1	0.00167945	0.378082	0.11	0.077	1	Perivascular adventitial stromal population	Cluster 8
Zdhhc1	0.00172318	0.250566	0.103	0.074	1	Perivascular adventitial stromal population	Cluster 8
Vwa3a	0.0020784	0.141691	0.116	0.086	1	Perivascular adventitial stromal population	Cluster 8
Dennd1a	0.00211973	0.27006	0.11	0.08	1	Perivascular adventitial stromal population	Cluster 8
Kansl1	0.00223291	0.172958	0.147	0.113	1	Perivascular adventitial stromal population	Cluster 8
Itpr2	0.0023267	0.319681	0.121	0.087	1	Perivascular adventitial stromal population	Cluster 8
Ccdc85a	0.00236816	0.1291	0.126	0.097	1	Perivascular adventitial stromal population	Cluster 8
Akap13	0.00281036	0.211905	0.122	0.092	1	Perivascular adventitial stromal population	Cluster 8
Phf21a	0.00308779	0.117666	0.11	0.084	1	Perivascular adventitial stromal population	Cluster 8
Large1	0.00408875	0.143395	0.103	0.077	1	Perivascular adventitial stromal population	Cluster 8
Map4	0.00418487	0.174506	0.101	0.074	1	Perivascular adventitial stromal population	Cluster 8
Fndc3b	0.00448445	0.444399	0.101	0.072	1	Perivascular adventitial stromal population	Cluster 8
Ddx17	0.0094754	0.134779	0.145	0.116	1	Perivascular adventitial stromal population	Cluster 8
