# Supplementary material for: Endothelial ADGRF5(GPR116) governs vascular adaptation required for sustained thermogenic remodeling of brown adipose tissue
Source: Mol Metab. 2026 Mar 6;107:102346. doi: 10.1016/j.molmet.2026.102346 (PMC13053757; doi:10.1016/j.molmet.2026.102346)
Supplement: Extended File 9 [file mmc23.xlsx]

## Sheet: BATkocoldvswtcold
secreted factors KO cold vs WT cold			padj<0,05	avg_log2FC>0
Cluster_1							Cluster_2							Cluster_3
Gene name	p_val	avg_log2FC	pct.1	pct.2	p_val_adj		Gene name	p_val	avg_log2FC	pct.1	pct.2	p_val_adj		Gene name	p_val	avg_log2FC	pct.1	pct.2	p_val_adj
Ace	9.95728e-56	3.08764	0.193	0.016	1.94904e-51		Angptl8	2.03321e-24	3.4904	0.261	0.032	3.97981e-20		Lep	5.00192e-17	4.56057	0.11	0.005	9.79076e-13
Edn1	9.53709e-36	3.06933	0.144	0.016	1.86679e-31		Muc2	1.78294e-08	3.22592	0.104	0.017	0.000348992		Rspo4	3.15206e-15	3.58441	0.119	0.011	6.16984e-11
Slit3	8.40107e-165	2.04549	0.848	0.43	1.64443e-160		Olfm2	1.04624e-07	3.08384	0.101	0.017	0.0020479		Angptl8	5.67263e-70	3.40088	0.522	0.087	1.11036e-65
Angpt2	3.89712e-20	1.8024	0.164	0.051	7.62823e-16		Pcolce	3.2346e-08	2.74307	0.119	0.024	0.00063314		Nrg2	9.74696e-45	2.72107	0.453	0.101	1.90787e-40
Cxcl12	1.72786e-145	1.66509	0.852	0.417	3.38211e-141		Igf1	8.8682e-10	2.49553	0.145	0.029	1.73586e-05		Col5a3	2.08655e-35	2.6514	0.426	0.137	4.08421e-31
Eln	3.04908e-27	1.60628	0.204	0.061	5.96826e-23		Edn1	3.29706e-09	2.16705	0.148	0.032	6.45366e-05		Ace	1.82388e-12	2.62428	0.141	0.03	3.57006e-08
Crispld1	5.45553e-31	1.53634	0.185	0.047	1.06787e-26		Slit3	1.72369e-55	2.06921	0.821	0.477	3.37396e-51		Gldn	3.88297e-09	2.47118	0.121	0.045	7.60053e-05
Col28a1	2.46785e-18	1.4306	0.142	0.043	4.83056e-14		Vwf	1.16616e-06	2.05836	0.104	0.022	0.0228264		Fgf9	2.58455e-10	2.44814	0.129	0.03	5.05899e-06
Txndc16	1.39033e-13	1.41087	0.122	0.041	2.72143e-09		Col5a3	1.3473e-15	2.00451	0.314	0.096	2.63721e-11		Igf1	2.87594e-07	2.37293	0.1	0.03	0.00562936
Lama3	1.54517e-22	1.38792	0.18	0.057	3.02451e-18		Sorl1	7.65564e-40	1.99747	0.667	0.285	1.49851e-35		Sorl1	2.68419e-118	2.27456	0.917	0.575	5.25404e-114
Fstl1	6.15748e-30	1.35826	0.197	0.056	1.20527e-25		S100b	7.19781e-10	1.95765	0.192	0.052	1.4089e-05		Pcolce	1.31806e-07	2.16492	0.104	0.026	0.00257996
Egflam	1.33907e-17	1.31134	0.141	0.045	2.62109e-13		Ace	1.65901e-10	1.88714	0.182	0.044	3.24734e-06		Fam20c	3.24676e-13	2.13211	0.202	0.062	6.3552e-09
Fabp5	1.37064e-25	1.1929	0.209	0.071	2.68289e-21		Egflam	6.28503e-07	1.86224	0.142	0.04	0.0123023		Cxcl12	1.53947e-44	2.00901	0.636	0.33	3.01336e-40
Bmp1	5.09431e-14	1.18013	0.152	0.059	9.97159e-10		Fabp5	8.2269e-08	1.70462	0.198	0.071	0.00161033		Cxadr	4.79703e-52	1.94557	0.647	0.308	9.38971e-48
Pdgfd	1.34522e-92	1.0246	0.927	0.647	2.63314e-88		Cxadr	9.5179e-16	1.55069	0.421	0.172	1.86303e-11		Bmp8b	3.28273e-13	1.87118	0.202	0.058	6.42561e-09
Adamts6	1.57751e-18	0.999476	0.172	0.064	3.08782e-14		Eln	1.88149e-07	1.54473	0.264	0.12	0.00368282		Col18a1	7.15492e-11	1.86849	0.193	0.065	1.4005e-06
Adamtsl3	1.83631e-18	0.977382	0.265	0.126	3.59438e-14		Gpc4	2.34335e-08	1.48657	0.296	0.135	0.000458688		S100b	5.71326e-12	1.84242	0.202	0.064	1.11831e-07
Vash1	1.8343e-07	0.908439	0.105	0.048	0.00359046		Cxcl12	2.3116e-29	1.42008	0.739	0.496	4.52473e-25		Tsku	1.13229e-12	1.84077	0.22	0.081	2.21635e-08
Mfge8	2.56125e-18	0.905395	0.136	0.047	5.0134e-14		Nrg2	1.08999e-06	1.34624	0.198	0.078	0.0213354		Slit3	2.31462e-40	1.67068	0.719	0.465	4.53065e-36
Ltbp4	1.6644e-48	0.897659	0.604	0.315	3.2579e-44		Enpp2	1.42795e-11	1.30624	0.377	0.165	2.79508e-07		Htra1	1.19668e-07	1.64776	0.152	0.064	0.00234238
Il15	4.17476e-33	0.892856	0.373	0.169	8.17167e-29		Il1r1	7.82688e-08	1.19256	0.264	0.113	0.00153203		Chsy1	5.59928e-11	1.60151	0.241	0.11	1.096e-06
Gas6	1.88293e-24	0.874094	0.227	0.092	3.68565e-20		Fstl1	1.85911e-08	1.13707	0.214	0.076	0.000363903		Cp	2.72014e-07	1.55342	0.171	0.073	0.0053244
Tgfbr3	1.09456e-68	0.869063	0.739	0.397	2.14249e-64		Il15	6.1126e-07	1.13605	0.346	0.191	0.0119648		Anxa2	3.0585e-30	1.55136	0.572	0.317	5.98671e-26
Asah1	3.1558e-07	0.810967	0.126	0.065	0.00617715		Lama4	4.90732e-37	1.04454	0.937	0.808	9.60558e-33		Enpp2	8.64809e-28	1.53697	0.595	0.303	1.69278e-23
Qsox1	5.16275e-26	0.791504	0.282	0.125	1.01056e-21		Ghr	2.46444e-26	0.939283	0.991	0.924	4.8239e-22		Muc2	2.58854e-08	1.51356	0.189	0.075	0.00050668
Lama4	9.2576e-70	0.777734	0.821	0.492	1.81208e-65		Sparcl1	1.55173e-17	0.849241	0.833	0.612	3.03736e-13		Lama4	4.59916e-141	1.51152	0.988	0.922	9.00239e-137
Lamc1	4.494e-51	0.754014	0.692	0.395	8.79656e-47		Igfbp7	8.54942e-10	0.839739	0.619	0.413	1.67346e-05		Lama5	3.63847e-15	1.40846	0.376	0.208	7.12194e-11
St8sia4	1.95679e-46	0.748246	0.616	0.335	3.83022e-42		Adgre5	1.26661e-06	0.818898	0.475	0.32	0.0247927		Adamtsl5	3.10076e-09	1.40837	0.241	0.112	6.06943e-05
Timp4	1.62981e-22	0.713925	0.336	0.173	3.1902e-18		Tgfbr3	1.14966e-19	0.814853	0.893	0.688	2.25035e-15		Csf1	5.01041e-10	1.35153	0.252	0.107	9.80737e-06
C1qtnf9	4.09027e-23	0.709151	0.342	0.178	8.0063e-19		Gpi1	3.29864e-16	0.775159	0.814	0.649	6.45675e-12		Hyal1	3.87527e-17	1.25466	0.487	0.266	7.58546e-13
Tnfsf10	6.58645e-26	0.689948	0.315	0.152	1.28923e-21		Ltbp4	1.20979e-06	0.771219	0.5	0.337	0.0236803		Timp4	3.62677e-07	1.25205	0.22	0.121	0.00709903
Sparcl1	2.90851e-52	0.677364	0.89	0.654	5.69311e-48		Pdgfd	3.19851e-14	0.729105	0.868	0.759	6.26077e-10		Ltbp4	3.69786e-14	1.23842	0.414	0.24	7.23818e-10
Pxdn	6.05027e-32	0.651699	0.499	0.278	1.18428e-27		Tek	7.74489e-09	0.715999	0.673	0.496	0.000151599		Igfbp5	5.20738e-09	1.23512	0.198	0.076	0.000101929
Cd59a	3.22957e-25	0.644838	0.219	0.093	6.32155e-21		St3gal1	2.52598e-07	0.700436	0.651	0.489	0.00494436		Bche	3.22619e-08	1.22888	0.243	0.12	0.000631495
Lama5	3.36243e-34	0.635286	0.479	0.256	6.58162e-30		Smoc1	1.97779e-09	0.699969	0.635	0.422	3.87133e-05		Gfod1	2.03665e-35	1.21614	0.782	0.504	3.98654e-31
Lifr	3.21652e-34	0.633653	0.378	0.178	6.29602e-30		Ltbp3	6.4663e-07	0.620255	0.623	0.449	0.0126571		Ltbp3	3.9408e-56	1.19622	0.884	0.659	7.71372e-52
Lamb1	2.46105e-23	0.545284	0.531	0.337	4.81726e-19		Lamc1	1.02799e-09	0.606406	0.761	0.607	2.0122e-05		Gpi1	5.61402e-80	1.18298	0.967	0.846	1.09889e-75
Mmrn2	3.06754e-29	0.540673	0.524	0.31	6.0044e-25		App	1.88681e-09	0.579539	0.833	0.669	3.69323e-05		Fam3c	3.27845e-07	1.18048	0.243	0.135	0.00641725
Igfbp7	6.47773e-41	0.539379	0.681	0.419	1.26795e-36		Kitl	1.2573e-07	0.537295	0.868	0.779	0.00246103		Mmrn2	7.83011e-10	1.14183	0.331	0.188	1.53267e-05
Ctsd	1.71229e-10	0.522788	0.148	0.078	3.35165e-06		Xdh	8.54008e-09	0.446391	0.887	0.752	0.000167164		Loxl1	3.83755e-13	1.11117	0.461	0.264	7.51161e-09
Nucb2	1.24658e-13	0.514514	0.109	0.047	2.44006e-09									Fgf1	8.30275e-13	1.11096	0.432	0.253	1.62518e-08
Pltp	5.97337e-08	0.489998	0.123	0.067	0.00116923									Rnls	1.46762e-12	1.06038	0.441	0.241	2.87272e-08
Ctsl	1.26382e-09	0.48994	0.149	0.081	2.47381e-05									Furin	3.61464e-10	1.03729	0.41	0.243	7.0753e-06
Ifnar2	4.94187e-37	0.482313	0.474	0.263	9.67322e-33									Il15	2.64045e-08	1.03328	0.326	0.185	0.000516842
Hyal1	7.19751e-07	0.474875	0.105	0.057	0.0140884									Ccdc3	1.65343e-08	1.00604	0.374	0.216	0.000323642
Pkd1	2.19325e-31	0.474234	0.402	0.217	4.29307e-27									Gpc4	2.86491e-10	0.992055	0.387	0.213	5.60777e-06
Ntf3	2.34512e-16	0.452154	0.278	0.157	4.59034e-12									Smoc1	1.58595e-33	0.985011	0.871	0.694	3.10435e-29
Ghr	9.73621e-37	0.451915	0.796	0.561	1.90577e-32									St8sia4	5.93881e-07	0.920296	0.339	0.24	0.0116246
Il1r1	1.46202e-16	0.411982	0.197	0.103	2.86177e-12									Pdgfd	2.31557e-34	0.902015	0.929	0.821	4.53249e-30
Man2b2	3.951e-07	0.410128	0.116	0.065	0.0077337									Adamts10	2.75101e-10	0.872306	0.459	0.317	5.38483e-06
Adamts10	8.33233e-27	0.398828	0.302	0.161	1.63097e-22									Igfbp7	6.88993e-09	0.859552	0.509	0.345	0.000134864
Mgat4a	1.91541e-29	0.397497	0.67	0.458	3.74923e-25									Sparcl1	1.29542e-13	0.842981	0.672	0.498	2.53565e-09
Furin	9.2747e-17	0.396657	0.189	0.098	1.81543e-12									Ghr	4.90172e-49	0.842467	0.998	0.992	9.59462e-45
App	5.05401e-38	0.385222	0.899	0.694	9.89272e-34									Ide	1.27199e-21	0.814924	0.776	0.641	2.48979e-17
Selenop	2.42272e-19	0.363464	0.323	0.191	4.74223e-15									Ptgds	7.7645e-07	0.757995	0.289	0.236	0.0151982
Mgat5	7.15688e-23	0.361688	0.384	0.229	1.40089e-18									Tgfbr3	7.80557e-35	0.753682	0.952	0.893	1.52786e-30
Nxpe4	2.70762e-35	0.360346	0.773	0.545	5.29989e-31									Rnpep	2.17133e-06	0.715136	0.42	0.299	0.0425017
Kirrel3	1.20173e-11	0.35047	0.132	0.063	2.35226e-07									Mme	1.26038e-13	0.701576	0.738	0.599	2.46706e-09
Spata6	2.60978e-41	0.344779	0.501	0.287	5.10838e-37									Tek	2.13389e-10	0.688928	0.615	0.487	4.17687e-06
St3gal1	4.75186e-30	0.342117	0.698	0.484	9.30129e-26									Xdh	5.12614e-22	0.640056	0.936	0.837	1.00339e-17
Kitl	3.36368e-28	0.337977	0.93	0.778	6.58406e-24									Kitl	2.95104e-10	0.634361	0.778	0.664	5.77636e-06
Hspg2	1.12265e-28	0.320155	0.976	0.874	2.19747e-24									Adgre5	1.78549e-06	0.630934	0.495	0.361	0.0349492
Nid2	4.1234e-11	0.319508	0.186	0.105	8.07114e-07									Sned1	1.11422e-10	0.623982	0.64	0.551	2.18097e-06
Dipk2b	2.83532e-26	0.319082	0.502	0.32	5.54986e-22									St3gal1	9.39376e-08	0.619279	0.601	0.477	0.00183874
Il4ra	9.04912e-22	0.305701	0.345	0.208	1.77127e-17									Ltbp2	1.02725e-06	0.612139	0.53	0.406	0.0201073
Adgre5	3.71053e-30	0.305264	0.515	0.321	7.26299e-26									Lamc1	4.26502e-16	0.605233	0.875	0.767	8.34835e-12
Lpl	2.64148e-17	0.299016	0.851	0.708	5.17043e-13									Itm2b	2.53806e-10	0.601281	0.653	0.544	4.96799e-06
Calr	2.21055e-07	0.285176	0.138	0.084	0.00432692									Mdfic	9.50862e-08	0.582534	0.609	0.495	0.00186122
Itm2b	2.86686e-26	0.265202	0.546	0.372	5.61159e-22									Col4a2	3.95014e-14	0.520325	0.94	0.882	7.732e-10
														Cpq	1.7691e-06	0.421132	0.759	0.695	0.0346284
														Kng2	2.31396e-06	0.364805	0.771	0.745	0.0452934
Cluster_4							Cluster_5							Cluster_6
Gene name	p_val	avg_log2FC	pct.1	pct.2	p_val_adj		Gene name	p_val	avg_log2FC	pct.1	pct.2	p_val_adj		Gene name	p_val	avg_log2FC	pct.1	pct.2	p_val_adj
Egfem1	1.35537e-11	3.93841	0.124	0.015	2.65301e-07		Cfd	1.02345e-06	2.11188	0.119	0.019	0.020033		Slit3	1.02382e-28	1.88791	0.61	0.305	2.00402e-24
Crispld1	1.49873e-13	2.70112	0.132	0.013	2.93361e-09		Plat	1.78809e-10	2.04097	0.234	0.051	3.5e-06		Fabp5	4.46677e-08	1.87097	0.123	0.028	0.000874326
Slit3	3.11215e-24	2.42565	0.436	0.146	6.09172e-20		Cxcl12	3.39609e-07	2.0026	0.224	0.073	0.0066475		Ctla2a	1.4106e-09	1.69741	0.127	0.026	2.76111e-05
Stc1	1.089e-09	2.25748	0.134	0.025	2.13161e-05		Col12a1	2.55106e-06	1.68121	0.297	0.174	0.0499344		Sparcl1	1.53969e-47	1.60588	0.797	0.366	3.0138e-43
Adamts18	2.59633e-10	1.48128	0.174	0.045	5.08206e-06		Bmp5	3.00737e-09	1.53924	0.325	0.117	5.88662e-05		St8sia4	7.42944e-18	1.4642	0.415	0.162	1.45424e-13
Cxcl12	9.97243e-25	1.4452	0.622	0.303	1.952e-20		Ghr	4.84338e-09	0.933117	0.643	0.402	9.48042e-05		Cxcl12	1.34311e-45	1.45227	0.864	0.472	2.62901e-41
Selp	2.33138e-11	1.38345	0.288	0.109	4.56343e-07		Cap1	1.06794e-07	0.909425	0.57	0.354	0.00209038		Bmp4	2.89447e-08	1.41962	0.112	0.026	0.000566563
Vcam1	7.2834e-10	1.25105	0.32	0.144	1.42565e-05		Sparcl1	8.68361e-14	0.853235	0.955	0.845	1.69973e-09		Qsox1	1.84646e-12	1.31952	0.282	0.102	3.61426e-08
Qsox1	2.7709e-15	1.15712	0.317	0.106	5.42375e-11		Aspn	4.64689e-07	0.706899	0.657	0.449	0.00909583		Olfm2	1.27865e-11	1.27355	0.284	0.108	2.50283e-07
Tnfsf10	1.47833e-14	1.11885	0.388	0.162	2.89369e-10		Lama4	1.44039e-06	0.570971	0.825	0.677	0.0281943		Lamb1	1.15439e-06	1.14025	0.256	0.126	0.022596
Agrn	1.096e-06	1.00324	0.252	0.121	0.0214531									Lama4	2.76074e-26	1.13651	0.676	0.335	5.40388e-22
Tll1	1.60745e-20	0.872841	0.52	0.235	3.14642e-16									Tnfsf10	1.20861e-09	1.0809	0.267	0.11	2.36574e-05
Adamts6	2.49979e-06	0.845581	0.228	0.111	0.0489309									Nid1	2.05242e-13	1.05827	0.477	0.247	4.01742e-09
Ltbp1	6.74562e-09	0.841355	0.402	0.22	0.000132039									Bmp6	1.23847e-20	1.05123	0.703	0.42	2.42418e-16
Adamtsl3	1.66426e-11	0.801027	0.489	0.27	3.25761e-07									Spock2	3.08468e-07	1.01832	0.176	0.069	0.00603795
Ltbp4	1.90518e-16	0.757106	0.688	0.419	3.7292e-12									Ace	3.7617e-23	1.01159	0.665	0.344	7.36315e-19
Nxpe4	3.85491e-22	0.738819	0.729	0.417	7.54561e-18									Igfbp7	2.38799e-18	0.988287	0.591	0.307	4.67425e-14
Lamc1	2.00666e-13	0.733471	0.564	0.321	3.92783e-09									Il1r1	4.40508e-07	0.960394	0.258	0.123	0.0086225
Ccl25	2.10302e-07	0.729762	0.184	0.078	0.00411646									Il15	4.59877e-14	0.933264	0.413	0.188	9.00164e-10
Lama5	1.45207e-14	0.726953	0.538	0.288	2.84228e-10									Sparc	6.47462e-21	0.919569	0.845	0.591	1.26734e-16
Il15	3.7737e-13	0.712035	0.402	0.197	7.38665e-09									Hspg2	2.39661e-27	0.851174	0.903	0.636	4.69113e-23
Fabp5	4.831e-07	0.684604	0.239	0.119	0.00945619									Lpl	2.92643e-14	0.827207	0.733	0.496	5.7282e-10
Pros1	6.34364e-10	0.633524	0.415	0.232	1.2417e-05									Vwf	1.25672e-13	0.826801	0.411	0.199	2.4599e-09
Cd59a	2.86045e-11	0.617106	0.493	0.288	5.59905e-07									Podn	2.93743e-07	0.80847	0.182	0.076	0.00574973
Ctsd	6.39201e-08	0.61572	0.268	0.136	0.00125117									Pxdn	1.2389e-09	0.80617	0.324	0.158	2.42502e-05
Hmcn1	6.13581e-10	0.613338	0.456	0.263	1.20102e-05									Tgfbr3	1.14742e-09	0.783101	0.519	0.318	2.24595e-05
Kitl	4.30146e-20	0.598871	0.868	0.614	8.41967e-16									Adamts6	4.15457e-10	0.750934	0.231	0.091	8.13215e-06
Gpi1	1.88769e-07	0.590653	0.352	0.202	0.00369497									Dipk2b	8.58609e-14	0.666213	0.602	0.359	1.68064e-09
St8sia4	3.66306e-08	0.567674	0.346	0.192	0.000717007									Hyal1	2.00167e-06	0.665986	0.184	0.084	0.0391807
Selenop	9.36849e-10	0.565182	0.394	0.215	1.83379e-05									Srgn	2.55325e-07	0.661652	0.341	0.193	0.00499774
Ghr	1.45658e-15	0.542754	0.832	0.598	2.85111e-11									Ctsd	5.74678e-07	0.645279	0.239	0.119	0.0112487
Igfbp7	1.49852e-13	0.534884	0.628	0.384	2.93321e-09									Lamc1	7.24375e-15	0.643063	0.572	0.323	1.41789e-10
Mmrn2	3.26241e-14	0.514858	0.63	0.389	6.38584e-10									Nxpe4	3.38659e-18	0.610256	0.79	0.522	6.62892e-14
Tek	3.41785e-15	0.488237	0.913	0.727	6.6901e-11									Adgre5	1.46349e-11	0.609579	0.672	0.45	2.86464e-07
Lpl	1.531e-09	0.477765	0.735	0.54	2.99678e-05									Lama5	1.18195e-13	0.575196	0.661	0.418	2.31354e-09
Adgre5	8.15006e-10	0.475337	0.405	0.23	1.59529e-05									Fbln2	5.61497e-08	0.53331	0.547	0.366	0.00109907
Sparcl1	1.04668e-06	0.459675	0.604	0.437	0.0204878									Ltbp4	1.67621e-17	0.528224	0.811	0.554	3.28101e-13
Ifnar2	1.31667e-07	0.406087	0.447	0.285	0.00257725									Kdr	2.46197e-06	0.50384	0.678	0.522	0.0481905
Il1r1	2.5962e-07	0.380031	0.646	0.477	0.00508181									Mmrn2	7.85279e-10	0.502805	0.623	0.42	1.5371e-05
Psap	6.80792e-09	0.378651	0.439	0.273	0.000133258									Cd59a	5.18224e-08	0.462869	0.375	0.225	0.00101437
Tgfbr3	1.01086e-16	0.356299	0.756	0.503	1.97866e-12									Mgat4a	2.15658e-07	0.462654	0.487	0.32	0.0042213
Hspg2	1.11284e-08	0.35577	0.914	0.785	0.000217828									St3gal1	5.57208e-09	0.456922	0.763	0.582	0.000109068
Kdr	1.36173e-08	0.348696	0.751	0.571	0.000266545									Timp3	1.50483e-07	0.434271	0.898	0.766	0.00294555
Ace	1.03484e-07	0.330894	0.376	0.237	0.0020256									Adamts9	8.54943e-18	0.35976	0.799	0.543	1.67346e-13
Spata6	1.59452e-09	0.32703	0.561	0.376	3.12111e-05									Crispld1	4.86268e-07	0.351405	0.491	0.331	0.00951821
Dipk2b	7.55171e-11	0.31095	0.553	0.359	1.47817e-06									Fstl1	5.8198e-14	0.343489	0.464	0.266	1.13917e-09
Mgat4a	3.39082e-09	0.301509	0.808	0.631	6.6372e-05									Spata6	2.49071e-06	0.315887	0.496	0.348	0.0487532
Xdh	1.68147e-06	0.267989	0.73	0.576	0.0329131									Pdzd2	3.4507e-09	0.286502	0.839	0.671	6.7544e-05
Mdfic	1.42899e-12	0.258163	0.62	0.414	2.7971e-08
Cluster_7							Cluster_8							Cluster_9
Gene name	p_val	avg_log2FC	pct.1	pct.2	p_val_adj		Gene name	p_val	avg_log2FC	pct.1	pct.2	p_val_adj		Gene name	p_val	avg_log2FC	pct.1	pct.2	p_val_adj
Ace	5.58571e-15	3.19901	0.251	0.032	1.09335e-10		Angptl8	8.86567e-16	3.06123	0.309	0.059	1.73537e-11		Cd44	4.32436e-09	2.57475	0.123	0.014	8.46449e-05
Slit3	2.10268e-30	1.96777	0.827	0.439	4.11578e-26		Igf1	9.4118e-12	2.13973	0.335	0.105	1.84227e-07		Anxa1	4.06095e-15	2.48886	0.307	0.086	7.9489e-11
Cfd	2.26463e-07	1.59991	0.314	0.127	0.00443278		Pcolce	6.49415e-08	1.8746	0.247	0.073	0.00127116		Ltbp4	9.77432e-19	2.15992	0.393	0.117	1.91323e-14
Adamts10	4.87009e-07	1.41825	0.295	0.118	0.00953271		Anxa1	4.01011e-09	1.82969	0.309	0.105	7.8494e-05		Lama5	2.78801e-07	1.78737	0.184	0.057	0.00545724
Igfbp3	8.72118e-12	1.39902	0.24	0.051	1.70708e-07		Bgn	3.78147e-09	1.74167	0.327	0.119	7.40185e-05		Bmper	1.38305e-06	1.63227	0.182	0.06	0.0270718
Cxcl12	1.6334e-23	1.36749	0.863	0.573	3.19723e-19		Serpine2	2.15641e-06	1.69602	0.189	0.052	0.0422095		Cxcl12	3.76151e-08	1.51756	0.369	0.212	0.000736277
Tnfsf10	2.58554e-09	1.29279	0.321	0.111	5.06093e-05		Gpc4	2.01803e-10	1.68825	0.425	0.199	3.95009e-06		Gpc4	9.04474e-07	1.33474	0.248	0.103	0.0177042
Fstl1	5.03114e-11	1.21102	0.351	0.118	9.84796e-07		Megf6	2.46936e-07	1.54167	0.327	0.203	0.00483353		Plat	5.71184e-07	1.30182	0.209	0.074	0.0111804
Lifr	4.71817e-10	1.05033	0.528	0.264	9.23535e-06		Cxadr	3.32065e-08	1.36037	0.396	0.241	0.000649984		Serpini1	7.65008e-09	1.13036	0.479	0.278	0.000149743
Ltbp4	2.63224e-13	1.04516	0.668	0.36	5.15235e-09		Cxcl12	2.94736e-07	1.27814	0.451	0.29	0.00576915		Bgn	1.16478e-06	1.00613	0.386	0.215	0.0227995
Gas6	4.50357e-09	0.978037	0.306	0.111	8.81529e-05		Sorl1	1.53294e-12	1.27385	0.698	0.472	3.00057e-08		Kitl	5.88798e-11	0.985354	0.555	0.312	1.15251e-06
Lama4	3.78555e-15	0.968905	0.801	0.5	7.40983e-11		Plac9	1.56184e-07	1.26003	0.382	0.175	0.00305714		Plac9	1.85032e-08	0.982264	0.462	0.258	0.000362182
Mmrn2	2.13089e-08	0.890319	0.568	0.325	0.0004171		Ghr	6.77482e-16	1.25592	0.982	0.958	1.3261e-11		Lama2	8.96576e-12	0.956074	0.413	0.178	1.75496e-07
Pdgfd	2.99508e-16	0.876993	0.875	0.583	5.86258e-12		Enpp2	3.33658e-08	1.24151	0.545	0.353	0.000653102		Megf6	2.78895e-07	0.941908	0.518	0.335	0.00545909
St8sia4	5.62722e-11	0.794824	0.579	0.299	1.10147e-06		Aspn	1.67396e-07	0.945854	0.629	0.441	0.00327661		Anxa2	1.40046e-07	0.905575	0.43	0.238	0.00274126
Il15	5.04075e-08	0.76572	0.28	0.108	0.000986677		Lama4	3.42516e-19	0.871265	0.967	0.93	6.70442e-15		Col6a3	2.66144e-09	0.855249	0.74	0.544	5.20951e-05
Ghr	1.29917e-12	0.746759	0.9	0.662	2.54299e-08		Lamc1	3.06588e-11	0.854538	0.858	0.706	6.00114e-07		Adgre5	8.05028e-08	0.807383	0.536	0.344	0.00157576
Dipk2b	5.00309e-08	0.741366	0.483	0.255	0.000979304		Gpi1	1.19063e-11	0.842582	0.829	0.755	2.33053e-07		Lamc1	1.09507e-10	0.773952	0.622	0.378	2.14349e-06
Tgfbr3	8.41139e-12	0.631367	0.749	0.462	1.64644e-07		Xdh	3.67334e-08	0.665132	0.844	0.682	0.00071902		Lama4	9.77778e-12	0.739492	0.801	0.613	1.9139e-07
Adgre5	3.40032e-07	0.609969	0.465	0.258	0.00665579									Adamts2	4.13078e-09	0.651337	0.595	0.37	8.08558e-05
Lamc1	6.287e-09	0.604205	0.701	0.452	0.000123062									St6gal1	1.52011e-07	0.63049	0.528	0.327	0.00297546
Nxpe4	1.58503e-07	0.585277	0.701	0.475	0.00310253									Ghr	3.29185e-10	0.546432	0.87	0.679	6.44347e-06
St3gal1	6.91585e-08	0.55308	0.631	0.395	0.00135371									App	3.79236e-09	0.453417	0.872	0.705	7.42316e-05
Timp3	2.24537e-09	0.527829	0.889	0.682	4.39509e-05
Igfbp7	2.04011e-06	0.442575	0.664	0.455	0.0399332
App	1.48553e-08	0.422641	0.871	0.662	0.000290777
Mgat5	1.46545e-06	0.392236	0.373	0.204	0.0286847
Pdgfb	2.1411e-08	0.359647	0.646	0.433	0.000419098
Selenop	5.94278e-07	0.348398	0.576	0.369	0.0116324
Cluster_10							Cluster_11							Cluster_12
Gene name	p_val	avg_log2FC	pct.1	pct.2	p_val_adj		Gene name	p_val	avg_log2FC	pct.1	pct.2	p_val_adj		Gene name	p_val	avg_log2FC	pct.1	pct.2	p_val_adj
							Serpina1b	5.33773e-11	6.39784	0.141	0	1.04481e-06		Muc2	1.61601e-06	3.46229	0.209	0.038	0.0316317
							Adamts9	5.50224e-27	2.25718	0.655	0.14	1.07701e-22		Angptl8	4.14882e-11	2.79141	0.318	0.043	8.12089e-07
							Mfap5	5.99371e-14	1.83924	0.503	0.149	1.17321e-09		S100b	1.09501e-08	2.52121	0.248	0.033	0.000214336
							Hmcn1	2.0434e-07	1.74447	0.328	0.106	0.00399975		Nrg2	5.17573e-08	2.40368	0.318	0.077	0.0010131
							Dipk2b	1.2762e-13	1.49419	0.559	0.196	2.49803e-09		Col5a3	4.21643e-10	2.13434	0.364	0.077	8.25323e-06
							Timp3	1.11445e-17	1.37938	0.921	0.749	2.18143e-13		Sorl1	2.3842e-19	1.87235	0.798	0.45	4.66684e-15
							Ctsd	4.98837e-08	1.34642	0.401	0.149	0.000976423		Cxcl12	6.57772e-09	1.80264	0.628	0.383	0.000128752
							Fndc1	3.22575e-07	1.23769	0.395	0.157	0.00631408		Sparcl1	7.86631e-10	1.38083	0.698	0.378	1.53975e-05
							Furin	7.78138e-07	1.13632	0.299	0.106	0.0152313		Lama4	5.40971e-22	1.31381	0.977	0.89	1.0589e-17
							Il1r1	2.4121e-07	1.1323	0.441	0.191	0.00472144		Nxpe4	1.72765e-06	1.06535	0.698	0.502	0.0338171
							Hspg2	5.93415e-09	1.1208	0.672	0.383	0.000116155		Gpi1	1.78763e-16	1.04476	0.946	0.823	3.4991e-12
							Kitl	4.22645e-09	1.04301	0.627	0.323	8.27286e-05		Lamc1	2.4641e-08	0.872469	0.884	0.675	0.000482324
							Il15	6.91727e-08	1.03953	0.446	0.191	0.00135399		Xdh	1.21953e-06	0.745008	0.829	0.636	0.023871
							Ace	2.54441e-11	0.901237	0.819	0.498	4.98042e-07		Ghr	1.44772e-09	0.737639	1	0.986	2.83377e-05
							Lama5	7.56467e-11	0.855965	0.836	0.545	1.48071e-06		Col4a1	1.80718e-06	0.683353	0.922	0.775	0.0353737
							Fbln2	1.3495e-08	0.838972	0.893	0.66	0.00026415		Col4a2	1.82795e-06	0.651505	0.938	0.785	0.0357803
							Mmrn2	1.74424e-07	0.771536	0.74	0.477	0.00341418
							Spock2	1.84736e-06	0.749936	0.373	0.162	0.0361603
							St3gal1	1.168e-06	0.547555	0.706	0.451	0.0228624
							Vegfa	1.19501e-07	0.361378	0.492	0.277	0.00233912
Cluster_13							Cluster_14							Cluster_15
Gene name	p_val	avg_log2FC	pct.1	pct.2	p_val_adj		Gene name	p_val	avg_log2FC	pct.1	pct.2	p_val_adj		Gene name	p_val	avg_log2FC	pct.1	pct.2	p_val_adj
Muc2	2.49323e-06	4.43269	0.244	0.011	0.0488024									Wnt5a	7.37029e-07	4.55194	0.198	0	0.0144266
Cxadr	8.43075e-08	1.94214	0.577	0.29	0.00165024									Angptl8	5.69806e-07	3.29974	0.351	0.051	0.0111534
Gfod1	1.13665e-07	1.87812	0.667	0.312	0.00222487									Sorl1	1.33123e-09	1.77607	0.802	0.494	2.60576e-05
Sorl1	1.74003e-07	1.33588	0.833	0.72	0.00340594									Ghr	3.43396e-19	1.35125	1	0.975	6.72163e-15
Ghr	3.01464e-09	1.23719	0.974	0.978	5.90086e-05									Gpi1	8.20836e-10	1.1141	0.901	0.797	1.6067e-05
Gpi1	1.18847e-08	1.18955	0.962	0.753	0.000232631									Xdh	2.56109e-07	0.988574	0.892	0.734	0.00501307
Lama4	1.73907e-10	1.05914	0.949	0.946	3.40406e-06
Cluster_16							Cluster_17							Cluster_18
Gene name	p_val	avg_log2FC	pct.1	pct.2	p_val_adj		Gene name	p_val	avg_log2FC	pct.1	pct.2	p_val_adj		Gene name	p_val	avg_log2FC	pct.1	pct.2	p_val_adj
														Cxcl12	1.69204e-07	2.36781	0.764	0.364	0.00331199
Cluster_19
Gene name	p_val	avg_log2FC	pct.1	pct.2	p_val_adj

## Sheet: BATwtcoldvswtrt
secreted factors WT cold vs WT RT			padj<0,05	avg_log2FC>0
Cluster_1							Cluster_2							Cluster_3
Gene name	p_val	avg_log2FC	pct.1	pct.2	p_val_adj		Gene name	p_val	avg_log2FC	pct.1	pct.2	p_val_adj		Gene name	p_val	avg_log2FC	pct.1	pct.2	p_val_adj
Nid2	5.2761e-18	2.27933	0.105	0.013	1.03274e-13		Glt1d1	1.61768e-21	2.70166	0.187	0.023	3.16645e-17		Glt1d1	7.53645e-23	2.91033	0.26	0.058	1.47519e-18
Lamb1	9.33041e-53	2.26108	0.337	0.06	1.82633e-48		Csf1	1.66493e-15	2.52763	0.164	0.028	3.25894e-11		Pla2g7	1.10003e-91	2.05836	0.848	0.343	2.15321e-87
Sema3f	3.23008e-26	2.17344	0.154	0.021	6.32257e-22		Sdc4	1.60793e-34	2.36596	0.268	0.03	3.14737e-30		Sdc4	1.61496e-33	1.70455	0.487	0.159	3.16111e-29
Galnt2	8.06597e-78	2.00432	0.443	0.079	1.57883e-73		Pla2g7	1.63664e-69	2.32893	0.614	0.126	3.20356e-65		Ptgds	7.37493e-20	1.66933	0.236	0.056	1.44357e-15
Papln	7.39819e-38	1.82606	0.245	0.045	1.44812e-33		Papln	1.0347e-24	2.21957	0.246	0.042	2.02531e-20		Papln	1.27692e-11	1.65199	0.193	0.06	2.49945e-07
Pdgfd	7.27282e-73	1.59433	0.647	0.236	1.42358e-68		Nid2	8.27014e-12	2.12138	0.126	0.023	1.6188e-07		Lamc3	3.66707e-11	1.57831	0.193	0.061	7.17793e-07
Csf1	8.58531e-18	1.53587	0.137	0.031	1.68049e-13		Adamts1	9.73441e-23	1.78842	0.233	0.044	1.90541e-18		Btc	4.18359e-12	1.5608	0.232	0.081	8.18895e-08
Adamts1	1.00105e-35	1.3229	0.222	0.044	1.95945e-31		Btc	4.44675e-12	1.67344	0.123	0.023	8.70407e-08		Adamts1	6.42381e-12	1.46238	0.187	0.056	1.2574e-07
Qsox1	3.9732e-18	1.2694	0.125	0.027	7.77714e-14		Cxcl12	8.89145e-40	1.56745	0.496	0.142	1.74041e-35		Il4ra	4.52096e-15	1.45726	0.224	0.067	8.84933e-11
Cxcl12	1.20149e-36	1.07439	0.417	0.163	2.35179e-32		Sema3f	7.28209e-12	1.39914	0.142	0.033	1.4254e-07		Sned1	3.73167e-26	1.35538	0.551	0.249	7.30438e-22
Slit3	8.69913e-36	0.859397	0.43	0.18	1.70277e-31		Mapt	1.88078e-42	1.22631	0.788	0.4	3.68144e-38		Mapt	9.67597e-76	1.31128	0.967	0.753	1.89397e-71
Anxa2	1.53571e-28	0.812485	0.261	0.091	3.00599e-24		B4galt4	3.51119e-14	1.1128	0.202	0.063	6.87279e-10		Timp3	1.27637e-21	1.29317	0.611	0.375	2.49836e-17
Adamts9	1.77169e-43	0.793551	0.933	0.733	3.46791e-39		Adamts9	5.78134e-37	1.11198	0.887	0.608	1.13164e-32		Tcn2	8.43063e-19	1.24293	0.454	0.211	1.65021e-14
B4galt4	8.2357e-36	0.759483	0.239	0.065	1.61206e-31		Gpx3	2.08758e-31	1.11032	0.395	0.119	4.08623e-27		Lgals9	9.34321e-11	1.21083	0.246	0.099	1.82884e-06
St3gal1	2.85225e-46	0.746363	0.484	0.2	5.58299e-42		Tcn2	1.9768e-21	1.10176	0.287	0.087	3.86939e-17		Gaa	6.05812e-19	1.12687	0.456	0.208	1.18582e-14
Ltbp1	2.37556e-12	0.714762	0.117	0.04	4.64991e-08		Sparcl1	6.87897e-27	1.06544	0.612	0.295	1.34649e-22		Adamts9	4.56057e-31	1.12172	0.852	0.726	8.92686e-27
Tgfb1	3.58093e-30	0.65426	0.303	0.119	7.00931e-26		Grn	8.85802e-13	1.04874	0.167	0.049	1.73387e-08		B4galt4	1.53157e-09	1.08055	0.166	0.061	2.99789e-05
Angptl4	7.44633e-31	0.646314	0.203	0.06	1.45754e-26		Gaa	7.80585e-21	1.03088	0.272	0.084	1.52792e-16		Mgat4a	1.52047e-13	1.06746	0.406	0.202	2.97616e-09
Mgat4a	2.45969e-53	0.638604	0.458	0.178	4.81459e-49		Mgat4a	3.34585e-32	1.01368	0.44	0.15	6.54917e-28		Gpx3	6.08172e-15	0.99917	0.546	0.325	1.19044e-10
Tcn2	1.03315e-15	0.598857	0.133	0.044	2.02228e-11		Il4ra	8.45288e-18	1.01287	0.239	0.073	1.65457e-13		Prelp	9.1706e-30	0.999162	0.795	0.505	1.79505e-25
Tinagl1	8.43504e-21	0.587169	0.256	0.112	1.65107e-16		Galnt2	4.05733e-37	1.00468	0.707	0.334	7.94181e-33		Tinagl1	3.70867e-09	0.983816	0.28	0.135	7.25935e-05
Cap1	2.02399e-26	0.566277	0.218	0.077	3.96176e-22		Tinagl1	9.60378e-23	0.984855	0.283	0.086	1.87984e-18		Cxcl12	1.95258e-09	0.935248	0.33	0.171	3.82198e-05
C3	7.87564e-22	0.557447	0.158	0.048	1.54158e-17		Timp3	2.37968e-27	0.965987	0.637	0.318	4.65799e-23		Kng2	2.13692e-23	0.929734	0.745	0.486	4.18281e-19
Lpl	1.13975e-50	0.53129	0.708	0.393	2.23095e-46		Pdgfd	6.12065e-22	0.95278	0.759	0.488	1.19806e-17		B4galt1	1.20781e-38	0.929495	0.928	0.782	2.36416e-34
Vegfa	6.53283e-21	0.522433	0.182	0.065	1.27874e-16		Vegfa	7.85126e-37	0.925448	0.933	0.741	1.53681e-32		Bmp6	2.73681e-12	0.886759	0.677	0.551	5.35704e-08
Sparcl1	9.49944e-48	0.504051	0.654	0.355	1.85942e-43		Sned1	1.89313e-24	0.917372	0.337	0.114	3.70562e-20		St6gal1	7.44067e-14	0.875078	0.566	0.348	1.45644e-09
Bmp6	4.32047e-19	0.495809	0.808	0.621	8.4569e-15		Adgrg1	1.67734e-26	0.910718	0.369	0.124	3.28323e-22		Il15ra	3.47233e-48	0.86059	0.967	0.848	6.79673e-44
Prxl2a	1.53459e-15	0.475997	0.118	0.037	3.00381e-11		Tgfb1	3.96432e-19	0.880843	0.309	0.114	7.75975e-15		Prxl2a	4.72058e-28	0.858096	0.871	0.664	9.24007e-24
Hsp90ab1	4.56337e-41	0.470353	0.334	0.13	8.93235e-37		Loxl1	8.67014e-15	0.87325	0.167	0.045	1.69709e-10		Pcsk5	2.71148e-22	0.828583	0.824	0.61	5.30746e-18
Adamts5	3.35794e-11	0.454725	0.102	0.037	6.57283e-07		Bmp6	7.99508e-13	0.856025	0.712	0.516	1.56496e-08		Scpep1	1.5886e-16	0.820739	0.689	0.453	3.10952e-12
Timp3	1.09757e-39	0.454107	0.583	0.319	2.14839e-35		B4galt1	4.36639e-31	0.802105	0.752	0.416	8.54678e-27		Smpdl3a	2.0282e-06	0.81032	0.163	0.076	0.0397
Il15ra	6.57399e-18	0.448215	0.155	0.057	1.28679e-13		Fap	2.33361e-06	0.792383	0.11	0.04	0.0456781		Col27a1	2.59835e-28	0.807686	0.97	0.881	5.08602e-24
Adgrg1	1.61253e-43	0.415205	0.398	0.174	3.15637e-39		Il15ra	1.14022e-28	0.789263	0.796	0.481	2.23186e-24		Sparcl1	8.78762e-10	0.805048	0.498	0.321	1.72009e-05
Xdh	1.96639e-37	0.391838	0.774	0.513	3.84901e-33		Ero1a	2.28875e-13	0.786741	0.209	0.077	4.48e-09		Vegfa	5.83643e-52	0.771243	0.994	0.975	1.14242e-47
Il4ra	5.33654e-24	0.387467	0.208	0.083	1.04458e-19		Hsp90ab1	1.93416e-19	0.728536	0.511	0.262	3.78593e-15		Grn	6.27912e-08	0.723744	0.285	0.153	0.00122908
Copa	6.77316e-27	0.367913	0.243	0.104	1.32578e-22		Col27a1	2.35945e-27	0.722225	0.84	0.545	4.6184e-23		Mgat5	1.14838e-13	0.723042	0.681	0.478	2.24784e-09
Pdcd6ip	6.41859e-39	0.358468	0.313	0.13	1.25638e-34		Qsox1	2.18979e-18	0.71723	0.157	0.033	4.28629e-14		Nampt	1.06168e-23	0.692357	0.894	0.686	2.07813e-19
Enox2	7.4507e-30	0.349694	0.321	0.15	1.4584e-25		Lamc3	1.72536e-10	0.709931	0.105	0.023	3.37723e-06		Ctsl	4.1167e-09	0.662714	0.23	0.114	8.05803e-05
Lgals9	2.88028e-20	0.331849	0.195	0.08	5.63786e-16		Kdr	5.26559e-23	0.691784	0.762	0.477	1.03069e-18		Xdh	2.27818e-14	0.655498	0.837	0.681	4.45931e-10
Sdcbp	6.1652e-26	0.330414	0.202	0.073	1.20678e-21		Cap1	1.43081e-22	0.68025	0.324	0.121	2.80067e-18		Galnt2	2.36384e-18	0.63458	0.89	0.722	4.62699e-14
Galnt1	3.20337e-41	0.309298	0.328	0.132	6.27028e-37		Mmrn2	9.20535e-14	0.67349	0.302	0.138	1.80186e-09		Lifr	1.07772e-07	0.57299	0.569	0.408	0.00210952
Mgat5	1.99271e-25	0.309124	0.229	0.097	3.90053e-21		Ptgds	8.35023e-07	0.666872	0.11	0.04	0.0163447		Kdr	7.02853e-08	0.552206	0.706	0.558	0.00137576
Gpi1	3.44484e-39	0.308464	0.275	0.103	6.74292e-35		Prelp	5.61722e-28	0.655002	0.476	0.205	1.09952e-23		Itih5	1.23299e-06	0.52412	0.739	0.623	0.0241345
Il1r1	7.12665e-10	0.286814	0.103	0.041	1.39497e-05		Prxl2a	1.5054e-29	0.645241	0.624	0.315	2.94667e-25		Kitl	1.11128e-06	0.509867	0.664	0.529	0.0217522
Nid1	2.45276e-34	0.277648	0.4	0.203	4.80104e-30		Mgat5	1.60137e-22	0.614774	0.489	0.24	3.13453e-18		Gnas	2.85476e-16	0.50057	0.998	0.975	5.58791e-12
Rnpep	1.90905e-15	0.26538	0.149	0.061	3.73677e-11		Pcsk5	2.21704e-16	0.60472	0.526	0.295	4.33963e-12		Hsp90ab1	3.48317e-09	0.483305	0.6	0.421	6.81796e-05
Col4a1	1.09843e-39	0.256386	0.915	0.689	2.15006e-35		Xdh	6.50815e-17	0.601276	0.752	0.51	1.27391e-12		Cap1	1.46426e-06	0.481878	0.397	0.262	0.0286614
Igfbp7	2.35257e-25	0.252676	0.419	0.247	4.60493e-21		Sparc	7.47494e-23	0.598224	0.777	0.497	1.46314e-18		Pla2g12a	1.20194e-06	0.47343	0.294	0.182	0.0235268
							Nampt	7.36337e-21	0.593759	0.641	0.371	1.44131e-16		Lpl	2.70884e-18	0.457284	0.998	0.993	5.30229e-14
							Kitl	5.31724e-23	0.578337	0.779	0.498	1.0408e-18		Hmgb1	4.59095e-07	0.428202	0.705	0.554	0.00898632
							Pgrmc1	3.00613e-09	0.5722	0.113	0.037	5.88421e-05		Apoc1	4.55222e-10	0.312657	0.434	0.28	8.91051e-06
							Slit3	2.00038e-15	0.572077	0.477	0.269	3.91554e-11
							Scpep1	4.29509e-16	0.545538	0.386	0.196	8.4072e-12
							St3gal1	1.03509e-16	0.526127	0.489	0.273	2.02609e-12
							St8sia4	5.97227e-14	0.497786	0.317	0.156	1.16901e-09
							Igfbp7	1.71449e-12	0.477035	0.413	0.234	3.35595e-08
							Nid1	1.88882e-15	0.469263	0.381	0.201	3.69717e-11
							B2m	4.71959e-13	0.466731	0.371	0.203	9.23813e-09
							Fam20a	3.67357e-07	0.455124	0.115	0.042	0.00719064
							St6gal1	9.612e-18	0.452313	0.457	0.245	1.88145e-13
							Anxa2	3.88184e-21	0.44225	0.32	0.129	7.59831e-17
							Pros1	1.74485e-15	0.42918	0.246	0.1	3.41537e-11
							Kng2	7.75613e-18	0.423527	0.457	0.253	1.51818e-13
							Col4a1	7.2848e-11	0.397482	0.86	0.696	1.42593e-06
							Rnaset2a	3.41533e-07	0.375194	0.108	0.044	0.00668517
							Lgals9	1.14554e-13	0.348455	0.194	0.077	2.24227e-09
							Sdcbp	3.55484e-22	0.347795	0.315	0.131	6.95824e-18
							Calr	8.04553e-07	0.343521	0.214	0.124	0.0157483
							Pla2g12a	9.42323e-10	0.338699	0.169	0.077	1.8445e-05
							Lpl	2.53544e-14	0.334349	0.98	0.906	4.96286e-10
							Lifr	1.49812e-21	0.324884	0.433	0.226	2.93243e-17
							Ifnar2	1.17109e-18	0.319965	0.614	0.39	2.29228e-14
							Apoc1	7.34456e-21	0.312965	0.288	0.121	1.43762e-16
							Pdgfb	2.51208e-17	0.302593	0.501	0.299	4.91715e-13
							Gnas	7.79148e-13	0.298755	0.99	0.904	1.5251e-08
							Col4a2	6.91e-11	0.292407	0.868	0.708	1.35256e-06
							Itih5	2.01446e-20	0.289184	0.494	0.278	3.94311e-16
							Il11ra1	4.54937e-08	0.28474	0.121	0.051	0.000890493
							Pkd2	3.59652e-17	0.274337	0.42	0.229	7.03982e-13
							Asah1	4.82509e-15	0.269058	0.275	0.14	9.44463e-11
							Ccn1	9.00837e-15	0.263161	0.133	0.033	1.7633e-10
							Hmgb1	3.77743e-21	0.261458	0.459	0.25	7.39394e-17
							Spata6	4.49975e-13	0.261011	0.304	0.166	8.80781e-09
							Il15	1.80818e-11	0.255962	0.191	0.086	3.53932e-07
							Pcdh12	7.62261e-11	0.25422	0.206	0.098	1.49205e-06
Cluster_4							Cluster_5							Cluster_6
Gene name	p_val	avg_log2FC	pct.1	pct.2	p_val_adj		Gene name	p_val	avg_log2FC	pct.1	pct.2	p_val_adj		Gene name	p_val	avg_log2FC	pct.1	pct.2	p_val_adj
Ctla2a	2.95346e-13	7.09396	0.104	0	5.7811e-09		Angpt4	9.64296e-16	7.23626	0.136	0	1.88751e-11		Bmp6	1.44581e-17	2.76908	0.42	0.09	2.83002e-13
C3	1.98526e-07	2.07651	0.129	0.025	0.00388594		Pgf	6.22836e-13	6.8701	0.111	0	1.21914e-08		Galnt2	2.19115e-12	1.6721	0.357	0.095	4.28895e-08
Bmp6	1.14056e-24	1.48351	0.722	0.358	2.23254e-20		Col12a1	2.93552e-09	2.22138	0.174	0.032	5.74599e-05		Mgat4a	1.3744e-13	1.52096	0.32	0.069	2.69026e-09
Pdgfd	2.24617e-15	1.34267	0.535	0.245	4.39665e-11		Crispld2	9.42938e-24	2.0537	0.741	0.383	1.84571e-19		Csf1	1.66912e-07	1.4618	0.195	0.042	0.00326715
Lamb1	1.11558e-13	1.27875	0.194	0.037	2.18363e-09		Adamts12	8.37483e-08	1.09813	0.351	0.162	0.00163929		Xdh	5.36907e-17	1.46122	0.504	0.159	1.05094e-12
Vegfa	2.87327e-10	1.27013	0.23	0.068	5.62415e-06		Qsox1	1.07786e-10	1.00028	0.278	0.094	2.1098e-06		Timp4	3.06517e-08	1.3772	0.175	0.032	0.000599977
St8sia4	6.81348e-10	1.22966	0.192	0.051	1.33367e-05		Postn	1.59798e-06	0.95675	0.316	0.15	0.0312789		Il4ra	1.39624e-07	1.35853	0.227	0.063	0.00273301
Angptl4	5.71402e-12	1.21475	0.237	0.065	1.11846e-07		Spata6	7.20247e-07	0.860483	0.193	0.071	0.0140981		Papln	2.94705e-10	1.34057	0.208	0.037	5.76856e-06
Tcn2	1.50877e-08	1.2117	0.152	0.037	0.000295326		Timp4	2.93772e-09	0.830784	0.291	0.112	5.75029e-05		Slit3	1.2183e-06	1.20948	0.305	0.122	0.023847
Sparcl1	4.4869e-13	1.06428	0.437	0.186	8.78266e-09		Adamts9	3.52372e-12	0.73236	0.551	0.283	6.89733e-08		Edn1	9.03237e-11	1.14644	0.351	0.111	1.768e-06
Sparc	4.01069e-21	0.992444	0.566	0.234			Rspry1	2.9128e-10	0.667247	0.266	0.103	5.70151e-06		Pdgfd	5.65684e-24	1.03188	0.978	0.772	1.10727e-19
Lgals9	1.38008e-06	0.991756	0.189	0.07	0.0270137		Adamts2	2.58724e-10	0.61551	0.367	0.165	5.06426e-06		St3gal1	2.55946e-15	0.862885	0.582	0.254	5.00988e-11
Csf1	9.92031e-09	0.99053	0.273	0.113	0.00019418		Angpt2	1.29867e-06	0.586267	0.196	0.08	0.0254202		Col4a2	6.0306e-15	0.769263	0.706	0.37	1.18043e-10
Lpl	1.56436e-14	0.957917	0.54	0.262	3.06207e-10		Anxa2	6.10836e-10	0.5668	0.237	0.083	1.19565e-05		St8sia4	8.30589e-07	0.730041	0.162	0.042	0.0162579
Tinagl1	1.94066e-08	0.939983	0.298	0.127	0.000379864		Prelp	1.35807e-06	0.545071	0.136	0.041	0.0265829		B4galt4	9.09961e-08	0.729644	0.262	0.095	0.00178116
Ctsd	1.25981e-07	0.926885	0.136	0.037	0.00246595		Eda	2.44637e-06	0.525302	0.212	0.1	0.0478853		Hspg2	2.04435e-10	0.717663	0.636	0.354	4.00161e-06
Col27a1	1.8846e-07	0.837248	0.124	0.031	0.00368891		Ntn4	6.44257e-09	0.519697	0.892	0.732	0.000126107		Timp3	3.41206e-17	0.711159	0.766	0.413	6.67877e-13
St3gal1	1.71739e-20	0.725575	0.609	0.29	3.36162e-16		Ifnar2	9.4407e-07	0.49396	0.18	0.071	0.0184792		Sparc	9.63977e-12	0.679875	0.591	0.302	1.88689e-07
Col4a2	3.72666e-13	0.650796	0.699	0.428	7.29455e-09		Sparc	5.28661e-14	0.458452	0.725	0.457	1.0348e-09		Anxa2	2.90785e-10	0.665871	0.325	0.116	5.69182e-06
Adam17	1.52634e-07	0.646511	0.247	0.11	0.00298767		Vegfa	1.6315e-11	0.456106	0.278	0.106	3.1935e-07		Kdr	2.25445e-12	0.649912	0.522	0.238	4.41286e-08
Col4a1	2.24685e-12	0.626022	0.71	0.448	4.39799e-08		Col4a1	5.53631e-09	0.454442	0.911	0.737	0.000108368		Lpl	6.2208e-12	0.620596	0.496	0.228	1.21766e-07
Timp3	2.0126e-13	0.605919	0.616	0.346	3.93947e-09		Enox2	2.2421e-09	0.447995	0.361	0.177	4.38869e-05		B4galt1	4.67547e-13	0.600305	0.325	0.101	9.15176e-09
Spata6	5.85371e-16	0.591376	0.376	0.155	1.1458e-11		Igfbp4	4.81976e-12	0.443236	0.532	0.286	9.43419e-08		Tgm2	2.05423e-06	0.595421	0.32	0.153	0.0402095
Hsp90ab1	1.00394e-08	0.555527	0.306	0.146	0.000196511		Nid1	8.62269e-11	0.436755	0.272	0.106	1.6878e-06		Col4a1	8.47104e-16	0.594292	0.751	0.418	1.65812e-11
Xdh	1.39957e-09	0.540026	0.576	0.355	2.73952e-05		Gsn	4.80683e-08	0.375069	0.443	0.265	0.000940889		Cxcl12	3.25965e-09	0.543799	0.472	0.238	6.38043e-05
Il4ra	5.99693e-11	0.528502	0.328	0.146	1.17384e-06		Fstl1	9.70412e-09	0.373935	0.434	0.251	0.000189948		Enox2	1.85336e-06	0.49379	0.385	0.206	0.0362776
Cxcl12	4.63289e-08	0.46357	0.303	0.155	0.000906843		Col4a2	6.58474e-07	0.367996	0.886	0.729	0.012889		Adgrg1	1.14689e-10	0.480647	0.39	0.169	2.24492e-06
Adgrg1	1.65594e-10	0.455618	0.386	0.197	3.24133e-06		C1qtnf1	1.47362e-12	0.340998	0.38	0.174	2.88446e-08		Ifnar2	6.3633e-11	0.44361	0.418	0.19	1.24555e-06
Ybx1	7.39644e-09	0.434284	0.28	0.135	0.000144778		Pdgfd	1.41327e-07	0.336809	0.785	0.587	0.00276634		Cap1	5.64576e-08	0.403343	0.206	0.069	0.0011051
Nid1	3.22974e-07	0.396107	0.396	0.237	0.00632189		Itfg1	2.0149e-10	0.318153	0.234	0.091	3.94396e-06		Hsp90ab1	9.99234e-07	0.381577	0.29	0.143	0.019559
Ctsb	1.12166e-08	0.39286	0.23	0.101	0.000219554		Calu	2.82927e-07	0.317565	0.218	0.097	0.00553801		Vegfa	2.40712e-06	0.372203	0.229	0.101	0.0471169
Tgfb1	1.30328e-06	0.39138	0.24	0.121	0.0255105		Igfbp7	8.61738e-07	0.298597	0.896	0.737	0.0168677		Cd59a	2.26495e-07	0.341954	0.225	0.085	0.00443342
Thbs1	5.86507e-09	0.377736	0.111	0.02	0.000114803		Tgfb3	1.43199e-09	0.279934	0.472	0.283	2.80299e-05		Ghr	6.86921e-16	0.268999	0.693	0.402	1.34458e-11
Galnt2	2.4506e-10	0.357967	0.321	0.155	4.7968e-06		C1s1	7.23251e-08	0.269839	0.234	0.109	0.00141569
Nrg4	3.15667e-07	0.352586	0.24	0.118	0.00617887		App	1.31146e-10	0.268845	0.475	0.28	2.56705e-06
Sema3f	6.11807e-08	0.343863	0.217	0.099	0.00119755		Tgm2	4.42876e-08	0.259129	0.446	0.274	0.000866886
Mgat4a	9.48387e-15	0.338424	0.631	0.383	1.85637e-10		Lpl	9.04083e-10	0.251572	0.554	0.351	1.76965e-05
Kdr	4.21699e-10	0.337399	0.571	0.372	8.25433e-06
Pdcd6ip	2.99812e-09	0.31866	0.369	0.206	5.86852e-05
Itm2b	6.69252e-16	0.299216	0.465	0.239	1.30999e-11
Fbln2	5.74934e-10	0.259206	0.447	0.268	1.12538e-05
Cluster_7							Cluster_8							Cluster_9
Gene name	p_val	avg_log2FC	pct.1	pct.2	p_val_adj		Gene name	p_val	avg_log2FC	pct.1	pct.2	p_val_adj		Gene name	p_val	avg_log2FC	pct.1	pct.2	p_val_adj
Ctla2a	1.68803e-08	6.03098	0.105	0	0.000330415		Glt1d1	7.20708e-13	3.16149	0.206	0.035	1.41071e-08		Igfbp3	1.99528e-25	2.59685	0.352	0.028	3.90557e-21
Pdgfd	3.87832e-07	1.20424	0.583	0.352	0.00759142		Sdc4	7.208e-19	2.36631	0.374	0.092	1.41089e-14		Hmcn2	1.5198e-06	2.31304	0.138	0.024	0.0297485
Galnt1	7.07881e-07	1.13956	0.341	0.135	0.0138561		Igfbp3	8.5759e-09	2.28255	0.192	0.047	0.000167865		Ssc5d	2.76563e-14	1.85338	0.266	0.04	5.41345e-10
Hsp90ab1	5.52315e-11	1.08092	0.732	0.456	1.0811e-06		Ptgds	6.33835e-11	2.24843	0.185	0.032	1.24067e-06		Adamts2	8.66575e-13	1.44882	0.37	0.113	1.69623e-08
Sparcl1	1.17241e-12	1.063	0.806	0.539	2.29487e-08		Btc	4.12535e-09	2.20578	0.192	0.045	8.07496e-05		Megf6	2.68722e-15	1.29078	0.335	0.081	5.25997e-11
Galnt2	2.37718e-10	1.05754	0.468	0.187	4.6531e-06		Pla2g7	1.85007e-31	1.79888	0.706	0.29	3.62133e-27		Ccdc3	2.68415e-13	1.2785	0.375	0.113	5.25395e-09
Cxcl12	1.71333e-07	1.03711	0.573	0.332	0.00335368		Ctsl	2.4567e-06	1.18599	0.231	0.092	0.0480875		Col12a1	1.32441e-09	1.24711	0.289	0.089	2.5924e-05
Lamb1	1.18293e-06	0.897215	0.411	0.192	0.0231547		Hsp90ab1	3.57779e-10	1.03694	0.615	0.367	7.00317e-06		Sorl1	7.50404e-09	1.21257	0.178	0.036	0.000146884
Lpl	2.04939e-10	0.624468	0.933	0.736	4.01147e-06		Gpx3	1.16302e-07	0.910003	0.437	0.233	0.00227649		Pla1a	4.60338e-23	1.15592	0.51	0.137	9.01066e-19
Ghr	9.22137e-07	0.533955	0.662	0.425	0.0180499		Gaa	1.05013e-08	0.889581	0.353	0.161	0.000205553		Tfpi	4.36883e-09	1.03567	0.272	0.085	8.55155e-05
Gnas	5.21617e-07	0.394822	0.917	0.746	0.0102101		Kng2	7.32308e-10	0.882319	0.594	0.35	1.43342e-05		Olfm2	8.48699e-08	1.01057	0.166	0.04	0.00166124
							Tcn2	5.07301e-10	0.850142	0.371	0.166	9.92991e-06		Angptl4	6.51602e-10	0.981194	0.304	0.097	1.27545e-05
							Prelp	1.76476e-11	0.826329	0.622	0.352	3.45433e-07		Pros1	7.93514e-07	0.914024	0.235	0.085	0.0155322
							Prxl2a	2.1636e-11	0.811008	0.727	0.484	4.23504e-07		Enox2	1.65796e-12	0.883535	0.45	0.181	3.2453e-08
							Adamts9	5.51993e-09	0.790748	0.794	0.576	0.000108047		Gpi1	1.26277e-08	0.87383	0.335	0.133	0.000247175
							Dhrs11	1.87737e-06	0.753607	0.259	0.119	0.0367476		Rarres2	4.81061e-15	0.863402	0.499	0.198	9.41628e-11
							St6gal1	1.52125e-06	0.739642	0.549	0.352	0.0297769		Col4a1	4.61662e-22	0.862886	0.951	0.673	9.03658e-18
							B4galt1	1.14212e-11	0.738702	0.836	0.643	2.23559e-07		Cd46	9.2597e-13	0.860606	0.378	0.125	1.81249e-08
							Vegfa	1.63548e-09	0.694743	0.895	0.851	3.20129e-05		Mgat4a	8.50913e-10	0.830554	0.318	0.109	1.66558e-05
							Fbn1	8.44829e-09	0.66872	0.689	0.457	0.000165367		Il1r1	1.07832e-16	0.814315	0.576	0.242	2.11071e-12
							Pcsk5	1.71275e-07	0.664698	0.72	0.519	0.00335254		Galnt2	2.29457e-08	0.813685	0.301	0.113	0.000449139
							Nampt	6.05402e-10	0.662814	0.766	0.531	1.18501e-05		Mgat5	9.38081e-09	0.78092	0.361	0.157	0.00018362
							Mapt	1.94403e-10	0.659275	0.885	0.739	3.80524e-06		C1qtnf1	4.1178e-07	0.768391	0.307	0.133	0.00806019
							Cap1	5.37528e-07	0.585763	0.437	0.253	0.0105216		Adamts12	9.95522e-22	0.757078	0.943	0.637	1.94864e-17
							Col27a1	9.77283e-08	0.574248	0.885	0.734	0.00191293		Col4a2	7.68812e-21	0.743733	0.957	0.69	1.50487e-16
							Il15ra	5.01785e-08	0.515032	0.85	0.7	0.000982194		Nid1	1.17666e-22	0.732895	0.754	0.363	2.30319e-18
							Alpl	3.55808e-09	0.709268	0.388	0.186	6.96459e-05		Plac9	1.68253e-10	0.687418	0.258	0.073	3.29339e-06
							Galnt2	5.85215e-09	0.422147	0.818	0.603	0.00011455		Adamts10	1.00212e-13	0.682793	0.35	0.113	1.96155e-09
														Fbn1	6.18324e-15	0.670926	0.725	0.399	1.21031e-10
														Pdzd2	1.76852e-13	0.631957	0.989	0.871	3.46171e-09
														Olfm1	5.36879e-08	0.615402	0.166	0.044	0.00105089
														Col6a1	2.28465e-11	0.581725	0.444	0.202	4.47198e-07
														Rspry1	1.02993e-06	0.566529	0.252	0.101	0.0201598
														Tgfb1	7.63997e-08	0.523657	0.275	0.109	0.00149545
														Pkd2	1.336e-12	0.510951	0.564	0.286	2.61509e-08
														Igfbp7	1.30663e-13	0.482645	0.742	0.448	2.5576e-09
														St8sia4	1.47765e-11	0.445686	0.507	0.254	2.89234e-07
														Copa	7.95189e-12	0.40589	0.453	0.21	1.5565e-07
														Adamts9	1.1608e-07	0.397665	0.582	0.371	0.00227214
														Col5a3	5.57525e-12	0.394972	0.759	0.484	1.0913e-07
														Il15	1.20206e-07	0.385301	0.198	0.06	0.00235292
														Adgre5	1.15489e-06	0.381117	0.344	0.173	0.0226058
														Vstm4	8.91563e-13	0.339012	0.734	0.456	1.74515e-08
														Ntn4	1.0635e-16	0.334429	0.702	0.383	2.0817e-12
														Enox1	5.39649e-13	0.331016	0.871	0.613	1.05631e-08
														Ntf3	2.84251e-08	0.306111	0.295	0.133	0.000556392
														Calu	6.54462e-08	0.297397	0.292	0.129	0.00128104
														Lamb1	1.85593e-10	0.297046	0.539	0.298	3.63279e-06
														Col6a2	1.56078e-11	0.29607	0.438	0.214	3.05508e-07
Cluster_10							Cluster_11							Cluster_12
Gene name	p_val	avg_log2FC	pct.1	pct.2	p_val_adj		Gene name	p_val	avg_log2FC	pct.1	pct.2	p_val_adj		Gene name	p_val	avg_log2FC	pct.1	pct.2	p_val_adj
							Pthlh	1.87195e-09	6.74486	0.166	0	3.66416e-05		Pla2g7	2.0722e-21	2.20566	0.732	0.239	4.05612e-17
							Sdc1	1.50415e-08	6.1811	0.149	0	0.000294421		Sdc4	2.03232e-07	1.58984	0.344	0.099	0.00397807
							Calu	1.01119e-06	1.12706	0.315	0.098	0.019793		Edn1	7.53631e-09	1.31597	0.421	0.134	0.000147516
							Timp3	2.34563e-09	1.07979	0.749	0.417	4.59134e-05		Gpx3	1.0913e-06	1.21419	0.464	0.197	0.0213611
							Fam3c	1.02964e-06	1.05434	0.387	0.144	0.0201543		Mapt	1.9408e-13	1.20686	0.876	0.556	3.79892e-09
							Vwf	5.04271e-10	0.890915	0.791	0.455	9.8706e-06		Pdgfd	1.62205e-12	1.03487	0.967	0.887	3.175e-08
							Npnt	1.38772e-06	0.838648	0.37	0.136	0.0271632		Vegfa	1.66091e-16	0.997138	0.981	0.915	3.25106e-12
							Col4a1	5.08118e-13	0.741809	0.621	0.25	9.9459e-09		B4galt1	1.93025e-13	0.969068	0.914	0.592	3.77828e-09
							Fbln5	5.45078e-08	0.714063	0.66	0.356	0.00106694		Col27a1	2.59809e-10	0.885769	0.928	0.704	5.08551e-06
							Lox	1.76096e-07	0.694773	0.374	0.136	0.00344691		Tcn2	6.62921e-07	0.832939	0.373	0.148	0.012976
							Sparc	1.59502e-08	0.591146	0.668	0.364	0.000312209		Timp3	3.0694e-08	0.820734	0.833	0.549	0.000600804
							Sulf2	6.92708e-09	0.534626	0.54	0.25	0.000135591		Il15ra	7.13406e-10	0.819799	0.947	0.732	1.39642e-05
							Col4a2	1.14261e-07	0.52607	0.485	0.227	0.00223654		Nampt	1.74062e-06	0.587362	0.789	0.528	0.0340709
							Sema3g	7.79781e-08	0.434359	0.762	0.477	0.00152634		Prelp	3.1774e-08	0.556382	0.651	0.359	0.000621944
							Fbn1	7.982e-07	0.319806	0.702	0.447	0.015624		Kng2	3.64015e-07	0.522216	0.665	0.387	0.00712522
							Lifr	1.53503e-06	0.314056	0.536	0.303	0.0300467		Ctsd	7.75779e-07	0.425147	0.455	0.232	0.0151851
							Fbln2	3.51719e-07	0.261194	0.66	0.417	0.00688454		Lifr	6.12623e-07	0.410241	0.679	0.415	0.0119915
Cluster_13							Cluster_14							Cluster_15
Gene name	p_val	avg_log2FC	pct.1	pct.2	p_val_adj		Gene name	p_val	avg_log2FC	pct.1	pct.2	p_val_adj		Gene name	p_val	avg_log2FC	pct.1	pct.2	p_val_adj
Btc	9.23156e-07	2.36225	0.258	0.021	0.0180699									Sdc4	4.27994e-08	2.5744	0.405	0.041	0.000837756
Sdc4	2.66095e-07	2.07641	0.419	0.084	0.00520853									Pla2g7	1.82997e-12	2.2969	0.772	0.205	3.58198e-08
Pla2g7	1.19103e-13	1.93763	0.785	0.242	2.33131e-09									Mapt	1.27165e-15	1.97751	0.949	0.397	2.48914e-11
Mapt	1.30324e-13	1.57522	0.903	0.453	2.55097e-09									Anxa2	7.8739e-07	1.79691	0.62	0.205	0.0154124
B4galt1	7.21643e-11	1.46772	0.903	0.537	1.41254e-06									Prxl2a	3.04225e-07	0.959189	0.81	0.384	0.00595489
Pcsk5	2.44453e-06	1.28421	0.753	0.411	0.0478492									Il15ra	6.28242e-07	0.821249	0.975	0.685	0.0122972
Prelp	3.07524e-07	1.23075	0.71	0.316	0.00601948									Vegfa	5.73402e-07	0.790526	1	0.877	0.0112238
Vegfa	6.05621e-09	0.918393	0.978	0.895	0.000118544
Il15ra	1.11089e-06	0.779958	0.935	0.663	0.0217446
Cluster_16							Cluster_17							Cluster_18
Gene name	p_val	avg_log2FC	pct.1	pct.2	p_val_adj		Gene name	p_val	avg_log2FC	pct.1	pct.2	p_val_adj		Gene name	p_val	avg_log2FC	pct.1	pct.2	p_val_adj
							Cp	4.05485e-08	0.9264	0.957	0.554	0.000793697
Cluster_19
Gene name	p_val	avg_log2FC	pct.1	pct.2	p_val_adj

## Sheet: iWATkocoldvswtcold
secreted factors KO cold vs WT cold			padj<0,05	avg_log2FC>0
Cluster_1							Cluster_2							Cluster_3
Gene name	p_val	avg_log2FC	pct.1	pct.2	p_val_adj		Gene name	p_val	avg_log2FC	pct.1	pct.2	p_val_adj		Gene name	p_val	avg_log2FC	pct.1	pct.2	p_val_adj
Nrg4	1.28316e-09	0.737746	0.263	0.281	1.2249e-05		Vegfa	4.46598e-08	2.56783	0.119	0.023	0.000426322		Nrg4	1.90432e-08	2.68878	0.206	0.048	0.000181787
Vegfa	1.04486e-10	0.653047	0.209	0.247	9.97424e-07		Ghr	8.25433e-10	1.63073	0.24	0.105	7.87958e-06
Cluster_4							Cluster_5							Cluster_6
Gene name	p_val	avg_log2FC	pct.1	pct.2	p_val_adj		Gene name	p_val	avg_log2FC	pct.1	pct.2	p_val_adj		Gene name	p_val	avg_log2FC	pct.1	pct.2	p_val_adj
Nrg4	7.49537e-07	2.0843	0.208	0.061	0.00715508
Ghr	2.24399e-08	1.52506	0.352	0.187	0.000214211
Cluster_7							Cluster_8
Gene name	p_val	avg_log2FC	pct.1	pct.2	p_val_adj		Gene name	p_val	avg_log2FC	pct.1	pct.2	p_val_adj
Nrg4	9.25426e-08	3.60497	0.226	0.026	0.000883412

## Sheet: iWATwtcoldvswtrt
secreted factors WT cold vs WT RT			padj<0,05	avg_log2FC>0
Cluster_1							Cluster_2							Cluster_3
Gene name	p_val	avg_log2FC	pct.1	pct.2	p_val_adj		Gene name	p_val	avg_log2FC	pct.1	pct.2	p_val_adj		Gene name	p_val	avg_log2FC	pct.1	pct.2	p_val_adj
Svep1	2.6708e-09	1.18986	0.205	0.066	2.54955e-05
Vegfa	7.39759e-10	0.577279	0.247	0.106	7.06174e-06
Cluster_4							Cluster_5							Cluster_6
Gene name	p_val	avg_log2FC	pct.1	pct.2	p_val_adj		Gene name	p_val	avg_log2FC	pct.1	pct.2	p_val_adj		Gene name	p_val	avg_log2FC	pct.1	pct.2	p_val_adj
														Vwf	1.669e-15	11.396	0.202	0	1.59322e-11
Cluster_7							Cluster_8
Gene name	p_val	avg_log2FC	pct.1	pct.2	p_val_adj		Gene name	p_val	avg_log2FC	pct.1	pct.2	p_val_adj
